# Supplementary material for: Auditory cortical activity elicited by infrared laser irradiation from the outer ear in Mongolian gerbils
Source: PLoS One. 2020 Oct 15;15(10):e0240227. doi: 10.1371/journal.pone.0240227 (PMC7561108; doi:10.1371/journal.pone.0240227)
Supplement: S1 File — (ZIP) [file pone.0240227.s001.zip]

Archive with 52 entries (39 files):
- Submission2020-06-04/Data set for Figure 1A/
- Submission2020-06-04/Data set for Figure 1A/6.1 mm from the sagittal suture.tif
- Submission2020-06-04/Data set for Figure 1A/6.6 mm from the sagittal suture.tif
- Submission2020-06-04/Data set for Figure 1A/7.2 mm from the sagittal suture.tif
- Submission2020-06-04/Data set for figure 1B/
- Submission2020-06-04/Data set for figure 1B/Auditory.xlsx
- Submission2020-06-04/Data set for figure 1B/Laser.xlsx
- Submission2020-06-04/Data set for Figure 2B/
- Submission2020-06-04/Data set for Figure 2B/Auditory.csv
- Submission2020-06-04/Data set for Figure 2B/Laser.csv
- Submission2020-06-04/Data set for Figure 2B/Visual.csv
- Submission2020-06-04/Data set for figure 2C/
- Submission2020-06-04/Data set for figure 2C/Auditory.xlsx
- Submission2020-06-04/Data set for figure 2C/Laser.xlsx
- Submission2020-06-04/Data set for figure 2C/Visual.xlsx
- Submission2020-06-04/Data set for Figure 3A/
- Submission2020-06-04/Data set for Figure 3A/Auditory/
- Submission2020-06-04/Data set for Figure 3A/Auditory/Auditory_0 s.csv
- Submission2020-06-04/Data set for Figure 3A/Auditory/Auditory_0.5 s.csv
- Submission2020-06-04/Data set for Figure 3A/Auditory/Auditory_-0.5 s.csv
- Submission2020-06-04/Data set for Figure 3A/Auditory/Auditory_1 s.csv
- Submission2020-06-04/Data set for Figure 3A/Auditory/Auditory_1.5 s.csv
- Submission2020-06-04/Data set for Figure 3A/Auditory/Auditory_2 s.csv
- Submission2020-06-04/Data set for Figure 3A/Auditory/Auditory_2.5 s.csv
- Submission2020-06-04/Data set for Figure 3A/Laser/
- Submission2020-06-04/Data set for Figure 3A/Laser/Laser_0 s.csv
- Submission2020-06-04/Data set for Figure 3A/Laser/Laser_0.5 s.csv
- Submission2020-06-04/Data set for Figure 3A/Laser/Laser_-0.5 s.csv
- Submission2020-06-04/Data set for Figure 3A/Laser/Laser_1 s.csv
- Submission2020-06-04/Data set for Figure 3A/Laser/Laser_1.5 s.csv
- Submission2020-06-04/Data set for Figure 3A/Laser/Laser_2 s.csv
- Submission2020-06-04/Data set for Figure 3A/Laser/Laser_2.5 s.csv
- Submission2020-06-04/Data set for Figure 3B/
- Submission2020-06-04/Data set for Figure 3B/Auditory/
- Submission2020-06-04/Data set for Figure 3B/Auditory/Auditory_55 dB SPL.csv
- Submission2020-06-04/Data set for Figure 3B/Auditory/Auditory_75 dB SPL.csv
- Submission2020-06-04/Data set for Figure 3B/Auditory/Auditory_85 dB SPL.csv
- Submission2020-06-04/Data set for Figure 3B/Laser/
- Submission2020-06-04/Data set for Figure 3B/Laser/Laser_0.5 mJ per square centimeter.csv
- Submission2020-06-04/Data set for Figure 3B/Laser/Laser_10.3 mJ per square centimeter.csv
- Submission2020-06-04/Data set for Figure 3B/Laser/Laser_12.8 mJ per square centimeter.csv
- Submission2020-06-04/Data set for Figure 3B/Laser/Laser_4.0 mJ per square centimeter.csv
- Submission2020-06-04/Data set for Figure 3B/Laser/Laser_7.4 mJ per square centimeter.csv
- Submission2020-06-04/Data set for Figure 3C/
- Submission2020-06-04/Data set for Figure 3C/Auditory.xlsx
- Submission2020-06-04/Data set for Figure 3C/Laser.xlsx
- Submission2020-06-04/Data set for Figure 3D/
- Submission2020-06-04/Data set for Figure 3D/Amplitude.xlsx
- Submission2020-06-04/Data set for Figure 3D/Latency.xlsx
- Submission2020-06-04/Data set for Figure 3E/
- Submission2020-06-04/Data set for Figure 3E/Auditory.xlsx
- Submission2020-06-04/Data set for Figure 3E/Laser.xlsx
