# Supplementary material for: Auditory cortical activity elicited by infrared laser irradiation from the outer ear in Mongolian gerbils
Source: PLoS One. 2020 Oct 15;15(10):e0240227. doi: 10.1371/journal.pone.0240227 (PMC7561108; doi:10.1371/journal.pone.0240227)
Supplement: S1 File — (ZIP) [file pone.0240227.s001.zip › Submission2020-06-04/Data set for figure 1B/Auditory.xlsx]

## Sheet: Auditory
Time [ms]	Amplitude [µV]
-1.0053	11.11
-0.7894	8.5298
-0.7775	11.507
-0.65	9.0811
-0.5949	5.8801
-0.4935	4.535
-0.4212	2.2242
-0.3315	-0.6107
-0.2514	2.9297
-0.1667	-1.3355
-0.0833	-0.7934
1.51e-07	-3.6846
0.0833	0.3434
0.1667	-2.5349
0.25	7.5941
0.3333	-12.709
0.4167	-7.8195
0.5	69.002
0.5833	14.891
0.6667	9.3296
0.75	4.2969
0.8333	12.462
0.9167	8.2334
1	0.7475
1.0833	4.5722
1.1667	-0.5275
1.25	-19.319
1.3333	-11.409
1.4167	-42.251
1.5	-78.671
1.5833	-140.19
1.6667	-187.87
1.75	-210.16
1.8333	-204.83
1.9167	-156.25
2	-83.388
2.0833	-10.091
2.1667	32.579
2.25	55.093
2.3333	60.298
2.4167	89.662
2.5	88.939
2.5833	81.972
2.6667	68.002
2.75	46.334
2.8333	35.135
2.9167	32.455
3	16.941
3.0833	-3.022
3.1667	-8.0251
3.25	-9.9527
3.3333	-15.144
3.4167	-25.409
3.5	-36.275
3.5833	-40.036
3.6667	-29.313
3.75	-16.961
3.8333	-7.8342
3.9167	0.6796
4	21.051
4.0833	51.15
4.1667	48.263
4.25	42.278
4.3333	44.963
4.4167	31.557
4.5	15.65
4.5833	4.6809
4.6667	-4.99
4.75	-5.408
4.8333	-6.9498
4.9167	-11.513
5	-5.8285
5.0833	-9.6383
5.1667	-10.032
5.25	-6.3356
5.3333	-9.0461
5.4167	-5.7665
5.5	-3.4093
5.5833	-12.62
5.6667	-14.411
5.75	-11.636
5.8333	-3.0166
5.9167	10.527
6	13.951
6.0833	14.375
6.1667	9.3213
6.25	0.644
6.3333	1.1159
6.4167	7.3868
6.5	5.8454
6.5833	1.6111
6.6667	5.7816
6.75	23.286
6.8333	20.684
6.9167	26.418
7	30.316
7.0833	20.146
7.1667	22.34
7.25	16.984
7.3333	2.1897
7.4167	-10.378
7.5	-11.396
7.5833	-9.5475
7.6667	-8.4763
7.75	-14.193
7.8333	-15.457
7.9167	-18.79
8	-28.162
8.0833	-29.142
8.1667	-22.027
8.25	-13.603
8.3333	-12.259
8.4167	-14.012
8.5	-13.38
8.5833	-12.618
8.6667	-12.498
8.75	-15.054
8.8333	-14.994
8.9167	-19.703
9	-21.69
9.0833	-21.815
9.1667	-20.475
9.25	-19.111
9.3333	-20.544
9.4167	-4.2625
9.5	0.9705
9.5833	-1.6606
9.6667	-3.3111
9.75	-2.3725
9.8333	-6.6672
9.9167	-12.067
10	-4.0508
10.083	-10.072
10.167	-5.1536
10.25	-6.0751
10.333	-3.8523
10.417	2.5149
10.5	2.8712
10.583	3.9603
10.667	4.5684
10.75	1.9984
10.833	-1.2815
10.917	-11.058
11	-10.933
11.083	-7.171
11.167	-8.4966
11.25	-5.4261
11.333	-6.1023
11.417	0.8254
11.5	-0.1464
11.583	-4.3392
11.667	2.3666
11.75	2.9017
11.833	4.6899
11.917	6.1937
12	1.6332
12.083	-0.8474
12.167	-11.219
12.25	-10.372
12.333	-5.8483
12.417	-1.0376
12.5	-1.5098
12.583	-2.2058
12.667	0.5228
12.75	-4.7433
12.833	-6.7612
12.917	-4.0454
13	-1.2662
13.083	-0.1573
13.167	-5.1127
13.25	-9.5115
13.333	-13.32
13.417	-13.205
13.5	-7.1256
13.583	3.8861
13.667	2.2854
13.75	-0.0847
13.833	-2.2378
13.917	0.1212
14	6.2816
14.083	-1.2224
14.167	-1.8841
14.25	-10.173
14.333	-13.866
14.417	-10.008
14.5	-5.1302
14.583	-11.348
14.667	-8.9861
14.75	-10.213
14.833	-4.152
14.917	-1.1567
15	-4.7147
15.083	-9.7076
15.167	-4.0293
15.25	-0.8231
15.333	-6.6711
15.417	-6.569
15.5	-9.2956
15.583	-9.2098
15.667	-8.0657
15.75	0.5113
15.833	0.639
15.917	5.5626
16	2.4832
16.083	-2.3651
16.167	-5.9494
16.25	-7.8354
16.333	-8.5955
16.417	-7.162
16.5	-5.974
16.583	-3.2616
16.667	0.8565
16.75	8.5697
16.833	9.6874
16.917	8.6027
17	3.5868
17.083	7.8123
17.167	13.398
17.25	9.4658
17.333	8.9056
17.417	9.691
17.5	13.936
17.583	6.5396
17.667	1.5205
17.75	-2.7111
17.833	3.7641
17.917	-4.0227
18	3.2372
18.083	8.5562
18.167	7.1493
18.276	5.9801
18.298	3.9406
18.5	10.728
18.376	3.7828
18.799	9.2578
18.348	8.1327
19.265	14.447
18.002	6.6081
20.577	6.8506
