# Supplementary material for: Auditory cortical activity elicited by infrared laser irradiation from the outer ear in Mongolian gerbils
Source: PLoS One. 2020 Oct 15;15(10):e0240227. doi: 10.1371/journal.pone.0240227 (PMC7561108; doi:10.1371/journal.pone.0240227)
Supplement: S1 File — (ZIP) [file pone.0240227.s001.zip › Submission2020-06-04/Data set for figure 1B/Laser.xlsx]

## Sheet: Laser
Time [ms]	Amplitude [µV]
-1.0053	9.1057
-0.7894	14.957
-0.7775	14.445
-0.65	14.295
-0.5949	13.403
-0.4935	15.666
-0.4212	18.574
-0.3315	12.813
-0.2514	6.3887
-0.1667	12.872
-0.0833	12.309
1.51e-07	7.8518
0.0833	9.6427
0.1667	21.002
0.25	21.512
0.3333	14.769
0.4167	8.3341
0.5	6.7994
0.5833	8.4194
0.6667	17.715
0.75	15.405
0.8333	13.418
0.9167	9.6057
1	-3.2399
1.0833	-16.027
1.1667	-49.888
1.25	-108.71
1.3333	-170.88
1.4167	-192.49
1.5	-135.93
1.5833	-56.374
1.6667	5.1072
1.75	51.521
1.8333	82.14
1.9167	96.463
2	92.201
2.0833	57.759
2.1667	21.691
2.25	-6.9297
2.3333	-40.449
2.4167	-43.962
2.5	-36.6
2.5833	-16.957
2.6667	12.692
2.75	28.855
2.8333	48.893
2.9167	57.548
3	65.172
3.0833	70.182
3.1667	70.285
3.25	70.463
3.3333	69.085
3.4167	64.572
3.5	53.432
3.5833	37.57
3.6667	21.986
3.75	17.324
3.8333	13.825
3.9167	14.29
4	20.259
4.0833	24.575
4.1667	23.913
4.25	22.342
4.3333	24.722
4.4167	27.015
4.5	26.952
4.5833	24.335
4.6667	27.301
4.75	29.665
4.8333	29.427
4.9167	28.379
5	27.151
5.0833	24.748
5.1667	25.417
5.25	21.716
5.3333	9.5667
5.4167	7.0835
5.5	10.667
5.5833	10.842
5.6667	12.127
5.75	15.913
5.8333	14.911
5.9167	10.941
6	11.123
6.0833	9.8847
6.1667	7.0588
6.25	7.5394
6.3333	9.7445
6.4167	10.549
6.5	9.3668
6.5833	6.5167
6.6667	0.3521
6.75	-1.696
6.8333	3.5021
6.9167	6.9549
7	5.7135
7.0833	3.3343
7.1667	5.7567
7.25	5.9103
7.3333	1.7761
7.4167	2.8905
7.5	7.026
7.5833	10.097
7.6667	9.9743
7.75	10.55
7.8333	8.728
7.9167	4.3609
8	1.4172
8.0833	1.477
8.1667	4.5761
8.25	6.8441
8.3333	5.8759
8.4167	3.5393
8.5	3.6011
8.5833	-1.3448
8.6667	-0.3116
8.75	0.8767
8.8333	-1.6713
8.9167	-4.7522
9	-2.4941
9.0833	0.2275
9.1667	0.5742
9.25	2.4488
9.3333	2.4499
9.4167	3.1528
9.5	3.3197
9.5833	2.7901
9.6667	-0.3221
9.75	2.9508
9.8333	2.596
9.9167	5.9592
10	4.0329
10.083	3.4899
10.167	6.0107
10.25	4.2397
10.333	2.4754
10.417	1.7947
10.5	1.7501
10.583	3.1023
10.667	0.3904
10.75	2.7216
10.833	-0.6647
10.917	2.0142
11	0.5277
11.083	2.202
11.167	12.225
11.25	14.559
11.333	12.131
11.417	8.5317
11.5	2.5776
11.583	0.9482
11.667	-1.2786
11.75	0.0361
11.833	3.0613
11.917	5.2709
12	3.7604
12.083	4.1263
12.167	3.009
12.25	4.7375
12.333	8.4131
12.417	14.837
12.5	12.916
12.583	10.236
12.667	10.981
12.75	8.8725
12.833	5.9346
12.917	6.6839
13	4.135
13.083	1.7167
13.167	-0.7242
13.25	0.9973
13.333	4.7839
13.417	5.8143
13.5	4.1726
13.583	4.6744
13.667	6.7928
13.75	3.9792
13.833	0.3225
13.917	2.2
14	2.736
14.083	6.2906
14.167	8.9256
14.25	11.075
14.333	4.9401
14.417	-0.191
14.5	-3.1453
14.583	-1.453
14.667	8.4322
14.75	11.151
14.833	6.3171
14.917	5.9315
15	4.943
15.083	0.4153
15.167	-1.1997
15.25	-5.6014
15.333	-7.3591
15.417	-2.1163
15.5	4.3736
15.583	3.8382
15.667	4.8228
15.75	-1.8386
15.833	-4.2019
15.917	-7.2782
16	-7.3668
16.083	-1.1576
16.167	3.0157
16.25	2.3941
16.333	-0.0648
16.417	1.9861
16.5	1.3467
16.583	4.7947
16.667	3.074
16.75	0.7304
16.833	-3.2543
16.917	-7.0877
17	-9.4404
17.083	-11.162
17.167	-7.8259
17.25	-1.2028
17.333	2.9583
17.417	-0.2533
17.5	-1.0465
17.583	1.9116
17.667	1.2242
17.75	-2.3513
17.833	1.2746
17.917	4.6928
18	2.1837
18.083	-2.1656
18.167	-7.2694
18.276	-7.576
18.298	-4.4031
18.5	-5.2403
18.376	-5.5102
18.799	-6.5415
18.348	-6.0975
19.265	-6.0911
18.002	-9.3503
20.577	-7.0094
