# Supplementary material for: Auditory cortical activity elicited by infrared laser irradiation from the outer ear in Mongolian gerbils
Source: PLoS One. 2020 Oct 15;15(10):e0240227. doi: 10.1371/journal.pone.0240227 (PMC7561108; doi:10.1371/journal.pone.0240227)
Supplement: S1 File — (ZIP) [file pone.0240227.s001.zip › Submission2020-06-04/Data set for Figure 2B/Auditory.csv]

0.026519	0.067282	0.052815	0.057229	0.089275	0.068089	0.054628	0.044181	0.039272	-0.023716	0.028275	0.030666	0.054412	0.08714	0.10276	0.052837	0.040255	0.080315	0.083614	0.082541	0.11643	0.11746	0.066745	0.049393	0.087058	0.066062	0.032525	0.062437	0.024011	0.018816	0.038926	0.087506	0.086597	0.13754	0.12767	0.095982	0.093796	0.097303	0.079184	0.07353	0.074846	0.038407	0.038955	0.04946	0.078362	0.087926	0.11016	0.060517	0.02723	0.025051
0.069083	0.095631	0.07796	0.089604	0.10361	0.077107	0.073152	0.064378	0.058913	0.019538	0.05666	0.035944	0.043255	0.06256	0.07173	0.051327	0.056199	0.10064	0.10734	0.1061	0.10376	0.11627	0.076141	0.046557	0.076973	0.076135	0.047161	0.085679	0.054949	0.044581	0.067759	0.089791	0.085687	0.12841	0.12398	0.084247	0.089852	0.082741	0.081085	0.068787	0.072463	0.053961	0.057471	0.054652	0.08163	0.1094	0.12969	0.085843	0.05814	0.063588
0.076202	0.083237	0.070395	0.084764	0.08412	0.069547	0.073536	0.061879	0.055242	0.03354	0.054626	0.038546	0.048819	0.075379	0.079852	0.066198	0.076151	0.12561	0.1264	0.13223	0.14061	0.15592	0.1056	0.077071	0.085661	0.074405	0.038687	0.067894	0.051195	0.062469	0.07951	0.095671	0.10172	0.12254	0.11902	0.092444	0.11118	0.10349	0.10576	0.076089	0.074857	0.046921	0.045251	0.046946	0.07556	0.10121	0.11696	0.078699	0.043157	0.048096
0.038749	0.044365	0.036439	0.050978	0.06111	0.065338	0.081378	0.078364	0.079985	0.07228	0.089121	0.059647	0.061165	0.081562	0.070729	0.057028	0.098864	0.12742	0.14761	0.1595	0.15414	0.1564	0.1406	0.093214	0.098199	0.10413	0.054581	0.074391	0.057606	0.050312	0.06091	0.086728	0.083363	0.10933	0.11717	0.093762	0.12601	0.11535	0.11732	0.10374	0.10561	0.05814	0.064916	0.067137	0.045862	0.06329	0.089309	0.049992	0.025339	0.044135
0.053656	0.055657	0.061305	0.063292	0.075844	0.081944	0.094093	0.086947	0.096378	0.079154	0.088429	0.066866	0.05217	0.064542	0.064077	0.060556	0.0899	0.10931	0.1228	0.11878	0.10949	0.1174	0.12551	0.087123	0.092493	0.10146	0.076818	0.087317	0.082789	0.085679	0.10686	0.10612	0.090636	0.10553	0.11288	0.094554	0.13919	0.13113	0.14753	0.13121	0.1278	0.07798	0.08086	0.075108	0.038487	0.045595	0.060346	0.042709	0.030343	0.057126
0.052387	0.030511	0.050619	0.068685	0.061688	0.081552	0.11098	0.10028	0.10022	0.10796	0.10133	0.074588	0.060162	0.046594	0.023886	0.040692	0.073203	0.082475	0.12956	0.15057	0.12492	0.13968	0.15107	0.098904	0.09756	0.11352	0.086853	0.080496	0.086831	0.076744	0.083543	0.080707	0.088738	0.0878	0.11126	0.098144	0.12941	0.10055	0.11629	0.085258	0.08386	0.045026	0.055583	0.041567	0.01164	0.006904	0.029302	0.0266	0.024704	0.051352
0.032927	0.01007	0.031038	0.042123	0.033966	0.053272	0.078463	0.070671	0.087569	0.083779	0.091598	0.083705	0.083618	0.066071	0.044874	0.037264	0.06006	0.056841	0.083759	0.11654	0.11657	0.12287	0.12772	0.099419	0.097705	0.10821	0.077	0.057516	0.070996	0.068887	0.064034	0.074803	0.084976	0.092684	0.10663	0.12349	0.15241	0.13086	0.12312	0.097048	0.080851	0.034527	0.044551	0.042715	0.013321	-0.01738	0.0061205	0.013086	-0.0019107	0.021962
0.04054	0.042594	0.045777	0.054876	0.054259	0.058605	0.065107	0.071776	0.092045	0.075343	0.094531	0.084317	0.076562	0.050538	0.031626	0.023801	0.044697	0.048779	0.077628	0.092121	0.080081	0.07337	0.08171	0.069117	0.081213	0.10562	0.082354	0.080437	0.080131	0.06861	0.072029	0.09036	0.070672	0.095091	0.11685	0.11772	0.12821	0.10781	0.088047	0.08119	0.079547	0.048542	0.068234	0.05752	0.0071984	-0.03062	-0.0070027	0.0062356	0.0010205	0.031622
0.069593	0.063361	0.064438	0.083927	0.071972	0.078122	0.082501	0.088781	0.089336	0.06773	0.06909	0.074166	0.060049	0.042763	0.035493	0.048094	0.045716	0.074181	0.08547	0.09784	0.083074	0.074443	0.05631	0.064046	0.064589	0.063138	0.069026	0.061505	0.060868	0.078561	0.096121	0.090364	0.079531	0.10039	0.10303	0.10907	0.12749	0.12789	0.12014	0.10309	0.11556	0.089015	0.087113	0.051998	0.015692	-0.018452	-0.0064414	0.017743	0.011013	0.05196
0.076956	0.067894	0.053999	0.06739	0.044476	0.046921	0.054052	0.07164	0.067387	0.066283	0.065863	0.066789	0.053667	0.035526	0.037747	0.044814	0.034173	0.07951	0.093914	0.094162	0.074561	0.064646	0.020925	0.031221	0.036953	0.038303	0.0375	0.033636	0.018916	0.034038	0.050357	0.06173	0.07277	0.11726	0.10903	0.10807	0.1152	0.096902	0.070207	0.06619	0.09933	0.08521	0.091581	0.059353	0.040254	0.0093818	0.024545	0.055988	0.05094	0.089468
0.1078	0.099161	0.068158	0.085354	0.06594	0.053723	0.061202	0.08668	0.080791	0.086692	0.086104	0.074157	0.063355	0.057742	0.05786	0.065434	0.059503	0.10605	0.075873	0.066913	0.041811	0.039808	0.0067294	0.046346	0.041435	0.049217	0.046553	0.043511	0.025743	0.054237	0.072632	0.088121	0.089973	0.12927	0.11478	0.11364	0.11411	0.097255	0.063277	0.05523	0.077745	0.06055	0.072904	0.048873	0.037418	0.03204	0.039615	0.063419	0.056551	0.094667
0.082675	0.083827	0.053533	0.077298	0.066183	0.052362	0.051283	0.079349	0.06151	0.083546	0.082686	0.095913	0.076721	0.077169	0.086185	0.11411	0.080887	0.14248	0.13637	0.10055	0.070508	0.078189	0.047804	0.061309	0.073543	0.06066	0.060776	0.057983	0.034846	0.04829	0.079847	0.092724	0.087283	0.1218	0.11421	0.09324	0.081438	0.059105	0.040241	0.027984	0.06166	0.044004	0.075815	0.036941	0.017006	0.027746	0.05003	0.058146	0.073315	0.11719
0.081379	0.073297	0.056963	0.057831	0.047599	0.039378	0.046619	0.06756	0.055659	0.089261	0.087785	0.10391	0.089157	0.095865	0.084791	0.11589	0.076917	0.11048	0.093355	0.094915	0.063048	0.078207	0.071942	0.070226	0.072082	0.047601	0.060593	0.024644	0.01756	0.013384	0.054968	0.051471	0.076337	0.10284	0.094137	0.081364	0.076622	0.05015	0.04298	0.031801	0.055642	0.040467	0.068814	0.04293	0.040766	0.067328	0.085244	0.098052	0.11107	0.14056
0.11876	0.11348	0.093471	0.078736	0.064556	0.036456	0.040027	0.050702	0.059091	0.093064	0.096997	0.10031	0.088299	0.071272	0.07011	0.082912	0.039871	0.070994	0.065043	0.059512	0.046833	0.076627	0.070344	0.059207	0.066039	0.052876	0.053019	0.027031	0.031209	0.023054	0.048531	0.044246	0.069915	0.087643	0.089375	0.085487	0.085254	0.047554	0.020418	0.012808	0.020357	0.0027905	0.041315	0.04491	0.047018	0.081078	0.10024	0.1088	0.13743	0.15572
0.11191	0.11214	0.10224	0.093704	0.081017	0.06072	0.058522	0.059848	0.057706	0.085776	0.085422	0.10354	0.087313	0.083288	0.077641	0.09261	0.050999	0.07266	0.055448	0.058366	0.061956	0.079228	0.085371	0.083193	0.081201	0.05029	0.055616	0.029251	0.041101	0.036701	0.065582	0.055835	0.078546	0.06688	0.074324	0.072949	0.063439	0.037358	0.027813	0.020937	0.02264	0.014766	0.046331	0.068873	0.06957	0.10069	0.11244	0.12369	0.12774	0.14104
0.094339	0.10276	0.092294	0.072115	0.067632	0.060489	0.044224	0.049923	0.054972	0.084112	0.068831	0.091438	0.089428	0.089508	0.095928	0.099069	0.071147	0.074971	0.061751	0.048657	0.069281	0.070438	0.082615	0.073069	0.0926	0.068558	0.084501	0.049611	0.069708	0.040058	0.039084	0.014093	0.030145	0.0084998	0.029362	0.054467	0.052324	0.046053	0.060515	0.0623	0.061894	0.079866	0.10631	0.1219	0.12629	0.15646	0.15961	0.16399	0.1684	0.16369
0.13435	0.12654	0.11805	0.069109	0.066528	0.071313	0.065887	0.049785	0.06025	0.067617	0.034491	0.04689	0.071492	0.067617	0.07243	0.073284	0.060469	0.055832	0.05029	0.053944	0.079367	0.042997	0.038394	0.049109	0.045844	0.037093	0.079154	0.055408	0.05031	0.030583	0.011909	-0.01216	0.002492	-0.0066993	0.0057581	0.042313	0.050273	0.057775	0.055625	0.079457	0.078654	0.092164	0.093174	0.13369	0.13635	0.16548	0.16837	0.18107	0.17501	0.16258
0.092559	0.084512	0.090343	0.058771	0.067341	0.079354	0.082436	0.061276	0.077991	0.070487	0.043836	0.051862	0.076025	0.064968	0.089704	0.083681	0.080448	0.081826	0.089419	0.073608	0.11733	0.062567	0.037954	0.051449	0.070942	0.055158	0.11106	0.1202	0.097393	0.072427	0.028516	0.016468	0.01521	0.017025	0.026023	0.055907	0.055361	0.058695	0.049731	0.06672	0.068115	0.075838	0.079341	0.11566	0.12276	0.14689	0.1593	0.16036	0.15587	0.14237
0.067175	0.057088	0.065354	0.028159	0.041018	0.043199	0.050809	0.0338	0.045695	0.043667	0.036838	0.049756	0.091833	0.10045	0.11046	0.1119	0.12671	0.11219	0.11662	0.11524	0.14589	0.075513	0.051476	0.056141	0.074589	0.052323	0.096046	0.11062	0.078517	0.052065	0.015335	0.018981	0.010998	0.022299	0.033358	0.057772	0.030172	0.028737	0.030462	0.038365	0.028839	0.048843	0.056296	0.085887	0.093631	0.13013	0.15114	0.15337	0.14262	0.14115
0.057493	0.052402	0.044543	0.014864	0.024674	0.022516	0.014983	0.014263	0.047688	0.048514	0.044705	0.071164	0.099784	0.082668	0.070322	0.077841	0.081807	0.09774	0.11174	0.1253	0.14584	0.09693	0.052746	0.057884	0.061724	0.065471	0.092642	0.10545	0.065104	0.048481	-0.00063093	0.010249	0.0081458	0.033209	0.046907	0.058982	0.042188	0.051206	0.035138	0.039816	0.046922	0.056758	0.059087	0.079682	0.082922	0.10836	0.12235	0.11062	0.12078	0.12781
0.035216	0.037231	0.050841	0.02739	0.02406	0.024653	0.018921	-0.0072607	0.023818	0.023486	0.028667	0.054133	0.090068	0.087741	0.072232	0.085008	0.085153	0.094879	0.10638	0.13423	0.17046	0.12942	0.068571	0.066663	0.049481	0.013819	0.03129	0.075441	0.039407	0.04069	0.013211	0.042443	0.026011	0.056579	0.077736	0.093678	0.055542	0.060518	0.024442	0.0029705	0.013383	0.025242	0.035544	0.074537	0.066384	0.079264	0.092586	0.091691	0.097078	0.12562
0.027577	0.046644	0.063632	0.055187	0.040326	0.033051	0.024003	0.0046379	0.022836	0.05323	0.0744	0.057575	0.08774	0.09921	0.059596	0.060895	0.088255	0.076789	0.064042	0.091525	0.12085	0.10325	0.06992	0.07168	0.06568	0.026016	0.019744	0.065949	0.067992	0.065766	0.045719	0.085934	0.060231	0.060703	0.11043	0.11572	0.080678	0.092019	0.067622	0.016882	0.037962	0.050416	0.054698	0.075832	0.079147	0.094924	0.080735	0.08823	0.10173	0.12744
0.065347	0.070219	0.054212	0.067183	0.041004	0.027108	0.021159	0.023737	0.032511	0.060724	0.060581	0.054968	0.08471	0.080564	0.04103	0.04308	0.061093	0.047513	0.053943	0.079007	0.093727	0.081444	0.05421	0.037547	0.020744	-0.010792	-0.033845	0.016832	0.033915	0.049936	0.046725	0.088258	0.057259	0.054709	0.10117	0.12094	0.083759	0.099655	0.089407	0.039565	0.066664	0.078482	0.092952	0.09121	0.098906	0.10191	0.094789	0.1044	0.12876	0.15154
0.060746	0.0716	0.061173	0.084158	0.039115	0.037223	0.023731	0.008396	0.018765	0.05012	0.04445	0.050038	0.0693	0.062527	0.038393	0.045544	0.055846	0.059922	0.064244	0.070182	0.079653	0.064	0.037932	0.022887	0.018624	0.00674	-0.0007491	0.059277	0.075119	0.080036	0.0617	0.093056	0.062383	0.061285	0.10911	0.13545	0.1032	0.11538	0.094777	0.047268	0.0723	0.095616	0.11252	0.12172	0.1277	0.12505	0.10127	0.10578	0.11887	0.12694
0.020472	0.041772	0.051279	0.066911	0.046294	0.079413	0.076514	0.045122	0.05194	0.061607	0.057601	0.040469	0.081979	0.087728	0.07791	0.051892	0.065248	0.052597	0.044365	0.052104	0.078781	0.077034	0.055472	0.036993	0.027887	0.0011781	-0.013516	0.056944	0.092953	0.092202	0.075426	0.1081	0.051647	0.038018	0.085912	0.12571	0.092062	0.10999	0.10856	0.069616	0.076243	0.1102	0.12024	0.13405	0.14076	0.15015	0.11978	0.12109	0.10377	0.11029
0.043026	0.068755	0.070258	0.076061	0.074438	0.099136	0.080726	0.047049	0.061814	0.058598	0.057999	0.041133	0.07849	0.060073	0.066289	0.052531	0.068019	0.064823	0.072032	0.051941	0.059269	0.043476	0.037409	0.0042544	0.013318	0.0074924	0.012429	0.064519	0.1106	0.11247	0.087361	0.10338	0.063961	0.056609	0.066463	0.086572	0.073575	0.085897	0.075983	0.07878	0.096422	0.11042	0.10753	0.10759	0.11314	0.13554	0.12358	0.11635	0.11737	0.10495
0.060721	0.062279	0.0494	0.048129	0.046767	0.094908	0.086506	0.089787	0.11101	0.083172	0.054482	0.066829	0.0714	0.055283	0.080652	0.062183	0.059169	0.07441	0.082689	0.070942	0.071079	0.051005	0.044482	-0.0084995	-0.005211	-0.001098	0.017963	0.045941	0.0844	0.09793	0.091699	0.10292	0.078374	0.081427	0.062501	0.078294	0.043531	0.033343	0.03322	0.052155	0.062057	0.087908	0.11114	0.11561	0.10785	0.11117	0.11232	0.08931	0.093305	0.07999
0.029204	0.054872	0.058419	0.033205	0.052645	0.10537	0.083906	0.078322	0.094112	0.062813	0.052261	0.056052	0.058385	0.065716	0.097548	0.072146	0.078586	0.10751	0.090396	0.077421	0.082193	0.065709	0.051157	0.019429	0.031261	0.035173	0.046353	0.039874	0.082733	0.084596	0.08029	0.095524	0.098289	0.083575	0.055339	0.060977	0.033601	0.028682	0.012272	0.045381	0.042628	0.056947	0.053805	0.093719	0.070487	0.090635	0.087536	0.072828	0.062818	0.055046
0.033408	0.067646	0.063558	0.028085	0.071177	0.12778	0.10143	0.10927	0.11756	0.075241	0.055657	0.027477	0.033139	0.04522	0.069912	0.041997	0.079185	0.10785	0.094832	0.11265	0.11556	0.09791	0.065942	0.036269	0.012272	0.0082955	0.011241	-0.0070165	0.04974	0.060689	0.071185	0.079133	0.087778	0.059108	0.027627	0.011048	0.0077917	0.010462	0.00031583	0.044104	0.078044	0.076692	0.071941	0.11097	0.092626	0.10061	0.11645	0.095471	0.088263	0.084815
0.073816	0.090599	0.069646	0.030798	0.056752	0.089869	0.063418	0.088032	0.087157	0.054701	0.044154	0.030893	0.028398	0.051918	0.088982	0.072662	0.1129	0.12535	0.12306	0.14958	0.1231	0.086109	0.094463	0.059447	0.04764	0.042099	0.060938	0.016501	0.059716	0.047641	0.087289	0.089602	0.10177	0.065226	0.037229	0.013501	0.00034319	-0.0024796	0.012252	0.034085	0.056377	0.055714	0.061844	0.080484	0.078859	0.085575	0.11653	0.076675	0.078522	0.077495
0.056635	0.058828	0.031773	-0.0020638	0.026614	0.071711	0.068101	0.11005	0.11391	0.079104	0.04547	0.037616	0.049689	0.078617	0.092784	0.078076	0.1148	0.11757	0.10593	0.15989	0.13636	0.10807	0.10509	0.090119	0.080219	0.078414	0.075835	0.040503	0.067612	0.044399	0.093628	0.109	0.12168	0.084509	0.07328	0.038083	0.014424	-0.008179	0.028521	0.029874	0.055899	0.067547	0.093811	0.11063	0.12068	0.10895	0.1128	0.068566	0.046621	0.030575
0.04177	0.053214	0.035767	0.015185	0.067114	0.083974	0.084109	0.098374	0.10929	0.076284	0.057595	0.026985	0.047295	0.038028	0.032801	0.019915	0.091264	0.097264	0.11519	0.16917	0.16932	0.12967	0.12342	0.10644	0.094611	0.086079	0.0618	0.032643	0.064702	0.047639	0.074706	0.081766	0.10277	0.060511	0.043943	0.023407	0.013766	0.0072164	0.043191	0.04711	0.066573	0.074591	0.083027	0.1015	0.11446	0.10916	0.11394	0.088134	0.058768	0.050583
0.077338	0.066614	0.049657	0.042144	0.07123	0.091938	0.10872	0.10068	0.11614	0.10045	0.070672	0.038662	0.081585	0.04839	0.035362	0.030859	0.076396	0.051554	0.095704	0.14544	0.12237	0.11065	0.12041	0.087163	0.072786	0.08585	0.053724	0.047325	0.058392	0.03751	0.026548	0.035131	0.049371	0.023694	0.014476	0.013918	-0.0063645	-0.02414	0.025322	0.028767	0.056769	0.10306	0.1259	0.13102	0.14704	0.14405	0.12397	0.090536	0.076104	0.070564
0.070807	0.036776	0.049418	0.056452	0.065958	0.073063	0.11726	0.089451	0.10303	0.090154	0.065629	0.056032	0.10699	0.079217	0.075662	0.076005	0.077993	0.03039	0.049201	0.099471	0.068749	0.075219	0.091482	0.078985	0.069836	0.088237	0.055898	0.053631	0.041946	0.029094	0.022067	0.039604	0.045225	0.046415	0.038118	0.050191	0.011205	0.011727	0.068982	0.06613	0.055033	0.10306	0.11521	0.094044	0.1164	0.13209	0.10058	0.078812	0.05601	0.037081
0.096612	0.054045	0.085139	0.083827	0.096288	0.094409	0.15386	0.12268	0.13043	0.12099	0.06756	0.048508	0.0787	0.057195	0.034446	0.06322	0.067961	0.038069	0.051492	0.095076	0.057656	0.050238	0.043425	0.025628	0.0063952	0.054095	0.03588	0.024412	0.036946	0.04679	0.0067164	0.010036	0.024347	0.027149	0.017949	0.032271	0.0030809	0.011315	0.038769	0.062369	0.069665	0.10583	0.12626	0.11374	0.11609	0.12743	0.1062	0.090465	0.094046	0.063962
0.09529	0.065883	0.087622	0.090185	0.077365	0.083657	0.13034	0.11265	0.09701	0.11058	0.070942	0.053952	0.051328	0.044992	0.029279	0.048739	0.026981	0.0040242	0.021079	0.04455	0.0068494	0.02356	0.028003	0.0093926	-0.023855	0.04055	0.038123	0.019057	0.020154	0.050285	-0.011205	-0.026004	-0.020014	-0.027157	-0.032364	-0.00010846	-0.027402	0.00082755	0.051103	0.072113	0.064448	0.099665	0.12027	0.095905	0.10905	0.13114	0.12537	0.10975	0.11601	0.08928
0.080259	0.082734	0.11476	0.12252	0.098333	0.12179	0.13393	0.1053	0.077332	0.095015	0.06706	0.070793	0.075641	0.080005	0.083204	0.097506	0.039967	0.017436	0.029011	0.033587	-0.032329	0.005109	0.0020025	-0.0046169	-0.032658	0.038713	0.037792	0.027456	0.031573	0.035038	-0.017325	-0.0076713	-0.0018982	0.0023452	0.018105	0.036215	-0.0077341	0.00054071	0.041659	0.068496	0.066771	0.10275	0.13118	0.098624	0.1113	0.13342	0.12623	0.1138	0.12392	0.081868
0.094156	0.088853	0.12958	0.14128	0.10518	0.11543	0.11822	0.09471	0.068484	0.065735	0.044964	0.054423	0.026792	0.03231	0.050549	0.057214	0.020924	0.037673	0.023434	0.019137	-0.024152	-0.010194	-0.017548	0.014015	0.0016767	0.059538	0.081399	0.048698	0.035099	0.045269	0.02119	0.001653	-0.00019688	0.018756	0.032254	0.027801	0.02593	0.071503	0.1072	0.12457	0.12531	0.11788	0.12309	0.098637	0.10706	0.12465	0.13358	0.12182	0.11898	0.08301
0.077217	0.074644	0.087934	0.10001	0.067916	0.098418	0.080459	0.1012	0.086968	0.065355	0.039635	0.057224	0.0070155	0.016633	0.040509	0.033212	0.0053033	0.028929	0.013195	-0.020934	-0.050072	-0.031381	-0.022062	0.0030054	0.022075	0.077589	0.10677	0.053071	0.041069	0.041458	0.00893	-0.025674	-0.0032767	0.017935	0.046247	0.04677	0.057232	0.072803	0.082312	0.093396	0.099349	0.094318	0.11124	0.11299	0.12429	0.13684	0.13873	0.11682	0.12569	0.089967
0.084378	0.079805	0.085902	0.08559	0.053833	0.087583	0.057091	0.066567	0.063836	0.030835	0.0071566	0.038886	-0.0045623	0.0024512	0.048928	0.03492	-0.0066175	0.0039502	-0.0049248	-0.057637	-0.086873	-0.048193	-0.021783	0.0013726	0.029841	0.072667	0.099544	0.081186	0.05937	0.051743	0.046694	0.014825	0.010669	0.032353	0.067375	0.065464	0.088247	0.1129	0.12742	0.13016	0.11928	0.10521	0.10662	0.10175	0.11698	0.12725	0.1312	0.12415	0.13056	0.096093
0.060599	0.038787	0.060464	0.071548	0.049861	0.068691	0.058651	0.060984	0.062865	0.034626	0.021711	0.052198	0.028342	0.012097	0.057148	0.030036	0.0027126	0.0094945	0.024915	-0.02578	-0.045001	-0.036639	-0.021217	0.00093017	0.042553	0.074819	0.10652	0.08565	0.057517	0.025491	0.022775	0.01134	0.020244	0.070471	0.11591	0.11118	0.12415	0.13066	0.1153	0.13082	0.11847	0.10341	0.10066	0.10537	0.090831	0.10056	0.10314	0.1068	0.11261	0.086079
0.12789	0.08304	0.0759	0.057735	0.015063	0.016314	0.01347	0.020628	0.032667	-0.0015332	-0.012909	0.011753	-0.0098077	-0.010017	0.056387	0.033586	0.016477	0.030272	0.035678	-0.034637	-0.036321	-0.025455	-0.0036366	0.030008	0.082262	0.11153	0.13349	0.11809	0.063396	0.048809	0.043034	0.0088032	0.018979	0.061422	0.093864	0.09212	0.13151	0.14178	0.13964	0.14482	0.12404	0.11092	0.089266	0.10345	0.085248	0.10868	0.11064	0.11042	0.10944	0.090246
0.06455	0.036389	0.027075	0.0070001	-0.010428	0.004626	0.0038016	0.018277	0.029092	0.0078364	-0.0073339	0.010135	0.0037197	0.0047134	0.069989	0.060262	0.061706	0.053403	0.062557	-0.0070855	-0.014396	-0.024375	0.0051704	0.025368	0.059802	0.09719	0.13453	0.14617	0.11721	0.08477	0.064263	0.05285	0.062235	0.085095	0.13315	0.14877	0.14565	0.1292	0.1166	0.13151	0.09917	0.1036	0.089529	0.10724	0.093886	0.10496	0.097759	0.096308	0.096924	0.061709
0.036434	0.018703	0.016315	-0.016171	-0.017605	0.017909	0.016606	0.010184	0.039312	0.045084	0.012434	0.029214	0.056031	0.041623	0.08397	0.067351	0.069011	0.061205	0.082823	0.015179	0.026894	0.0048515	0.01954	0.033938	0.065241	0.083964	0.11932	0.1506	0.12707	0.092054	0.10028	0.1105	0.079118	0.082534	0.11756	0.11919	0.096906	0.10006	0.10038	0.13186	0.095513	0.10641	0.093025	0.10549	0.078274	0.084801	0.09214	0.10297	0.10771	0.070415
-0.01291	-0.019827	-0.032126	-0.064399	-0.060634	-0.00482	-0.0036122	0.020522	0.05557	0.074	0.043986	0.045283	0.064072	0.039799	0.059425	0.06212	0.078606	0.080706	0.11406	0.070177	0.080417	0.053822	0.036066	0.049437	0.077214	0.093444	0.11977	0.15544	0.12249	0.09392	0.076228	0.092191	0.081334	0.096673	0.12256	0.14302	0.11467	0.092844	0.065003	0.092711	0.059188	0.09193	0.095137	0.14852	0.12046	0.12619	0.10187	0.090176	0.071821	0.032901
-0.0012901	0.011467	-3.4587e-05	-0.038898	-0.050264	-0.0027688	-0.018781	0.015709	0.069934	0.077588	0.061521	0.052655	0.033382	0.025428	0.054587	0.060686	0.099327	0.12261	0.12228	0.093655	0.10725	0.0882	0.061417	0.084225	0.093292	0.097865	0.11156	0.15857	0.14152	0.13415	0.14455	0.14981	0.13612	0.11403	0.11088	0.10733	0.088772	0.072828	0.061869	0.085338	0.070141	0.10172	0.10438	0.14192	0.14188	0.14365	0.12312	0.10391	0.10932	0.079671
-0.095513	-0.077516	-0.063361	-0.070419	-0.057801	0.0053875	0.0038591	0.038267	0.080508	0.085191	0.048331	0.027881	0.026988	0.030753	0.037647	0.074247	0.1254	0.11684	0.11695	0.10611	0.090478	0.044969	0.026867	0.042744	0.044665	0.061319	0.1049	0.14101	0.14535	0.13546	0.13653	0.14969	0.13703	0.10692	0.10112	0.11027	0.07795	0.078785	0.063871	0.08679	0.081013	0.12122	0.11771	0.14536	0.15696	0.14207	0.11846	0.10245	0.11162	0.082594
-0.051068	-0.033882	-0.014208	-0.032476	-0.04737	0.029404	0.020525	0.042614	0.084548	0.10651	0.054967	0.032075	0.035982	0.037578	0.013456	0.0457	0.082765	0.089696	0.10778	0.1233	0.1164	0.0848	0.03329	0.032028	0.02003	0.025359	0.045825	0.075039	0.096766	0.11038	0.10564	0.1297	0.12342	0.078103	0.05819	0.074275	0.061215	0.071334	0.063694	0.072975	0.080826	0.11257	0.10791	0.12771	0.14655	0.13915	0.12493	0.10479	0.1091	0.10796
-0.0024299	0.0047714	0.01075	-0.0082301	-0.024803	0.0097007	0.0035904	0.037207	0.078199	0.07812	0.050426	0.025618	0.0089633	-0.010853	-0.020479	0.032126	0.084352	0.07169	0.10186	0.12389	0.099152	0.048811	0.01395	0.015017	0.0071217	0.013299	0.039153	0.075884	0.10846	0.11943	0.098321	0.12457	0.12813	0.082369	0.064932	0.094403	0.091811	0.1107	0.10321	0.071937	0.089713	0.095733	0.069217	0.083642	0.12869	0.10724	0.093869	0.078015	0.074575	0.092601
0.04208	0.045842	0.057231	0.043109	0.0057719	0.019082	0.011912	0.023849	0.076938	0.090665	0.089595	0.068176	0.049806	0.020057	0.0077957	0.030233	0.082067	0.078877	0.083836	0.093397	0.062516	0.0128	-0.0080948	0.014875	0.0022607	0.026305	0.050858	0.075326	0.098879	0.10642	0.092652	0.1207	0.12454	0.087199	0.074191	0.077539	0.072205	0.097318	0.11215	0.08944	0.10871	0.10223	0.066226	0.036731	0.063436	0.043113	0.056388	0.053918	0.072693	0.10138
0.06548	0.065839	0.081596	0.045958	0.028275	0.055963	0.040902	0.042079	0.073317	0.08127	0.064926	0.071125	0.054823	0.042403	0.0098713	0.046483	0.074833	0.047088	0.058299	0.071426	0.022231	-0.032838	-0.036156	-0.022002	-0.020087	0.012524	0.056256	0.095748	0.11791	0.11928	0.085011	0.085672	0.087149	0.065829	0.053594	0.075699	0.072484	0.085466	0.078	0.068059	0.070915	0.07838	0.036821	0.028073	0.032504	0.025262	0.022174	0.036849	0.044314	0.075949
0.06367	0.073254	0.098008	0.053565	0.044454	0.058265	0.0338	0.020133	0.060903	0.08866	0.095058	0.11968	0.091984	0.057993	0.00099098	0.0093859	0.030256	0.017293	0.020023	0.061945	0.055729	0.011669	-0.0049223	0.01398	0.0030191	0.021275	0.055425	0.10779	0.13525	0.12579	0.079552	0.077425	0.064587	0.03021	0.038599	0.05905	0.04309	0.065037	0.051729	0.036437	0.045375	0.062307	0.018866	0.041145	0.047955	0.020795	0.0053599	0.028249	0.024277	0.063806
0.041544	0.041374	0.065748	0.038917	0.046854	0.058256	0.052175	0.046246	0.075131	0.079915	0.093729	0.13149	0.097284	0.060309	0.045048	0.03537	0.04922	0.042987	0.022426	0.019498	0.0002905	-0.026912	-0.030709	0.022474	0.049342	0.085059	0.10064	0.13116	0.14981	0.12723	0.10741	0.09696	0.082594	0.050241	0.063309	0.071382	0.042791	0.057847	0.040803	0.025616	-0.0024399	0.027645	0.0092125	0.04717	0.044309	0.039338	0.023926	0.040879	0.03283	0.066057
0.027876	0.032108	0.065415	0.063424	0.065711	0.083703	0.07353	0.050196	0.034872	0.055445	0.079224	0.13078	0.1012	0.11623	0.092415	0.078962	0.055127	0.056211	0.038567	0.032753	0.0033541	0.0049013	0.01526	0.037919	0.055635	0.1012	0.11708	0.14508	0.1634	0.15198	0.12219	0.095746	0.074519	0.046031	0.048125	0.044151	0.02757	0.034705	0.02192	0.029287	0.02515	0.058237	0.038107	0.081224	0.069209	0.06011	0.05332	0.055624	0.037827	0.074051
0.044818	0.046495	0.067616	0.072887	0.072637	0.084833	0.071108	0.048081	0.013069	0.039776	0.050735	0.10249	0.094957	0.11498	0.096514	0.076219	0.052991	0.051837	0.053907	0.051678	0.07003	0.078772	0.071805	0.06933	0.10229	0.10505	0.11626	0.14371	0.18731	0.1556	0.12332	0.094242	0.079909	0.026857	0.032895	0.04284	0.022993	0.033722	0.028243	0.017205	0.020598	0.045717	0.023061	0.083365	0.092242	0.087297	0.08588	0.087693	0.031854	0.068124
0.064091	0.058974	0.071237	0.075079	0.082669	0.082476	0.072481	0.036148	0.020516	0.055016	0.061998	0.087513	0.095437	0.085143	0.05872	0.037015	0.040834	0.041461	0.047518	0.046412	0.072188	0.078025	0.08848	0.09712	0.12692	0.13191	0.13047	0.13895	0.17866	0.14982	0.11248	0.10332	0.087997	0.039571	0.053832	0.053253	0.031557	0.055145	0.047002	0.025731	0.039779	0.050719	0.026858	0.093033	0.10217	0.090287	0.097389	0.067504	-0.017437	0.016486
0.055294	0.050695	0.047555	0.076731	0.070621	0.083733	0.099459	0.088228	0.035161	0.054064	0.04798	0.047011	0.043708	0.046175	0.059843	0.051483	0.041988	0.06134	0.082724	0.050978	0.061267	0.083663	0.09295	0.082312	0.1311	0.12702	0.11958	0.1086	0.14389	0.10761	0.10399	0.086877	0.094967	0.058667	0.086672	0.072528	0.083898	0.074405	0.071584	0.046002	0.041365	0.018252	0.03949	0.078582	0.067405	0.083105	0.093056	0.014723	-0.052039	-0.0082875
0.051936	0.06009	0.05599	0.090144	0.097812	0.093411	0.11125	0.084145	0.024741	0.015919	0.011035	-0.023271	-0.018557	0.020521	0.053949	0.066612	0.052434	0.059898	0.08182	0.064086	0.098118	0.13382	0.1537	0.093383	0.11208	0.079154	0.080935	0.094792	0.11497	0.092084	0.084803	0.057296	0.053761	0.047279	0.071037	0.053108	0.080681	0.069127	0.078442	0.059741	0.0735	0.038203	0.051247	0.062529	0.043206	0.041114	0.051006	-0.02803	-0.072536	-0.02475
0.04137	0.072727	0.072043	0.08684	0.091869	0.10575	0.12255	0.1045	0.074399	0.063184	0.063139	0.0025068	-0.011496	3.0238e-05	0.026599	0.013418	0.031352	0.065366	0.074964	0.064381	0.12085	0.1261	0.1091	0.074376	0.098186	0.049924	0.062054	0.073841	0.085169	0.052876	0.066234	0.044206	0.045444	0.057216	0.096907	0.076462	0.088529	0.087034	0.076015	0.062045	0.060915	0.036239	0.063434	0.068622	0.033351	0.039254	0.043498	-0.024134	-0.052752	-0.030947
-0.01311	0.038208	0.047241	0.071807	0.11491	0.14132	0.16038	0.15077	0.12269	0.08489	0.075202	-0.019232	-0.046267	-0.03935	-0.0038322	0.013822	0.059931	0.094263	0.10551	0.082374	0.094184	0.073401	0.060836	0.040833	0.045744	0.012645	0.037187	0.05375	0.046675	0.043343	0.060667	0.049065	0.031703	0.045702	0.07864	0.06503	0.082511	0.090703	0.098033	0.10591	0.085998	0.064014	0.090018	0.065975	0.022411	0.039223	0.036319	-0.021915	-0.0072229	-0.00087997
-0.010409	0.042193	0.033377	0.072513	0.1018	0.13143	0.14394	0.15096	0.10112	0.064651	0.071198	-0.0070418	-0.014256	0.010181	0.059458	0.049579	0.084896	0.11712	0.12248	0.086027	0.10565	0.088728	0.054917	0.01482	0.0084475	-0.033097	-0.01857	0.012213	0.021364	0.041057	0.069258	0.054326	0.017736	0.030776	0.057078	0.043814	0.065482	0.090599	0.10031	0.10637	0.086832	0.073007	0.095872	0.075686	0.027581	0.053652	0.061086	0.018616	0.039368	0.033728
0.0051548	0.040673	0.046732	0.055155	0.10494	0.13463	0.13218	0.13331	0.11969	0.06478	0.070524	0.013759	0.0036803	0.024771	0.080685	0.061561	0.10689	0.13242	0.10861	0.073291	0.094171	0.074684	0.024605	0.016013	0.014672	-0.02632	-0.0052519	0.042711	0.034534	0.077987	0.10152	0.085972	0.043267	0.091367	0.061219	0.040901	0.046964	0.087259	0.068833	0.10117	0.1113	0.10143	0.095984	0.09163	0.044767	0.068596	0.10571	0.072564	0.089463	0.077803
0.019576	0.046261	0.051784	0.023872	0.063174	0.12165	0.10808	0.13017	0.1372	0.11593	0.12247	0.096652	0.06852	0.064179	0.074424	0.064304	0.10451	0.13143	0.11478	0.10053	0.078302	0.057172	-0.00071518	0.01189	0.0084703	-0.0056827	-0.0040451	0.035382	0.037606	0.068422	0.08593	0.093749	0.068268	0.10567	0.067785	0.045339	0.040619	0.079768	0.052034	0.093164	0.10368	0.094878	0.071696	0.068371	0.018724	0.060542	0.07924	0.061657	0.07295	0.057004
0.06412	0.067915	0.079783	0.050609	0.080861	0.10564	0.10284	0.10689	0.11608	0.10789	0.11158	0.082415	0.087373	0.074365	0.088802	0.085322	0.1151	0.11205	0.10987	0.092622	0.053965	0.050711	0.0077524	0.031625	0.01755	0.018224	0.022317	0.041258	0.031746	0.07587	0.088448	0.079332	0.082073	0.098929	0.046959	0.03102	0.031872	0.061458	0.066958	0.11794	0.11518	0.11753	0.074692	0.06134	-0.0051071	0.045479	0.049345	0.038561	0.069551	0.092687
0.089336	0.078947	0.096652	0.072972	0.068726	0.07036	0.083763	0.077311	0.10085	0.10729	0.12187	0.11136	0.12017	0.099426	0.1021	0.078523	0.075405	0.061729	0.051354	0.049498	0.031843	0.045299	0.019067	0.061439	0.07383	0.07084	0.06778	0.076089	0.044955	0.071755	0.091049	0.061294	0.057255	0.091834	0.026924	0.012905	0.034901	0.054345	0.018278	0.057865	0.051424	0.042287	0.012266	0.037583	-0.022233	0.030583	0.036472	0.03718	0.061937	0.10417
0.096203	0.073619	0.11252	0.10183	0.1063	0.069246	0.094241	0.070246	0.10971	0.075869	0.095262	0.097815	0.088342	0.062608	0.082299	0.081286	0.054456	0.060061	0.062378	0.090064	0.074054	0.084602	0.043951	0.086881	0.089351	0.067212	0.058172	0.063612	0.011977	0.020524	0.059409	0.060649	0.084511	0.12576	0.056488	0.046414	0.056798	0.048385	0.014556	0.073499	0.05879	0.047045	0.019956	0.033365	-0.023827	0.015677	0.013327	0.023985	0.056079	0.10188
0.11265	0.081678	0.11105	0.095411	0.08556	0.072396	0.11652	0.10387	0.15073	0.13013	0.13714	0.12147	0.11485	0.097605	0.107	0.088549	0.056806	0.031338	0.032465	0.080868	0.088068	0.085664	0.089273	0.11	0.066081	0.039325	0.032314	0.019833	-0.018851	-0.015114	0.0084589	0.013309	0.030383	0.041788	0.014121	0.023811	0.042327	0.041632	0.041692	0.083095	0.042648	0.048261	0.036611	0.02784	-0.0231	0.019386	-0.015822	0.0012087	0.03999	0.076212
0.097273	0.085373	0.12703	0.13777	0.12127	0.092965	0.1287	0.087928	0.12179	0.1141	0.1217	0.084008	0.10247	0.094514	0.10015	0.088935	0.077986	0.044399	0.031724	0.071972	0.097296	0.071612	0.078302	0.10891	0.07124	0.016465	0.029935	0.022029	-0.034894	-0.023968	0.0072286	0.022279	0.027515	0.048039	0.026121	0.03959	0.044334	0.052667	0.04405	0.069284	0.037298	0.05024	0.034975	0.044343	0.017631	0.034442	0.0074655	0.039177	0.079393	0.12622
0.082871	0.063811	0.10837	0.12735	0.11252	0.11213	0.14882	0.10707	0.13272	0.10173	0.094786	0.065363	0.075737	0.071327	0.077812	0.078484	0.074716	0.047981	0.02915	0.054399	0.083702	0.053293	0.064847	0.078842	0.081931	0.023269	0.03817	0.047456	0.0052311	-0.0030526	0.017721	0.042693	0.021769	0.047657	0.021952	0.041462	0.034277	0.031022	0.012628	0.017354	9.8915e-05	-0.0011498	0.030175	0.048607	0.062641	0.078737	0.077467	0.070109	0.094961	0.12272
0.11202	0.06076	0.080545	0.080005	0.083973	0.077876	0.12018	0.092931	0.1211	0.07727	0.064672	0.046849	0.063165	0.074428	0.075658	0.093784	0.11929	0.11046	0.089862	0.12507	0.14902	0.091421	0.088647	0.090584	0.064922	-0.00059183	-0.0051271	-0.0031447	-0.023187	-0.017164	-0.0010786	0.045931	0.062475	0.075982	0.059442	0.085145	0.059665	0.045088	0.03259	0.046539	0.023626	0.038717	0.062008	0.076542	0.07395	0.089575	0.093217	0.073237	0.081512	0.10012
0.054781	0.0083744	0.030289	0.057601	0.068227	0.080946	0.12155	0.10115	0.094046	0.081294	0.066819	0.032359	0.059723	0.078018	0.05702	0.086011	0.12441	0.10007	0.05934	0.081595	0.077157	0.035634	0.036562	0.051103	0.051136	-0.0024175	0.0089548	0.0006575	-0.0095371	-0.015129	0.00043337	0.022402	0.044206	0.044296	0.033	0.06001	0.047726	0.04836	0.048374	0.041142	0.012302	0.026425	0.048354	0.065855	0.074125	0.10509	0.10118	0.059297	0.062079	0.10107
0.044203	0.005446	0.018453	0.069609	0.073956	0.055134	0.069835	0.047684	0.033503	0.025357	0.021697	0.013312	0.03341	0.048301	0.023543	0.070504	0.094102	0.10734	0.07886	0.076698	0.045628	0.020596	-0.0042991	-0.0012106	0.024706	-0.012728	0.011707	0.01262	0.00047641	0.020536	0.046694	0.047493	0.070968	0.075078	0.044069	0.062933	0.056846	0.046462	0.049895	0.043327	0.018652	0.024713	0.045064	0.06478	0.090816	0.1264	0.13529	0.08503	0.091827	0.121
0.09144	0.023203	0.011804	0.059905	0.053823	0.019564	0.042687	0.048203	0.050575	0.032742	0.042404	0.041425	0.048145	0.045291	0.024033	0.024228	0.046576	0.056342	0.032567	0.033519	0.023541	-0.0087691	-0.032287	-0.047651	-0.0018406	-0.018426	0.029978	0.035986	0.043855	0.04259	0.058486	0.031036	0.064093	0.052811	0.023694	0.060981	0.068782	0.029353	0.054839	0.066556	0.031664	0.038943	0.09281	0.097076	0.095192	0.12383	0.12172	0.053388	0.05477	0.083754
0.079119	0.014888	-0.0018291	0.043928	0.043863	-0.006642	0.015534	0.039478	0.036836	0.037874	0.061658	0.063244	0.05797	0.057606	0.03067	0.02759	0.040877	0.054571	0.047907	0.06227	0.048765	0.034388	0.0067647	-0.014626	0.0013288	-0.012767	0.00070292	0.019915	0.0316	0.033877	0.049463	0.029668	0.046259	0.016143	0.011617	0.050244	0.073455	0.046775	0.078768	0.093718	0.052247	0.077801	0.09478	0.086978	0.069908	0.094718	0.062092	0.046011	0.065404	0.072574
0.035279	0.013225	0.014687	0.069684	0.062178	0.03288	0.043962	0.050148	0.031966	0.055721	0.067368	0.064695	0.052269	0.058899	0.033831	0.014503	0.0097893	0.018713	0.017175	0.02826	0.0412	0.03436	0.013953	-0.042918	-0.014512	-0.048205	-0.0012601	0.012192	0.03825	0.023149	0.04272	-0.010589	0.011264	-0.00062269	-0.0025652	0.036852	0.069712	0.053599	0.069004	0.091666	0.057545	0.077095	0.10131	0.092095	0.081433	0.095575	0.076899	0.056728	0.085338	0.08602
0.055234	0.043406	0.044626	0.032508	0.017787	0.013389	0.040774	0.053564	0.076942	0.085888	0.11474	0.10916	0.067765	0.068314	0.060693	0.015091	0.0085138	0.04186	0.04388	0.053906	0.07589	0.06503	0.061872	0.0068933	0.0090782	-0.014742	0.02279	0.019493	0.043637	0.04017	0.053876	0.0066728	0.0079698	0.0062982	0.0026785	0.035512	0.054976	0.042135	0.050854	0.088256	0.064188	0.068	0.089363	0.096938	0.070595	0.068982	0.070717	0.088935	0.08591	0.076892
0.093787	0.075023	0.072644	0.034023	0.0059899	0.028069	0.05942	0.090993	0.10824	0.12732	0.14593	0.14424	0.095395	0.093233	0.080609	0.040482	0.034432	0.06044	0.066496	0.075522	0.11458	0.10695	0.092344	0.045251	0.053897	0.0054539	0.013917	0.023581	0.055364	0.025657	0.042587	0.037962	0.031832	0.029945	0.05442	0.084662	0.072699	0.051553	0.04018	0.063401	0.036207	0.040909	0.052807	0.06998	0.037467	0.034931	0.038188	0.080916	0.061151	0.044523
0.085449	0.069027	0.075356	0.016874	-0.0027875	0.027471	0.057703	0.082878	0.10216	0.13587	0.13824	0.14316	0.086646	0.089224	0.071262	0.052848	0.030104	0.078569	0.088738	0.10292	0.12863	0.14732	0.12494	0.094135	0.058552	0.0043698	-0.0025048	-0.018985	0.0036532	-0.0051215	0.0247	0.0035939	-0.004408	0.0051986	0.047392	0.053464	0.061979	0.060057	0.037426	0.048547	0.030603	0.031276	0.048578	0.058045	0.021393	0.037075	0.0591	0.085025	0.067036	0.059903
-0.0027974	-0.0020755	0.023301	0.0049243	0.0078234	0.044749	0.07024	0.086949	0.12746	0.15722	0.14997	0.14953	0.096775	0.0973	0.091199	0.079777	0.062723	0.091752	0.07168	0.063214	0.092596	0.099192	0.11282	0.073002	0.058743	-0.003079	0.0063499	-0.049831	-0.01718	-0.031761	-0.0015004	-0.016411	0.0013282	0.026116	0.054765	0.052427	0.064542	0.056074	0.041002	0.041174	0.031713	0.01487	0.045186	0.052049	0.026459	0.051142	0.06252	0.04301	0.0030118	0.021656
-0.029233	-0.046961	-0.024476	-0.041906	-0.033089	0.018463	0.036294	0.091774	0.12703	0.14531	0.14552	0.16541	0.097663	0.092887	0.093063	0.10042	0.069605	0.099033	0.074958	0.048731	0.036171	0.061761	0.071468	0.05339	0.065921	0.026949	0.02708	-0.004529	-0.0069824	-0.033126	0.007787	0.0032804	-0.002941	0.032567	0.049823	0.028826	0.034183	0.014806	0.027556	0.029507	0.033818	0.010797	0.030359	0.029944	0.0065385	0.037768	0.040547	0.033227	-0.016918	-0.00013732
0.011896	-0.042342	-0.047174	-0.03772	-0.042913	-0.01102	-0.0023232	0.05655	0.090202	0.13359	0.099844	0.13459	0.10598	0.085108	0.072356	0.087788	0.050203	0.057465	0.055438	0.01927	0.017998	0.043	0.028213	0.0048926	0.050307	0.021199	0.017944	0.019984	0.013599	-0.013622	0.0095884	0.0083243	-0.010059	0.020196	0.025302	0.015848	0.049837	0.029595	0.039566	0.03227	0.013169	-0.011383	0.019003	0.0025544	0.00027947	0.059848	0.051858	0.011542	-0.00093323	0.010132
-0.032483	-0.079821	-0.048031	-0.015447	0.016131	0.0022442	0.035547	0.027574	0.067021	0.094373	0.083776	0.083213	0.071145	0.037669	0.018621	0.043737	0.024666	0.04546	0.04272	0.019324	-0.0011872	0.021245	0.012703	0.005061	0.035825	0.027285	0.026046	0.028606	0.012747	-0.011335	0.00222	-0.023077	-0.053746	-0.025999	-0.027259	-0.044937	0.027198	0.027768	0.047063	0.047809	0.031575	-0.0096455	0.020291	-0.0061611	-0.032667	0.027118	0.0041987	-0.054591	-0.048988	0.025818
-0.043001	-0.095565	-0.079583	-0.036049	-1.3531e-05	-0.033419	0.0075741	0.012057	0.040372	0.060481	0.075479	0.092367	0.085324	0.066441	0.041986	0.076309	0.053849	0.04735	0.048507	0.0096585	-0.019962	-0.0071057	0.013579	-0.0061407	0.058061	0.040678	0.024235	0.040131	0.022143	-0.00066746	0.020987	0.034026	-0.017951	0.0020824	-0.0070504	-0.012817	0.0093798	0.018225	0.028703	0.012531	-0.0049865	-0.021287	-0.01709	-0.02765	-0.031099	0.0039996	-0.029542	-0.04278	-0.041122	0.022749
0.053805	-0.031216	-0.039617	-0.030226	-0.015534	-0.05061	0.0033632	0.015913	0.029034	0.049747	0.064587	0.092694	0.076337	0.067975	0.028823	0.054684	0.023364	0.043529	0.053038	0.027538	-0.0014765	0.028456	0.024647	0.011983	0.043469	0.039653	0.0042712	0.044197	0.012304	0.03389	0.05678	0.069302	0.011547	0.036137	0.017762	0.0010044	0.019889	0.038956	0.036955	0.021727	0.0089605	-0.00093498	-0.028323	-0.021109	-0.018757	-0.010599	-0.029102	-0.00090268	-9.1878e-05	0.035552
0.17547	0.064404	0.064036	0.088687	0.082911	0.018758	0.073401	0.04114	0.056082	0.037463	0.053449	0.060403	0.092831	0.064922	0.058268	0.089022	0.059948	0.058376	0.067181	0.024378	-0.0020998	0.022004	0.011261	-0.0047404	0.011666	0.029251	0.0035676	0.033841	0.023351	0.070223	0.064876	0.085354	0.038852	0.068162	0.050139	0.041838	0.060367	0.089099	0.067658	0.033192	0.031987	0.027514	0.0038994	0.0085189	0.034943	0.014623	-0.019464	0.0041841	0.018968	0.050794
0.10249	0.013376	0.022236	0.045911	0.041476	0.025977	0.073155	0.060509	0.065373	0.043501	0.04707	0.059939	0.043617	0.025807	0.034623	0.098398	0.07959	0.0894	0.075177	0.03692	-0.0086268	0.018639	0.023429	0.028468	0.021836	0.026979	-0.0070415	-0.0032023	-0.014068	0.02556	0.042628	0.065055	0.047106	0.082516	0.087191	0.0715	0.065836	0.094961	0.072972	0.045925	0.054647	0.07283	0.025417	-0.0074846	0.00222	-0.03332	-0.069695	-0.034471	0.0031313	0.04168
0.099761	0.022235	0.041223	0.065204	0.073232	0.056798	0.081559	0.087692	0.089567	0.080309	0.083579	0.13034	0.12307	0.10319	0.096307	0.12975	0.095639	0.07673	0.067823	0.027844	-0.00034939	0.027714	0.04159	0.046454	0.062165	0.051384	0.01541	-0.0010299	-0.011287	0.021513	0.031836	0.059032	0.056354	0.081186	0.077433	0.085138	0.056319	0.076154	0.057786	0.037745	0.059494	0.099835	0.05367	0.029371	0.034673	-0.037184	-0.069894	-0.018871	0.0079297	0.021073
0.11791	0.030787	0.072499	0.087238	0.12294	0.11207	0.14381	0.10875	0.081703	0.044714	0.023297	0.059994	0.058298	0.027414	0.034086	0.088413	0.057643	0.068592	0.069202	0.047924	0.011016	0.043832	0.046703	0.071768	0.066764	0.07887	0.064436	0.014344	-0.00061876	0.041222	0.041648	0.031874	0.068824	0.080854	0.059793	0.054876	0.064255	0.080173	0.085991	0.093917	0.11665	0.1124	0.070035	0.029306	0.025562	-0.011963	-0.011142	-0.0067989	0.025498	0.037725
0.073446	0.008462	0.064998	0.084725	0.10963	0.090157	0.12752	0.095154	0.063854	0.039453	0.015997	0.045623	0.020447	-0.014363	-0.014511	0.061634	0.023451	0.038333	0.039991	0.040647	0.0057099	0.042107	0.036564	0.076938	0.075715	0.093896	0.097611	0.05928	0.04783	0.05819	0.054486	0.033511	0.071074	0.058887	0.048486	0.051317	0.055013	0.072563	0.092373	0.12383	0.12263	0.12618	0.11082	0.052841	0.021574	-0.0019295	-0.011605	-0.034329	-0.0067981	0.010818
0.053795	-0.0010373	0.031363	0.021866	0.023846	0.020133	0.089342	0.07863	0.048042	0.070532	0.045951	0.057375	0.0069808	-0.017977	-0.06576	-0.0093769	-0.042029	-0.006095	0.007736	0.052398	0.01676	0.036199	0.034885	0.073918	0.054249	0.068786	0.06275	0.027518	0.027585	0.035267	0.050573	0.03052	0.068483	0.036862	0.037344	0.030311	0.035715	0.035736	0.061588	0.088561	0.074671	0.087435	0.079983	0.020522	-0.016249	-0.013981	-0.012982	-0.028059	0.00011968	0.022832
0.12945	0.064413	0.096168	0.064598	0.090188	0.035514	0.097265	0.051282	0.030601	0.035922	0.03296	0.05429	0.050682	0.033978	-0.022155	0.017917	-0.035593	0.00087349	0.016085	0.053572	0.033214	0.066689	0.050699	0.076584	0.062218	0.068066	0.055294	0.027934	0.025502	0.042848	0.047123	0.021234	0.047126	0.011603	0.014071	0.032773	0.047814	0.036409	0.077557	0.087282	0.067164	0.069055	0.088178	0.049057	0.01355	-0.008944	0.0093453	0.01109	0.03181	0.053279
0.081134	0.052483	0.042605	0.019044	0.02308	0.02348	0.071545	0.069706	0.051132	0.045645	-0.023307	-0.040811	-0.058966	-0.056993	-0.070618	0.0059303	-0.041479	0.010673	0.0060716	0.054367	0.020262	0.054593	0.025744	0.052681	0.0055889	0.031511	0.024004	0.014163	0.016847	0.036852	0.052454	0.032867	0.053448	0.030171	0.053032	0.058561	0.079002	0.077773	0.10489	0.11529	0.082515	0.073354	0.080702	0.039326	0.0067292	0.021207	0.051455	0.06343	0.076966	0.10058
0.069502	0.065787	0.038899	-0.0072561	-0.020522	-0.011065	0.012987	0.037524	0.051947	0.064211	-0.0008556	-0.015135	-0.020508	-0.0083627	0.0039641	0.06299	0.0098732	0.043342	0.028879	0.052029	0.035551	0.064721	0.020724	0.028415	-0.018885	0.0011597	-0.02405	-0.011003	0.012037	0.0334	0.033445	0.03065	0.048283	0.042261	0.07745	0.11451	0.12589	0.12428	0.11917	0.11347	0.062958	0.083764	0.08795	0.052488	0.018222	-0.0025356	-0.00045825	0.0097677	0.01852	0.024536
0.092946	0.104	0.071891	0.012158	0.019397	0.048071	0.04054	0.049001	0.088309	0.078863	0.013763	-5.154e-05	0.023118	-0.010618	0.036879	0.069384	0.03706	0.06954	0.075697	0.080308	0.061503	0.074021	0.017199	0.026421	-0.037621	-0.031097	-0.081501	-0.070094	-0.064287	-0.037919	-0.037758	-0.0055366	0.011331	0.026511	0.064227	0.11274	0.12593	0.11464	0.089501	0.066121	0.012517	0.0018379	0.0021034	0.00092849	-0.025557	-0.023352	0.005024	0.019352	0.0012457	0.032322
0.10075	0.10909	0.091487	0.040773	0.046255	0.031642	-0.0041267	-0.018221	0.038507	0.037446	-0.0072723	0.012792	0.030552	0.0024867	0.062016	0.11114	0.068127	0.11414	0.092279	0.080781	0.069821	0.10105	0.03765	0.049222	-0.019659	-0.01475	-0.072865	-0.055104	-0.048563	-0.021001	-0.045756	-0.0083198	-0.0015988	-0.0057555	0.028746	0.085136	0.09311	0.10032	0.083029	0.06147	0.015937	0.0042971	-0.00032455	0.009514	-0.012883	-0.015399	0.022063	0.050455	0.015286	0.049761
0.094439	0.11355	0.094094	0.08051	0.046567	0.032987	-0.015132	-0.019533	0.024604	0.068737	0.010057	0.0067686	0.017642	-0.0010005	0.036776	0.10235	0.08694	0.15514	0.15122	0.13009	0.10591	0.1336	0.053626	0.036025	-0.040935	-0.0092053	-0.049193	-0.0076157	0.015822	0.037607	0.012222	0.037344	0.028152	0.022938	0.056108	0.07744	0.074671	0.094028	0.072766	0.065154	0.02593	0.022668	-0.0072717	-0.00053193	-0.0082472	0.018122	0.052699	0.087302	0.028124	0.04723
0.14537	0.14182	0.14163	0.14555	0.061779	0.00075179	-0.043203	-0.11263	-0.088224	-0.029217	-0.020955	-0.0062667	0.013099	-0.0055864	0.0012244	0.05251	0.03084	0.11746	0.13086	0.13227	0.10175	0.14178	0.090478	0.061932	-0.029292	0.0090642	-0.038438	-0.016116	-0.010693	0.026524	0.011469	0.039553	0.02322	0.0096983	0.022693	0.026021	0.027799	0.055933	0.065796	0.046242	0.014983	-0.0024883	-0.046018	-0.031479	-0.020058	-0.0080164	0.033276	0.068206	0.011286	0.018048
0.12631	0.14125	0.14323	0.17775	0.10293	0.050136	-0.00038563	-0.064215	-0.061367	0.014023	0.023277	0.039094	0.029617	0.00048529	-0.005889	0.02288	-0.0013817	0.086354	0.089169	0.10877	0.077561	0.12123	0.097496	0.079192	-0.012619	0.027922	-0.0016151	0.033163	0.0049272	0.033086	0.032026	0.037376	-0.01737	-0.031427	-0.01056	-0.038845	-0.036622	-0.0027701	0.034187	0.014244	0.0043332	-0.01441	-0.045963	-0.043031	-0.029408	-0.0052341	0.04858	0.099887	0.052018	0.04862
0.12694	0.12591	0.11366	0.1382	0.089323	0.010145	-0.016999	-0.073435	-0.065506	-0.051188	-0.035588	-0.03388	-0.0098739	-0.023546	-0.009952	0.03799	0.022821	0.10672	0.10944	0.12509	0.087258	0.13254	0.10991	0.073229	0.0029749	0.050137	0.044892	0.076853	0.06851	0.10458	0.092622	0.069943	0.018219	0.0011681	-0.00012196	-0.020612	-0.028696	-0.0096671	0.014967	0.018543	0.0072887	0.0060377	-0.0037023	-0.017659	-0.009153	-0.0033866	0.046196	0.10092	0.097252	0.067298
0.14106	0.14163	0.13217	0.14828	0.10442	0.037291	0.0054071	-0.07297	-0.061985	-0.04693	-0.023191	-0.025507	0.01079	-0.01576	-0.0049314	0.01579	-0.012452	0.061307	0.08878	0.09351	0.061144	0.14431	0.13924	0.11351	0.045278	0.096681	0.072366	0.10276	0.084068	0.11329	0.1179	0.10554	0.045467	0.035296	0.050042	0.024033	0.0076905	0.031256	0.059074	0.06782	0.051185	0.045846	0.023621	-0.0026138	0.0024956	-0.0070316	0.017155	0.028015	0.039682	-0.016193
0.14167	0.14677	0.14442	0.15283	0.12762	0.10565	0.079229	-0.019557	-0.02407	-0.069009	-0.055959	-0.041692	0.0013343	-0.050475	-0.0094446	-0.02125	-0.098751	-0.046548	-0.023398	0.023856	0.02894	0.11826	0.14173	0.1514	0.098983	0.12571	0.11316	0.09995	0.061345	0.085621	0.089249	0.091046	0.055005	0.038936	0.063286	0.047369	0.025081	0.046358	0.051782	0.030368	0.007003	-0.014006	-0.015539	-0.018163	-0.0084788	-0.011755	0.0093006	-0.015522	0.012225	-0.032953
0.10781	0.11596	0.1077	0.10273	0.10154	0.076275	0.06	0.0096627	0.024789	0.0099489	0.02874	0.023953	0.054695	-0.020368	0.015674	0.021851	-0.023799	0.0096366	0.060383	0.06296	0.047497	0.11831	0.098708	0.068599	0.049264	0.065614	0.066603	0.060723	0.069482	0.09012	0.072913	0.063863	0.06929	0.047213	0.084954	0.11351	0.086401	0.094136	0.077613	0.056961	0.023542	0.019893	0.028907	0.020758	0.013821	0.0037815	0.004687	-0.037343	-0.00018101	-0.04186
0.14398	0.093935	0.077807	0.056541	0.042762	0.0044912	0.022422	-0.023183	0.022563	-0.034554	-0.029856	-0.020763	0.03328	-0.026229	0.028644	0.059611	0.014322	0.06555	0.12635	0.12183	0.076946	0.12894	0.07732	0.013029	-0.0044445	0.023329	0.021013	0.019342	0.091751	0.12282	0.10479	0.13404	0.14665	0.093319	0.1097	0.12876	0.11327	0.12265	0.089943	0.076964	0.053095	0.02625	0.027637	0.023958	0.016017	0.028147	0.026552	-0.01798	0.035737	0.018499
0.17201	0.11699	0.11293	0.073471	0.02617	-0.016167	0.0041249	-0.054296	-0.019576	-0.021464	-0.0017205	0.0089459	0.043306	0.0017032	-0.0080364	0.027799	-0.019106	0.028099	0.064519	0.079897	0.019525	0.054447	0.023488	-0.011021	-0.016657	0.04106	0.021484	0.0037096	0.057794	0.075501	0.070002	0.10678	0.11522	0.069212	0.11229	0.1071	0.10982	0.16249	0.15053	0.10904	0.1005	0.08618	0.05391	0.036975	0.030517	0.044624	0.039864	-0.012648	0.036267	0.045348
0.13412	0.087533	0.080433	0.035046	-0.012813	-0.031537	-0.017004	-0.029246	0.029263	0.029008	0.009688	0.012485	0.027181	-0.011572	-0.013244	0.057986	0.04928	0.061377	0.068417	0.070975	0.0085288	0.033405	0.0075215	-0.02883	-0.016187	0.0045003	-0.013429	-0.033524	0.0080369	0.040058	0.066621	0.087465	0.10355	0.083506	0.10117	0.089389	0.10914	0.15464	0.13589	0.087695	0.079905	0.075324	0.074161	0.054781	0.03859	0.071206	0.056177	0.021449	0.08969	0.12137
0.11789	0.073161	0.062745	-0.01446	-0.063142	-0.11707	-0.10635	-0.09696	-0.020247	0.036783	0.073222	0.085172	0.076514	0.089475	0.038735	0.11031	0.12207	0.11295	0.08408	0.080473	0.0046898	0.0035835	-0.011196	-0.062755	-0.060962	-0.039616	-0.085146	-0.065704	-0.0022185	0.025614	0.059141	0.092063	0.085483	0.076789	0.072524	0.079663	0.10576	0.16158	0.15604	0.15157	0.13697	0.13342	0.12629	0.097694	0.055785	0.070295	0.068726	0.04023	0.092604	0.13229
0.12647	0.08343	0.077543	0.02246	-0.032889	-0.067063	-0.066354	-0.057803	-0.0062034	0.028863	0.033306	0.091504	0.088015	0.11344	0.069857	0.12979	0.097959	0.081778	0.037124	0.045979	-0.029834	-0.03752	-0.03204	-0.048251	-0.0075416	0.0090132	-0.00721	0.029325	0.070099	0.075632	0.11913	0.14116	0.078255	0.06731	0.037671	0.032313	0.027301	0.091981	0.10104	0.10688	0.080415	0.098179	0.11849	0.086326	0.074499	0.10251	0.10344	0.060583	0.096158	0.13332
0.077087	0.066536	0.069476	0.022653	-0.020675	-0.048959	-0.062237	-0.039761	-0.013696	0.047633	0.055823	0.096469	0.053729	0.092065	0.030392	0.069976	0.06463	0.03507	-0.022771	-0.013783	-0.04724	-0.028521	-0.036832	-0.011255	0.006387	0.011166	-0.038434	0.02377	0.037993	0.044583	0.064132	0.096908	0.043253	0.035843	0.035228	0.077253	0.059147	0.12353	0.11321	0.1152	0.069257	0.077743	0.093618	0.10742	0.1072	0.10089	0.10897	0.069897	0.06815	0.089009
0.064444	0.05974	0.051289	0.030138	-0.0064356	-0.013635	-0.03003	0.01269	0.0095143	0.044314	0.027121	0.049938	-0.0054636	0.04281	0.055301	0.11565	0.13455	0.11403	0.059348	0.037995	0.011019	0.010543	0.0062267	0.003599	-0.026434	-0.070561	-0.1076	-0.052827	0.0026391	0.0056305	0.017195	0.063959	0.035121	0.015233	0.020527	0.077479	0.046159	0.075361	0.072383	0.083547	0.073562	0.063415	0.089108	0.10966	0.13776	0.097745	0.10792	0.087649	0.065685	0.05172
0.013646	0.013123	0.019301	0.024002	0.0064146	0.0071941	-0.0016071	0.023853	-0.0061714	-0.007357	0.0023367	0.001957	-0.052908	-0.0016907	0.013731	0.0299	0.065265	0.092024	0.074421	0.087527	0.072933	0.058358	0.0072003	-0.016613	-0.045652	-0.057863	-0.076625	-0.032598	0.037583	0.038105	0.0055777	0.03876	0.037433	-0.005698	-0.015419	0.070129	0.045337	0.07338	0.08038	0.12057	0.10061	0.084663	0.073669	0.086546	0.10125	0.046282	0.062773	0.045726	0.032351	0.012144
0.050114	0.060656	0.051759	0.066659	0.046554	0.055236	0.035849	0.062699	0.039087	0.00034262	0.0003696	-0.030528	-0.085728	-0.09717	-0.047896	-0.0066454	0.056177	0.11161	0.14686	0.15618	0.089698	0.089071	0.036863	-0.0045387	-0.061023	-0.050388	-0.063835	-0.048092	0.019391	0.060455	0.034045	0.062148	0.081529	0.0259	0.034604	0.073483	0.060517	0.078103	0.092627	0.096104	0.12802	0.11926	0.10191	0.099707	0.10069	0.045293	0.0097202	-0.010823	-0.0046348	-0.037456
0.084914	0.095997	0.073295	0.052404	0.060289	0.071913	0.035618	0.071754	0.082075	0.039827	0.024856	-0.0065825	-0.061508	-0.077602	-0.067048	-0.034061	0.053402	0.10242	0.10289	0.1374	0.096288	0.13421	0.10146	0.086943	0.0040786	0.0066387	-0.070741	-0.06784	0.00057953	0.049852	0.033109	0.09273	0.12138	0.071453	0.076729	0.08881	0.084646	0.079676	0.082902	0.083446	0.11949	0.091726	0.088457	0.084697	0.081644	0.0412	0.01831	0.0026927	0.016631	-0.018667
0.083014	0.10018	0.081649	0.059293	0.067119	0.090694	0.072139	0.082561	0.14416	0.095775	0.07739	0.025161	0.00075947	-0.073438	-0.08723	-0.076826	-0.0033013	0.049737	0.077929	0.10513	0.089161	0.11759	0.12592	0.099016	0.061511	0.044442	-0.0011276	-0.053237	-0.011701	0.017884	0.023152	0.06335	0.11776	0.070301	0.091288	0.080567	0.066421	0.046848	0.093339	0.085875	0.14087	0.13712	0.12667	0.095333	0.06531	0.017393	-0.023526	-0.024202	-0.019153	-0.046932
0.10957	0.1311	0.095978	0.061959	0.049732	0.065101	0.032224	0.059169	0.12909	0.10534	0.083247	0.03966	0.0082959	-0.047132	-0.093718	-0.089074	-0.068594	-0.02472	-0.020654	-0.0044091	-0.018813	0.06784	0.058553	0.048962	0.082233	0.055663	0.015325	-0.022261	-0.019366	0.03285	0.08731	0.10386	0.13747	0.10136	0.097537	0.066521	0.051956	0.064105	0.089521	0.0831	0.1124	0.13271	0.083655	0.065945	0.010325	-0.0080806	-0.06911	-0.051708	-0.047415	-0.055527
0.1417	0.17033	0.11519	0.09063	0.061601	0.05323	0.014564	0.051017	0.13065	0.13862	0.11588	0.099828	0.077862	0.0049557	-0.034756	-0.031485	-0.071057	-0.068312	-0.066926	-0.067938	-0.060955	0.019234	0.055381	0.069295	0.09846	0.06571	0.058253	0.04103	0.036939	0.059831	0.12247	0.15057	0.138	0.081887	0.11069	0.058559	0.033005	0.048414	0.085196	0.029428	0.065212	0.080789	0.045924	0.042359	0.0053438	0.0027951	-0.026321	0.017496	-0.01606	0.017808
0.1004	0.12833	0.087806	0.098279	0.077152	0.069709	0.03229	0.050736	0.081473	0.085524	0.071349	0.060771	0.051454	-0.0032376	-0.02812	-0.065138	-0.098542	-0.11371	-0.14065	-0.1151	-0.054626	0.0025738	0.053045	0.11697	0.15881	0.097361	0.11228	0.086869	0.087573	0.067305	0.1351	0.11879	0.086771	0.030077	0.053595	0.015493	0.010238	0.036804	0.064419	0.0080932	0.009978	0.020778	-0.004754	-0.0060091	-0.01563	0.007265	0.022593	0.064307	0.040123	0.09427
0.056623	0.090822	0.070464	0.0944	0.085593	0.069057	0.05216	0.051985	0.068294	0.069241	0.074366	0.040787	0.039412	-0.016676	-0.034078	-0.085964	-0.10362	-0.11841	-0.10511	-0.11014	-0.026535	-0.0035846	0.016164	0.040102	0.096137	0.034427	0.087275	0.087636	0.066603	0.033762	0.11251	0.045864	0.04255	0.027667	0.068064	0.055916	0.074586	0.099261	0.11485	0.074325	0.054353	0.09224	0.036308	0.011948	-0.016116	-0.0062957	-0.019739	0.039091	0.025864	0.094605
0.033534	0.081169	0.075337	0.11226	0.10817	0.11615	0.080168	0.083162	0.052408	0.06387	0.07031	0.055302	0.052638	0.025124	-0.013034	-0.049618	-0.064577	-0.092341	-0.085734	-0.058838	0.0053025	0.03633	0.035344	0.055141	0.11699	0.057104	0.084666	0.12474	0.10516	0.064739	0.13921	0.10307	0.076239	0.080575	0.10142	0.09841	0.10747	0.11561	0.10139	0.079301	0.037597	0.07248	0.046134	0.015707	-0.019251	0.0099696	-0.0088605	0.0231	0.033094	0.11077
-0.056172	0.0097557	0.032776	0.12409	0.1536	0.16047	0.13173	0.10282	0.061356	0.080274	0.10031	0.078583	0.075163	0.0026135	-0.058599	-0.12133	-0.10844	-0.1219	-0.077597	0.0011998	0.090808	0.082291	0.1327	0.18017	0.17831	0.15705	0.18515	0.21471	0.1768	0.12045	0.15767	0.11959	0.073079	0.077547	0.12557	0.12195	0.12137	0.1175	0.1119	0.069577	0.015077	0.042206	0.051736	0.031294	0.013359	0.050975	0.057564	0.050337	0.0536	0.1223
-0.022243	0.059686	0.07364	0.14317	0.19629	0.19803	0.15086	0.11075	0.052219	0.039264	0.084407	0.043907	0.036293	-0.024164	-0.083505	-0.15092	-0.11651	-0.10294	-0.049893	0.019325	0.10759	0.10557	0.14452	0.14721	0.11258	0.064435	0.081612	0.097889	0.095901	0.099922	0.12088	0.082741	0.069686	0.099927	0.13216	0.15643	0.14824	0.15054	0.1341	0.094519	0.034008	0.074554	0.075598	0.040703	0.047152	0.10553	0.07291	0.027311	0.056794	0.088528
-0.034532	0.021502	0.030087	0.075187	0.12941	0.1709	0.18267	0.14589	0.13057	0.11666	0.11411	0.045771	0.038339	-0.043399	-0.10393	-0.15613	-0.12531	-0.084276	-0.02703	0.019355	0.11101	0.083434	0.072489	0.063792	0.011988	-0.013059	0.030974	0.057608	0.044005	0.098866	0.10224	0.084302	0.11794	0.16694	0.18275	0.21612	0.17642	0.15793	0.13845	0.11701	0.050573	0.10075	0.081211	0.061002	0.059905	0.093738	0.047258	0.019521	0.030031	0.030758
-0.090885	-0.024167	-0.0034087	0.04546	0.098957	0.15987	0.17241	0.12403	0.10096	0.065341	0.078497	0.028799	0.031054	-0.0025574	-0.0489	-0.07746	-0.060241	-0.0059052	0.0069711	0.080414	0.11546	0.08544	0.088854	0.11402	0.035388	-0.0069504	0.037364	0.004355	0.020092	0.1074	0.11763	0.13177	0.1656	0.16992	0.17607	0.17542	0.13585	0.14927	0.12421	0.10592	0.090015	0.11788	0.088938	0.10418	0.088906	0.10852	0.079858	0.043293	-0.0013898	0.012816
-0.06516	0.018769	0.016983	0.05595	0.1212	0.14905	0.14752	0.11379	0.092226	0.0277	0.038011	-0.020129	-0.016098	-0.042628	-0.034234	-0.039695	-0.0061221	0.050415	0.06368	0.1196	0.13021	0.080142	0.077469	0.082767	-0.047329	-0.094361	-0.023393	-0.065402	-0.050349	0.080079	0.12476	0.085684	0.10581	0.13148	0.15364	0.11773	0.10567	0.18352	0.16453	0.10856	0.11141	0.14263	0.085408	0.070407	0.085196	0.12485	0.10056	0.049296	0.044805	0.012933
-0.050081	0.023495	0.049611	0.042412	0.11962	0.15244	0.13266	0.073747	0.075856	-0.017682	-0.020086	-0.04001	-0.020357	-0.004731	0.028109	0.035094	0.052674	0.10358	0.10894	0.13532	0.1388	0.092671	0.042218	0.004993	-0.093527	-0.18118	-0.092031	-0.090763	-0.049622	0.096502	0.14538	0.065267	0.10472	0.11814	0.1138	0.10306	0.12615	0.2045	0.20292	0.16526	0.18701	0.20666	0.14632	0.086002	0.072439	0.089409	0.06543	0.027837	0.061913	0.054941
-0.085366	-0.04136	0.012084	-0.002225	0.064924	0.10553	0.11022	0.040277	0.047789	-0.012496	-0.05562	-0.079059	-0.049219	0.0028355	0.015799	0.047745	0.091046	0.12976	0.10339	0.13812	0.11659	0.06446	0.028777	0.022236	-0.039282	-0.076887	-0.029928	-0.031796	-0.0097198	0.077497	0.14833	0.061527	0.047845	0.067133	0.071985	0.049808	0.090354	0.16557	0.15836	0.1547	0.1792	0.18133	0.13	0.088313	0.05146	0.030585	0.034447	0.017719	0.031635	0.026971
-0.11865	-0.030765	0.035691	0.015038	0.098785	0.13249	0.07507	0.022445	0.017177	-0.041392	-0.079423	-0.062319	-0.048155	0.025614	0.0052465	0.075651	0.10513	0.099735	0.079196	0.14705	0.086381	0.060339	0.051861	0.010251	-0.058934	-0.10702	-0.081391	-0.05775	0.004424	0.062638	0.13175	0.048548	-0.0045127	-0.01322	0.016752	0.019129	0.050064	0.12694	0.12938	0.1322	0.16928	0.17908	0.14844	0.11309	0.077559	0.054891	0.041336	0.0036858	0.010754	0.0086902
-0.057324	-0.0069275	0.031503	0.016134	0.087075	0.11567	0.093716	0.074656	0.054843	-0.003631	-0.083048	-0.091491	-0.10384	-0.055784	-0.056442	0.035087	0.076886	0.085401	0.10533	0.13536	0.082454	0.037631	0.0041811	-0.064251	-0.12445	-0.1733	-0.13321	-0.065194	-0.013724	0.056723	0.10684	0.0016955	-0.066759	-0.073365	-0.041391	-0.0051467	0.045164	0.094872	0.10642	0.10585	0.11193	0.12522	0.099828	0.050354	0.045595	0.038513	0.011066	0.0052219	0.063274	0.013402
-0.039855	-0.03979	0.0088239	-0.0020402	0.048592	0.064359	0.07594	0.053861	0.04308	0.0079026	-0.047406	-0.046161	-0.083023	-0.032138	-0.066445	-0.00026301	0.018465	0.05345	0.056281	0.091366	0.053435	0.025418	-0.017239	-0.073573	-0.11703	-0.15141	-0.12962	-0.043757	0.031428	0.045604	0.074889	-0.028804	-0.11998	-0.11736	-0.11078	-0.056266	0.029928	0.0087664	-0.007728	0.028846	0.041326	0.033933	0.054167	0.037152	0.03911	-0.0068382	-0.028132	-0.013275	0.046141	0.036864
-0.0025196	0.013647	0.011907	-0.0062767	0.013155	0.018786	0.025137	0.049909	0.039511	0.023856	-0.0221	-0.045553	-0.06304	-0.026793	-0.055131	0.025771	0.03708	0.059722	0.058254	0.093986	0.052346	0.055428	0.012379	-0.028687	-0.062981	-0.094528	-0.10165	-0.044038	0.040698	0.030058	0.0659	-0.0019552	-0.091285	-0.094431	-0.10207	-0.053934	-0.0064214	-0.062273	-0.085596	-0.040085	-0.041639	-0.018762	0.020102	0.026224	0.047342	0.0070217	-0.052913	-0.031026	0.0024437	-0.020385
0.044965	0.059864	0.036031	0.010893	0.037091	0.042113	0.02797	0.057508	0.058428	0.020348	-0.029173	-0.012138	-0.014287	-0.024034	-0.048416	0.024356	0.022616	0.034177	0.064439	0.10728	0.075774	0.057623	-0.0099816	-0.05222	-0.097131	-0.15867	-0.13974	-0.060098	0.0067654	0.013651	0.080098	0.028263	0.0019367	0.00059428	0.0075837	0.030104	0.050602	-0.044365	-0.060249	-0.049773	-0.040905	-0.016176	0.040778	0.022914	0.043265	0.014687	-0.059585	-0.053656	-0.011783	-0.033702
0.083278	0.049103	0.0077509	0.012367	0.024523	0.0070689	0.028014	0.055735	0.04552	0.017082	0.0092771	0.02819	0.041588	0.036973	0.03038	0.060362	0.072538	0.091836	0.091063	0.094749	0.08768	0.035115	-0.0074647	-0.027351	-0.032057	-0.071651	-0.038199	-0.0022855	0.024273	-0.0043911	0.06224	0.0032035	-0.022325	0.031645	0.021355	0.0071169	0.080859	-0.0041826	-0.010005	-0.0087571	-0.0287	-0.029104	0.021926	-0.028762	-0.0004708	0.011957	-0.042534	-0.05715	0.030581	0.038613
0.14882	0.12379	0.063481	0.028771	0.024708	0.0014866	-0.016887	0.023709	0.032739	0.033347	0.041933	0.084366	0.11071	0.07552	0.065388	0.064088	0.060775	0.06599	0.070217	0.069061	0.074467	0.044089	-0.0087558	-0.015642	-0.013527	-0.047694	-0.04445	-0.0027461	0.018362	-0.02287	0.046672	0.024087	0.018815	0.061277	0.043553	0.040362	0.087976	0.0011615	0.0016731	-0.012236	-0.027854	-0.022731	0.035311	-0.014571	-0.0049337	-3.2099e-05	-0.06501	-0.11177	-0.063694	-0.018383
0.11779	0.12548	0.056651	0.028992	0.041316	0.022774	-0.009292	0.039284	0.041256	0.026144	0.021344	0.027844	0.064695	0.010083	0.018083	0.029814	0.05911	0.044834	0.066042	0.047983	0.060392	0.010087	-0.042705	-0.048138	-0.028792	-0.052783	-0.037955	-0.019114	0.0077987	-0.00015968	0.037616	0.068227	0.14441	0.14009	0.12601	0.10953	0.09542	0.032045	0.058229	0.023205	0.0027342	0.029755	0.053501	0.015748	-0.0040709	0.019135	-0.054975	-0.095333	-0.087758	-0.022106
0.11329	0.089409	0.026061	0.015907	0.03894	0.02776	0.020418	0.067267	0.059278	0.038527	0.035016	0.046384	0.06271	0.0044829	0.0054827	-0.0011195	0.044425	0.037812	0.058803	0.036301	0.049195	-0.040866	-0.085339	-0.099269	-0.078047	-0.090692	-0.059547	-0.047018	-0.012807	-0.026716	-0.0046436	0.026958	0.12456	0.12866	0.14827	0.13048	0.13853	0.092661	0.11047	0.064098	0.046449	0.049522	0.057838	0.037351	-0.0039915	0.037001	-0.027999	-0.08777	-0.083293	-0.0097418
0.095958	0.071251	0.0052285	0.0087716	0.036762	0.037317	0.062795	0.13973	0.11396	0.096028	0.10266	0.056436	0.049151	-0.0089319	0.009529	0.0016574	0.060492	0.069821	0.07516	0.026619	0.044278	-0.041779	-0.07655	-0.093688	-0.05752	-0.05559	-0.031103	-0.044754	-0.0092977	-0.027789	-0.039403	0.0094994	0.1015	0.13011	0.12397	0.10851	0.12705	0.11485	0.10816	0.08359	0.049807	0.04423	0.0098472	0.022152	-0.028035	0.040242	-0.0072445	-0.067043	-0.10084	-0.00067227
[truncated: 190 more columns]
