# Supplementary material for: Auditory cortical activity elicited by infrared laser irradiation from the outer ear in Mongolian gerbils
Source: PLoS One. 2020 Oct 15;15(10):e0240227. doi: 10.1371/journal.pone.0240227 (PMC7561108; doi:10.1371/journal.pone.0240227)
Supplement: S1 File — (ZIP) [file pone.0240227.s001.zip › Submission2020-06-04/Data set for Figure 2B/Laser.csv]

0.02484	0.05178	0.062857	0.063456	0.064457	0.033541	0.020526	-0.011853	-0.031913	0.0039942	0.034352	0.013079	0.031188	0.0099288	-0.0082046	-0.041545	-0.041827	-0.019711	0.0085657	-0.0070642	-0.034486	0.00074018	-0.010549	0.011103	0.013543	0.062482	0.010898	0.011018	0.0027301	0.057311	0.056714	0.064319	0.019176	0.027807	0.014915	0.028101	0.086281	0.10037	0.099021	0.063364	0.053472	0.03968	0.05467	0.056957	0.056747	0.055669	0.024063	0.044227	0.053804	0.093382
0.012955	0.038157	0.059311	0.051983	0.050862	0.049387	0.042174	-0.0011023	-0.021292	0.034094	0.04667	0.021313	0.048041	0.020368	-0.007218	-0.020996	-0.0089186	0.01197	0.046279	0.018284	-0.010534	0.019195	-0.0022297	0.0076512	0.017046	0.045694	-0.0017868	0.0054274	0.0031918	0.053107	0.051077	0.054673	0.014065	0.026321	0.012548	0.025892	0.075486	0.08306	0.081816	0.05182	0.058623	0.048836	0.059795	0.05772	0.066384	0.047459	0.015244	0.030309	0.041048	0.061208
0.027507	0.043579	0.061687	0.057439	0.047116	0.054221	0.040834	0.0091449	-0.0044218	0.059876	0.066725	0.052172	0.068856	0.033629	0.00059602	-0.016844	-0.0067723	0.0069708	0.038662	0.0038597	-0.022988	-0.009503	-0.034195	-0.01739	0.0051184	0.035899	0.013736	0.039178	0.031881	0.050413	0.053373	0.053743	0.0092223	0.0207	0.024403	0.035873	0.071521	0.087163	0.079376	0.05767	0.052645	0.0443	0.032094	0.039025	0.054903	0.029106	0.011082	0.031221	0.05322	0.064418
0.040092	0.057895	0.059941	0.047479	0.038243	0.05037	0.027739	0.03152	0.035213	0.096736	0.087597	0.085622	0.090288	0.062836	0.040789	0.032168	0.042814	0.043802	0.063815	0.016255	-0.016099	-0.0021333	-0.019049	-0.02023	-0.0011995	0.019061	-0.0057611	0.0043031	0.010502	0.025511	0.064279	0.063148	0.027266	0.045928	0.066977	0.049932	0.056661	0.088281	0.084576	0.070392	0.066788	0.069575	0.034474	0.028168	0.038461	0.01699	0.016474	0.036764	0.049846	0.039727
0.03343	0.040045	0.035994	0.020721	0.014147	0.031652	0.020878	0.027785	0.046254	0.093324	0.082785	0.082384	0.092555	0.047397	0.0529	0.052517	0.054514	0.060151	0.082131	0.014692	-0.015319	-0.0031183	-0.033673	-0.01718	0.0062242	0.012643	-0.0032158	0.0078849	-0.00044001	0.0037355	0.057436	0.058323	0.035644	0.046276	0.070009	0.054619	0.04502	0.067856	0.064014	0.054881	0.046848	0.065638	0.054925	0.045321	0.048725	0.0088229	0.011701	0.0097245	0.029922	0.023799
0.04951	0.033578	0.03167	0.015081	0.0016574	0.033613	0.028196	0.030933	0.055871	0.071872	0.051182	0.055959	0.063767	0.028838	0.037853	0.050638	0.071599	0.070523	0.10172	0.059767	0.022455	0.013013	-0.010274	-0.03495	-0.026896	-0.023083	-0.036707	-0.01981	-0.007301	-0.0074588	0.035294	0.057305	0.053561	0.060837	0.076534	0.084665	0.061292	0.079945	0.054024	0.066237	0.04801	0.066284	0.030433	0.035496	0.030104	-0.019042	-0.019601	-0.011031	-0.0039408	-0.015736
0.067318	0.052487	0.035771	0.027398	0.017607	0.024992	0.0093587	0.032419	0.073087	0.05826	0.047835	0.067144	0.069673	0.033567	0.071243	0.077232	0.090793	0.084448	0.10604	0.06315	0.027562	0.012806	-0.0021048	-0.03861	-0.019353	-0.0043389	-0.019827	-0.011931	-0.003181	-0.028231	0.023864	0.051709	0.055528	0.06782	0.097025	0.090756	0.065665	0.087045	0.058867	0.075975	0.031636	0.050122	0.014092	0.020518	-0.0040332	-0.026256	-0.021695	-0.0078968	-0.0043028	-0.016004
0.036156	0.04612	0.030332	0.024362	0.034038	0.039715	0.019972	0.032093	0.059419	0.013401	0.0049381	0.011902	0.020808	-0.00031947	0.058366	0.078399	0.09979	0.10192	0.10897	0.085348	0.035105	0.029739	0.02548	-0.018027	-0.01264	-0.00028899	-0.036452	-0.049327	-0.043221	-0.042866	0.0071205	0.03964	0.036786	0.055124	0.068215	0.066813	0.053699	0.08756	0.067382	0.092507	0.050571	0.068487	0.052273	0.051235	0.0019351	-0.0027768	-0.02379	-0.026942	-0.045312	-0.051353
0.0099323	0.025132	0.012568	0.0045063	0.012565	0.014338	0.0076495	0.0107	0.019144	-0.02009	-0.021318	-0.046463	-0.023646	-0.042861	0.0081796	0.029102	0.087147	0.075337	0.091177	0.071852	0.044291	0.011864	-0.00021925	-0.027306	0.00049203	0.006693	-0.018921	-0.013919	-0.019631	-0.026198	-0.016413	0.01902	0.0099835	0.026459	0.037914	0.056602	0.047282	0.073263	0.049693	0.067263	0.031114	0.061187	0.056405	0.071969	0.033404	0.022054	-0.015687	-0.011264	-0.024815	-0.035765
0.028258	0.035486	0.030635	0.02736	0.028713	0.025262	0.023002	0.027771	0.035624	-0.0092314	-0.0086932	-0.0366	-0.02585	-0.023132	0.026918	0.056355	0.11427	0.1059	0.087975	0.087304	0.063987	0.038943	0.042898	0.020319	0.032025	0.033257	-0.0048324	-0.017412	-0.025402	-0.026051	-0.035273	0.021309	0.013373	0.04144	0.039278	0.059622	0.041099	0.071834	0.051236	0.067778	0.045569	0.064568	0.041432	0.038783	0.014385	0.008241	-0.018967	-0.0064822	0.0036631	-0.0070057
0.055809	0.065879	0.052523	0.030959	0.025989	0.011559	-0.0071242	-0.0021372	0.019601	-0.01331	-0.0072692	-0.023471	-0.0061591	-0.016255	0.037176	0.063524	0.10885	0.11012	0.068089	0.046302	0.03615	0.0091193	0.0021008	0.022142	0.038715	0.026658	0.012936	0.0071089	-0.0050338	-0.0020473	0.00063336	0.024109	-0.023237	-0.0041374	0.0025682	0.010265	0.0024437	0.059712	0.051306	0.057378	0.046185	0.061208	0.054878	0.047669	0.027191	0.030115	0.012066	0.022155	0.04693	0.039133
0.030876	0.049992	0.042381	0.029833	0.030238	0.030066	0.01138	0.018441	0.018747	-0.017887	-0.018875	-0.042396	-0.03957	-0.023993	0.018691	0.031984	0.057875	0.069048	0.030293	0.012768	0.012861	0.0015227	0.0052432	0.039232	0.034666	0.016018	0.0050586	-0.012864	-0.033209	0.0048319	-0.0059273	0.018169	-0.032397	-0.023554	-0.033757	-0.0032605	-0.0039663	0.058602	0.051718	0.060608	0.076335	0.085618	0.08028	0.075198	0.064196	0.041027	0.02869	0.026346	0.050288	0.047217
0.051785	0.04335	0.042229	0.011657	-0.00035747	0.00045886	-0.00602	0.0054243	0.022613	0.0028906	0.00036557	-0.01898	-0.026185	-0.015496	0.027852	0.024612	0.056971	0.074588	0.038937	0.00039271	0.031767	0.0084581	0.0041722	0.05632	0.052356	0.026122	0.024575	0.0074569	-0.019686	0.022424	-0.0041174	0.01829	-0.012145	-0.0079342	-0.025419	0.021623	0.019165	0.053926	0.033674	0.030022	0.044602	0.056396	0.057264	0.068161	0.074914	0.055181	0.059911	0.064891	0.094782	0.087235
0.041418	0.027003	0.057041	0.02313	0.033828	0.034451	0.033992	0.024381	0.048871	0.025439	0.023103	0.019784	-0.0096865	0.0067871	0.043632	0.025606	0.02757	0.049585	0.009168	-0.030673	0.012974	0.010183	0.015822	0.055316	0.052836	0.022429	0.025076	0.013907	-0.022083	0.0057683	-0.0072328	-0.00066963	-0.029769	-0.0045235	-0.012385	0.021049	0.03731	0.058767	0.030541	0.026357	0.044367	0.037025	0.058503	0.067128	0.060277	0.045466	0.060885	0.05033	0.076914	0.079088
0.019492	0.019054	0.050416	0.013884	0.039755	0.054919	0.042842	0.024254	0.042266	0.021226	0.020687	0.029558	0.0035274	0.0096915	0.034346	-0.003689	-0.013381	0.0089157	-0.0039547	-0.045679	0.0096611	-0.00010958	0.0099976	0.048897	0.071721	0.027443	0.057716	0.046377	0.011606	0.037501	0.049417	0.022467	0.014917	0.014332	-0.0088088	0.0018107	0.036032	0.035651	0.015501	0.026661	0.044226	0.034614	0.053967	0.072981	0.049381	0.043979	0.064179	0.060386	0.065593	0.053634
-0.016046	-0.015906	0.033531	0.025119	0.060167	0.06969	0.081718	0.06047	0.06466	0.043322	0.046322	0.037933	-0.011069	0.0033798	0.010828	-0.011629	-0.027302	0.012531	0.021363	0.0073577	0.0449	0.03869	0.039382	0.044803	0.049583	0.010422	0.035016	0.020448	-0.028878	-0.0059094	-0.024052	-0.047357	-0.023768	0.0045698	-0.012215	0.019937	0.071413	0.039327	0.021375	0.027952	0.031023	0.011893	0.036617	0.04951	0.038479	0.044948	0.057997	0.038569	0.029713	0.0035119
-0.011878	-0.030507	0.030909	0.0042943	0.026118	0.041175	0.071738	0.021414	0.04721	0.040406	0.041233	0.036264	0.0082412	-0.0087584	-0.0039456	-0.012406	-0.0094587	0.028966	0.041646	0.046151	0.076448	0.048941	0.031292	0.038889	0.036851	-0.0015643	0.027981	0.031233	-0.010072	-0.0036316	-0.020038	-0.040605	-0.015769	0.029944	0.027042	0.054912	0.086903	0.052422	0.017754	0.0099227	-0.0041065	-0.014673	0.008815	0.024627	0.020853	0.057963	0.060369	0.033868	0.026167	0.0034207
-0.028539	-0.03564	0.012421	-0.013221	0.024068	0.036842	0.071732	0.030989	0.048453	0.038346	0.034659	0.023709	-0.0051772	-0.00093825	-0.021241	-0.0058896	-0.022554	0.0049235	0.020295	0.051139	0.058575	0.048063	0.038991	0.022249	0.017657	-0.019147	0.02031	0.026508	-0.0012283	-0.012901	-0.0031521	-0.025516	0.0036874	0.047219	0.064227	0.067168	0.092794	0.060442	0.052567	0.038643	0.028279	0.013165	0.032078	0.014218	0.010883	0.039928	0.028627	-0.0011595	-0.0015548	-0.020266
0.00014294	-0.00050158	0.0044195	-0.015886	0.0057846	0.030337	0.046247	0.04107	0.04794	0.029976	0.0093605	0.0012821	-0.023224	-0.019884	-0.03732	-0.014663	-0.034602	-0.0024049	0.010374	0.060926	0.059335	0.044874	0.049643	0.036809	0.018979	0.0032287	0.054295	0.036822	0.028325	0.02958	0.037162	0.011584	0.047512	0.06254	0.063852	0.06252	0.10107	0.062513	0.070375	0.052566	0.039012	-0.0012482	0.0046167	-0.023994	-0.029404	-0.0081906	0.0022598	-0.01521	-0.012011	0.0075509
0.029512	0.031253	0.030292	0.0077203	0.010369	0.008202	0.017653	0.0014139	0.026184	0.0093233	-0.011866	-0.02567	-0.033219	-0.041189	-0.055661	-0.032805	-0.040684	-0.0056242	-0.0045258	0.055453	0.047988	0.038048	0.028909	0.01227	-0.028074	-0.016067	0.021498	0.01677	0.014914	0.029207	0.015843	0.0010243	0.0083037	0.047017	0.057942	0.06923	0.095519	0.076944	0.070144	0.040944	0.022355	-0.014759	-0.0076062	-0.031595	-0.020254	0.005643	0.0062511	-0.0035778	0.0061456	0.018832
0.03745	0.036411	0.01815	-0.0057227	-0.004578	0.019172	0.017012	0.01799	0.017595	0.0071082	-0.02028	-0.02285	-0.0077518	0.0080659	-0.0023961	0.0015359	0.0042854	0.016439	-0.00025206	0.05732	0.046842	0.049402	0.043189	0.038909	-0.0046122	0.019822	0.040493	0.024645	0.030208	0.043366	0.053292	0.04141	0.055419	0.06922	0.066299	0.046385	0.049276	0.044616	0.042088	0.035598	0.031238	0.0040152	-0.011231	-0.032631	-0.036901	-0.019587	-0.0046294	0.0031609	0.020779	0.060506
0.065005	0.063621	0.026889	0.012708	0.009305	0.014692	-0.0051378	0.0218	-0.0013527	-0.016858	-0.027626	-0.0093017	-0.015404	0.014069	0.0084625	0.0088019	-0.018103	0.0044416	-0.024185	0.038785	0.037936	0.051741	0.052772	0.05879	-0.0026448	0.010687	0.042519	0.0068166	0.019458	0.05595	0.060983	0.036376	0.064205	0.068495	0.042204	0.014725	0.037232	0.031495	0.043242	0.056799	0.064229	0.027911	0.0017671	-0.023118	-0.038791	-0.034001	-0.017175	0.01068	0.024126	0.069324
0.087486	0.092028	0.052677	0.060535	0.021097	0.0071736	-0.029327	-0.017995	-0.050836	-0.070482	-0.072305	-0.045474	-0.022115	0.0092609	0.025063	0.0049213	-0.029664	-0.015482	-0.048902	-0.00037505	0.032254	0.060037	0.045169	0.055265	0.0045517	0.0067598	0.030978	0.010466	0.023216	0.056532	0.048555	0.013798	0.049293	0.061148	0.024496	0.0066385	0.027114	0.011386	0.0042404	0.027363	0.046298	0.012783	-0.023675	-0.018056	-0.038016	-0.034114	0.0060717	0.049133	0.04621	0.093677
0.066087	0.065009	0.044994	0.059701	0.017543	-0.0070762	-0.030251	-0.038723	-0.068801	-0.091525	-0.072713	-0.035889	-0.0090663	0.033549	0.064847	0.04742	0.011321	0.031956	-0.0063202	0.02673	0.042293	0.067398	0.038831	0.058534	0.0055304	-0.0034273	-0.003635	-0.013606	-0.026761	0.0075478	-0.0077909	-0.018203	0.0078597	0.030759	-0.0064523	-0.0076717	-0.010819	-0.0020074	-0.01485	0.013629	0.029513	0.0082674	-0.045706	-0.015715	-0.024547	0.0064847	0.036821	0.088745	0.08657	0.098984
0.070963	0.06276	0.040199	0.038058	0.00026917	-0.021845	-0.045343	-0.028668	-0.055835	-0.058146	-0.039057	0.00022555	0.017969	0.065345	0.093957	0.085196	0.056489	0.053765	0.0134	0.02397	0.025465	0.045371	0.017455	0.035777	-0.0074387	-0.011581	-0.020785	-0.035377	-0.04479	-0.010286	-0.022941	-0.0084427	0.033508	0.039807	0.0051149	0.0056512	-0.0045833	0.0025486	0.016226	0.045904	0.05281	0.025654	-0.024846	-0.0094918	-0.03265	-0.0059819	0.030618	0.069462	0.061614	0.089327
0.034824	0.032398	0.016773	-0.00037764	-0.021048	-0.047846	-0.060037	-0.044789	-0.040876	-0.049746	-0.026173	0.017292	0.023251	0.047813	0.081397	0.069411	0.02791	0.02309	-0.012979	-0.028502	-0.013016	-0.012069	-0.037945	-0.019016	-0.032117	-0.049566	-0.041838	-0.044334	-0.047393	-0.019677	-0.023296	0.003706	0.049406	0.054995	0.023803	0.025853	0.01992	-0.0028606	0.016131	0.027689	0.021192	-0.009667	-0.022016	-0.013642	-0.015268	0.020829	0.030511	0.048139	0.046759	0.068779
0.035089	0.029421	0.0092322	-0.017095	-0.027701	-0.049579	-0.061526	-0.045202	-0.0532	-0.061643	-0.049485	-0.023109	-0.007308	0.039149	0.084382	0.072727	0.056218	0.042891	0.006114	-0.043796	-0.02067	-0.014405	-0.030711	-0.014863	-0.0094322	-0.027645	-0.029873	-0.028166	-0.040059	-0.024716	-0.034422	-0.014526	0.012422	0.00018819	-0.016696	0.0079406	0.00086146	-0.028969	0.0072692	0.020834	0.0037909	-0.013774	-0.0010762	0.00041794	-0.013418	0.0088163	0.006818	0.018931	0.024351	0.041307
0.039774	0.017029	0.0041516	-0.040743	-0.037314	-0.034951	-0.036039	-0.013897	0.0028898	0.00093647	0.0061187	0.041831	0.040045	0.056542	0.097677	0.084637	0.08121	0.089025	0.05488	0.0047931	0.015927	0.0017328	-0.012839	0.0014729	-0.0059433	-0.017177	-0.038123	-0.060228	-0.062032	-0.032285	-0.044525	-0.012993	0.0054959	-0.017579	-0.033318	-0.010955	-0.012628	-0.034982	0.014451	0.025977	0.0023727	-0.019038	-0.0021665	-0.012062	-0.025378	-0.021839	-0.026727	-0.010503	0.0024532	0.018481
0.035745	0.01067	-0.013325	-0.076391	-0.084381	-0.081099	-0.076495	-0.043315	-0.019718	-0.0036064	0.0079019	0.03534	0.031489	0.051765	0.094178	0.06842	0.077689	0.096011	0.063638	0.016154	0.04057	0.019221	0.0055102	0.017368	0.019871	0.0076514	0.012828	-0.013185	-0.0059064	-0.000638	-0.0072647	-0.011682	0.0095572	-0.014223	-0.0032243	0.010474	0.021456	-0.021966	0.022701	0.016672	-0.010899	-0.03367	0.0064668	-0.022512	-0.023419	-0.025655	-0.022548	-0.016827	0.00184	0.0066456
0.042444	0.025638	0.0048654	-0.032429	-0.043494	-0.029293	-0.029035	-0.0029899	0.021463	0.043853	0.062461	0.098144	0.085335	0.099034	0.11162	0.07662	0.067926	0.090127	0.045576	0.013542	0.037887	0.021208	0.024913	0.035215	0.031647	0.022065	0.032586	0.016368	0.036154	0.030411	-0.001827	-0.034597	-0.032966	-0.047134	-0.032894	-0.016478	0.0051141	-0.042828	-0.017298	-0.034171	-0.048921	-0.051934	-0.011501	-0.025575	-0.0030479	0.00035202	-0.011594	0.0014368	0.011064	0.011658
0.085596	0.069714	0.054056	0.0044166	-0.0092262	-0.010133	-0.031534	-0.024085	-0.0021708	0.0031357	0.030137	0.088841	0.11029	0.13827	0.1444	0.1238	0.096446	0.084999	0.032547	0.031525	0.047431	0.028452	0.035347	0.057079	0.046528	0.05241	0.061543	0.054137	0.049682	0.055126	0.0046716	-0.030926	-0.042886	-0.041013	-0.031784	-0.012561	0.011682	-0.014177	0.016327	-0.013214	-0.018261	-0.018327	0.0045601	-0.015526	0.0047818	0.0073878	-0.015004	0.0030204	-0.0075097	-0.024147
0.068571	0.06565	0.046619	-0.00017522	0.0038777	0.010887	-0.0057192	0.016425	0.052314	0.033839	0.071626	0.1174	0.15414	0.18564	0.18836	0.16119	0.15706	0.1191	0.04643	0.054845	0.056324	0.020271	0.0087887	0.032623	0.038514	0.060569	0.054376	0.060607	0.059637	0.05112	0.0019855	-0.018912	-0.025814	-0.010577	0.0060685	0.016765	0.046575	0.027772	0.037646	-0.010195	-0.026116	-0.054546	-0.037431	-0.047355	-0.013249	0.010879	0.029212	0.054629	0.045177	0.035197
0.054733	0.059535	0.042806	0.01608	0.034023	0.01432	-0.010705	0.017895	0.042534	0.0085329	0.055911	0.094135	0.11613	0.17607	0.18162	0.16527	0.16164	0.11088	0.028787	0.043726	0.021097	-0.012602	-0.00071954	0.0090209	0.014844	0.045121	0.06707	0.066014	0.063386	0.059333	0.018015	-0.017142	-0.025654	0.0012195	0.0091217	0.012606	0.034096	0.014073	0.005828	-0.050354	-0.072437	-0.082868	-0.065329	-0.067225	-0.019588	0.023621	0.032998	0.062308	0.052783	0.030886
0.053492	0.083015	0.072619	0.071962	0.099809	0.091726	0.029287	0.051491	0.068489	0.021628	0.045392	0.089837	0.11516	0.1418	0.15291	0.17378	0.17288	0.11446	0.055438	0.059928	0.024203	0.0081428	0.030736	0.028805	0.035824	0.059688	0.056488	0.037715	0.049894	0.05684	0.019108	-0.0059656	0.0066965	0.02535	0.0072176	0.0071616	0.031001	0.0083161	-0.0040658	-0.033634	-0.043558	-0.055133	-0.054182	-0.056484	-0.032843	0.003022	0.0097993	0.03381	0.029007	0.014187
0.010375	0.056067	0.038358	0.028987	0.060875	0.068304	0.015495	0.043355	0.044849	-0.026544	-0.040313	-0.012466	-0.0012987	0.054821	0.11608	0.16455	0.16788	0.13932	0.067703	0.057413	0.027841	0.0046793	0.017332	0.034479	0.03663	0.056751	0.044889	0.028256	0.041405	0.047147	0.020033	0.0059094	0.042405	0.039134	0.02333	0.024512	0.050254	0.016887	0.012895	-0.00053882	-0.014922	-0.027131	-0.03493	-0.031457	-0.021633	0.0068574	-0.0012063	0.037014	0.026938	5.9302e-05
0.0051335	0.050343	0.018813	0.033123	0.065003	0.06938	0.020387	0.048164	0.032231	-0.015991	-0.046148	-0.049753	-0.047671	0.0016259	0.073094	0.11489	0.14226	0.14896	0.088402	0.058938	0.040085	0.02362	0.041644	0.031901	0.023694	0.025902	0.011494	-0.026542	0.0023631	-0.0094395	-0.021085	-0.036034	-0.011534	-0.0070216	-0.016876	-0.007958	0.025099	0.013204	-0.0018272	0.025266	0.0075479	-0.0017972	-0.0065166	-0.0017784	-0.018721	0.00088278	0.015704	0.039198	0.056643	0.029274
-0.025814	0.01736	0.005344	0.048244	0.075803	0.070314	0.018503	0.019687	0.008595	-0.020425	-0.077503	-0.086022	-0.10914	-0.080529	-0.015894	0.035922	0.066939	0.094041	0.055796	0.011792	0.00676	-0.016169	0.01585	0.0082037	0.015237	0.014901	0.032945	-0.0032517	0.020883	-0.0084953	-0.018663	-0.041141	-0.0057895	0.0059612	-0.0083338	-0.015925	0.0046254	-0.012741	-0.040678	0.013621	0.024644	0.023819	-0.0011447	0.028152	0.015048	0.021109	0.025659	0.05534	0.05294	0.0079863
-0.025158	0.0031171	-0.014243	0.014196	0.056097	0.071449	0.05064	0.05287	0.043773	0.0094541	-0.06305	-0.089727	-0.10774	-0.11132	-0.044238	0.0032832	0.038602	0.081279	0.075719	0.014202	0.025537	-0.011002	0.0056347	0.014773	0.036237	0.038209	0.064346	0.03859	0.047326	0.007891	0.0013135	-0.017443	0.0084439	0.010502	0.0084159	-0.0042114	0.020278	0.01686	-0.015338	0.037941	0.05303	0.034185	0.0089552	0.043373	0.024834	0.018108	0.043178	0.057063	0.066813	0.039356
-0.013176	-0.023539	-0.027385	-0.0054282	0.027472	0.046456	0.079847	0.088704	0.061684	0.056705	-0.016408	-0.064903	-0.10226	-0.076254	-0.033854	-0.023648	0.00068039	0.041008	0.029311	-0.04721	-0.0297	-0.056073	-0.060087	-0.057807	-0.015981	0.012878	0.043526	0.057438	0.056776	0.016208	0.010278	-0.006529	-0.0037975	0.015367	0.019672	0.0086964	0.03105	0.021001	-0.0094547	0.041536	0.051642	0.051063	0.040674	0.076168	0.061814	0.049723	0.048585	0.066326	0.067919	0.039886
-0.047485	-0.048534	-0.056469	-0.033101	0.014191	0.013554	0.041038	0.063585	0.030033	0.031677	0.0035898	-0.039472	-0.068883	-0.039972	-0.016122	-0.025196	0.0048289	0.028876	0.040013	-0.037763	-0.034206	-0.062038	-0.07186	-0.071977	-0.012777	0.021922	0.058179	0.078488	0.058927	0.024727	0.023538	0.0082066	-0.0020625	0.016701	0.011536	-0.0068934	0.011862	0.0062567	-0.019976	0.015711	0.029493	0.018286	0.013295	0.044557	0.036606	0.031776	0.05554	0.066979	0.08752	0.067013
-0.10461	-0.12887	-0.12224	-0.10023	-0.056651	-0.038107	0.020051	0.059309	0.032501	0.036452	0.011538	-0.021684	-0.074969	-0.042521	-0.030128	-0.045436	-0.021283	0.0098525	0.036143	-0.037098	-0.036175	-0.069891	-0.069912	-0.055331	-6.7544e-06	0.05725	0.10111	0.12825	0.11772	0.088721	0.083098	0.06342	0.036491	0.02142	0.029806	0.003574	0.012085	0.0030736	-0.022407	-0.010978	0.0023894	-0.0034911	-0.011109	0.038967	0.037857	0.041333	0.055483	0.08128	0.091782	0.083552
-0.055373	-0.085125	-0.088467	-0.11557	-0.07346	-0.046663	0.0063761	0.046268	0.019177	0.028293	0.0043745	-0.0025088	-0.036232	0.0081861	-0.00080929	-0.02407	-0.027673	-0.0041327	0.028825	-0.018452	-0.019095	-0.039391	-0.042715	-0.040145	0.002974	0.048255	0.08151	0.1056	0.093356	0.097581	0.10747	0.078932	0.038687	0.02521	0.034158	0.0082152	0.022872	0.025102	-0.001133	-0.013828	-0.015255	-0.012744	-0.0085016	0.03736	0.026563	0.028949	0.038011	0.047032	0.062758	0.063947
-0.077108	-0.1	-0.09772	-0.11218	-0.07362	-0.051942	0.0043819	0.049545	0.024709	0.046673	0.035308	0.036074	0.012878	0.06254	0.034885	0.0083232	-0.0088293	-0.0047205	0.022934	-0.024853	-0.019791	-0.031328	-0.035161	-0.059058	-0.015063	0.015072	0.036414	0.053855	0.069541	0.078523	0.068994	0.046028	0.013055	-0.012567	-0.0018975	0.0024071	0.025975	0.02002	0.016097	0.029304	0.020746	0.022346	0.032024	0.050682	0.015239	0.034111	0.016313	0.025121	0.043414	0.037935
-0.094522	-0.10822	-0.11094	-0.11893	-0.07199	-0.066031	-0.025879	0.01765	0.029421	0.036444	0.020603	0.031718	0.020268	0.036044	0.010205	0.011756	0.0048687	0.016488	0.035745	0.029559	0.027123	-0.001907	-0.011347	-0.026238	-0.02641	-0.013638	0.016983	0.028516	0.04505	0.070413	0.047658	0.012155	-0.042806	-0.091265	-0.083563	-0.043118	-0.017237	0.016295	0.039872	0.054957	0.027961	0.023695	0.0088972	0.02474	-0.015238	-0.0065971	-0.0066291	0.0082257	0.019261	0.015567
-0.035949	-0.081962	-0.071459	-0.078969	-0.043136	-0.039506	0.0050171	0.024819	0.039562	0.050332	0.017108	0.020241	0.015759	0.019016	-0.013239	-0.012288	-0.009754	-0.0042106	0.0097299	0.025106	0.051292	0.020808	0.025929	0.0081092	-0.012714	-0.012825	0.026541	0.032056	0.040121	0.043475	0.02491	-0.00884	-0.071692	-0.094287	-0.073143	-0.039058	-0.0081441	0.033979	0.044126	0.061996	0.031625	0.01861	-0.0028692	0.01236	-0.030915	-0.024552	-0.025248	-0.0071578	-0.0097498	0.0086428
0.016938	-0.014079	0.0012546	-0.0059079	0.02386	0.016341	0.045489	0.048492	0.063513	0.080117	0.061826	0.048294	0.051012	0.044778	0.026647	0.012402	0.034972	0.038622	0.042094	0.038691	0.058758	0.027502	0.016244	0.0030653	-0.0086343	0.0017044	0.037412	0.03922	0.019527	0.022882	-0.0080461	-0.061512	-0.09086	-0.076772	-0.0563	-0.032934	0.020769	0.050235	0.062438	0.073739	0.064963	0.036779	-0.0055311	-0.0030953	-0.031073	-0.041102	-0.019378	0.0037163	-0.0016346	0.012668
-0.0081171	-0.027749	-0.0047943	0.01737	0.048039	0.012171	0.059433	0.055759	0.095	0.1189	0.13948	0.094235	0.077044	0.043306	0.037871	0.025346	0.054038	0.08401	0.086435	0.062997	0.053084	0.026229	0.023205	0.014904	0.0096988	0.034344	0.061358	0.041299	0.01795	-0.0017749	-0.037703	-0.069138	-0.088443	-0.082411	-0.07979	-0.044652	-0.0062153	0.017592	0.044875	0.077883	0.063405	0.035556	-0.0030755	-0.015908	-0.03217	-0.039632	-0.019787	0.0036631	0.0044131	0.0087778
0.0087787	0.010679	0.03797	0.067464	0.086857	0.049041	0.059516	0.039147	0.066785	0.073849	0.096886	0.064364	0.038541	0.014461	0.024779	0.017275	0.057694	0.099899	0.081169	0.06431	0.050246	0.027759	0.017479	0.047227	0.032563	0.0591	0.050349	0.051419	-0.0032206	-0.026714	-0.039225	-0.045864	-0.070571	-0.03062	-0.019041	-0.023039	-0.0058212	0.012719	0.020931	0.039054	0.038329	0.027773	-0.016293	-0.02849	-0.037783	-0.046732	-0.025056	0.00050516	0.0012589	0.018199
-0.012213	0.0021119	0.018928	0.054722	0.074405	0.066975	0.071244	0.059645	0.071548	0.07129	0.081367	0.047527	0.041822	0.04807	0.055308	0.02952	0.07433	0.084908	0.052906	0.019298	0.018201	0.010148	0.020632	0.050331	0.052175	0.083921	0.052363	0.043743	-0.0080792	-0.044836	-0.037324	-0.017607	-0.0023732	0.062766	0.084558	0.037959	0.041161	0.025471	0.012974	0.027456	0.050576	0.037127	-0.00054957	-0.016431	-0.019249	-0.011025	0.0038764	0.022208	0.01307	0.030994
-0.014281	0.010443	0.0086026	0.037669	0.072338	0.06504	0.055794	0.048328	0.058395	0.06254	0.053601	0.020128	0.02242	0.023934	0.017814	0.018749	0.07542	0.097324	0.09004	0.055129	0.02289	0.010011	-0.0036655	-0.00063951	0.011428	0.051461	0.026104	0.024271	-0.010264	-0.035656	-0.012212	0.0089508	0.039733	0.093852	0.1161	0.052138	0.032664	0.018215	0.016415	0.027904	0.071018	0.07264	0.036739	0.016308	0.017803	0.0074094	0.0088586	0.02512	0.012839	0.018355
0.012124	0.050381	0.026594	0.039949	0.085706	0.078444	0.036796	0.04036	0.052465	0.032242	0.025836	0.02232	0.024912	0.05845	0.055453	0.06323	0.11921	0.13732	0.10814	0.077669	0.045164	0.038538	0.038002	0.029797	0.031458	0.05575	0.0016239	-0.0073828	-0.023749	-0.031816	-0.015287	0.022234	0.062637	0.10889	0.11903	0.081311	0.050208	0.014341	-0.00081716	-0.00052922	0.020953	0.029607	0.034656	0.016322	0.014423	0.016678	0.0030851	0.0047446	-0.0057706	0.0041276
0.014851	0.030819	0.012239	0.016331	0.055054	0.0869	0.043582	0.046985	0.052605	0.022373	-0.018364	-0.0026744	0.0062951	0.051703	0.039022	0.059203	0.10763	0.11526	0.069144	0.068053	0.032536	0.022004	-0.0033816	-0.022325	-0.031267	0.0060178	-0.045022	-0.0107	-0.00211	0.010338	0.02787	0.055041	0.084853	0.12305	0.14139	0.08633	0.067196	0.02412	0.00076042	-0.016307	0.0035283	0.0089583	0.017786	-0.00018624	-0.021067	-0.008171	-0.024336	-0.020867	-0.01807	0.033984
-0.0049893	-0.015293	-0.023158	-0.052952	-0.0025565	0.0099756	-0.0062555	-0.022299	0.0078353	0.0021218	-0.016616	-0.0090135	0.016783	0.058905	0.034541	0.0586	0.10026	0.11505	0.08258	0.090953	0.02877	0.017568	-0.011301	-0.043212	-0.055853	-0.0027273	-0.02679	-0.019332	-0.0056913	0.005857	0.018603	0.025624	0.083124	0.10462	0.10418	0.06373	0.060105	0.0030979	-0.012506	-0.034469	-0.016552	-0.029485	0.0075444	0.0059837	0.010935	0.017555	0.020779	0.017844	0.0062186	0.036589
0.045755	0.026935	0.030776	-0.033653	0.0044939	-0.0094689	-0.036756	-0.073217	-0.027884	-0.017506	-0.017159	0.027606	0.039302	0.061265	0.031303	0.060812	0.064544	0.10422	0.098367	0.12453	0.063563	0.045003	0.012752	-0.035111	-0.054876	-0.0031005	-0.0099145	-0.011156	0.017325	0.027005	0.038636	0.045728	0.093228	0.10218	0.087379	0.050357	0.051234	0.0040601	-0.004868	-0.030063	-0.017939	-0.034696	0.0039566	-0.015272	0.0016669	-0.0014026	0.0060174	0.004966	0.027295	0.040604
0.05125	0.037049	0.031922	-0.020262	-0.011871	0.004218	-0.011026	-0.025424	0.0086491	-0.018181	-0.021986	0.023154	0.035304	0.047967	0.051208	0.052813	0.038489	0.059741	0.039572	0.057905	0.019763	0.011401	-0.010096	-0.030324	-0.034709	0.019861	-0.0035261	0.0032483	0.016397	0.031344	0.021816	0.026245	0.050875	0.069824	0.042742	0.0374	0.054281	0.01106	0.0010651	-0.013617	-0.023988	-0.038497	0.0038392	-0.024055	-0.015929	-0.0016105	-0.0021826	-0.012327	0.021703	0.032945
-0.0075405	-0.01829	-0.00055628	-0.038989	-0.014447	0.017408	0.029188	0.0077279	0.023691	0.0013131	-0.01938	0.003526	0.0028216	-0.026841	-0.039618	-0.036613	-0.07434	-0.054402	-0.037638	-0.021948	-0.037099	-0.048065	-0.058691	-0.06768	-0.046621	0.00017451	0.025815	0.042997	0.044873	0.033648	0.03807	0.032232	0.032147	0.030624	0.018033	0.0055594	0.024369	-0.0032753	0.013567	0.019644	0.0062988	-0.025757	0.002813	-0.013224	-0.025471	-0.014555	-0.011069	-0.012708	0.0094223	0.021087
0.029424	0.0065126	0.027071	-0.016356	0.0037597	0.012445	0.036194	0.0095338	0.045997	0.028607	0.014422	0.042906	0.051064	0.011393	0.0010642	-0.0057792	-0.047669	-0.054148	-0.036312	-0.012102	1.4764e-05	-0.017071	0.00079905	-0.014901	-0.011207	0.0049328	0.033253	0.02891	0.019088	-0.010905	-0.0029978	-0.00403	0.0015926	0.016238	0.012121	0.0097009	0.019435	0.0035643	0.033967	0.055207	0.035423	0.0078517	0.022296	0.0030027	0.004499	0.023143	0.026689	0.026319	0.039661	0.018432
0.067499	0.061213	0.059113	0.024762	0.014142	0.058357	0.048095	0.052664	0.065296	0.04615	0.01078	0.058971	0.070232	0.040449	0.041525	0.038929	-0.0045308	-0.048488	-0.039074	-0.024527	-0.00076616	-0.027786	0.023762	0.023347	0.033769	0.043358	0.074516	0.065961	0.049895	0.020003	0.015781	0.019717	-0.00029995	0.0054671	0.013801	-0.0018226	-0.0066396	-0.0042762	0.0321	0.057114	0.044847	0.034484	0.031764	-0.0048582	-0.016234	0.022556	0.013033	0.0069618	0.033211	0.0029548
0.073271	0.063172	0.063373	0.046531	0.043543	0.0894	0.08511	0.073318	0.087283	0.03831	0.0030542	0.01564	0.037391	-0.0040258	0.027045	0.02741	0.011696	-0.036669	-0.037052	-0.057153	-0.034315	-0.040783	0.0046144	0.014379	0.038971	0.038357	0.063185	0.071581	0.056283	0.037693	0.035088	0.022092	0.0023142	0.0090707	0.032541	0.0032647	-0.0021525	-0.015722	-0.00064056	0.01726	0.016864	0.015711	0.032216	0.027693	0.01252	0.044134	0.03367	0.023576	0.032206	0.005904
0.067897	0.048391	0.085377	0.073032	0.087131	0.10165	0.093405	0.027601	0.045401	0.020971	-0.0021396	0.024244	0.059891	0.033005	0.02802	0.056331	0.031286	0.0089991	-0.0018022	0.00064963	0.017841	0.020044	0.057896	0.0446	0.047172	0.032538	0.062512	0.045793	0.047308	0.038143	0.050397	0.041947	0.039141	0.043825	0.069863	0.025944	0.0077901	-0.019358	-0.0080705	0.0080827	0.0073428	-0.0013022	0.031361	0.042276	0.012025	0.045475	0.060063	0.037665	0.027439	0.028624
0.096244	0.060719	0.094222	0.074467	0.047968	0.085068	0.083561	0.02273	0.058464	0.059204	0.014772	0.038166	0.073338	0.072821	0.066582	0.11163	0.095109	0.079701	0.042813	0.043619	0.028766	0.036949	0.06198	0.032435	0.032686	0.0077545	0.020923	-0.012009	0.0023133	0.006564	0.030882	0.030398	0.048997	0.065395	0.08309	0.060996	0.041189	0.012025	-0.0034516	0.014775	0.0077994	0.012561	0.036397	0.052295	0.021727	0.055352	0.075773	0.061351	0.040524	0.043315
0.018167	0.0076111	0.022424	0.031631	0.022718	0.066607	0.057589	0.027685	0.037412	0.034704	0.0003383	0.016384	0.040952	0.04668	0.040231	0.082025	0.077097	0.086643	0.065375	0.034789	0.013355	0.014113	0.044053	0.01685	0.047487	0.039022	0.056076	0.011333	0.0070614	0.017444	0.043871	0.040805	0.053538	0.068124	0.087906	0.065464	0.046268	-0.0046174	-0.025551	-0.025789	-0.023612	-0.0065196	0.018319	0.048808	0.025078	0.039162	0.039336	0.041575	0.025615	0.032008
0.0030685	-0.0079298	0.014404	0.013818	0.0020371	0.04608	0.061759	0.025795	0.045765	0.067059	0.032833	0.04138	0.048905	0.036749	0.016102	0.04329	0.030471	0.065305	0.062919	0.03369	0.020943	0.024979	0.023936	-0.028538	-0.0060978	-0.018789	0.003965	-0.017574	-0.0031108	0.014445	0.04693	0.038579	0.061215	0.081507	0.10373	0.084388	0.070139	0.016728	-0.01485	-0.02436	-0.030413	-0.021257	5.0321e-05	0.050552	0.029425	0.021184	0.030432	0.037285	0.0059565	0.024478
-0.00040974	-0.0039292	-0.00050778	-0.012328	-0.011735	0.034808	0.060408	0.046192	0.048344	0.058647	0.035349	0.042157	0.048856	0.053175	0.034227	0.044342	0.021657	0.055153	0.061522	0.051362	0.034721	0.019706	0.030576	-0.025894	-0.019134	-0.036	-0.0015993	-0.043318	-0.034899	-0.023315	-0.0043269	-0.0028016	0.020921	0.029007	0.045073	0.059227	0.036379	0.0054442	-0.0067068	-0.0033526	-0.020188	-0.0079063	-0.015564	0.024409	-0.012193	-0.0041737	0.0034406	0.012739	-0.018334	0.019763
0.019777	0.01339	0.0070699	-0.022064	-0.034837	0.00011816	0.01368	0.0084827	0.022133	0.034988	0.030326	0.023535	0.024503	0.018494	0.024123	0.025945	0.041476	0.072153	0.10728	0.065176	0.046935	0.016993	0.036633	-0.035779	-0.022346	-0.037371	0.0094856	-0.032717	-0.022072	-0.0020724	0.0092966	-0.020384	-0.0091659	-0.01502	-0.0011636	0.019293	0.015717	0.00034776	-0.018386	-0.025069	-0.05001	-0.03124	-0.044605	0.018154	0.0071884	0.016186	0.013357	0.020916	-0.0042019	-0.0049493
0.042898	0.034949	0.038587	-0.011118	0.0024601	-0.0091496	0.0055868	-0.017091	-0.0021883	-0.0083567	0.018809	-0.00080217	0.017318	0.02234	0.047922	0.05739	0.080199	0.09382	0.12423	0.092477	0.07407	0.040569	0.059187	-0.009142	-0.019432	-0.017539	0.035131	0.014248	0.020452	0.038209	0.034727	0.012731	0.0015159	-0.010044	0.010205	-0.0089797	-0.012216	-0.0072488	0.0036589	-0.027326	-0.056615	-0.043195	-0.073544	-0.025453	-0.019053	0.02115	0.0005549	0.017859	-0.015324	-0.024904
0.070389	0.072684	0.084493	0.035993	0.025903	-0.0078149	-0.016086	-0.054091	-0.048711	-0.053222	-0.016285	-0.033362	-0.010703	-0.0031317	0.027957	0.044625	0.0721	0.080761	0.11648	0.10962	0.074348	0.044266	0.041341	-0.0098753	-0.042001	-0.035188	0.025413	0.021637	0.050466	0.060277	0.056815	0.033993	0.028628	-0.00088531	0.032901	0.015515	0.014829	0.029495	0.046609	0.013189	-0.015822	-0.019051	-0.029556	-0.0015753	-0.0026894	0.038096	0.042614	0.02546	-0.01627	-0.015088
0.077198	0.065097	0.082961	0.045468	0.047522	-0.0043157	-0.013825	-0.049967	-0.038386	-0.060508	-0.024696	-0.055628	-0.045059	-0.037749	-0.0074493	0.015638	0.069812	0.072508	0.10003	0.098981	0.06086	0.029509	0.058872	0.018317	-0.0024437	0.019604	0.065627	0.050931	0.068106	0.084753	0.057456	0.045464	0.023783	-0.014179	-0.010602	-0.01273	-0.006839	0.015066	0.053369	0.046412	0.027154	0.0082729	-0.014397	-0.0093316	-0.011346	0.025176	0.047751	0.048532	0.030184	0.02785
0.066513	0.035952	0.063243	0.0441	0.034824	-0.024019	-0.020082	-0.054004	-0.049982	-0.026906	0.010366	-0.011862	-0.017479	-0.0064867	0.0034658	0.030739	0.074668	0.098316	0.11302	0.11046	0.083502	0.05329	0.076917	0.049797	0.021331	0.03942	0.10001	0.071796	0.074905	0.10256	0.075072	0.046425	0.037269	-0.0042787	-0.013068	-0.023479	-7.1997e-05	-0.0028623	0.033451	0.019238	0.013334	-0.0075942	0.004397	0.028381	0.032028	0.056234	0.081552	0.075556	0.053537	0.040376
0.051051	0.021104	0.048921	0.028229	0.043591	0.0041841	0.023114	-0.00072471	0.0061712	0.01015	0.025725	0.0041504	0.005165	0.02893	0.050179	0.070651	0.084152	0.082289	0.05394	0.059746	0.018599	-0.0095624	0.0077513	0.020566	0.00089027	0.039147	0.090599	0.071638	0.053952	0.049686	0.02615	0.037131	0.045724	0.02684	0.028413	0.034243	0.035448	0.017492	0.046019	0.030929	0.028678	0.015532	0.036705	0.030522	0.042233	0.054111	0.066863	0.061504	0.061548	0.059738
0.054526	0.0061844	0.023213	0.0055777	0.0097088	-0.0080193	0.00064347	-0.0020998	0.010604	0.019771	0.0036105	0.016232	0.0052151	-0.012515	0.0087225	0.030059	0.024016	0.026561	0.017516	0.020472	-0.0093997	-0.024532	-0.0055858	0.040486	0.034571	0.067635	0.097299	0.068036	0.037918	0.025682	-0.0036479	0.010922	0.022769	0.0047421	-0.0010678	0.028036	0.023676	0.0064018	0.0025793	0.014874	0.0166	0.030128	0.071505	0.077715	0.082971	0.066425	0.068097	0.024564	0.046484	0.025571
0.048344	0.0035426	0.020796	-0.015278	0.0020527	0.012719	0.019299	0.017568	0.025262	0.041535	0.024305	0.026226	0.013512	0.0074772	0.024297	0.022932	0.018074	0.02233	-0.0034665	-0.017901	-0.048775	-0.045719	-0.029221	0.039093	0.03184	0.074677	0.073489	0.045474	0.00083967	0.01359	-0.016301	-0.0024227	-0.0013707	-0.022122	-0.055438	-0.029316	-0.0071205	-0.019874	-0.01741	-0.0092858	0.00095395	0.0026818	0.019748	0.019445	0.044312	0.029715	0.045462	0.05032	0.075127	0.033885
0.024425	-0.0040032	0.0076853	-0.015371	0.028503	0.039992	0.040777	0.043648	0.031534	0.044213	0.028608	0.059123	0.070233	0.077897	0.080652	0.073443	0.041113	0.023142	0.016547	0.013914	-0.015801	-0.031666	-0.032999	0.017897	-0.0035924	0.033793	0.062815	0.036596	-0.0056035	0.0088817	-0.024679	-0.050237	-0.0456	-0.048941	-0.086466	-0.043585	-0.0096177	-0.0036819	-0.009105	0.0037628	0.0091338	0.034474	0.041851	0.047493	0.063923	0.045071	0.042442	0.057285	0.063294	0.038446
0.041819	0.031721	0.037742	0.0017993	0.03846	0.066191	0.047054	0.037265	0.034822	0.024935	-0.0096921	0.012017	0.04017	0.039445	0.027847	0.040746	0.02193	-4.5243e-05	-0.0044711	0.0041513	-0.046733	-0.072633	-0.085518	-0.02909	-0.016598	0.036065	0.060555	0.052124	-0.0084041	-0.0038695	-0.030838	-0.044547	-0.055561	-0.035214	-0.067076	-0.018354	0.0040065	0.02905	0.0164	0.028434	0.022869	0.044959	0.026317	0.034838	0.042015	0.0040407	0.010073	0.044913	0.029031	0.012868
0.0033578	0.020084	0.027221	0.0076828	0.024292	0.060229	0.032935	0.022432	0.017401	0.032969	0.0087858	0.034874	0.063156	0.041862	0.0064002	0.016576	-0.0020802	-0.0278	-0.00072926	0.022015	-0.0027655	-0.028279	-0.017219	0.019667	0.033425	0.049749	0.067876	0.044356	0.0069935	0.020057	-0.010102	-0.041541	-0.053143	-0.04439	-0.090073	-0.059668	0.0012188	0.03043	0.027606	0.059633	0.063727	0.072596	0.056012	0.056645	0.019986	-0.0042862	-0.00074564	0.026173	0.00039311	-0.0066512
-0.084621	-0.0089474	0.010032	0.021851	0.054024	0.099218	0.072557	0.027242	0.018548	0.018527	0.0075976	0.0069846	0.045021	0.04382	0.0034387	-0.014674	-0.033835	-0.042936	-0.029302	-0.0093425	0.0071614	-0.0078769	0.014944	0.024807	0.039713	0.022557	0.054443	0.016185	0.0018887	0.029113	0.0088614	-0.038485	-0.046192	-0.033594	-0.090397	-0.058063	0.0048006	0.017456	0.022022	0.062402	0.071272	0.067611	0.05819	0.05043	0.017227	-0.0016241	0.016809	0.072788	0.056647	0.064333
-0.056874	0.0053026	0.021561	0.023383	0.043471	0.098792	0.073099	0.039363	0.034946	0.03378	0.0046496	0.022927	0.067069	0.045738	0.0080357	-0.0013644	-0.030917	-0.067384	-0.037108	-0.0048811	0.032553	0.012115	0.061579	0.05257	0.067942	0.03911	0.093702	0.042082	0.034285	0.038116	0.020971	-0.034709	-0.052139	-0.029988	-0.058902	-0.042897	-0.0086034	0.015737	0.016475	0.056896	0.085181	0.095447	0.10543	0.09142	0.048792	0.01644	0.012577	0.038983	0.035577	0.027736
0.016199	0.030705	0.045783	0.027055	0.025054	0.077491	0.066355	0.015804	0.01543	-0.011892	-0.051353	-0.041388	-0.0011885	-0.031744	-0.034017	-0.041942	-0.061157	-0.072144	-0.060951	-0.04698	-0.0079912	-0.013313	0.036562	0.042305	0.055517	0.030325	0.085636	0.017199	0.00089338	0.0012886	0.010234	-0.046779	-0.0518	-0.026054	-0.026768	-0.042132	-0.021437	-0.011745	-0.0049453	0.016309	0.058201	0.068041	0.093819	0.082211	0.030671	0.019263	-0.0068908	-0.00047091	-0.010791	-0.015143
0.050961	0.046817	0.061126	0.019616	-0.020765	0.024585	0.0019428	-0.048729	-0.032074	-0.044605	-0.062542	-0.043115	0.0028815	-0.016131	0.0010696	-0.031673	-0.032179	-0.042087	-0.038725	-0.030958	0.013675	0.013356	0.052886	0.031079	0.047372	0.03153	0.061642	0.004145	0.016654	-0.0088348	0.006853	-0.037247	-0.042219	-0.015938	-0.0096249	-0.024385	0.015869	0.017223	0.015467	0.046758	0.081394	0.062922	0.094618	0.080054	0.028074	0.02618	0.0018491	-0.0088621	-0.0046828	0.0083563
0.055607	0.024514	0.03498	-0.0057185	-0.036052	-0.019997	-0.02659	-0.040801	-0.0096843	-0.026606	-0.047298	-0.028556	-0.022863	-0.048171	-0.019468	-0.06402	-0.064471	-0.048498	-0.03834	-0.04299	0.0022176	-0.004075	-0.00030811	-0.0056296	-0.012672	-0.016983	0.033086	-0.013558	-0.021952	-0.040453	-0.023983	-0.073693	-0.059914	-0.032011	0.00032564	-0.0053113	0.010358	0.016213	0.012827	0.027382	0.054845	0.03853	0.041786	0.044591	0.0090926	0.021773	0.01807	0.02133	0.021339	0.045656
0.092041	0.040783	0.039521	-0.010345	-0.084421	-0.078054	-0.070259	-0.04798	-0.01591	-0.0082323	-0.01065	0.01967	0.00069386	-0.022103	-0.0064129	-0.03857	-0.035334	-0.030785	0.00023666	0.01466	0.021023	-0.0035926	0.0055405	-0.01859	-0.036265	-0.0073049	0.043809	-0.0017815	-0.023305	-0.036585	-0.033247	-0.074368	-0.050899	-0.0024527	0.025409	0.0077229	0.0098501	0.024075	0.02572	0.030405	0.060476	0.036523	0.033723	0.027625	-0.018888	-0.014487	0.00073684	-0.00063776	-0.0041106	0.056612
0.094213	0.044211	0.053787	0.0089857	-0.033402	-0.05888	-0.051055	-0.029639	0.014412	0.021131	0.017533	0.043851	-0.015825	-0.036674	-0.041216	-0.06501	-0.06931	-0.031568	-0.015352	-0.0064103	0.0016092	-0.025193	-0.024937	-0.037205	-0.035988	-0.017214	0.049073	0.017543	-0.0034717	-0.020882	-0.027896	-0.076126	-0.054806	-0.012533	0.023767	0.03039	0.053479	0.062842	0.069397	0.077632	0.088719	0.044875	0.01939	0.017889	-0.052721	-0.046036	-0.0199	-0.012926	-0.010111	0.0942
-0.0029195	-0.0093517	0.0070087	-0.034679	-0.068106	-0.094303	-0.094852	-0.07076	-0.0041983	0.036375	0.058043	0.077043	0.014381	3.0267e-05	-0.020093	-0.04667	-0.030959	0.0061604	0.028648	0.044999	0.058406	0.016051	0.017778	-0.016752	-0.012813	-0.0063603	0.040745	0.019285	0.016659	-0.0263	-0.046835	-0.069532	-0.05902	-0.030471	0.023926	0.071469	0.089507	0.092208	0.086398	0.098122	0.096474	0.058144	0.033819	0.057758	-0.00071079	-0.023931	-0.0082156	-0.0018579	-0.014987	0.085917
-0.060816	-0.04019	-0.0067699	-0.0051576	-0.0010365	-0.051339	-0.042343	-0.0065834	0.024897	0.076375	0.11179	0.14227	0.059643	0.046816	0.013557	-0.015634	-0.018708	0.00144	0.015167	0.0092268	0.03614	-0.00061337	0.0067792	0.0070202	0.0072377	-0.012466	0.03239	0.020041	0.01441	0.0066968	-0.02342	-0.042903	-0.025311	-0.0078847	0.025084	0.091093	0.0879	0.089978	0.087256	0.10079	0.086066	0.056631	0.031635	0.041981	0.0024847	0.00059559	0.01779	0.022272	0.0055285	0.10123
-0.017214	0.0034554	0.026579	0.012919	-0.0023153	-0.042835	-0.040379	-0.032478	-0.0028637	0.036656	0.06621	0.087055	0.035582	0.049339	0.015437	-0.0055117	-0.0015306	0.013699	0.01525	0.0034035	0.028699	-0.011202	0.018015	-0.014934	0.0067506	-0.014267	0.029503	0.01963	0.056378	0.04859	0.028789	0.02129	0.0045361	-0.00072922	0.027775	0.088815	0.083503	0.086759	0.10323	0.10719	0.096249	0.058502	0.040954	0.024585	-0.010938	-0.034458	-0.0244	-0.0014291	0.0019552	0.081635
0.034338	0.057483	0.086306	0.075402	0.095739	0.024313	0.00022096	-0.0075482	0.0071182	0.040547	0.063443	0.063127	0.033195	0.036453	0.015667	-0.024122	-0.010465	-0.0061515	-0.028663	-0.063249	-0.013808	-0.030871	-0.018355	-0.016772	0.016388	-0.015414	0.018356	0.044422	0.089497	0.06542	0.044541	0.022636	-0.013343	-0.041731	0.0064533	0.084103	0.10052	0.097832	0.11957	0.10805	0.071199	0.033784	0.014089	0.0026155	-0.015648	-0.01206	-0.021743	-0.0079598	-0.0076186	0.03143
0.035311	0.045164	0.092998	0.10751	0.083757	0.0050869	0.015907	-0.031972	-0.0042434	0.042476	0.0896	0.066528	0.069912	0.083045	0.080193	0.03084	0.056856	0.059017	0.027996	-0.026268	0.0083988	-0.023414	-0.028418	-0.038348	-0.0085611	-0.017713	0.0032371	0.033127	0.07514	0.062611	0.042243	0.048984	0.026264	-0.0086385	0.014751	0.091206	0.083305	0.062706	0.092229	0.083404	0.0088217	-0.01392	-0.012465	-0.0078453	-0.022957	0.0072526	-0.0013241	0.012399	0.0068947	0.050391
0.033663	0.081477	0.11659	0.1797	0.14987	0.086634	0.072885	0.039996	0.039081	0.077212	0.081634	0.045165	0.046241	0.084426	0.087082	0.071359	0.053255	0.051261	-0.01176	-0.06566	-0.034465	-0.0096368	-0.028116	-0.0066537	0.0089413	-0.004952	-0.010339	0.024677	0.053575	0.065856	0.078766	0.087037	0.097141	0.068256	0.067209	0.1132	0.10818	0.062091	0.084609	0.065491	-0.036428	-0.064983	-0.03788	-0.051308	-0.040672	0.0010179	0.020022	0.0072062	0.037004	0.072922
-0.0037616	0.054762	0.063386	0.12389	0.12744	0.068991	0.061975	0.043944	0.050635	0.055573	0.011902	-0.032934	-0.021058	0.021835	0.039602	0.053128	0.012833	0.022969	-0.018709	-0.031771	0.0072943	0.039204	0.014433	0.0047298	-0.0068123	-0.022892	-0.021605	0.004943	0.0379	0.036063	0.055703	0.0647	0.071574	0.046953	0.083672	0.11002	0.11192	0.06788	0.096418	0.032261	-0.055488	-0.065614	-0.017299	-0.036505	-0.015963	0.024364	-0.0017056	-0.010776	0.040111	0.029108
-0.038435	0.024165	0.047515	0.12807	0.13423	0.12068	0.10846	0.094041	0.049693	0.056899	0.0040642	-0.012521	-0.012377	0.052926	0.069586	0.087323	0.027245	0.043342	-0.022398	-0.034344	-0.016922	0.041749	-0.0032969	0.021798	0.014819	0.012583	-0.0091276	0.01887	0.035497	0.022167	0.036049	0.046098	0.07453	0.051468	0.079284	0.085144	0.090671	0.053393	0.062732	0.013246	-0.054964	-0.067955	-0.023273	-0.0038938	0.016228	0.05505	0.022462	0.010963	0.02268	0.018856
-0.069225	-0.022505	-0.0037272	0.092872	0.0812	0.089514	0.10664	0.086777	0.048323	0.062217	0.023307	0.027201	0.036015	0.10655	0.11445	0.13457	0.055067	0.082754	0.013221	0.0070281	0.0070063	0.054097	0.0045011	0.025672	0.018742	0.019323	-0.010641	-0.009819	0.0022488	0.0042767	0.019955	0.065932	0.11261	0.09216	0.096515	0.091647	0.080147	0.0532	0.036571	0.013151	-0.034132	-0.05807	-0.009822	0.011817	0.033933	0.059671	0.03822	0.016331	0.034473	0.036845
-0.060373	-0.014036	-0.01608	0.03237	0.023982	0.016637	0.0081652	0.017063	-0.013452	-0.0083959	-0.044782	-0.022241	-0.010022	0.098178	0.10068	0.12945	0.043557	0.037707	-0.033401	-0.019769	-0.010716	0.061784	0.033382	0.038705	0.035485	0.02101	-0.019316	-0.034907	-0.015423	-0.012199	-0.00070626	0.029374	0.083974	0.065762	0.050247	0.062713	0.039957	0.011103	-0.0087448	-0.034861	-0.085481	-0.072168	-0.017937	-0.0067593	0.04629	0.082685	0.035277	0.00024307	0.0067771	-0.016649
-0.073135	-0.072973	-0.054413	-0.033823	-0.062181	-0.060874	-0.026881	-0.046832	-0.053907	-0.03202	-0.020649	-0.0025325	0.024249	0.11152	0.10679	0.079557	0.031505	0.018519	-0.030208	-0.028154	-0.010243	0.034251	0.017943	0.0075067	0.024004	0.016954	-0.019603	-0.027173	0.01453	0.0023105	-0.010184	0.021324	0.045709	0.019219	0.019065	0.032533	0.037919	0.043373	0.017631	0.0029026	-0.037063	-0.057283	-0.036472	-0.02536	0.0067711	0.065362	0.01575	-0.0018702	-0.0081254	-0.045637
-0.044614	-0.048592	-0.040422	-0.033432	-0.060616	-0.05318	-0.038578	-0.051125	-0.051064	-0.039488	-0.014742	0.012136	0.035163	0.11817	0.111	0.082691	0.053261	0.039753	-0.014174	-0.048072	-0.044206	-0.018243	-0.010093	-0.0044841	0.046825	0.075133	0.058792	0.036607	0.05818	0.03926	0.0038068	0.017829	0.023819	-0.000782	-0.02533	-0.0093986	-0.0058459	0.016298	-0.013084	0.0032134	-0.039782	-0.060644	-0.045852	-0.027509	-0.01535	0.031284	0.014247	-0.022223	-0.032592	-0.021428
-0.049299	-0.029341	-0.020381	-0.0015758	-0.055465	-0.053808	-0.088451	-0.10684	-0.10003	-0.069416	-0.037927	0.00054091	0.016158	0.094641	0.078416	0.038307	0.022121	0.025711	0.012171	-0.0079718	0.027114	0.035868	0.024287	0.012498	0.043002	0.051822	0.042621	0.037431	0.042406	0.030144	-0.0024516	0.011105	0.0079486	-0.0017436	-0.0075035	0.020152	0.0068717	0.012185	-0.018015	-0.020201	-0.075361	-0.068982	-0.041195	-0.045781	-0.022982	0.019334	0.013042	-0.025674	-0.01253	-0.01071
-0.084812	-0.049717	-0.050575	-0.028481	-0.040756	-0.032331	-0.10599	-0.088171	-0.09507	-0.08055	-0.094593	-0.034018	-0.051911	0.048809	0.035405	0.0040966	-0.013628	0.0072769	-0.0041651	-0.038102	0.019379	0.028176	0.032778	-0.00082679	0.034179	0.024926	0.034942	0.032858	0.070867	0.040593	0.020805	0.017574	-0.0010668	-0.02893	-0.024255	-0.00072275	-0.018693	-0.0043336	-0.0066724	-0.0090575	-0.047037	-0.037189	-0.013729	-0.030279	-0.017792	0.0096358	0.016503	-0.034066	-0.029426	-0.019302
-0.092727	-0.072081	-0.075811	-0.043929	-0.044002	0.0055691	-0.060578	-0.044081	-0.065436	-0.056341	-0.12186	-0.055303	-0.072398	-0.012338	-0.0073584	-0.010985	-0.028409	0.016959	0.037203	-0.0079287	0.061231	0.081153	0.060162	0.034259	0.02804	0.014827	0.033127	0.03875	0.067507	0.056472	0.030398	0.017941	-0.0056762	-0.034035	-0.003441	0.008996	0.00098373	0.030725	0.028234	0.02894	0.018482	0.015565	0.036204	0.025915	0.046398	0.039034	0.056823	0.0041737	0.021099	-0.013263
-0.086358	-0.03574	-0.053791	-0.019239	0.014496	0.079151	-0.022045	0.053752	-0.0018492	-0.023118	-0.11231	-0.034071	-0.12829	-0.070079	-0.060091	-0.032022	-0.069944	0.020509	0.041151	-0.0095769	0.046694	0.060929	0.048806	0.03382	0.042062	0.038155	0.086658	0.084671	0.10186	0.10394	0.090097	0.076773	0.036279	-0.001104	0.0055393	0.011018	-0.030646	0.002796	0.014167	0.0045009	0.0047729	0.027371	0.057606	0.044662	0.081269	0.053409	0.079029	0.025322	0.04161	0.021789
-0.04923	-0.0098915	-0.0026836	0.022073	0.056943	0.12438	0.03857	0.077431	0.05994	0.047121	-0.015904	0.072029	-0.028953	-0.012766	0.0024619	-0.0149	-0.061514	0.029045	0.048391	-0.016028	0.059256	0.058579	0.05128	0.017169	0.016649	-0.010023	0.032896	0.029099	0.069618	0.058452	0.038691	0.039014	0.0031482	-0.025539	-0.013771	0.0018404	-0.055152	-0.023607	-0.012678	-0.012602	-0.0027699	0.046445	0.084234	0.067794	0.10959	0.081948	0.10256	0.063685	0.077833	0.041594
-0.038744	-0.026146	-0.017516	-0.029319	-0.0046034	0.045393	0.0010446	0.038762	0.072295	0.07267	0.021205	0.11786	0.035375	0.017277	0.040231	0.0049311	-0.069282	-0.0037848	0.00097955	-0.085694	0.0041114	0.01133	0.03012	0.011135	0.023616	0.0063359	0.074692	0.064728	0.095005	0.091595	0.053386	0.025562	-0.046401	-0.070614	-0.069485	-0.050736	-0.081711	-0.028387	-0.021421	-0.019048	0.013413	0.043621	0.071737	0.066588	0.084556	0.049434	0.054957	0.027242	0.053078	0.045284
0.0077647	0.028173	0.01793	-0.004552	0.021844	0.066376	0.031559	0.066858	0.11879	0.10332	0.057783	0.11384	0.055219	-0.0063497	0.014482	0.015644	-0.034133	0.032374	0.054064	0.0037375	0.029219	0.011647	-0.004707	-0.0058693	-0.021582	0.023699	0.10454	0.10931	0.085948	0.097022	0.046619	-0.0013508	-0.05157	-0.049998	-0.032951	-0.023779	-0.041641	-0.023136	-0.014978	-0.036594	-0.010848	0.024065	0.061855	0.061248	0.076235	0.054373	0.043576	0.034861	0.068515	0.051013
0.068676	0.084011	0.074477	0.03686	0.049054	0.068789	0.019019	0.011393	0.082467	0.050223	0.061294	0.14404	0.13712	0.097196	0.12736	0.058114	-0.001058	0.064312	0.048056	0.015112	0.057923	0.0002521	-0.064382	-0.062381	-0.051533	0.0070675	0.11167	0.16448	0.14682	0.11967	0.083798	0.027656	-0.037078	-0.012509	-0.010676	-0.023048	-0.030131	-0.041237	-0.06561	-0.082786	-0.051053	-0.0359	0.010851	0.019198	0.01089	-0.0015564	-0.0019351	0.0074789	0.012633	0.051361
0.12477	0.10443	0.099917	0.059573	0.030045	0.047475	0.025019	-0.028786	0.078096	0.075371	0.051906	0.12997	0.17537	0.13752	0.16753	0.11569	0.06754	0.093022	0.064004	0.034379	0.081395	0.021371	-0.068472	-0.066452	-0.093071	-0.031074	0.075238	0.1611	0.13866	0.11911	0.060178	-0.016531	-0.082724	-0.056201	-0.050052	-0.049865	-0.024277	-0.05181	-0.072818	-0.057685	-0.028232	-0.040658	0.033168	0.03951	-0.001332	0.0042972	-0.0071746	-0.0077836	0.0036521	0.03563
0.036528	0.030206	0.014156	-0.0041503	-0.051497	-0.021211	-0.053766	-0.07169	0.021038	0.024111	0.0060306	0.054696	0.10636	0.055569	0.1082	0.069176	0.063407	0.075295	0.058417	0.029209	0.039419	0.010527	-0.10281	-0.074884	-0.11831	-0.042528	0.016004	0.14474	0.11893	0.13477	0.1141	0.049146	-0.02627	-0.020965	-0.023099	-0.06231	-0.019971	-0.055775	-0.066372	-0.078032	-0.027287	-0.078921	-0.030278	-0.038417	-0.062578	-0.054893	-0.044554	-0.017847	0.011476	0.038798
0.019426	0.0069387	0.0047643	-0.002479	0.0041026	0.023865	0.024538	-0.010181	0.032988	-0.018221	-0.0070106	0.020145	0.085773	0.091374	0.16817	0.13645	0.14504	0.17062	0.11607	0.092746	0.082044	0.039623	-0.086811	-0.047513	-0.1072	-0.027955	0.0057152	0.11459	0.070487	0.084528	0.079765	0.031674	0.025799	0.037781	0.028055	0.0022686	0.050403	-0.012099	-0.0016112	-0.010932	-0.0036585	-0.047873	-0.0057377	-0.01566	-0.029815	-0.0091127	0.013562	0.023133	0.02532	0.023671
-0.014896	-0.031322	-0.018203	-0.027329	-0.038095	-0.016741	-0.043155	-0.092022	-0.047213	-0.085156	-0.054223	0.03602	0.13269	0.13085	0.20263	0.13838	0.12735	0.10519	0.070343	0.050788	0.063225	0.036105	-0.063475	-0.049309	-0.11758	-0.062872	-0.069831	0.040477	0.032424	0.07207	0.075155	0.060104	0.0092287	0.0075948	-0.015653	-0.043086	-0.009473	-0.035569	-0.037427	-0.04183	-0.019423	-0.041672	-0.0062299	-0.010508	-0.012269	0.0027329	0.008235	0.022023	0.021773	0.019506
-0.048123	-0.055155	-0.040602	-0.020306	-0.010535	0.014621	0.0032019	-0.035658	-0.033697	-0.080324	-0.04987	0.0015297	0.077655	0.057171	0.12253	0.0618	0.080787	0.047173	0.040643	0.0078862	0.016628	-3.354e-06	-0.011437	-0.012263	-0.093427	-0.053422	-0.11364	-0.053894	-0.027972	0.056337	0.048632	0.061084	-0.0029003	-0.035731	-0.051902	-0.067436	-0.026938	-0.018466	0.00070327	-0.01541	0.012352	-0.021347	0.025707	0.00011895	0.0018409	0.01199	0.024958	0.0025766	0.046147	0.026497
-0.033414	-0.021373	-0.024942	-0.01958	0.012297	0.0055685	-0.03451	-0.057749	-0.077928	-0.12963	-0.060066	-0.0016137	0.072442	0.071595	0.12532	0.039053	0.054059	0.028058	0.024069	-0.010771	0.011671	-0.0032179	-0.0035738	0.00043157	-0.041676	-0.022803	-0.1074	-0.075585	-0.062146	0.010039	-0.012904	0.036614	-0.016004	-0.014479	-0.028525	-0.030188	-0.017548	0.0049869	0.0068798	-0.037172	0.014375	0.00017897	0.015045	-0.01201	-0.0056496	-0.019187	0.00041687	-0.0013837	0.052599	0.070742
0.024509	0.02082	0.029045	0.019651	0.044905	0.004052	-0.03095	-0.079179	-0.1161	-0.16738	-0.092922	-0.054398	0.0095888	0.05955	0.1222	0.043825	0.048848	0.045982	0.002444	-0.051139	-0.0086624	-0.045137	-0.047136	-0.010979	-0.036113	-0.0036858	-0.0088373	0.0070892	0.0042345	0.083535	0.020589	0.034804	-0.0046046	0.0062262	-0.0077227	0.016224	0.030365	0.052309	0.036596	0.028272	0.04833	0.053056	0.056539	0.029401	-0.010397	-0.0038061	0.0023524	-0.0065963	0.033568	0.079131
0.075407	0.10526	0.093489	0.070599	0.083922	0.037102	-0.029655	-0.070939	-0.099894	-0.12927	-0.088517	-0.073877	-0.023035	0.011405	0.03875	-0.025566	-0.011786	-0.026612	-0.060389	-0.10765	-0.044816	-0.047144	-0.0075446	-0.0059127	-0.0079494	0.032028	-0.017647	-0.0095004	0.061236	0.12437	0.043066	0.10188	0.011216	0.010548	0.0070582	0.034547	0.0096883	0.055333	0.034739	0.02803	0.049712	0.032015	0.032503	-0.020299	-0.059177	-0.060677	-0.03225	-0.026539	0.034977	0.092979
0.079179	0.089355	0.077005	0.060798	0.083374	0.024789	-0.0011114	-0.029997	-0.062752	-0.080523	-0.041848	-0.073072	-0.083313	-0.041159	-0.021643	-0.071076	-0.013533	0.047155	0.020447	-0.053875	0.032568	-0.00092084	0.020414	0.020314	0.060236	0.058116	0.069473	0.059421	0.1133	0.12855	0.029919	0.041299	-0.026337	-0.016937	0.00024263	0.065315	0.079665	0.11046	0.10109	0.083489	0.069917	0.0036201	0.013697	-0.042833	-0.069727	-0.052818	-0.00023257	0.0047008	0.06118	0.11078
0.096077	0.10125	0.075523	0.046147	0.046749	-0.02891	-0.041153	-0.044001	-0.057295	-0.061282	-0.026523	-0.074122	-0.09645	-0.049298	-0.012356	-0.03223	0.023935	0.076477	0.023218	-0.039845	0.039009	0.0023363	-0.012253	0.011267	0.07787	0.075565	0.1117	0.1114	0.13054	0.10566	-0.0027287	0.0093371	-0.024342	-0.0156	0.0033733	0.066999	0.071068	0.086743	0.091531	0.077302	0.08406	0.019965	0.011537	-0.011458	-0.045235	-0.022783	0.019255	0.063567	0.065069	0.14231
0.095223	0.094255	0.075677	0.035653	0.020761	-0.046258	-0.051392	-0.051128	-0.038572	-0.023599	0.017505	-0.020542	-0.05528	-0.067287	-0.041548	-0.076582	-0.010551	0.055417	0.051632	0.018966	0.085007	0.034851	-0.021223	0.016862	0.045675	0.058797	0.11122	0.14138	0.14192	0.12929	0.059304	0.036661	0.017171	0.002418	0.0065595	0.047014	0.07448	0.077931	0.078857	0.080476	0.059377	-0.0052137	-0.0050143	-0.005903	-0.057725	-0.031245	0.001376	0.034309	0.024293	0.10057
0.1381	0.13551	0.1162	0.078809	0.064751	0.0029424	-0.014022	-0.035408	-0.029852	-0.0075898	0.015738	-0.0015279	-0.013961	-0.043156	-0.053257	-0.088803	-0.043521	0.012846	0.051264	0.044702	0.099215	0.091125	0.058572	0.057793	0.080617	0.097793	0.10017	0.10481	0.11133	0.080391	0.043265	0.026783	0.027497	0.021902	0.030854	0.043466	0.074134	0.05322	0.062791	0.055571	0.03618	-0.04421	-0.014671	-0.0070072	-0.047343	-0.0042675	0.028096	0.046001	0.03319	0.068667
0.15981	0.12008	0.11058	0.083107	0.052675	-5.103e-05	0.008372	-0.016468	-0.015095	0.01226	0.0042106	-0.013179	-0.044152	-0.095291	-0.1064	-0.10541	-0.095106	-0.027	0.033074	0.068246	0.10833	0.12725	0.08354	0.096844	0.084861	0.079921	0.12386	0.1536	0.10165	0.082263	0.052743	-0.0035611	0.0012582	-0.0078641	-0.014475	-0.02036	0.024346	0.00075447	0.020636	0.040139	0.066882	-0.011446	0.022033	0.046099	0.0027122	0.040823	0.074761	0.10448	0.068096	0.10133
0.17458	0.13222	0.12966	0.10025	0.058775	0.011472	0.017889	-0.026079	-0.021804	0.01105	-0.012258	-0.020247	-0.0068032	-0.048184	-0.080957	-0.079184	-0.096752	-0.083935	-0.047282	0.043371	0.072168	0.12608	0.086213	0.1028	0.090636	0.12586	0.105	0.13388	0.078777	0.062463	0.063062	0.033134	0.040375	0.015116	0.001009	-0.033037	0.01492	-0.012826	0.033845	0.07675	0.12812	0.061401	0.099294	0.10619	0.015657	0.010619	0.047153	0.073196	0.026932	0.096306
0.19214	0.16185	0.16165	0.12938	0.10808	0.079846	0.064411	0.0066181	0.018621	0.048889	-0.0036019	-0.0054113	0.02256	-0.017136	-0.095009	-0.094329	-0.10856	-0.11112	-0.079007	0.0072291	0.064654	0.1166	0.069391	0.070539	0.070053	0.11305	0.10229	0.13081	0.068827	0.064311	0.071534	0.02267	0.023146	0.034092	0.0050679	-0.014112	0.051916	0.043726	0.083828	0.12583	0.14263	0.079654	0.11853	0.071874	0.010899	-0.014231	0.0063715	0.012669	-0.029394	0.016429
0.17404	0.14944	0.14221	0.13721	0.1137	0.095341	0.086747	0.033345	0.044957	0.065989	-0.0039428	-0.024522	0.027676	0.016912	-0.052511	-0.029235	-0.033291	-0.062221	-0.086045	-0.033227	-0.0046232	0.044838	0.039789	0.028768	0.058277	0.13254	0.12268	0.10865	0.060217	0.052817	0.035058	0.021632	0.01259	0.069667	0.065428	0.028669	0.07807	0.077702	0.097067	0.11479	0.13703	0.071965	0.11936	0.04774	0.019815	0.0096032	0.035293	0.0070985	-0.018474	-0.037237
0.12227	0.087691	0.080252	0.072993	0.078611	0.067699	0.077822	0.048512	0.080307	0.08207	0.00085923	-0.022696	0.015947	-0.012336	-0.075116	-0.024595	-0.016591	-0.030133	-0.03483	0.027666	0.027322	0.05552	0.020957	-0.0088741	0.01064	0.081175	0.056607	0.067083	0.033336	0.025507	-0.0059835	0.0073305	-0.018314	0.030328	0.031065	0.01552	0.053637	0.079652	0.095206	0.12394	0.15831	0.09425	0.12307	0.077779	0.043271	-0.010101	0.048494	0.025971	-0.018887	-0.032119
0.060051	0.044877	0.017601	0.027369	0.05374	0.028031	0.031236	0.037103	0.07225	0.064118	0.039723	0.023418	0.06414	0.051433	-0.02859	-0.01013	0.0060286	-0.020534	-0.047537	0.010615	0.0050781	0.0055861	0.0093484	-0.024612	0.045002	0.11634	0.10903	0.063364	0.040691	0.0062958	-0.019452	-0.013089	-0.019578	0.028304	0.025382	0.046221	0.090688	0.1318	0.15316	0.16444	0.15918	0.093664	0.097892	0.034752	0.014232	-0.052004	-0.011251	-0.042422	-0.071949	-0.075995
0.047422	0.072259	0.0515	0.036948	0.082856	0.070454	0.047673	0.054748	0.097406	0.06951	0.067519	0.047362	0.042412	0.036717	-0.027216	-0.036899	-0.01712	-0.014765	-0.045331	-0.0049187	0.01549	-0.0086353	-0.0044946	-0.033893	0.025707	0.06755	0.093998	0.062774	0.037333	0.015641	-0.0098469	-0.0056573	0.0068001	0.063878	0.038829	0.050984	0.092192	0.1334	0.11898	0.11651	0.10478	0.039053	0.022473	-0.019211	0.0061416	-0.031123	-0.0012781	-0.040614	-0.049529	-0.10015
0.023077	0.050779	0.019904	-0.004877	0.036193	0.018628	-0.0018283	0.03563	0.07238	0.039976	0.045055	0.029647	-0.00055946	-0.0019057	-0.024877	-0.023857	-0.021479	0.0043654	-0.012336	0.019958	0.023974	0.020694	0.015425	-0.00021622	0.031783	0.063052	0.080615	0.051853	0.051653	0.015072	-0.012963	0.022909	0.031723	0.060044	0.067839	0.064992	0.085136	0.10781	0.096756	0.10365	0.090685	0.04242	0.019449	-0.0043789	0.0089382	0.0035185	0.010476	-0.00030664	0.0045151	-0.059242
0.00043188	0.030184	0.021537	0.010554	0.064098	0.042058	0.023351	0.029879	0.03865	0.010437	0.017887	0.0080293	-0.046236	-0.055183	-0.074529	-0.053233	-0.053045	0.0033403	0.012922	0.039561	0.044065	0.034126	0.073743	0.077638	0.072468	0.070405	0.098002	0.039723	0.028139	0.011529	-0.037055	-0.0055989	0.0293	-0.0048942	0.009785	0.059709	0.070928	0.068241	0.11048	0.11405	0.087459	0.056698	0.0088796	-0.0059939	0.023572	0.016371	0.018523	0.067983	0.014429	-0.035945
-0.00090501	0.036843	0.0057193	-0.0060097	0.054719	0.053527	0.043945	0.085992	0.071423	0.028945	0.059992	0.047243	-0.005122	0.014491	0.0067776	-0.020478	-0.031659	-0.0052494	0.016778	0.030627	0.068104	0.060689	0.11194	0.10119	0.1014	0.050045	0.096539	0.03653	0.015988	-0.030856	-0.035568	-0.027813	0.032085	-0.0035575	0.030621	0.06571	0.10466	0.099537	0.1491	0.12486	0.07858	0.059475	-0.0052917	-0.041841	0.0057128	0.0058081	-0.038591	0.01726	-0.009858	-0.035312
0.043763	0.070002	0.044538	0.024181	0.044235	0.059922	0.042542	0.077136	0.065266	0.023574	0.035481	0.037625	-0.022299	-0.0081646	0.030153	0.019896	0.023016	0.065216	0.10074	0.084771	0.088205	0.054742	0.066561	0.033804	0.011412	0.00024758	0.029618	-0.012473	-0.012892	-0.037701	-0.06039	-0.037575	0.046526	0.012038	0.033847	0.040356	0.075457	0.035385	0.075755	0.08467	0.06635	0.062414	0.024678	0.017928	0.054058	0.046579	-0.00061205	0.05378	0.0060023	-0.053779
0.11334	0.081339	0.033531	0.00068655	-0.009623	-0.036039	-0.030344	0.01117	0.0033817	-0.025207	0.0045102	0.00089389	-0.030573	-0.024524	0.033941	0.039122	0.054339	0.068718	0.10708	0.050954	0.030054	-0.0027979	0.05587	0.032724	0.04737	0.0543	0.068073	-0.031756	-0.021313	-0.020312	-0.072828	-0.029371	0.053639	0.035791	0.0080094	0.0703	0.090674	0.026847	0.058892	0.097576	0.061399	0.063081	0.029882	0.010916	0.036228	0.026695	-0.0042972	0.076939	0.033868	-0.01227
0.10823	0.038214	0.031053	0.0019283	-0.017421	-0.043704	-0.0042575	-0.014355	-0.03285	-0.022197	0.035068	0.021308	0.018349	0.048207	0.039037	0.019267	0.050428	0.027471	0.040806	0.0036498	-0.032605	-0.10899	-0.037642	-0.070931	-0.051377	-0.027958	0.042557	-0.069826	-0.074675	-0.036519	-0.06974	-0.043555	0.049621	0.037287	-0.01307	0.048736	0.086869	0.023914	0.038957	0.083975	0.054704	0.049513	0.015451	0.012675	0.0026441	-0.0080375	-0.027981	0.05349	0.038474	0.019349
0.12341	0.057885	0.061549	0.0047748	-0.010156	-0.050647	-0.012966	-0.036107	-0.019569	-0.037564	0.022166	0.0033944	0.01944	0.032715	0.036945	-0.011881	0.019563	-0.019588	-0.00074454	-0.033296	-0.0556	-0.10433	-0.065288	-0.1108	-0.089318	-0.050889	-0.0069902	-0.07442	-0.05109	-0.021981	-0.040313	-0.038977	0.041469	0.032183	-0.05088	-0.0057558	0.053918	0.011926	0.00015144	0.058421	0.017383	0.0029279	-0.016282	-0.0052624	-0.0018078	0.0029328	-0.016669	0.0092816	0.040267	0.02492
0.17171	0.097791	0.10648	0.068995	0.023817	-0.037046	-0.011605	-0.037933	-0.03362	-0.021639	0.0068636	-0.014067	-0.030861	-0.021902	-0.036766	-0.055201	-0.023652	-0.021158	-0.029433	-0.033347	-0.076315	-0.11966	-0.11792	-0.1184	-0.11591	-0.06697	-0.023059	-0.076635	-0.059623	0.0038234	-0.0043861	-0.021622	0.066508	0.057836	-0.041573	0.014731	0.10387	0.055937	0.029432	0.078255	0.017223	-0.00024849	-0.0014215	0.011558	0.022957	0.031838	-0.008731	0.010586	0.04733	0.032521
0.10548	0.035488	0.063505	0.030046	0.0087155	-0.062482	-0.027698	-0.082858	-0.067529	-0.020486	0.030419	-0.012376	0.0019693	0.00013603	-0.064404	-0.086294	-0.027077	-0.038757	-0.043867	-0.025506	-0.062569	-0.10572	-0.087409	-0.084304	-0.080926	-0.053223	-0.0017136	-0.044565	-0.046816	0.0079284	0.035439	-0.014872	0.034368	0.050537	-0.02643	0.013522	0.15567	0.12711	0.085586	0.10577	0.011684	-0.041091	-0.042353	-0.036702	-0.018528	0.053865	0.014466	0.034802	0.083629	0.082066
0.098619	0.026874	0.056672	0.04758	0.026148	-0.024927	0.017494	-0.0093055	-0.018679	0.04574	0.056254	0.018028	0.021781	0.015555	-0.07453	-0.068155	-0.034383	-0.047698	-0.046666	-0.016117	-0.046596	-0.081559	-0.10573	-0.10986	-0.12517	-0.11731	-0.062835	-0.063299	-0.064511	-0.020346	-0.018171	-0.071318	-0.035301	-0.028608	-0.051982	-0.038341	0.074152	0.070861	0.051612	0.062343	-0.011866	-0.052739	-0.036923	-0.020857	-0.029655	0.044335	-0.010769	-0.013045	0.0041517	0.049733
0.10536	0.060287	0.064616	0.040358	0.020354	-0.040277	-0.013805	-0.014288	0.0088726	0.047003	0.067025	0.041156	0.027719	-0.023598	-0.062303	-0.022037	0.011005	0.015532	0.047166	0.081975	0.04658	0.030563	0.0078964	-0.0099982	-0.057428	-0.067451	-0.066608	-0.062112	-0.045545	-0.02181	0.0041751	-0.071408	-0.075197	-0.04891	-0.069317	-0.089343	0.05919	0.11427	0.084552	0.10549	0.027184	-0.03192	-0.025257	-0.00077628	0.01815	0.087316	0.075403	0.031593	-0.0049269	0.012715
0.11601	0.054224	0.042888	0.029599	-0.015099	-0.062171	-0.026966	-0.011871	-0.0072878	0.060913	0.10589	0.08593	0.085231	0.05861	0.00107	0.026867	0.033552	0.021953	0.036991	0.078783	0.035592	0.019168	-1.4073e-06	-0.014563	-0.040128	-0.063936	-0.038507	-0.022446	-0.0069527	-0.04479	-0.030079	-0.094963	-0.10414	-0.06846	-0.041841	-0.054241	0.082334	0.1352	0.10678	0.11745	0.073918	-0.019141	0.0056003	0.041245	0.040178	0.085071	0.13916	0.10411	0.034033	0.064589
0.084098	0.036027	0.035961	0.0060128	-0.046203	-0.092572	-0.054592	-0.07007	-0.043052	0.047518	0.11959	0.094623	0.12784	0.10058	0.036359	0.059046	0.071301	0.028947	0.043346	0.069106	0.029113	0.0086371	0.020497	-0.010141	-0.020419	-0.041846	-0.0097443	0.0067484	0.037192	-0.01453	-0.045394	-0.10937	-0.16797	-0.14069	-0.11898	-0.11149	0.013299	0.077083	0.059702	0.099211	0.084405	-0.0405	0.00088508	0.059404	0.059567	0.11985	0.2266	0.16454	0.052753	0.060817
0.15376	0.095827	0.070168	0.023459	-0.035823	-0.085243	-0.044124	-0.034852	-0.011866	0.061994	0.11272	0.095726	0.12028	0.094196	0.053539	0.078945	0.04796	-0.0073976	0.011698	0.032775	0.011689	-5.8172e-05	0.010864	-0.014538	-0.033283	-0.069935	-0.040066	-0.016586	0.021536	-0.023474	-0.085967	-0.10638	-0.15405	-0.14976	-0.14463	-0.11666	-0.038666	0.026573	0.0025654	0.05301	0.073128	-0.016179	0.041825	0.13136	0.15064	0.16816	0.27963	0.16562	0.026058	0.025969
[truncated: 190 more columns]
