# Supplementary material for: Auditory cortical activity elicited by infrared laser irradiation from the outer ear in Mongolian gerbils
Source: PLoS One. 2020 Oct 15;15(10):e0240227. doi: 10.1371/journal.pone.0240227 (PMC7561108; doi:10.1371/journal.pone.0240227)
Supplement: S1 File — (ZIP) [file pone.0240227.s001.zip › Submission2020-06-04/Data set for Figure 2B/Visual.csv]

-0.015973	-0.032469	-0.035928	-0.050612	-0.044806	0.00027011	0.032057	0.031222	0.0236	0.015446	0.0034992	-0.015733	-0.0048993	-0.011757	0.026406	0.023445	0.032264	0.0069107	-0.00015398	0.022642	0.0024397	-0.036022	-0.015996	-0.016801	-0.063741	-0.039687	-0.01527	-0.0018049	0.037427	0.034018	0.03046	0.060232	0.05681	-0.0074667	0.033354	0.041269	0.014862	-0.0014094	0.025101	-0.040342	-0.040131	-0.025737	-0.020257	-0.016799	-0.0035984	-0.023182	-0.026536	-0.020861	-0.017406	0.027215
-0.030589	-0.046463	-0.042802	-0.051512	-0.041189	-0.0031487	0.018184	0.01892	0.023121	0.0062288	0.0045929	-0.0020911	0.0048787	-0.023858	0.0098271	0.010426	0.015849	-0.011532	-0.0025816	0.016647	0.0082906	-0.022328	0.012176	0.0057987	-0.032804	-0.03712	-0.020114	-0.039269	0.001336	-0.0039371	0.012636	0.058326	0.068775	0.0024488	0.041101	0.047258	0.018285	0.0075672	0.046977	-0.011744	-0.03292	-0.031872	-0.024551	-0.032331	-0.020253	-0.02839	-0.034301	-0.032235	-0.03398	0.0023335
-0.024338	-0.035761	-0.032325	-0.035209	-0.02458	-0.0015	0.014347	0.016461	0.01474	-0.0044756	0.010026	0.011612	0.012586	-0.010476	0.017393	-0.0013933	-0.0018392	-0.02469	-0.015374	0.0061841	0.010418	-0.022656	0.0053782	-0.0018575	-0.023523	-0.039051	-0.019008	-0.036245	-0.006876	-0.021371	0.0014503	0.034466	0.045571	0.0070548	0.031066	0.030112	0.0092307	0.0040366	0.018428	-0.021182	-0.027039	-0.035825	-0.034693	-0.046905	-0.025672	-0.027946	-0.024726	-0.022204	-0.0097973	0.010286
0.0061364	0.0021068	0.00059909	0.0016582	0.010473	0.0011438	-0.0061172	-0.0040635	0.0068356	-0.011389	0.031751	0.030344	0.035839	-0.0068603	0.0042815	-0.027304	-0.0050574	-0.033995	-0.036096	-0.018659	-0.013269	-0.05645	-0.020239	-0.018877	-0.024736	-0.021954	0.012309	-0.012983	0.028949	0.0063287	0.0012839	0.02821	0.031285	-0.011074	0.017196	0.031745	0.0099366	0.017469	0.026125	-0.015396	-0.028754	-0.046873	-0.040708	-0.046232	-0.0066803	0.0061341	0.0056204	0.00074291	0.023468	0.028226
0.045206	0.033622	0.0073732	0.0076429	0.0042512	-0.0084546	-0.015728	0.014361	0.030109	0.0043414	0.035152	0.033366	0.035869	-0.0018994	0.01058	-0.033932	-0.018326	-0.062304	-0.056407	-0.041463	-0.037887	-0.061592	-0.015468	-0.041037	-0.037965	-0.026896	-0.024353	-0.056422	0.0027654	-0.026633	-0.025978	0.020812	0.030201	-0.0087894	0.016458	0.023148	-0.0032261	-0.010402	-0.0099387	-0.035782	-0.025863	-0.052072	-0.041974	-0.039138	-0.00037177	0.0031602	0.018383	0.031464	0.053097	0.032021
-0.019906	-0.015771	-0.018845	-0.0015086	0.00080322	0.00053277	-0.0062253	0.011893	0.015653	-0.0040222	0.0069956	-0.00025885	-0.010297	-0.022857	-0.027705	-0.060123	-0.048227	-0.082795	-0.087195	-0.070523	-0.061941	-0.066207	-0.040549	-0.060409	-0.052602	-0.052744	-0.064444	-0.082546	-0.03583	-0.049127	-0.039279	0.0035604	0.010924	-0.0087793	-0.014238	-0.017892	-0.039843	-0.025606	-0.046709	-0.047798	-0.030335	-0.062388	-0.059604	-0.051556	-0.013057	-0.013938	0.014958	0.019217	0.041031	0.0314
-0.01596	0.004511	-0.0078005	0.0073897	0.0088693	-0.00070106	-0.017308	0.013123	0.0035849	-0.0082929	0.0039672	0.0097425	-0.00041348	0.015257	0.0080504	-0.042737	-0.053961	-0.092392	-0.13155	-0.10948	-0.081491	-0.083146	-0.078123	-0.077359	-0.074246	-0.060597	-0.060474	-0.049672	-0.013072	-0.011715	-0.00426	0.011079	0.0056654	0.0078504	-0.0076289	-0.040522	-0.066112	-0.056432	-0.097444	-0.093878	-0.050882	-0.0616	-0.063913	-0.038282	0.0043426	0.0021661	0.035398	0.052776	0.061208	0.039512
-0.039932	-0.016427	-0.020897	-0.0048164	-0.0062511	0.0008743	-0.01511	0.0065133	-0.0015566	-0.0042852	-0.0095964	-0.013658	-0.023971	-0.015931	-0.039154	-0.064123	-0.051825	-0.096399	-0.13196	-0.1059	-0.082059	-0.097269	-0.079298	-0.0668	-0.058781	-0.02998	-0.02805	-0.018318	0.0087818	0.012705	-0.0041285	0.018997	-0.0037587	0.00071122	-0.0073682	-0.042629	-0.069877	-0.051312	-0.093579	-0.098282	-0.052647	-0.056537	-0.046606	-0.023456	0.015938	0.0047676	0.031745	0.031667	0.042865	0.028557
-0.031412	-0.0087603	-0.023299	-0.014418	-0.019027	-0.019565	-0.036244	-0.0056284	-0.0089962	-0.010642	0.0014281	0.019723	0.0059428	0.014793	0.0038485	-0.031582	-0.047072	-0.0781	-0.11479	-0.10738	-0.074055	-0.089315	-0.090353	-0.064393	-0.055163	-0.056035	-0.060498	-0.040123	-0.04693	-0.038479	-0.025756	0.00467	-0.020025	0.018026	0.0070615	-0.026039	-0.038821	-0.030346	-0.076218	-0.072477	-0.037688	-0.051832	-0.038564	-0.023217	-0.0012255	-0.0095197	0.030362	0.053141	0.058663	0.065567
-0.070051	-0.036242	-0.02823	-0.010019	-0.0066746	-0.005846	-0.024885	-0.017923	-0.01505	-0.018583	-0.016014	0.0050216	-0.0074724	-0.0076376	-0.019785	-0.028143	-0.046563	-0.074228	-0.097777	-0.08659	-0.053639	-0.070483	-0.08389	-0.056366	-0.039267	-0.059938	-0.044856	-0.00943	-0.01659	-0.014205	0.008065	0.013079	-0.0091129	0.021067	0.0068482	-0.036708	-0.030921	-0.020169	-0.055115	-0.044135	-0.00899	-0.029356	-0.012988	-0.014383	0.00013465	-0.014309	0.0099123	0.010129	0.018814	0.024738
-0.020582	-0.0044482	0.0037358	0.010761	0.014538	0.0069588	-0.013568	-0.0074212	-0.012214	-0.026656	-0.022388	0.012405	-0.0070449	-0.0061024	-0.0099515	-0.016838	-0.043494	-0.069008	-0.094701	-0.087041	-0.061314	-0.074097	-0.067757	-0.038251	-0.021579	-0.028596	-0.010818	-0.0052383	-0.010899	-0.0059114	0.0059557	0.0027051	-0.015417	0.0071362	-0.0019981	-0.040476	-0.035057	-0.01723	-0.034431	-0.022201	-0.0060237	-0.017279	-0.0062555	-0.012023	0.006827	0.017613	0.0425	0.042356	0.041665	0.023021
0.0014402	0.0050111	0.023714	0.036018	0.026877	0.015664	0.0028627	-0.0023902	-0.0096482	-0.017949	-0.01689	-0.002582	-0.02879	-0.036473	-0.043407	-0.038878	-0.048885	-0.071207	-0.077694	-0.069799	-0.072025	-0.082367	-0.067288	-0.048201	-0.038735	-0.03143	-0.011115	-0.018851	-0.025056	-0.024302	-0.029436	-0.026548	-0.042301	-0.019591	-0.023906	-0.03559	-0.012494	0.00223	-0.013651	0.010935	0.012712	-0.013794	0.0027728	-0.013312	-0.004579	0.0057972	0.011201	0.014475	0.034907	0.021213
0.017804	0.032703	0.036826	0.039695	0.045134	0.022572	0.00024489	0.0049218	-0.0029661	-0.021473	-0.013002	-0.00096707	-0.019513	-0.019081	-0.0090696	-0.013092	-0.030881	-0.054757	-0.070408	-0.058801	-0.078891	-0.072203	-0.063746	-0.0534	-0.062	-0.048692	-0.045068	-0.052935	-0.0429	-0.034774	-0.024856	-0.02286	-0.015468	-0.020227	-0.039121	-0.037608	-0.010925	-0.008276	0.0018512	0.031377	0.013397	-0.0095051	-0.0057873	-0.010026	-0.010466	0.011247	0.0054167	0.024203	0.027776	0.017232
-0.0040579	0.0055788	0.035104	0.04924	0.046257	0.048352	0.025116	0.0079004	-0.01393	-0.027262	-0.051911	-0.032229	-0.051088	-0.038204	-0.025711	-0.011772	-0.028971	-0.05939	-0.076722	-0.049054	-0.072479	-0.046063	-0.015367	-0.0080916	-0.009277	0.019839	0.021483	0.01154	0.021341	0.0098976	-0.0039796	-0.01442	-0.0043816	-0.020837	-0.042715	-0.046825	-0.029597	-0.03502	-0.016413	-0.00075438	-0.0010052	-0.007954	-0.019957	-0.021256	0.011152	0.021663	-0.012397	0.01369	0.015144	-0.017904
-0.046085	-0.025203	-0.00088052	0.022644	0.043433	0.05113	0.026878	0.014324	-0.028041	-0.038878	-0.044371	-0.01867	-0.030449	-0.016017	-0.011036	-0.0070553	-0.034297	-0.04912	-0.075334	-0.056409	-0.076876	-0.056662	-0.028636	0.01887	0.021784	0.057148	0.055756	0.025024	-0.0058648	-0.0047291	-0.034247	-0.033721	-0.017547	-0.014858	-0.052053	-0.033817	-0.01446	-0.020497	-0.020167	0.0018939	-0.017676	-0.018296	-0.041226	-0.031594	-0.01062	0.003265	-0.034415	0.0085155	0.008649	-0.020814
-0.0083916	0.0012043	0.020113	0.031233	0.03916	0.039544	0.021486	0.0022789	-0.032871	-0.030975	-0.034713	-0.011955	-0.00056972	0.020097	0.025045	0.032516	0.0063589	-0.018613	-0.042892	-0.033329	-0.057556	-0.055235	-0.038517	-0.007524	0.017295	0.051784	0.064065	0.044872	0.002759	-0.028661	-0.054369	-0.060267	-0.051696	-0.021325	-0.028958	-0.021215	-0.0011461	-0.0080516	-0.021384	-0.026062	-0.035202	-0.042687	-0.051985	-0.038091	-0.0097097	-0.017735	-0.03962	-0.011607	-0.013758	-0.025711
-0.063658	-0.04484	-0.032315	-0.010453	0.017931	0.040926	0.016882	-0.00090238	-0.047442	-0.046054	-0.052579	-0.019322	0.00030596	0.04331	0.042059	0.052897	0.035829	0.026198	-0.0048497	-0.014173	-0.038644	-0.050204	-0.04431	-0.030626	0.027685	0.050583	0.069723	0.058791	0.028818	-0.019677	-0.042858	-0.055844	-0.051306	-0.03402	-0.037741	-0.018428	-0.0054074	0.0046332	0.0045758	-0.015461	-0.029738	-0.047802	-0.063518	-0.040223	0.0019713	-0.0017222	0.0064564	0.018987	0.0036761	-0.016811
-0.057706	-0.059341	-0.043136	-0.0060908	0.0095968	0.026779	0.0095902	0.0029744	-0.047708	-0.039256	-0.049861	0.0095629	0.030592	0.085875	0.074751	0.095433	0.040866	0.027057	-0.0087951	-0.016467	-0.034712	-0.028204	-0.024834	-0.013711	0.037439	0.042445	0.060134	0.05065	0.017795	-0.045371	-0.075338	-0.086038	-0.10162	-0.068895	-0.032617	-0.013056	-0.011387	-0.0061868	-0.016096	-0.042626	-0.042562	-0.053285	-0.044788	-0.022753	0.0090786	-0.018644	-0.0045469	-0.0031388	-0.025993	-0.042547
-0.020626	-0.023821	-0.032343	-0.026385	-0.0058868	-0.016116	-0.026804	-0.012216	-0.042125	-0.030709	0.002806	0.035261	0.062479	0.11013	0.087745	0.085452	0.040467	0.011888	-0.038137	-0.055974	-0.082063	-0.0668	-0.071096	-0.047646	0.00017367	0.0069673	0.0060661	-0.0018291	-0.022025	-0.076352	-0.0794	-0.074639	-0.086042	-0.066606	-0.0080936	0.0061827	-0.0061011	0.0075471	-0.0028203	-0.019982	-0.03605	-0.042456	-0.035954	-0.0035432	-0.0086418	-0.033638	0.0034506	-0.0094611	-0.034418	-0.044661
0.026717	0.01477	0.0085357	0.0099118	0.033932	-0.0067276	-0.024073	-0.013082	-0.035096	-0.022804	0.019377	0.031843	0.048871	0.095474	0.060981	0.050542	0.053045	0.023055	-0.03033	-0.044311	-0.062256	-0.061489	-0.055953	-0.051614	-0.020831	-0.026429	-0.025538	-0.035349	-0.034188	-0.087695	-0.079347	-0.079407	-0.10775	-0.099551	-0.015287	-0.010641	-0.033406	0.0077945	0.011505	-0.018217	-0.027096	-0.035426	-0.037361	-0.004198	-0.0093534	-0.028425	0.019867	-0.0031606	-0.03259	-0.02981
-0.011508	-0.023584	-0.03311	-0.011578	0.003143	-0.031415	-0.051652	-0.023746	-0.038978	-0.02695	0.026827	0.045373	0.040708	0.059144	0.037041	0.019301	0.028055	0.0067281	-0.021393	-0.03476	-0.045851	-0.043809	-0.021829	-0.035132	-0.03456	-0.041528	-0.03656	-0.04688	-0.034139	-0.054719	-0.061528	-0.058852	-0.086512	-0.084058	-0.0266	-0.0091477	-0.025488	0.0086243	0.024765	0.018131	-0.0042502	-0.0054777	-0.019817	0.002293	-0.025894	-0.023685	-0.00092406	-0.014755	-0.026878	-0.026601
0.053151	0.028732	0.022437	0.032904	0.030568	-0.020141	-0.027314	-0.0034655	-0.0015194	-0.0060463	0.042596	0.04573	0.037922	0.033634	0.031089	0.026959	0.038398	0.012184	-0.0025632	-0.0098576	-0.023918	-0.01481	-0.00014463	-0.001359	-0.019125	-0.022405	-0.042475	-0.045697	-0.050832	-0.049255	-0.053414	-0.04587	-0.071531	-0.068937	-0.025121	-0.023162	-0.019801	0.014454	0.02303	0.015845	0.0050315	-0.00083093	-0.013351	-0.0041849	-0.031221	-0.049713	-0.030828	-0.048615	-0.053987	-0.057484
0.041422	0.0085287	0.014318	0.014193	0.0019811	-0.052341	-0.044231	-0.035009	-0.009451	-0.017974	0.037647	0.032731	0.014798	-0.0077287	0.006088	0.0052748	0.041082	0.024707	0.0043463	-0.015436	-0.021129	-0.018562	0.0038711	0.00034005	-0.019291	-0.015941	-0.039688	-0.048459	-0.034266	-0.003243	-0.013353	-0.023125	-0.033197	-0.03953	-0.024576	-0.014921	0.0030509	0.048993	0.062498	0.059791	0.029088	0.019707	-0.030944	-0.042615	-0.051855	-0.047341	-0.026498	-0.016397	-0.0061012	-0.023943
-0.00047441	-0.03735	-0.0010842	0.021885	0.019166	-0.025485	-0.0030304	-0.019631	-0.015779	-0.037156	0.0049782	-0.0031537	-0.030061	-0.04913	-0.0080649	0.00069782	0.041719	0.03361	0.0297	0.0087398	0.0091811	-0.0081826	0.017845	0.0007574	-0.032212	-0.030345	-0.035161	-0.033968	-0.028738	0.011426	-0.0013572	-0.013889	-0.028889	-0.023384	-0.027908	-0.028106	-0.0054009	0.049825	0.054113	0.044169	0.02587	0.010662	-0.044457	-0.054425	-0.048855	-0.039117	-0.030864	-0.031887	-0.027384	-0.036454
-0.014462	-0.051662	-0.010694	-0.004961	-0.038072	-0.041646	-0.0014975	-0.013856	0.0015521	-0.0073309	0.011876	0.0069588	-0.018372	-0.046311	0.013853	0.019141	0.032073	0.020677	0.037491	0.010738	0.019446	0.0098761	0.02179	4.0105e-05	-0.019178	-0.012311	-0.010464	0.014527	0.015062	0.057216	0.042189	0.024967	0.0048525	0.0092281	-0.015833	-0.018417	0.014562	0.048779	0.05407	0.041921	0.025293	0.003425	-0.040859	-0.054651	-0.039516	-0.031781	-0.026318	-0.015315	-0.01018	-0.029217
0.0090759	-0.018145	0.010202	0.018922	-0.01789	-0.037926	-0.0034558	-0.015385	-0.01235	-0.020138	-0.0061646	-0.017128	-0.027386	-0.038196	0.0062867	0.019275	0.035693	0.01894	0.031667	0.02178	0.033066	0.02626	0.035626	0.02086	0.010505	0.0086966	0.00060859	0.02622	0.029751	0.062752	0.056956	0.045067	0.027661	0.010673	-0.029922	-0.034311	-0.0058294	0.0017971	0.014412	0.027864	0.023617	0.0066493	-0.017674	-0.032593	-0.020306	-0.030205	-0.024192	-0.0060801	-0.017621	-0.04108
-0.0043037	-0.023287	0.00079349	0.00032831	-0.023829	-0.038307	-0.012878	-0.01138	0.0064494	0.0028508	0.012063	0.023862	-0.0024355	-0.022436	0.018939	0.028212	0.023997	0.010763	0.012519	0.00916	0.024792	0.02391	0.059102	0.064223	0.046727	0.030286	0.032674	0.033525	0.039157	0.051293	0.063887	0.047347	0.037174	0.013101	-0.013016	-0.023995	-0.010142	-0.019478	-0.0065779	0.010933	0.0055679	0.0019806	-0.024413	-0.032645	-0.018587	-0.00086916	-0.0078973	0.019391	0.0069512	-0.011257
0.024738	0.0248	0.034162	0.045971	0.024233	0.022621	0.036142	0.037555	0.022168	0.027196	0.029345	0.021602	0.0020192	-0.0026934	0.025024	0.014823	0.011015	0.0080467	0.018785	0.013026	0.029633	0.021374	0.048057	0.059278	0.061644	0.042212	0.04895	0.050972	0.037987	0.038435	0.073155	0.082716	0.054958	0.036288	0.0057818	-0.023043	-0.016802	-0.018378	0.0024105	0.011827	0.014876	0.0003323	-0.0097322	-0.012095	0.00078176	0.031561	0.021757	0.012212	-0.0063756	-0.022921
0.036257	0.054031	0.040798	0.046343	0.025182	0.029099	0.011404	0.053708	0.052803	0.074377	0.069565	0.076925	0.039101	0.0071654	0.00052485	-0.011427	-0.0069527	-0.0051287	0.030746	0.047637	0.050592	0.03402	0.057129	0.054054	0.053133	0.047371	0.05256	0.025924	0.029268	0.01622	0.044244	0.050543	0.027855	0.0041788	-0.019127	-0.031345	-0.011319	-0.0080961	0.023117	0.046123	0.031131	-0.010303	-0.01094	-0.032749	-0.012019	0.024887	0.037184	0.039557	0.027014	-0.013183
0.088345	0.11218	0.081256	0.10348	0.068693	0.057633	0.024603	0.073732	0.047234	0.066453	0.056454	0.065994	0.019546	0.0052499	-0.005714	-0.0087657	-0.012395	-0.013801	0.0005451	0.028981	0.02734	0.020092	0.072543	0.080958	0.049401	0.050944	0.05953	0.00072632	0.0086827	0.0017192	0.027269	0.029913	0.042621	0.014117	0.0021572	-0.014766	-0.00072923	-0.010123	0.032402	0.06141	0.051366	0.011195	0.01423	-0.015608	0.0020214	0.022935	0.034194	0.016422	0.0026242	-0.033697
0.06314	0.1039	0.080307	0.10434	0.0882	0.10645	0.072259	0.11172	0.086161	0.07903	0.046509	0.043149	-0.0097623	-0.035657	-0.027462	-0.039929	-0.034084	0.0088566	0.010069	0.030051	0.049746	0.033256	0.037048	0.059098	0.03275	0.018963	0.023689	-0.01736	-0.0015253	-0.0089498	0.014601	0.022047	0.026898	0.010963	0.012723	0.0087564	0.017896	0.038529	0.065439	0.067137	0.043017	0.013642	-0.0062454	-0.02125	-0.018408	0.026778	0.043317	0.028076	0.015503	0.0081406
0.072276	0.10746	0.075083	0.11391	0.075398	0.086231	0.04491	0.081457	0.031928	0.040695	0.022577	-0.0056229	-0.039928	-0.060888	-0.067413	-0.091712	-0.048032	-0.030288	0.0051698	0.029351	0.047398	0.030422	0.039424	0.034937	0.012266	0.015634	0.010228	-0.033131	-0.011002	-0.0077026	0.00022497	-0.0009795	0.016835	0.005224	0.0041138	0.0094284	0.030725	0.047392	0.071657	0.083601	0.061756	0.034206	0.020896	-0.0014188	-0.020327	0.0066443	0.035517	0.031557	0.023508	0.031257
0.063617	0.084025	0.053227	0.066502	0.015483	0.041212	0.005171	0.047936	-0.0039555	0.021985	-0.0092948	-0.021748	-0.057876	-0.078649	-0.070474	-0.081188	-0.046358	-0.030067	0.0087053	0.011258	0.026564	0.0073994	0.021073	0.017858	-0.0011101	-0.015939	-0.015142	-0.049617	-0.026669	-0.015622	0.0088243	0.0064618	0.020599	0.013616	0.0033629	0.013388	0.022187	0.01155	0.01693	0.032723	-0.00027667	-0.017767	-0.0085483	-0.02289	-0.03466	-0.013898	0.024442	0.039584	0.036027	0.05214
0.054396	0.038735	0.017163	0.05068	0.0025219	0.011818	0.0028212	0.026054	-0.044112	-0.034011	-0.047449	-0.061651	-0.082493	-0.067721	-0.041346	-0.054648	-0.016535	-0.003752	0.012023	-0.011423	0.0053848	-0.016236	-0.00060179	0.013524	0.005454	-0.009674	-0.0068221	-0.026328	-0.016566	0.010876	0.031368	0.026864	0.049599	0.039016	0.01991	0.020596	0.022534	-0.013007	-0.0048043	0.0047785	-0.0076209	-0.0014321	0.0080639	0.0052969	-0.0078488	-0.0088787	0.00032334	0.01776	0.00088056	0.031309
-0.0076823	-0.012682	-0.031686	-0.011123	-0.036565	-0.017725	-0.027092	-0.0054548	-0.054525	-0.042087	-0.048061	-0.064864	-0.061611	-0.052582	-0.01638	-0.022388	0.030943	0.045688	0.065418	0.0052493	0.018981	-0.022441	-0.043361	-0.050774	-0.014764	-0.032896	-0.024623	-0.016422	-0.012453	-0.0077602	0.011373	0.014437	0.010987	0.024877	0.010326	0.010414	0.0041566	-0.020399	-0.033896	-0.030617	-0.024678	-0.0059102	0.0069677	0.014467	0.016244	0.01378	0.018903	0.044909	0.043785	0.051024
-0.023606	-0.032162	-0.049085	-0.05376	-0.077748	-0.070636	-0.088887	-0.063812	-0.10756	-0.067327	-0.038491	-0.033515	-0.021362	-0.0076522	0.0096661	0.0027384	0.051387	0.030871	0.069669	0.017673	-0.011564	-0.046691	-0.043905	-0.045601	-0.0091923	-0.00061408	0.013851	0.024273	0.0049001	0.011812	0.037561	0.034604	0.025692	0.046691	0.031544	0.010186	-0.0051469	-0.042454	-0.055903	-0.049374	-0.015573	-0.016555	0.0027109	0.0007455	0.016292	-0.018179	0.0069761	0.029618	0.03295	0.030352
-0.042935	-0.047138	-0.055481	-0.065839	-0.073329	-0.053397	-0.050113	-0.030267	-0.086734	-0.059093	-0.042525	-0.046586	-0.040609	-0.0038299	0.029914	0.045614	0.094725	0.097544	0.11119	0.033283	0.0011747	-0.059418	-0.08634	-0.091538	-0.015817	-0.031902	0.0017444	0.037138	0.026991	0.014631	0.047072	0.059726	0.040796	0.072108	0.039687	0.027827	-0.011828	-0.031988	-0.04346	-0.039368	-0.01387	-0.00062096	0.010726	0.0002944	0.016538	-0.012783	-0.010655	-0.018243	-0.012541	-0.0087408
-0.02665	-0.026304	-0.038656	-0.030191	-0.0082145	-0.012666	-0.032945	-0.024849	-0.060078	-0.069968	-0.052898	-0.055331	-0.024446	-0.0079519	0.025136	0.034154	0.099263	0.073997	0.11288	0.043793	0.030481	-0.02839	-0.059309	-0.07706	-0.0031714	-0.01292	0.018047	0.047164	0.043428	0.014571	0.02215	0.028741	0.028969	0.046905	0.029796	0.012282	-0.026602	-0.044629	-0.054668	-0.046756	-0.0038317	0.018572	0.034317	0.039873	0.053361	0.01313	0.0052354	-0.010421	-0.019735	-0.011813
-0.019589	0.0056418	-0.0059586	0.010174	0.018852	0.017551	-0.034702	-0.040361	-0.072395	-0.082174	-0.072002	-0.049784	-0.0070795	0.0025121	0.026787	0.045431	0.082512	0.071352	0.093622	0.031182	0.013338	-0.032697	-0.072196	-0.091052	-0.00098192	-0.010178	0.025083	0.054976	0.0663	0.014995	0.028034	0.028191	0.0022206	0.0098387	0.0039627	-0.0093314	-0.042826	-0.041273	-0.055013	-0.041906	-0.013757	0.0023228	0.028291	0.022578	0.034194	0.0071928	0.012001	-0.0070467	0.005519	0.0014816
-0.034354	-0.020283	-0.017387	-0.0064035	0.028548	0.034011	-0.0021445	-0.019884	-0.045901	-0.079837	-0.072392	-0.049243	-0.016609	-0.012612	0.0063801	0.037402	0.057297	0.053651	0.098987	0.069364	0.03	0.014831	-0.030418	-0.050454	0.010781	-0.0016566	-0.0053662	0.036419	0.051853	0.018603	0.043443	0.062434	0.035039	0.025685	0.016905	-0.0081791	-0.048782	-0.045818	-0.066903	-0.057616	-0.022017	0.009785	0.030993	0.025932	0.028507	0.015527	0.019846	-0.0054738	-0.0027468	0.0030646
-0.048688	-0.03077	-0.037153	-0.01219	0.022528	0.044748	0.035568	0.024175	-0.0015952	-0.054912	-0.070067	-0.065913	-0.035651	-0.018325	0.02247	0.058294	0.051108	0.041887	0.055777	0.019533	0.0068702	0.014464	-0.0088799	-0.033371	0.017395	-0.01181	-0.032334	-0.0037315	0.035392	0.015771	0.052671	0.069184	0.052594	0.033274	0.018252	-0.0044591	-0.029511	-0.042095	-0.064016	-0.052607	-0.035823	0.0031308	0.035343	0.027699	0.029182	0.030267	0.016508	0.0019834	0.0055945	-0.0014942
-0.014799	-0.017637	-0.018347	0.0016405	0.03322	0.035824	0.017451	-0.0014512	-0.00033969	-0.064411	-0.075098	-0.033834	-0.015578	-0.02128	0.021055	0.039024	0.005913	0.0044025	0.026674	-0.011179	-0.015395	0.014973	0.0053394	0.0025091	0.028354	0.025583	-0.013912	-0.00019313	0.012438	0.016741	0.022929	0.05762	0.040469	0.0021207	-0.0099361	-0.045076	-0.079162	-0.10531	-0.13167	-0.11524	-0.070938	-0.038951	0.00079046	0.021658	0.031264	0.037213	0.027228	0.033724	0.035021	0.012328
-0.049981	-0.047866	-0.044402	-0.017425	-0.0072638	0.0037533	0.02063	0.013157	0.00077965	-0.056165	-0.047833	-0.051039	-0.070535	-0.074027	-0.043146	-0.029363	-0.056192	-0.032709	-0.001777	-0.01428	-0.034559	0.00035587	-0.011751	-0.022644	-0.0072876	-0.011567	-0.038414	-0.012705	0.0036897	0.025976	0.0602	0.086432	0.066265	0.038107	0.012293	-0.02852	-0.063211	-0.068773	-0.095393	-0.07874	-0.050897	-0.017495	-0.0086038	0.020314	0.024898	0.034452	0.019504	0.030273	0.028016	0.022214
-0.055495	-0.060623	-0.064748	-0.069707	-0.059796	-0.035297	0.0018774	0.020327	0.013412	-0.047317	-0.044407	-0.068337	-0.10653	-0.11206	-0.080597	-0.055572	-0.067481	-0.046352	-0.0019846	0.013652	-0.0087525	0.041391	0.033328	0.038818	0.017034	-0.0031153	-0.055348	-0.020545	-0.017497	0.027452	0.060346	0.088295	0.070676	0.052095	0.028069	-0.011401	-0.030467	-0.048381	-0.075097	-0.074621	-0.016993	0.015748	0.031311	0.077159	0.087115	0.077303	0.040908	0.033415	0.0079518	0.0082681
0.00097505	-0.011425	-0.023246	-0.026479	-0.070535	-0.061418	-0.046608	-0.023931	-0.049171	-0.063568	-0.038014	-0.052734	-0.098997	-0.073626	-0.053526	-0.054229	-0.049177	-0.020771	-0.0072171	-0.0043492	-0.013763	0.022947	0.025095	0.039662	0.026636	0.0044728	-0.043473	-0.031732	-0.035117	-0.0044183	0.03111	0.053422	0.055405	0.051727	0.032251	0.0072618	0.0099242	-0.013893	-0.026082	-0.015584	0.022008	0.034833	0.056364	0.091519	0.09002	0.070557	0.036157	0.02228	-0.0091826	-0.0040113
0.023387	-0.0095992	-0.011355	-0.020508	-0.063925	-0.071311	-0.050507	-0.013176	-0.022852	-0.013609	-0.0032236	-0.016278	-0.097054	-0.085634	-0.08439	-0.089896	-0.069463	-0.018258	-0.01038	-0.0013672	-0.0018256	0.021653	0.010854	0.028385	0.029202	0.00944	-0.020261	-0.0090925	-0.02948	-0.027951	0.00065529	0.013007	0.011156	0.024848	0.01831	0.0080838	0.0012446	0.0013385	-0.0082489	0.0053818	0.036868	0.057826	0.059842	0.08534	0.069825	0.048386	0.012472	-0.0068616	-0.029858	-0.019698
-0.014483	-0.013547	-0.027098	-0.057109	-0.08877	-0.070464	-0.055287	-0.023137	-0.052052	-0.03415	-0.012103	-0.044229	-0.089143	-0.053891	-0.061088	-0.07538	-0.052313	-0.020867	-0.020437	0.012873	0.0052127	0.027608	0.012835	0.014428	-0.0050672	-0.038538	-0.077395	-0.04719	-0.040973	-0.051257	0.019083	0.022332	0.012068	0.037421	0.04639	0.046421	0.059045	0.056695	0.033686	0.041343	0.045583	0.067305	0.067584	0.10513	0.094253	0.064711	0.032519	0.023463	-0.019463	-0.0031925
-0.047949	-0.043146	-0.055127	-0.0963	-0.11081	-0.08298	-0.085264	-0.05262	-0.061712	-0.037491	-0.022113	-0.0073868	-0.036164	0.0064806	0.015762	-0.0030838	-0.0059712	0.024059	-0.0086121	0.0070906	0.011081	0.03013	0.018562	0.043335	0.024916	0.011034	-0.011059	0.01084	-0.005498	-0.023659	0.0058789	-0.016021	-0.03224	0.003908	0.018613	0.027701	0.053098	0.043095	0.025171	0.027554	0.044129	0.065926	0.075462	0.087912	0.081184	0.055998	0.028325	0.022394	-0.0088954	-0.010798
-0.042505	-0.018991	-0.030829	-0.096527	-0.091231	-0.077559	-0.085907	-0.073678	-0.069672	-0.04135	-0.018031	-0.012644	-0.033381	0.039363	0.05221	0.017289	-0.0017221	0.013117	-0.018472	-0.020766	-0.010496	-0.0029733	0.019818	0.0094186	0.00095476	0.0012691	0.013913	-0.0016179	0.0011928	-0.015311	0.0097862	-0.010466	0.0020948	0.023182	0.0062087	0.017747	0.021549	0.008417	0.012403	0.049762	0.024962	0.059674	0.073806	0.05567	0.0302	0.045503	0.023188	0.014362	-0.0031905	0.0029274
-0.058413	-0.03761	-0.066721	-0.13067	-0.10247	-0.089376	-0.08484	-0.053046	-0.031906	-0.024259	-0.029681	-0.022494	-0.028127	0.016808	0.028538	0.033599	-0.01696	-0.027713	-0.042008	-0.024647	-0.038045	-0.020249	0.0059521	-0.02127	-0.039155	-0.032627	0.012314	-0.0036582	0.015034	0.006029	0.021122	-0.015356	0.00052357	0.013198	-0.0058599	0.0087547	0.0027553	-0.010092	-0.019677	0.017794	-0.020932	0.010893	0.029087	0.025997	0.013187	0.04337	0.032028	0.028284	0.022452	0.033437
-0.061089	-0.027428	-0.062689	-0.11944	-0.099804	-0.091767	-0.11598	-0.090584	-0.095439	-0.087025	-0.07282	-0.048876	-0.020679	0.028041	0.043313	0.0809	0.027902	-0.012965	-0.011998	-0.0011701	-0.049408	-0.032376	-0.0056549	-0.032103	-0.060844	-0.044979	-0.021286	-0.034375	-0.0033001	0.0018606	0.020821	0.012577	0.02383	0.014612	-0.018519	-0.019612	-0.016987	-0.042587	-0.061406	-0.030007	-0.073004	-0.054851	-0.014265	0.024544	0.048944	0.088208	0.085689	0.07277	0.034049	0.036061
-0.025673	-0.035078	-0.051599	-0.10365	-0.101	-0.11816	-0.12799	-0.12186	-0.090647	-0.069103	-0.052462	-0.019789	0.010563	0.024972	0.046806	0.085258	0.042558	-0.016282	-0.018153	-0.014791	-0.065827	-0.066698	-0.02103	-0.043247	-0.056138	-0.02962	0.016445	-0.0046474	0.022993	0.018496	0.023658	0.00626	0.021381	0.0021452	-0.018381	-0.030743	-0.036161	-0.059847	-0.048713	-0.033862	-0.05148	-0.030881	0.014834	0.006318	0.015972	0.039725	0.042358	0.0014357	0.00087416	0.00013855
-0.025533	-0.01654	-0.024009	-0.065959	-0.067367	-0.095773	-0.098562	-0.086018	-0.088593	-0.049694	-0.034552	-0.033159	-0.0074271	0.028408	0.036243	0.10239	0.078833	-0.0073872	-0.012715	-0.011381	-0.088924	-0.094443	-0.040966	-0.064649	-0.075935	-0.039927	-0.017376	-0.054004	-0.018659	-0.030125	-0.014809	-0.012547	0.028523	-0.00053016	-0.016161	-0.022743	-0.0068688	-0.035428	-0.024395	-0.0070531	-0.026318	-0.041672	0.010796	0.018889	0.028548	0.046479	0.055888	0.015547	0.0085263	-0.004665
-0.042775	-0.037657	-0.029083	-0.059558	-0.071398	-0.089277	-0.10697	-0.093988	-0.073691	-0.039235	-0.023272	0.018483	0.04348	0.038147	0.049349	0.11345	0.098163	0.01576	0.010428	0.01587	-0.050755	-0.07839	-0.049372	-0.058323	-0.069989	-0.040973	-0.03489	-0.056456	-0.033363	-0.032313	-0.024361	-0.014928	0.017178	0.0052511	0.0084761	0.0052014	0.037378	0.0073229	-0.015794	-0.03649	-0.041321	-0.065054	-0.034821	0.0057983	0.029211	0.025116	0.029015	0.021368	0.0099725	0.0051009
-0.12042	-0.0959	-0.065954	-0.083481	-0.078176	-0.10082	-0.10245	-0.11528	-0.10273	-0.079965	-0.015267	0.0069943	0.045288	0.061685	0.061914	0.088905	0.094841	0.021274	-0.0065062	0.0029313	-0.04621	-0.081343	-0.055775	-0.047785	-0.064303	-0.037063	-0.055796	-0.082414	-0.08005	-0.061135	-0.066311	-0.038387	0.0029886	0.0079761	0.0038534	0.02437	0.05368	0.025445	0.0027519	-0.0088264	-0.03163	-0.04483	-0.011606	0.020881	0.031138	0.056013	0.034387	0.011112	0.01378	0.014243
-0.12996	-0.088237	-0.064252	-0.091128	-0.056306	-0.064539	-0.087242	-0.094885	-0.068305	-0.051798	-0.008256	0.016647	0.035873	0.048648	0.023323	0.03052	0.047359	-0.012495	-0.033269	-0.0091805	-0.028745	-0.048463	-0.0062771	-0.01144	-0.036347	-0.022509	-0.048278	-0.075523	-0.072633	-0.049121	-0.057913	-0.052825	-0.020158	-0.025902	-0.019005	0.022456	0.064864	0.043522	0.044144	0.035536	0.026066	0.024699	0.043371	0.055766	0.048167	0.053082	-0.0056121	-0.018349	-0.0073159	-0.002146
-0.16286	-0.09061	-0.083516	-0.086972	-0.030156	-0.018423	-0.054019	-0.048474	-0.050228	-0.04449	-0.037783	-0.026982	-0.0023623	0.017407	-0.023159	0.0010293	0.0062534	-0.042575	-0.048918	-0.029671	-0.039265	-0.021506	0.0046209	-0.014345	-0.034639	-0.035411	-0.1017	-0.1133	-0.095852	-0.060269	-0.058822	-0.043681	-0.013125	-0.0064617	-0.016784	0.028423	0.10304	0.080397	0.068015	0.061016	0.038974	0.0061899	0.025598	0.036632	0.060645	0.075369	0.041533	0.032664	0.033523	0.034043
-0.11162	-0.068081	-0.052762	-0.065457	0.0020083	-0.0019452	-0.057154	-0.07721	-0.043058	-0.042747	-0.02558	0.024854	0.059544	0.061528	0.016782	0.019747	0.016844	-0.013677	-0.024741	-0.0092497	-0.029671	-0.016836	-0.0086597	-0.02046	-0.03411	-0.032049	-0.086474	-0.07954	-0.086274	-0.054857	-0.052595	-0.036086	-0.025423	0.0023308	-0.011045	0.038572	0.11351	0.088577	0.07376	0.063217	0.034351	0.0049861	0.0030553	0.012492	0.043048	0.059866	0.0093049	0.02164	0.015915	0.027945
-0.089589	-0.04266	-0.033228	-0.059979	0.011769	0.0080272	-0.028315	-0.066528	-0.036968	-0.039954	-0.033323	-0.034113	0.010615	0.020174	-0.032204	-0.013383	-0.0087806	-0.023266	-0.02302	-0.010563	-0.04593	0.0012983	0.0024772	-0.002284	-0.0010224	0.012049	-0.057898	-0.039911	-0.064055	-0.038763	-0.054416	-0.034612	-0.045629	-0.018912	-0.048062	0.0088962	0.06283	0.062686	0.065964	0.077984	0.05103	0.034725	0.028088	0.029295	0.053349	0.061858	0.034271	0.032745	0.029163	0.027156
0.0051062	0.038315	0.036007	0.00048487	0.060649	0.065442	0.017363	-0.0024312	0.026182	0.012235	-0.012658	-0.0019443	0.015201	0.0091553	-0.045203	-0.018707	-0.021436	-0.042705	-0.032381	-0.016158	-0.034609	0.002971	0.037665	0.037276	0.033556	0.025374	-0.028762	-0.022758	-0.047687	-0.047172	-0.03433	-0.037096	-0.071828	-0.060492	-0.063682	-0.047974	0.023954	0.030703	0.04849	0.052406	0.066753	0.048041	0.038212	0.042042	0.069181	0.035534	-0.0001982	0.022684	0.0117	-0.0036475
0.024239	0.019045	0.031697	0.024875	0.05022	0.036893	0.034864	-0.01024	0.0063666	-0.0028971	0.0025206	0.01375	0.047208	0.057686	0.034509	0.045778	0.029599	0.0048488	-0.0095052	-0.033023	-0.049057	-0.043921	-0.0020728	0.0048728	0.022135	0.018062	-0.006924	-0.019469	-0.059194	-0.052646	-0.04623	-0.033124	-0.060324	-0.032656	-0.020966	-0.030764	0.018462	0.024061	0.03648	0.015538	0.042163	0.023835	0.022641	0.027276	0.063331	0.036764	0.015484	0.034568	0.033744	0.0079688
0.031935	0.028414	0.038864	0.021791	0.01612	-0.0035981	-0.0050185	-0.022604	-0.0029437	0.0063678	0.047059	0.065461	0.086143	0.10889	0.089692	0.079219	0.06036	0.024915	0.0033848	0.0049284	-0.0080474	-0.028054	0.016397	0.040557	0.034094	0.032316	0.048098	0.019823	-0.045324	-0.041301	-0.046155	-0.044412	-0.06345	-0.028816	-0.016126	-0.036869	-0.021837	-0.0069539	0.0070229	-0.0032715	0.02374	0.045633	0.028242	0.039598	0.049082	0.043156	-0.010495	0.0073283	0.011862	0.014553
-0.0033886	0.0072587	0.011681	-0.010367	-0.0089632	-0.018328	-0.014458	-0.020869	-0.0064176	0.0066946	0.029036	0.039428	0.063122	0.077334	0.050646	0.047963	0.024445	-0.017068	-0.011585	-0.013127	0.0019578	-0.01766	0.020785	0.014344	0.021103	-0.0028933	0.015982	0.00085106	-0.025177	-0.02452	-0.028577	-0.027968	-0.059107	-0.047459	-0.026634	-0.062433	-0.072689	-0.032421	-0.021391	-0.031564	0.030898	0.079777	0.058817	0.057997	0.056177	0.036481	-0.003908	0.0011165	0.008298	0.008933
-0.01251	-0.015144	-0.0112	-0.010684	-0.0031489	-0.010121	0.00088486	0.0062149	-0.0022281	0.031312	0.039107	0.078573	0.1078	0.12327	0.071145	0.064882	0.024775	-0.053857	-0.04532	-0.038611	-0.020223	-0.056529	-0.0074088	-0.026498	-0.019983	-0.055907	-0.0079828	-0.0062199	-0.034736	-0.042994	-0.0018323	-0.032815	-0.066133	-0.036361	-0.013375	-0.05841	-0.052519	-0.01544	-0.0043938	-0.020855	0.034162	0.071107	0.068694	0.053371	0.06121	0.025789	-0.026618	-0.032801	-0.0082882	0.01275
-0.068495	-0.047916	-0.046736	-0.036974	-0.017032	-0.023061	-0.023833	-0.017731	-0.037765	-0.00059387	0.01816	0.054115	0.089297	0.09764	0.064275	0.055408	0.018307	-0.034498	-0.00074727	-0.022707	-0.027287	-0.054727	-0.064117	-0.093459	-0.049085	-0.057994	0.0029316	0.052512	0.030871	0.025235	0.035753	0.00043952	-0.027393	0.0005167	0.015147	-0.00021378	-0.0081103	0.01099	0.012637	-0.026592	0.010866	0.053652	0.035803	0.015478	0.034227	0.0012233	-0.03479	-0.039674	-0.013295	0.027365
-0.0075792	0.022675	0.011072	0.0074102	0.014435	0.0053233	-0.025072	-0.036861	-0.069795	-0.02355	-0.010385	0.025274	0.082934	0.093783	0.035815	0.030041	-0.014206	-0.077389	-0.04271	-0.030304	-0.04371	-0.051971	-0.075209	-0.090405	-0.073509	-0.086847	-0.028942	0.053683	0.040457	0.035083	0.061532	0.026232	-0.0088645	0.016175	0.015169	0.00017664	-0.0063375	0.015374	0.017404	0.0079437	0.024606	0.05579	0.030156	-0.0087397	-0.0047949	-0.026769	-0.043063	-0.03887	0.00065459	0.06039
-0.011522	0.018881	0.015083	0.01328	0.032946	0.015555	-0.0035666	-0.031628	-0.048337	-0.0068806	-0.00093199	0.018272	0.066435	0.048485	-0.0020933	0.0054418	-0.021751	-0.060936	-0.028843	-0.041574	-0.046627	-0.056576	-0.0764	-0.083394	-0.051821	-0.070911	-0.02081	0.066193	0.057264	0.063124	0.089705	0.0629	0.0064973	0.024139	0.021157	0.019347	0.016133	0.042324	0.056215	0.04136	0.045428	0.062293	0.042957	0.0028399	0.008321	-0.026726	-0.045812	-0.025224	-0.0069724	0.042866
0.032184	0.063526	0.027968	0.02701	0.022916	-0.0037982	-0.031465	-0.042496	-0.056319	-0.033774	-0.0081705	-0.002453	0.050753	0.028021	0.010195	0.018966	-0.010851	-0.0376	-0.016638	-0.037818	-0.052313	-0.051359	-0.058368	-0.023313	0.0076692	-0.010582	0.031928	0.078243	0.035439	0.033887	0.062685	0.060437	0.022311	0.045776	0.043946	0.039318	0.031078	0.054744	0.069949	0.060301	0.046899	0.041753	0.014322	-0.021345	-0.027472	-0.062329	-0.076283	-0.061743	-0.035261	0.024646
0.045228	0.071078	0.034915	0.048527	0.027172	-0.0091265	-0.032585	-0.045833	-0.054364	-0.045543	0.0096657	-0.013949	0.030188	0.018622	0.013493	-0.0059086	-0.025043	-0.012283	-0.01007	-0.032663	-0.035346	-0.036267	-0.057215	-0.020522	0.0055112	-0.0079218	0.050127	0.077095	0.044367	0.050624	0.064442	0.071469	0.038405	0.059627	0.065631	0.053298	0.046886	0.063763	0.063158	0.055698	0.039965	0.019189	-0.0062123	-0.027643	-0.052046	-0.056039	-0.050648	-0.026934	-0.0088584	0.052113
0.092956	0.10979	0.067228	0.068301	0.036898	-0.028013	-0.03647	-0.052123	-0.064521	-0.043178	0.015626	-0.031195	0.0017372	-0.00086465	0.0029838	-0.01278	-0.019303	-0.026189	-0.025299	-0.049924	-0.046065	-0.061014	-0.022617	0.020302	0.030122	0.020767	0.066052	0.067266	0.013755	0.027419	0.042255	0.066323	0.024783	0.066701	0.05564	0.023216	0.016763	0.056869	0.061605	0.067775	0.063611	0.032825	0.0066278	-0.0062963	-0.046262	-0.040551	-0.038144	-0.020437	-0.027588	0.043984
0.060458	0.093452	0.048405	0.052004	0.029642	-0.049816	-0.054287	-0.036347	-0.0090486	0.015281	0.07821	0.029514	0.032039	-0.0023611	0.0051367	-0.00090623	0.011076	0.01866	0.029316	0.005713	-0.0056023	-0.022578	0.0081109	0.044241	0.055002	0.064659	0.092137	0.076691	0.020375	0.031464	0.027696	0.045299	0.0094381	0.0251	0.0065692	-0.0028422	-0.017396	0.043067	0.073195	0.075169	0.071324	0.047546	0.011416	0.005984	-0.0078885	-0.0024447	-0.006984	-0.0058881	-0.035011	0.0046272
0.094876	0.12435	0.071114	0.046817	0.026438	-0.044596	-0.069124	-0.059925	-0.042592	-0.02724	0.01484	-0.020523	-0.010527	-0.012025	-0.008315	-0.0046199	0.013362	0.013284	0.0059267	0.00032722	-0.023327	-0.041089	-0.0055476	0.039782	0.036779	0.060019	0.076843	0.057655	-0.015842	-0.01125	-0.039842	-0.017839	-0.057486	-0.026453	-0.050879	-0.039992	-0.062394	-0.0082187	-0.0054739	0.01184	0.022294	0.0090214	-0.0043008	0.011192	-0.0014994	-0.0090861	0.0057168	-0.012494	-0.035603	-0.007137
0.046198	0.074582	0.051004	0.036863	0.025523	-0.028792	-0.051397	-0.035862	-0.0044429	0.014933	0.054957	0.024446	-0.0022714	-0.014802	-0.029147	-0.040821	0.0020025	0.0073487	-0.022547	-0.020935	-0.037009	-0.071279	-0.039883	-0.010215	-0.022628	0.028759	0.051325	0.057533	0.015194	0.041572	-0.022348	-0.018602	-0.065184	-0.03113	-0.048185	-0.014204	-0.035591	0.0056839	0.0054158	0.015293	0.019101	0.03232	0.03914	0.058403	0.046741	0.031262	0.025927	0.010825	-0.00015879	0.011022
0.059036	0.093257	0.055938	0.026418	0.012569	-0.033244	-0.083557	-0.068819	-0.045825	-0.035585	-0.008319	-0.0026588	-0.039293	-0.060193	-0.045181	-0.038793	0.00026854	0.0043332	-0.018355	-0.043692	-0.069092	-0.099762	-0.057811	-0.018645	0.001671	0.029755	0.028969	0.04206	0.019376	0.01714	-0.025169	-0.018137	-0.050044	-0.031072	-0.03788	-0.026752	-0.056895	-0.023122	-0.013518	-0.015664	0.01644	0.046436	0.048036	0.071012	0.071029	0.025	0.0099322	-0.01207	-0.045991	-0.035887
0.005264	0.027893	0.020665	-0.0085571	-0.0082359	-0.02735	-0.07985	-0.073731	-0.022391	-0.020452	5.1695e-06	0.020011	-0.012832	-0.045126	-0.044734	-0.041141	0.0018043	0.01104	-0.022831	-0.030673	-0.039515	-0.054312	-0.029484	-0.005963	0.027546	0.037956	0.022817	0.033986	0.043991	0.0050239	-0.010793	-0.0092475	-0.027991	-0.024682	-0.0099991	0.0059818	-0.034152	-0.023112	-0.016038	-0.020311	-0.007755	0.032809	0.054178	0.067198	0.079485	0.032952	0.039188	0.0099285	0.010357	0.0033569
-0.05287	-0.032863	-0.023836	-0.06608	-0.05827	-0.042037	-0.088288	-0.089934	-0.048177	-0.055	-0.053045	-0.019807	-0.040778	-0.065942	-0.051909	-0.040987	-0.0071718	-0.0028395	-0.016093	-0.037183	-0.034829	-0.047688	-0.012617	0.011221	0.059048	0.051451	0.051446	0.047925	0.049021	-0.0059225	0.0071578	-0.017628	-0.023823	0.012722	0.034221	0.021202	-0.014877	-0.037451	-0.056703	-0.05178	-0.036771	0.010982	0.060591	0.064134	0.059261	0.012609	0.016023	-0.015449	0.0097674	0.0094481
-0.12235	-0.10618	-0.091368	-0.097798	-0.082687	-0.078377	-0.10518	-0.094396	-0.061501	-0.061254	-0.037272	-0.013503	-0.028013	-0.038832	-0.030932	-0.027136	-0.0095634	-0.021936	-0.039291	-0.072114	-0.050841	-0.054382	-0.027168	-0.0056519	0.045808	0.026663	0.061043	0.055008	0.058682	0.020498	0.04499	-0.0030158	0.013285	0.036421	0.066707	0.045547	0.029371	0.010359	-0.0071699	-0.023236	-0.034767	-0.0093678	0.023781	0.043244	0.045192	0.021903	0.023566	-0.0089741	-0.0041603	-0.010405
-0.082496	-0.10146	-0.078867	-0.093272	-0.09238	-0.094526	-0.088208	-0.11997	-0.1115	-0.091322	-0.073174	-0.056911	-0.057957	-0.034126	-0.019473	-0.0096777	0.0016676	0.00030755	-0.020865	-0.052241	-0.038896	-0.01475	0.025299	0.038659	0.061899	0.039691	0.050896	0.043689	0.046831	0.021729	0.062836	0.0077273	0.011238	0.0082033	0.021681	-0.017753	-0.022597	-0.038209	-0.036968	-0.025359	-0.036981	-0.007462	0.025653	0.0588	0.046099	0.060134	0.051425	0.024528	-0.0037558	-0.0044929
-0.097519	-0.12232	-0.10319	-0.10254	-0.078442	-0.090588	-0.046734	-0.067942	-0.046422	-0.034376	-0.023754	-0.04885	-0.020573	0.0031777	0.012036	0.019231	0.041502	0.018221	-0.015171	-0.036575	-0.021853	0.0097873	0.029237	0.018561	0.024889	0.020116	0.031918	0.031102	0.041377	0.02201	0.051379	0.0093041	0.020907	0.03644	0.054732	0.026403	0.0085376	-0.022442	-0.035602	-0.017919	-0.038656	0.0095169	0.041593	0.062456	0.050827	0.077407	0.04544	0.034112	0.016329	-0.0033001
-0.066714	-0.085298	-0.09547	-0.076765	-0.052909	-0.063032	-0.031628	-0.047326	-0.045333	-0.045022	-0.038733	-0.056345	-0.010525	0.015635	0.024268	0.030728	0.037922	0.005489	-0.037318	-0.059163	-0.063747	-0.024958	-0.0054296	0.00063606	-0.023784	-0.014021	0.0029371	0.0017365	0.012495	0.035695	0.055469	0.0082038	0.0090763	0.01158	0.0018358	-0.02688	-0.038093	-0.050257	-0.060343	-0.026322	-0.0060249	0.047622	0.06615	0.10015	0.10298	0.096443	0.029534	0.030068	-0.023846	-0.073416
-0.076817	-0.078368	-0.086995	-0.052999	-0.013378	-0.022758	-0.001924	-0.034128	-0.055455	-0.07815	-0.048972	-0.073198	-0.0099731	0.018898	0.0099296	-0.006109	-0.01167	-0.049322	-0.088071	-0.063436	-0.046877	-0.0070282	-0.0066235	-0.0017489	-0.036291	-0.038952	-0.026638	-0.0085191	0.0089377	0.030763	0.027261	0.011666	0.014969	0.014048	0.0027715	0.0063229	0.0032675	-0.0030198	-0.031272	-0.018461	0.011167	0.047753	0.042224	0.10262	0.12287	0.094066	0.021281	0.029713	-0.034919	-0.076254
-0.026129	-0.017649	-0.025226	0.014032	0.009306	0.011942	0.022877	-0.022418	-0.01941	-0.049418	-0.034613	-0.046897	0.0026093	-0.011129	-0.018407	-0.044614	-0.043266	-0.063978	-0.064348	-0.033346	-0.02789	0.0051768	0.013231	-0.011229	-0.023943	-0.014388	-0.01944	-0.0017466	0.022376	0.00040839	0.01177	-0.0070193	-0.026703	-0.018714	-0.023253	-0.032459	-0.033491	-0.028856	-0.046115	-0.034626	0.015777	0.051965	0.032389	0.067421	0.086251	0.047923	-0.010144	0.016466	-0.024058	-0.036384
-0.049337	-0.0249	-0.038194	-0.014522	0.0037236	0.0021894	0.0077716	-0.016508	-0.0026048	-0.07659	-0.059968	-0.05974	-0.015537	-0.049237	-0.037042	-0.045415	-0.059177	-0.069544	-0.052502	-0.018533	-0.022095	-0.006168	-0.0067318	-0.022598	-0.025674	-0.030322	-0.024061	-0.030621	-0.011506	-0.046723	-0.025631	-0.032741	-0.021667	-0.0089101	-0.0024769	0.003162	0.0011881	-0.0032587	-0.017667	-0.035024	0.015708	0.039504	0.020978	0.02091	0.074669	0.0072266	-0.052259	-0.026701	-0.033695	-0.052467
-0.092114	-0.065471	-0.055736	-0.050097	-0.08056	-0.042427	-0.033558	-0.065561	-0.061723	-0.079381	-0.075482	-0.046305	-0.034604	-0.063643	-0.07868	-0.071565	-0.10991	-0.098681	-0.06606	-0.017808	-0.019927	-0.0035118	0.0054266	0.017569	-0.0013953	-0.0095343	0.0059906	0.013577	0.002262	-0.024864	-0.018365	-0.040589	-0.069351	-0.074437	-0.077469	-0.049242	-0.053001	-0.039904	-0.030026	-0.02443	0.0078178	0.020297	0.022353	0.016552	0.045547	-0.016123	-0.043923	-0.048024	-0.049293	-0.071132
-0.019623	-0.014829	-0.013204	-0.053372	-0.11004	-0.098318	-0.076501	-0.10711	-0.10409	-0.071052	-0.071879	-0.052105	-0.053962	-0.070901	-0.095892	-0.083303	-0.10403	-0.085611	-0.044527	-0.0019928	0.0137	0.0073691	0.027995	0.033981	0.048068	0.022734	0.061396	0.062529	0.046487	0.00057951	-0.0010387	-0.030802	-0.044051	-0.042426	-0.046803	-0.0058561	-0.0066608	-0.00053852	0.017155	0.027807	0.028295	0.01812	-6.3458e-05	-0.023993	-0.0063451	-0.036614	-0.040482	-0.032893	0.00035128	-0.017536
0.040871	0.0081059	0.0024348	-0.042951	-0.10787	-0.11608	-0.080524	-0.11067	-0.12598	-0.069037	-0.072898	-0.070303	-0.066925	-0.059723	-0.069817	-0.048835	-0.05123	-0.03232	-0.0083048	-0.009289	-0.012373	-0.015242	0.0091408	0.012925	0.046033	0.05649	0.097321	0.08713	0.087134	0.04551	0.034283	-0.008829	-0.019825	-0.027535	-0.037859	-0.0040221	-0.00011664	0.011087	0.035096	0.070496	0.046458	0.02593	0.020018	-0.032327	-0.044755	-0.03659	-0.036848	-0.044011	0.0061576	-0.0081556
-0.025451	-0.071606	-0.074872	-0.083233	-0.11677	-0.1067	-0.035557	-0.055097	-0.12753	-0.069419	-0.072795	-0.10383	-0.10989	-0.074344	-0.10433	-0.072702	-0.075917	-0.030897	-0.016268	-0.003311	-0.012325	-0.0015997	0.0051078	0.011721	0.039804	0.080557	0.1235	0.12163	0.12169	0.10134	0.057118	0.026403	0.032853	0.017539	-0.017826	0.01708	0.012329	0.01011	0.040903	0.097208	0.07958	0.079694	0.060617	0.010977	-0.0021004	0.0040764	-0.0078304	0.0039223	0.057043	0.01695
-0.023843	-0.071542	-0.082433	-0.10136	-0.13001	-0.11377	-0.040327	-0.060648	-0.12765	-0.035493	-0.06211	-0.097277	-0.050672	-0.0088924	-0.059203	-0.04977	-0.044465	-0.051025	-0.024465	-0.016956	-0.0049881	0.019002	0.035397	0.036042	0.087819	0.12121	0.15827	0.17857	0.16603	0.12239	0.079276	0.015527	0.0057801	-0.012033	-0.034732	-0.00046462	0.00045556	-0.006108	0.022615	0.08009	0.072751	0.067608	0.070998	0.031599	-0.0082402	-0.011635	0.020816	0.013852	0.082919	0.068236
0.013137	0.0013377	-0.022597	-0.011708	-0.041356	-0.033295	-0.003555	-0.033852	-0.12001	-0.04927	-0.073855	-0.12501	-0.066888	-0.010946	-0.061352	-0.07784	-0.043088	-0.065548	-0.029628	-0.011521	0.0013505	0.014893	0.042071	0.026294	0.065558	0.10954	0.13183	0.13322	0.12333	0.098238	0.063863	0.021225	0.033564	0.035978	0.014457	0.028282	0.031569	0.018045	0.032725	0.04549	0.043513	0.04824	0.039166	-0.018864	-0.022487	-0.028716	-0.011089	0.0086029	0.095506	0.082008
-0.040975	-0.04942	-0.060363	-0.005953	-0.026507	-0.0095106	0.0384	-0.00022	-0.10634	-0.076061	-0.085438	-0.14574	-0.084652	-0.023668	-0.04629	-0.080921	-0.054953	-0.069195	-0.045822	-0.035791	-0.022063	0.01645	0.021979	0.029175	0.055479	0.11053	0.10108	0.10708	0.085238	0.071206	0.030205	-0.0061298	0.0042872	0.0049188	-0.0076359	0.0016268	0.016261	0.0027769	0.0057522	0.011688	0.00043259	0.010847	0.03034	-0.012944	-0.041571	-0.045587	-0.049211	-0.061804	-0.0023569	-0.00027528
-0.080359	-0.056789	-0.052417	-0.032859	-0.040614	-0.027782	0.0010161	-0.026658	-0.064068	-0.040384	-0.073404	-0.13133	-0.11688	-0.079372	-0.074574	-0.087128	-0.051455	-0.058268	-0.024644	-0.02213	0.0068241	0.028836	0.031828	0.033234	0.036585	0.056177	0.058453	0.082172	0.03998	0.017304	-0.019411	-0.059072	-0.06981	-0.063485	-0.060818	-0.043549	-0.043202	-0.038183	-0.021971	-0.0031575	0.017316	0.052235	0.042993	0.010869	-0.0028257	-0.042331	-0.045477	-0.038974	-0.0072519	-0.043743
-0.04509	-0.017345	-0.014934	-0.055872	-0.053595	-0.041426	-0.054411	-0.083891	-0.080248	-0.06432	-0.10181	-0.12257	-0.09782	-0.066108	-0.046779	-0.055352	-0.011839	-0.036052	-0.0058241	-0.013006	0.021696	0.034359	0.045273	0.055463	0.048331	0.047358	0.049644	0.068312	0.019615	-0.0054552	-0.030538	-0.085023	-0.097332	-0.08173	-0.047748	-0.035287	-0.020538	-0.0055466	0.0034911	0.013401	0.038366	0.058243	0.074048	0.032902	0.009645	-0.039268	-0.059582	-0.093379	-0.061309	-0.1087
0.010295	0.044638	0.031301	-0.0024845	-0.024784	-0.012082	-0.020432	-0.034885	-0.040324	-0.0078473	-0.028394	-0.085903	-0.10415	-0.082444	-0.087426	-0.11932	-0.063362	-0.043773	-0.032227	-0.007477	0.024231	0.016031	0.0082291	0.019031	-0.019535	-0.011148	0.003757	0.034277	-0.012192	-0.022343	-0.031862	-0.063161	-0.077858	-0.061738	-0.036306	-0.030376	-0.021001	-0.0075047	0.025766	0.036637	0.052772	0.060027	0.065973	0.024599	0.027969	-0.019372	-0.048277	-0.072201	-0.063113	-0.13846
0.026859	0.047506	0.014982	-0.049671	-0.047313	-0.037553	-0.041263	-0.035254	-0.008677	0.0044798	-0.015197	-0.05365	-0.059177	-0.063759	-0.034667	-0.053802	-0.013169	0.013851	0.0078896	0.016521	0.0521	0.042868	0.018318	0.042397	-0.0061657	-0.0063897	0.010651	0.045391	0.0091215	-0.02026	-0.038653	-0.093863	-0.097558	-0.11019	-0.075832	-0.066257	-0.041018	-0.024765	0.013134	0.040525	0.071123	0.070932	0.060034	0.038655	0.018916	-0.025861	-0.051466	-0.09473	-0.076491	-0.13922
-0.020842	-0.0024758	-0.054264	-0.080259	-0.097176	-0.07777	-0.092975	-0.055753	-0.003532	0.022073	-0.020578	-0.028431	-0.0053341	-0.06134	-0.068097	-0.049901	-0.011812	-0.0080703	0.0096893	0.043998	0.064128	0.03286	0.015112	0.021891	-0.022486	-0.023462	-0.0013099	0.034452	-0.0036769	-0.026418	-0.03742	-0.082612	-0.083307	-0.07833	-0.048996	-0.057093	-0.050828	-0.022944	0.010927	0.0096656	0.064184	0.084208	0.033887	0.0082267	0.025448	-0.0097197	-0.022535	-0.042336	-0.018628	-0.086964
-0.015248	-0.011874	-0.0656	-0.088307	-0.10813	-0.072986	-0.076371	-0.043533	0.00912	0.0061533	-0.02078	-0.0076647	0.026784	-0.043677	-0.040983	-0.039171	-0.029976	-0.026864	-0.036548	0.013397	0.032156	0.013547	0.011288	0.034877	0.0046597	0.0049834	0.0058637	0.013234	-0.020632	-0.036847	-0.037025	-0.070725	-0.040614	-0.03627	-0.025981	-0.03682	-0.0062282	-0.0012491	0.033346	0.023058	0.055491	0.056939	0.026808	0.0065176	0.013628	-0.013998	-0.015907	-0.039007	-0.025014	-0.048445
0.022143	0.008806	-0.058171	-0.068175	-0.10884	-0.073903	-0.064018	-0.0020957	0.033496	0.034911	0.038631	0.041311	0.069747	0.00081779	0.012881	0.0025765	0.017685	0.0082206	-0.023299	0.03224	0.021113	-0.002512	-0.00012018	0.046681	-0.0014321	-0.014666	-0.018924	-0.010795	-0.030669	-0.034252	-0.013506	-0.037736	-0.012939	-0.031596	-0.04899	-0.057662	-0.018927	-0.016725	0.01262	0.02849	0.050868	0.030155	-0.013769	-0.029587	-0.026421	-0.024759	0.0026865	0.01553	0.038339	0.021851
-0.014294	-0.036208	-0.082545	-0.088331	-0.13564	-0.090064	-0.09252	-0.051409	-0.00098604	-0.030202	-0.014467	0.014674	0.054338	-0.033254	-0.0038637	0.029774	0.026928	0.016763	0.011335	0.056463	0.034701	0.029823	0.020639	0.075215	0.023324	0.0014233	-0.010279	-0.0098643	-0.025697	-0.015838	-0.014478	-0.021553	-0.0071733	-0.015401	-0.038189	-0.052246	-0.029964	-0.0033091	-0.0084395	0.013066	0.01975	-0.0066416	-0.067756	-0.077103	-0.082195	-0.040285	-0.019099	-0.0099033	0.011795	0.01285
-0.031685	-0.061805	-0.093077	-0.086096	-0.1005	-0.076728	-0.054409	-0.0002129	-0.0068937	-0.02596	-0.0033102	0.027685	0.042326	-0.028568	-0.029466	0.0039549	-0.0067005	-0.0042456	0.012974	0.03686	0.023136	0.014854	-0.0040626	0.055695	0.056408	0.027127	0.026874	0.010337	-0.014301	-0.0026978	0.0057835	0.0092995	0.023438	0.027689	-0.0047288	-0.008472	0.0093111	0.035839	0.030723	0.051632	0.025935	-0.007008	-0.067209	-0.083682	-0.094939	-0.050314	-0.045866	-0.012731	-0.020227	-0.0056913
-0.034818	-0.03059	-0.030544	-0.054386	-0.03066	0.011913	-0.016912	0.018089	0.026512	-0.006136	0.019633	0.052225	0.015522	-0.039442	-0.021046	-0.010374	-0.0026725	0.030882	0.043297	0.067233	0.064219	0.072458	0.022496	0.05175	0.035394	-0.017846	-0.0079025	-0.01471	-0.0028167	0.012215	0.048726	0.038896	0.050277	0.019161	-0.023745	-0.016118	0.015654	0.037788	0.043962	0.067404	0.017211	-0.052665	-0.099262	-0.099697	-0.099862	-0.057429	-0.04814	-0.014732	-0.028777	-0.0014877
-0.032691	-0.031475	-0.03098	-0.029986	-0.0090434	0.019221	0.016907	0.037305	0.0033747	0.0023382	0.02374	0.030058	0.0095027	-0.021717	-0.027977	-0.029646	-0.0098884	0.002046	0.044088	0.066872	0.058797	0.042748	0.0079526	0.019157	0.014935	-0.026087	0.00059966	0.027233	0.03312	0.03106	0.069786	0.071095	0.04458	0.023908	0.0048116	0.0092639	0.013711	0.049057	0.0464	0.037943	-0.0083324	-0.057524	-0.090794	-0.10333	-0.084194	-0.029537	-0.052226	-0.051108	-0.037166	-0.011889
-0.036868	-0.002938	0.0058996	-0.00034202	0.019166	0.046958	0.020835	-0.00019744	-0.032261	-0.039728	-0.037702	-0.021975	-0.020706	-0.050422	-0.026155	-0.030839	-0.048482	-0.028186	0.0073963	-0.0071868	0.0090788	0.023405	-0.031282	-0.028452	-0.003611	-0.041438	-0.048037	-0.0080368	-0.0085494	-0.01602	0.018033	0.058011	0.033884	0.034695	0.03546	0.0573	0.031499	0.069416	0.078206	0.033848	-0.022944	-0.034624	-0.057769	-0.060238	-0.024348	0.01726	-0.033243	-0.053302	-0.080302	-0.0599
-0.031835	0.013919	0.007224	0.027809	0.052138	0.094839	0.070081	0.087317	0.014422	0.011859	-0.030613	-0.029565	-0.022277	-0.0085277	-0.0031547	-0.023539	-0.036536	-0.05796	-0.023689	-0.028362	-0.0058161	0.0035187	-0.024778	-0.031198	0.016026	-0.026905	-0.037042	-0.0090427	-0.029318	-0.036498	0.019906	0.0484	0.066664	0.075709	0.061858	0.068616	0.053867	0.041767	0.062637	0.0037266	-0.036909	-0.028719	-0.018044	-0.042978	-0.0056338	0.020218	-0.0069056	-0.040212	-0.058892	-0.041273
0.018755	0.04938	0.028888	0.021747	0.015832	0.041017	0.016172	0.020901	-0.015994	-0.022109	-0.055561	-0.079765	-0.048375	-0.035368	-0.018925	-0.034529	-0.020466	-0.068398	-0.052711	-0.021267	0.001543	0.0072953	0.022748	0.0093419	0.026788	-0.04589	-0.051778	-0.059896	-0.078609	-0.081125	-0.023419	-0.019136	0.015338	0.021123	0.011009	0.036424	0.040674	0.041671	0.065436	-0.023841	-0.020834	-0.02949	-0.019973	-0.022543	0.057873	0.060941	0.064182	0.019062	-0.011804	0.0010655
0.019161	0.01708	-0.016894	-0.016781	-0.0092318	0.0015908	0.0090934	0.024294	-0.01615	-0.039751	-0.074563	-0.091227	-0.024004	0.0055979	-0.00055781	-0.010669	-0.027312	-0.098356	-0.081321	-0.032255	-0.032263	-0.01176	0.02654	0.014237	0.04184	-0.02694	-0.026528	-0.035663	-0.055991	-0.086977	-0.04519	-0.054945	-0.032072	-0.014889	0.0058655	0.044911	0.05441	0.040457	0.0682	0.0047479	0.0052893	0.0060617	0.027134	-0.029207	0.0423	0.045591	0.044377	0.0018281	0.0098287	-0.010133
0.087741	0.087348	0.015651	-0.012441	-0.037047	-0.038495	-0.07218	-0.0258	-0.044346	-0.061076	-0.087017	-0.10384	-0.054496	-0.014241	-0.03897	-0.04213	-0.039182	-0.069052	-0.068323	-0.033395	-0.042318	0.0064879	0.017167	0.0077339	0.031778	-0.028304	-0.06419	-0.093758	-0.091273	-0.10264	-0.058576	-0.041939	-0.013176	-0.023734	-0.010754	0.01815	0.026012	0.021697	0.077315	0.024739	0.018351	0.015747	0.012675	-0.067779	-0.0028799	0.0054217	0.01451	0.003249	0.015555	-0.01166
0.097721	0.080854	0.0029357	-0.010364	-0.050966	-0.077699	-0.079114	-0.037476	-0.073027	-0.081186	-0.071504	-0.12676	-0.073344	-0.0059447	-0.018241	-0.03467	-0.0066933	-0.040839	-0.037947	0.0050754	-0.018453	0.013964	0.043456	0.029745	0.024759	-0.016467	-0.04474	-0.08135	-0.10137	-0.082641	-0.028113	-0.014964	0.0071964	0.0038058	-0.016614	-0.0061451	-0.017003	-0.023359	0.030593	-0.0079623	-0.011599	-0.020485	-0.0052794	-0.11005	-0.049494	-0.038907	-0.019394	-0.051312	0.0016586	-0.0072806
0.11951	0.073676	0.0060605	-0.032517	-0.063559	-0.11957	-0.11132	-0.11753	-0.15748	-0.17206	-0.13631	-0.1725	-0.071467	0.024184	0.013285	0.0031438	0.014908	-0.0023447	-0.046585	-0.0092065	-0.048993	-0.013284	0.0081324	0.01713	0.021389	0.007402	-0.0045653	-0.02827	-0.048795	-0.012654	0.01518	0.026829	0.018544	0.0031715	-0.055495	-0.02106	-0.037623	-0.017046	0.035545	0.014591	-0.010364	0.0014105	-0.0092631	-0.080512	-0.010067	-0.00039417	-0.021933	-0.037892	0.00073525	-0.015782
0.084903	0.051419	-0.0053719	-0.001829	-0.02567	-0.064627	-0.050709	-0.053245	-0.095701	-0.1154	-0.1026	-0.12982	-0.031355	0.053667	0.064618	0.066505	0.045098	0.019935	-0.077801	-0.070207	-0.13629	-0.077198	-0.086104	-0.056742	-0.045837	-0.032506	-0.081447	-0.062844	-0.082043	-0.045336	-0.0058359	0.059699	0.027877	0.038326	-0.0020061	0.0017052	-0.051376	-0.046894	-0.0053454	-0.0022195	-0.036562	-0.0077134	0.0047368	-0.092378	-0.044166	-0.012165	-0.048496	-0.064188	0.0091864	-0.023325
0.044384	0.047774	0.0031106	0.036244	0.0048858	-0.028154	-0.039654	-0.061317	-0.099624	-0.10348	-0.079126	-0.084073	-0.00054985	0.066217	0.087418	0.07385	0.062989	0.089141	-0.022904	-0.013215	-0.048592	-0.068804	-0.099268	-0.079989	-0.086991	-0.047909	-0.085859	-0.071937	-0.10387	-0.0652	-0.052477	0.043763	-0.0043638	0.013199	-0.035029	-0.046459	-0.08797	-0.066941	-0.025936	-0.029297	-0.054852	-0.051886	-0.03115	-0.086841	-0.058717	-0.032457	-0.042063	-0.066563	-0.015502	-0.0074901
0.0039409	0.020659	0.024805	0.062155	0.061313	0.035652	0.021455	-0.046187	-0.085984	-0.079203	-0.058904	-0.055336	0.019611	0.068355	0.088415	0.099214	0.082543	0.12144	0.018277	0.046019	-0.010161	-0.025358	-0.047076	-0.027458	-0.06506	-0.0010155	-0.001637	-0.017544	-0.075302	-0.024835	-0.053745	-0.0078203	-0.036486	0.0073515	-0.045295	-0.037565	-0.066416	-0.049857	-0.035354	-0.040717	-0.066188	-0.073389	-0.049071	-0.089634	-0.046948	-0.0077271	-0.0079805	-0.028191	0.033124	0.040754
-0.0062973	0.014478	0.03854	0.056062	0.074604	0.065948	0.034411	-0.048093	-0.041993	-0.021106	-0.013321	-0.0033623	0.070571	0.065236	0.048665	0.060663	0.065835	0.1233	0.025004	0.049079	0.00048963	-0.028687	-0.079301	-0.069707	-0.096238	-0.047326	-0.015085	-0.02674	-0.040322	-0.02612	-0.063591	-0.038493	-0.06784	-0.068896	-0.073561	-0.061855	-0.058884	-0.04558	-0.021017	-0.02379	-0.049403	-0.081189	-0.062899	-0.075577	-0.056869	-0.0081391	0.0060614	0.020537	0.048024	0.039693
-0.043921	-0.0083161	0.027176	0.049906	0.074654	0.079037	0.035622	-0.017488	0.0011649	0.026793	0.019272	0.033799	0.074027	0.039873	0.0056478	0.027451	0.024143	0.037402	-0.0068618	0.0077826	-0.013669	0.012594	-0.015296	-0.041978	-0.077653	-0.064226	-0.07114	-0.098527	-0.10269	-0.13398	-0.15879	-0.1225	-0.16287	-0.14218	-0.1025	-0.07301	-0.067995	-0.032351	-0.033543	-0.01452	-0.023312	-0.058012	-0.027765	-0.037895	-0.053367	-0.021554	0.0011568	0.010913	0.048612	0.043049
-0.093815	-0.044121	-0.0042483	0.027373	0.060139	0.06398	0.021385	-0.047965	-0.022462	0.020991	0.015595	0.027599	0.086919	0.028368	-0.032743	-0.003831	0.0044993	0.045865	0.065956	0.086908	0.089811	0.11412	0.065555	0.013467	-0.025458	-0.01734	-0.031879	-0.063958	-0.037912	-0.063101	-0.10375	-0.091048	-0.12352	-0.13771	-0.12013	-0.069541	-0.048036	-0.0024778	0.021508	0.072349	0.025129	0.010635	0.030815	0.0065501	-0.044564	-0.00051882	8.5129e-05	0.013857	0.032426	0.043093
-0.0097729	0.016646	0.039798	0.016662	0.050229	0.03405	0.00075584	-0.057414	-0.034488	0.0064891	-0.0041494	-0.00054082	0.042597	0.017515	-0.032058	0.0050327	0.013985	0.044791	0.049352	0.063847	0.053957	0.10529	0.095503	0.084477	0.042365	0.064105	0.029848	-0.015994	-0.030025	-0.048968	-0.070215	-0.054817	-0.071226	-0.050619	-0.046177	0.0014573	0.00043581	0.026861	0.017931	0.073085	0.018381	0.037544	0.047305	0.012362	-0.02988	0.027227	-0.0091273	0.0065083	0.046628	0.020378
-0.11016	-0.076878	-0.077162	-0.082187	-0.034018	-0.051648	-0.063205	-0.082734	-0.058889	-0.015447	0.0010735	0.014653	0.080006	0.08656	0.02384	0.030805	0.014988	-0.015471	-0.052484	-0.032284	-0.01835	0.01507	0.0046538	0.019441	0.002733	0.017886	-0.0082522	-0.01568	-0.032579	-0.038833	-0.047312	-0.027471	-0.023075	-0.012494	0.0082569	0.03879	0.052357	0.036029	0.018191	0.048618	-0.0080803	-0.014962	0.0093463	0.03042	-0.0369	0.018794	-0.0058717	0.0010122	-0.011526	-0.030856
-0.094176	-0.062118	-0.082907	-0.071832	-0.019182	-0.050434	-0.058953	-0.061133	-0.068009	-0.049032	-0.037142	-0.012683	0.063536	0.089494	0.03953	0.051591	0.021722	-0.032297	-0.06173	-0.049132	-0.021057	0.01935	0.030991	0.025814	0.059937	0.037994	-0.0053245	-0.029931	-0.045533	-0.084803	-0.079346	-0.058263	-0.032103	0.0074787	0.038243	0.068913	0.085547	0.073176	0.040881	0.060016	0.010981	0.024441	0.012374	0.025595	-0.011564	0.02861	-0.004702	0.014531	-0.0031166	-0.026709
-0.071561	-0.046391	-0.081062	-0.067471	-0.021996	-0.049936	-0.058714	-0.051342	-0.059045	-0.038364	-0.04912	-0.035495	0.0093857	0.046123	0.0083308	0.027921	0.033032	0.02512	-0.024438	-0.031885	-0.02437	-0.040984	-0.016285	0.0047343	0.040511	0.060707	0.0042544	-0.01697	-0.03977	-0.037627	-0.029342	-0.0015122	0.045622	0.081814	0.1373	0.12477	0.15798	0.11221	0.095768	0.086625	0.052204	0.030479	0.0065286	0.00066418	-0.056574	-0.012591	-0.039719	-0.01548	-0.037971	-0.020697
-0.012119	-0.010659	-0.042888	-0.057306	-0.015324	-0.037239	-0.041348	-0.038492	-0.05915	-0.048065	-0.069018	-0.059868	-0.034148	0.038667	-0.010622	-0.0054841	-0.018466	-0.037164	-0.10692	-0.098714	-0.10945	-0.093177	-0.041434	-0.032621	-0.0013194	0.042281	-0.0060887	-0.034692	-0.061644	-0.02559	-0.023242	-0.021486	0.019653	0.078442	0.12167	0.092447	0.12463	0.10222	0.068763	0.040582	0.043849	0.027532	-0.010577	-0.0058399	-0.03551	-0.031384	-0.051052	-0.026737	-0.039217	-0.040796
-0.0034662	0.0088123	-0.0063154	-0.012895	-0.014696	-0.043622	-0.048298	-0.073342	-0.08217	-0.043953	-0.043798	-0.055401	-0.0071164	0.038579	-0.030662	-0.03888	-0.060261	-0.10597	-0.15023	-0.14124	-0.15615	-0.15236	-0.1275	-0.12501	-0.0678	-0.036311	-0.006272	-0.0055553	-0.043675	-0.0066268	-0.019675	-0.034435	0.013551	0.044089	0.11775	0.10165	0.10953	0.070037	0.073071	0.045093	0.046302	0.033664	0.016405	-0.0049293	-0.062208	-0.073775	-0.064704	-0.035269	-0.046857	-0.049852
0.10568	0.11761	0.10113	0.08956	0.089704	0.060382	0.029	-0.00037567	-0.03761	-0.040912	-0.041949	-0.079146	-0.052561	-0.036354	-0.07704	-0.092294	-0.090823	-0.11139	-0.097966	-0.0741	-0.068695	-0.026696	-0.0030871	-0.047193	-0.02313	-0.0024062	-0.01008	-0.0068424	-0.038737	0.0053444	-0.01135	0.00063724	-0.010941	0.039803	0.074133	0.056774	0.051899	0.05794	0.073478	0.074721	0.092192	0.089706	0.079588	0.02784	-0.021163	-0.070373	-0.065612	-0.066264	-0.046145	-0.059168
0.14158	0.11258	0.10691	0.12077	0.10395	0.060679	0.056174	0.037402	-0.022931	-0.021437	-0.031837	-0.076843	-0.099689	-0.086109	-0.09038	-0.10875	-0.094009	-0.082774	-0.062457	-0.067275	-0.057059	-0.050417	-0.016368	-0.071251	-0.082498	-0.024226	-0.011637	-0.024331	-0.049767	0.057086	0.023656	0.06232	0.029142	0.084057	0.077164	0.041239	0.024617	0.02268	0.047896	0.059271	0.089172	0.088238	0.11497	0.070328	0.0013309	-0.021484	-0.05066	-0.10585	-0.07631	-0.07215
0.092884	0.11149	0.11981	0.15997	0.15648	0.1063	0.075269	0.039873	-0.024172	-0.033475	-0.027241	-0.04489	-0.068457	-0.079084	-0.081994	-0.12975	-0.15149	-0.10158	-0.089676	-0.071247	-0.037402	-0.011777	-0.049243	-0.084682	-0.12163	-0.094053	-0.050807	-0.050174	-0.030034	0.085009	0.038952	0.056076	0.033728	0.086844	0.028657	0.042127	0.015134	0.045847	0.050998	0.066498	0.093691	0.10309	0.11771	0.076279	0.030841	-0.025592	-0.050884	-0.10379	-0.043358	-0.075098
0.039773	0.07578	0.075668	0.1235	0.11848	0.0533	-0.0098088	-0.0036424	-0.05733	-0.069462	-0.03264	-0.024917	-0.074485	-0.098636	-0.080529	-0.1394	-0.14937	-0.10811	-0.079418	-0.06029	-0.034978	-0.029377	-0.049779	-0.10188	-0.13894	-0.10216	-0.045632	-0.0038648	0.017478	0.078093	0.046954	0.079861	0.017198	0.074742	0.053485	0.056412	0.047224	0.046476	0.053273	0.049722	0.062422	0.056335	0.075486	0.035158	0.010098	0.011195	-0.028785	-0.06582	-0.032319	-0.071139
0.043865	0.051547	0.043812	0.090487	0.11209	0.077762	0.038726	0.066639	-0.005128	-0.077033	-0.068953	-0.086749	-0.16909	-0.19637	-0.13847	-0.18584	-0.1557	-0.10324	-0.08516	-0.056342	-0.036876	-0.040074	-0.037944	-0.067627	-0.11615	-0.088592	-0.071327	-0.065482	0.024745	0.06778	0.064377	0.082356	0.02494	0.071819	0.041266	0.011971	0.052931	0.079191	0.08805	0.07396	0.085571	0.070097	0.088346	0.063548	0.047021	0.067785	-0.0028272	-0.065055	-0.046388	-0.029364
0.017125	-0.0080343	-0.010331	0.038167	0.04459	0.014821	0.017373	0.02984	-0.0079295	-0.047408	-0.051476	-0.064667	-0.13565	-0.15687	-0.10747	-0.16451	-0.14216	-0.074044	-0.095018	-0.081348	-0.046227	-0.066293	-0.072451	-0.069494	-0.10847	-0.068679	-0.015486	-0.027193	0.034465	0.06288	0.063941	0.027469	0.029213	0.052252	0.056081	0.021096	0.079935	0.086378	0.10474	0.081271	0.082317	0.080272	0.068404	0.043012	0.017214	0.059427	-0.035759	-0.05107	-0.0623	-0.054492
-0.011102	-0.0076952	-0.008744	0.0021805	0.033103	-0.0056517	-0.018356	-0.014584	-0.0022146	-0.039702	-0.014586	-0.030893	-0.091848	-0.13566	-0.11928	-0.17316	-0.16282	-0.087446	-0.082408	-0.045722	-0.010485	-0.011275	-0.043801	-0.05038	-0.083775	-0.072468	0.025458	0.056854	0.10243	0.11282	0.12847	0.0020645	-0.001415	0.013085	0.037555	0.0085048	0.07734	0.090461	0.12523	0.065275	0.064716	0.063609	0.016119	-0.026277	-0.024733	-0.03981	-0.071914	-0.015597	-0.0097364	0.01136
0.058135	0.047372	0.034115	0.0044896	0.012163	-0.017479	-0.022355	-0.0017026	0.020948	0.010876	0.030087	-0.0090527	-0.061421	-0.090062	-0.092154	-0.12961	-0.11721	-0.081872	-0.062801	-0.040728	-0.03079	-0.022481	-0.031973	-0.062103	-0.077888	-0.043003	0.032049	0.092848	0.12664	0.10982	0.13134	-0.0027584	-0.055365	-0.058285	-0.0013904	-0.043643	0.052848	0.060119	0.11658	0.057571	0.050199	0.049493	-0.0023032	-0.055938	-0.065575	-0.060716	-0.07985	-0.018011	-0.0059868	0.03128
0.083445	0.055063	0.047805	0.0049087	0.020861	-0.0037893	0.019863	0.031127	0.079922	0.057739	0.062823	0.009311	-0.022184	-0.039902	-0.025243	-0.063745	-0.046934	-0.039462	-0.039355	-0.030598	-0.017331	-0.030559	-0.028954	-0.046758	-0.08851	-0.06857	0.026246	0.051267	0.067049	0.094205	0.11727	-0.033235	-0.034573	-0.035527	-0.004648	-0.037736	0.041203	0.054764	0.097862	0.0751	0.1073	0.10158	0.041997	0.0099339	-0.026002	-0.080898	-0.072955	-0.012139	0.011278	0.049817
0.086183	0.056908	0.049129	0.037918	0.041597	0.010857	0.013992	0.021698	0.065543	0.061018	0.057618	0.049481	0.024856	0.018246	0.040577	0.023236	-0.0061203	0.0026877	-0.014074	-0.028435	-0.014472	0.0092163	0.0144	0.0037284	-0.046612	-0.03742	0.0012756	0.007001	-0.0082574	0.029778	0.038247	-0.05535	-0.051125	-0.075475	-0.055974	-0.035754	0.051436	0.069575	0.095419	0.085788	0.10056	0.068311	-0.018253	-0.025424	-0.029847	-0.10583	-0.065687	-0.009187	-0.020201	-0.028741
0.045936	0.05849	0.077011	0.084724	0.093452	0.059456	0.036205	0.031565	0.060347	0.053981	0.056654	0.079479	0.038306	0.027202	0.056675	0.077549	0.028393	0.01555	-0.0062547	-0.03244	-0.045186	-0.015596	0.012663	0.010349	-0.0052263	-0.027933	-0.02972	-0.018093	-0.031719	-0.0097897	0.024388	-0.010347	-0.071044	-0.079703	-0.11593	-0.070821	-0.0060657	0.029293	0.057425	0.060017	0.061429	0.026225	-0.024935	-0.030124	-0.025748	-0.10312	-0.056352	-0.026288	-0.00091391	0.0099417
0.031278	0.031823	0.069013	0.075801	0.06088	0.075436	0.060464	0.038989	0.060667	0.048838	0.023134	0.066199	0.041367	0.048779	0.087528	0.099787	0.043738	0.015802	-0.031088	-0.049765	-0.045674	-0.020303	0.013861	0.047403	0.019165	0.0029331	-0.023618	-0.027432	-0.079349	-0.047117	-0.043811	-0.015652	-0.049474	-0.05627	-0.15043	-0.076396	-0.030267	0.0070729	0.043154	0.093468	0.07227	0.038894	6.2467e-05	-0.0078091	-0.012923	-0.04631	-0.047284	-0.053639	-0.038624	-0.030686
0.030576	0.03504	0.063883	0.053798	0.035925	0.02447	0.019659	-0.019929	0.015645	-0.004325	0.014874	0.042881	0.046428	0.0086146	0.062106	0.065858	0.04436	-0.0032892	-0.020374	-0.01651	-0.0039926	-0.010113	0.051097	0.071419	0.0057244	-0.028872	-0.04934	-0.11066	-0.14577	-0.092202	-0.091496	-0.023614	0.0038147	0.0026879	-0.11497	-0.050953	-0.066202	-0.013895	0.053246	0.11807	0.11602	0.096912	0.069725	0.10314	0.16099	0.13131	0.094648	0.076583	0.012791	-0.039212
0.063957	0.077111	0.11206	0.097971	0.060997	0.052965	0.029849	-0.031457	-0.017259	-0.024812	0.010439	0.048667	0.039907	-0.019667	0.030906	0.040922	0.012736	-0.0028329	-0.013634	-0.013022	0.010338	0.019	0.071127	0.10863	0.057243	0.01167	-0.035703	-0.096529	-0.13446	-0.094825	-0.10671	0.020394	0.0439	0.028094	-0.10904	-0.038278	-0.074003	-0.027901	0.077005	0.1436	0.091148	0.067012	0.053131	0.07449	0.1388	0.14449	0.09973	0.045953	-0.033098	-0.085299
0.041285	0.075793	0.12799	0.076094	0.035813	0.01546	0.0029118	-0.071472	-0.036454	-0.011528	0.050151	0.075214	0.08513	0.0092165	0.03988	0.0234	0.0083235	-0.015686	0.0050484	0.0075859	0.043844	0.02203	0.061118	0.083345	0.043234	-0.0014934	-0.029501	-0.081798	-0.11995	-0.067102	-0.063116	0.062652	0.059765	0.068276	-0.10428	-0.066613	-0.16067	-0.08588	0.053355	0.13885	0.12394	0.15671	0.16096	0.17756	0.23683	0.23633	0.13996	0.11808	0.050515	-0.0078151
[truncated: 190 more columns]
