# Supplementary material for: Auditory cortical activity elicited by infrared laser irradiation from the outer ear in Mongolian gerbils
Source: PLoS One. 2020 Oct 15;15(10):e0240227. doi: 10.1371/journal.pone.0240227 (PMC7561108; doi:10.1371/journal.pone.0240227)
Supplement: S1 File — (ZIP) [file pone.0240227.s001.zip › Submission2020-06-04/Data set for figure 2C/Auditory.xlsx]

## Sheet: Auditory
ROI I	ROI II
0.12776	0.3609
0.12855	0.36147
0.13114	0.36394
0.13169	0.37178
0.13219	0.37204
0.13222	0.38013
0.13487	0.38053
0.13652	0.38187
0.13677	0.39112
0.13726	0.39184
0.13771	0.39526
0.13797	0.39732
0.1408	0.39765
0.14154	0.39973
0.14199	0.40277
0.14276	0.407
0.14331	0.41371
0.14338	0.41573
0.14418	0.41794
0.14532	0.41853
0.14563	0.42378
0.14685	0.43063
0.14746	0.43077
0.14955	0.43193
0.15045	0.43209
0.15125	0.43703
0.15142	0.43983
0.15144	0.44247
0.15149	0.44513
0.15191	0.44534
0.15201	0.44573
0.1522	0.44891
0.15264	0.44964
0.15333	0.45522
0.15396	0.45537
0.15404	0.45548
0.15409	0.4571
0.15427	0.45812
0.15462	0.4589
0.15487	0.45998
0.15512	0.46354
0.15521	0.4649
0.15528	0.46591
0.15552	0.46777
0.15642	0.46849
0.15746	0.46892
0.15793	0.46998
0.15837	0.47
0.15854	0.4712
0.15902	0.47182
0.15918	0.47456
0.15995	0.47468
0.16001	0.47845
0.1607	0.4789
0.16094	0.47936
0.16269	0.481
0.1629	0.48132
0.16322	0.48635
0.1633	0.48976
0.16332	0.49072
0.16346	0.49143
0.16349	0.49193
0.16355	0.49352
0.16361	0.49503
0.16364	0.49673
0.16383	0.49697
0.16444	0.49778
0.16536	0.49863
0.16587	0.49923
0.16636	0.5014
0.1669	0.50535
0.16699	0.50608
0.16709	0.50628
0.1677	0.50677
0.16791	0.50736
0.16792	0.50889
0.16805	0.50948
0.16809	0.51075
0.1682	0.51315
0.16826	0.51483
0.16868	0.51535
0.16901	0.51698
0.16971	0.52083
0.16987	0.52092
0.16991	0.52363
0.17008	0.52614
0.17031	0.52614
0.17074	0.52662
0.17113	0.52666
0.17229	0.53035
0.17239	0.53273
0.17295	0.53419
0.17358	0.53511
0.17364	0.54076
0.17366	0.54134
0.17413	0.54321
0.17435	0.54494
0.17485	0.5455
0.17487	0.54739
0.17499	0.54806
0.1751	0.54815
0.17601	0.54856
0.17611	0.55408
0.17653	0.55544
0.17686	0.5573
0.17715	0.55804
0.17718	0.55811
0.17735	0.55868
0.17758	0.55904
0.17763	0.55906
0.17775	0.56305
0.17793	0.56379
0.17825	0.56402
0.17837	0.5642
0.17891	0.56435
0.17926	0.56459
0.17967	0.56461
0.17982	0.56588
0.17993	0.56639
0.17995	0.5664
0.17999	0.56699
0.18027	0.56733
0.18032	0.56798
0.18081	0.56847
0.18139	0.56975
0.18142	0.5704
0.18169	0.57099
0.1817	0.57197
0.18188	0.57241
0.18243	0.57245
0.18245	0.57344
0.18257	0.5751
0.18259	0.57637
0.18283	0.57646
0.18317	0.57692
0.1832	0.57699
0.18338	0.57749
0.18341	0.57842
0.18362	0.57894
0.1842	0.57912
0.18425	0.5794
0.1843	0.57971
0.18437	0.57977
0.18479	0.58001
0.18508	0.58048
0.18516	0.58077
0.18548	0.58107
0.18556	0.58121
0.18571	0.58204
0.18631	0.58218
0.18638	0.58256
0.18644	0.58275
0.1866	0.58301
0.18673	0.5834
0.18684	0.58341
0.18688	0.58354
0.1869	0.58443
0.1872	0.58452
0.18721	0.58467
0.18729	0.5866
0.18753	0.58708
0.18914	0.58717
0.18992	0.58746
0.19061	0.58763
0.19091	0.5879
0.191	0.58793
0.191	0.58868
0.19137	0.58876
0.19199	0.58883
0.19259	0.58986
0.19277	0.58993
0.19293	0.59092
0.19295	0.59104
0.19326	0.5915
0.19351	0.59163
0.19365	0.59186
0.19402	0.59276
0.19407	0.59396
0.19442	0.59472
0.19445	0.59542
0.19456	0.5956
0.19485	0.59627
0.19485	0.59679
0.19508	0.59685
0.19512	0.59763
0.19542	0.59863
0.19545	0.59865
0.19548	0.59868
0.19555	0.59877
0.19557	0.59912
0.19571	0.59915
0.19576	0.59981
0.19634	0.60003
0.19654	0.60008
0.19679	0.60103
0.19706	0.60117
0.19751	0.60121
0.19754	0.60123
0.19765	0.60159
0.19766	0.60165
0.1981	0.60165
0.19824	0.60247
0.19885	0.60253
0.19937	0.60257
0.19948	0.60263
0.19989	0.60316
0.19991	0.6036
0.20088	0.60387
0.20099	0.60427
0.20114	0.60448
0.20119	0.60484
0.20128	0.6049
0.20163	0.60507
0.20172	0.60542
0.20201	0.6056
0.20203	0.60569
0.20205	0.60621
0.20211	0.60626
0.2022	0.60645
0.20233	0.60661
0.20328	0.60681
0.20332	0.60691
0.20333	0.60702
0.20335	0.60703
0.204	0.60728
0.20421	0.60739
0.20427	0.60796
0.2043	0.60796
0.20441	0.60802
0.20526	0.60832
0.20581	0.60873
0.20595	0.61121
0.20625	0.61135
0.20625	0.61186
0.20636	0.61203
0.20645	0.61212
0.20678	0.61222
0.20684	0.61253
0.20703	0.61289
0.20724	0.61297
0.20755	0.61302
0.20768	0.61346
0.20799	0.61379
0.20802	0.61394
0.20814	0.61403
0.20842	0.61448
0.20908	0.61465
0.20911	0.61486
0.20916	0.61525
0.20936	0.61531
0.20937	0.61532
0.20942	0.6155
0.20974	0.6156
0.21017	0.61578
0.21022	0.6158
0.21031	0.61583
0.21057	0.61628
0.21095	0.61628
0.21109	0.61639
0.2116	0.61655
0.21221	0.61671
0.21278	0.61686
0.21278	0.6169
0.21319	0.61691
0.21392	0.61723
0.21451	0.6176
0.21465	0.61806
0.2149	0.61806
0.21497	0.61914
0.21513	0.61943
0.21519	0.61946
0.21521	0.61948
0.2153	0.61979
0.21533	0.61999
0.21541	0.62083
0.21554	0.62101
0.21564	0.62127
0.21583	0.62168
0.21596	0.62175
0.216	0.62213
0.21634	0.62228
0.21639	0.62252
0.21653	0.62273
0.21663	0.62292
0.21663	0.62322
0.21701	0.62335
0.21706	0.62415
0.21713	0.62486
0.21715	0.62486
0.2172	0.62533
0.21733	0.62548
0.21742	0.62563
0.21764	0.62642
0.21793	0.62657
0.21814	0.62751
0.21833	0.62762
0.21846	0.62852
0.21854	0.62855
0.2197	0.62969
0.22006	0.63032
0.22014	0.63051
0.22035	0.63097
0.22037	0.63099
0.22057	0.63105
0.2207	0.63126
0.2208	0.63145
0.22083	0.63145
0.22084	0.632
0.22086	0.63247
0.22099	0.63253
0.22109	0.63254
0.22119	0.63282
0.22163	0.6337
0.22193	0.634
0.22197	0.63441
0.22217	0.63481
0.22273	0.63538
0.2231	0.63544
0.22313	0.63559
0.22361	0.63614
0.22364	0.63627
0.22381	0.63684
0.2241	0.63719
0.22426	0.63748
0.22457	0.63761
0.22478	0.63762
0.22536	0.6377
0.22539	0.63781
0.2256	0.63805
0.22604	0.63842
0.22609	0.63898
0.22634	0.64064
0.22649	0.64075
0.22655	0.64088
0.22659	0.64102
0.22664	0.64119
0.22682	0.64123
0.22684	0.64155
0.22694	0.64173
0.22714	0.64193
0.22715	0.64206
0.22748	0.64207
0.22762	0.64308
0.22803	0.64351
0.22854	0.64354
0.22882	0.64354
0.22907	0.64379
0.22919	0.64409
0.2294	0.64419
0.22944	0.64422
0.22969	0.64538
0.22974	0.64623
0.22989	0.64627
0.23	0.64635
0.23017	0.64646
0.23033	0.64667
0.23042	0.64677
0.23045	0.64679
0.23048	0.64846
0.2305	0.64846
0.23063	0.64877
0.23064	0.64953
0.23071	0.65113
0.23087	0.65133
0.23131	0.65184
0.23153	0.65193
0.23181	0.65209
0.23187	0.65211
0.23188	0.65248
0.23191	0.65355
0.23195	0.65431
0.23207	0.65445
0.23217	0.65497
0.23217	0.65555
0.23227	0.65579
0.23253	0.65584
0.2329	0.65608
0.233	0.6564
0.23322	0.65643
0.23337	0.65671
0.23359	0.65896
0.23374	0.65945
0.2338	0.66055
0.23402	0.66088
0.23404	0.6612
0.23406	0.66129
0.23459	0.66155
0.23462	0.66207
0.23466	0.66226
0.23498	0.6624
0.23504	0.66427
0.23532	0.66473
0.23537	0.66512
0.23543	0.66545
0.23562	0.66622
0.23578	0.66623
0.23582	0.66668
0.23593	0.66682
0.23612	0.66707
0.23621	0.66737
0.23624	0.66783
0.23631	0.66786
0.2364	0.6679
0.23649	0.66863
0.23656	0.66882
0.23669	0.66895
0.23684	0.66899
0.23746	0.6693
0.23758	0.6694
0.23778	0.6704
0.23782	0.67069
0.23806	0.67179
0.2382	0.67242
0.23829	0.67271
0.23844	0.67281
0.23886	0.6732
0.23934	0.67365
0.23935	0.67396
0.23955	0.67438
0.23967	0.67441
0.24032	0.67444
0.24051	0.67464
0.24073	0.67518
0.24091	0.67536
0.24096	0.67549
0.24133	0.67662
0.2415	0.6767
0.24156	0.67713
0.24217	0.67721
0.24246	0.67737
0.24341	0.67748
0.24345	0.678
0.24445	0.67823
0.24448	0.6785
0.24477	0.67857
0.24609	0.6791
0.24633	0.67932
0.24641	0.67954
0.24714	0.6797
0.24715	0.67999
0.24738	0.68015
0.24827	0.68028
0.24849	0.68051
0.24878	0.68081
0.24879	0.68085
0.24882	0.68141
0.24884	0.6815
0.24933	0.68162
0.24961	0.68168
0.24974	0.68235
0.25018	0.68267
0.2502	0.68269
0.25024	0.68326
0.25029	0.68398
0.25074	0.68438
0.25101	0.68451
0.25152	0.68504
0.25189	0.68562
0.25217	0.68633
0.25243	0.68661
0.25248	0.68724
0.25259	0.68725
0.25277	0.6884
0.2536	0.6888
0.25441	0.689
0.25517	0.68913
0.25522	0.68958
0.25594	0.69048
0.25631	0.69058
0.25662	0.69079
0.25664	0.69091
0.25801	0.69095
0.25801	0.69244
0.25825	0.69254
0.25843	0.69296
0.25873	0.69298
0.25963	0.69306
0.25973	0.69325
0.26017	0.69356
0.26061	0.69372
0.26098	0.69435
0.26099	0.6945
0.26152	0.69458
0.26218	0.69504
0.26232	0.69515
0.26303	0.69517
0.26329	0.69565
0.2637	0.69619
0.26408	0.69848
0.2652	0.69949
0.26577	0.70043
0.26583	0.70054
0.26723	0.70067
0.26777	0.70103
0.26854	0.70119
0.26944	0.70139
0.26947	0.70273
0.27194	0.70294
0.27281	0.70307
0.27346	0.70323
0.27355	0.70403
0.274	0.70548
0.27444	0.70769
0.2751	0.70782
0.27556	0.7079
0.27629	0.70935
0.27792	0.70959
0.27897	0.71056
0.28221	0.71132
0.28386	0.71377
0.28395	0.71621
0.28438	0.71728
0.28459	0.71838
0.28466	0.71889
0.28466	0.719
0.2848	0.72141
0.28514	0.72502
0.28595	0.72585
0.28923	0.73027
0.29175	0.73565
0.29233	0.73862
0.29732	0.73982
0.29852	0.75179
0.31246	0.77267
