# Supplementary material for: Auditory cortical activity elicited by infrared laser irradiation from the outer ear in Mongolian gerbils
Source: PLoS One. 2020 Oct 15;15(10):e0240227. doi: 10.1371/journal.pone.0240227 (PMC7561108; doi:10.1371/journal.pone.0240227)
Supplement: S1 File — (ZIP) [file pone.0240227.s001.zip › Submission2020-06-04/Data set for figure 2C/Laser.xlsx]

## Sheet: Laser_xlsx
ROI I	ROI II
0.084724	0.14354
0.08511	0.15081
0.08545	0.16528
0.085665	0.17372
0.085749	0.19028
0.086077	0.19401
0.086352	0.19727
0.08662	0.19765
0.086788	0.19873
0.087924	0.19969
0.087976	0.19983
0.088656	0.20013
0.088968	0.20142
0.089384	0.20628
0.089764	0.20783
0.089877	0.21401
0.090014	0.21886
0.090957	0.22029
0.091013	0.22033
0.092008	0.22219
0.092341	0.22226
0.092696	0.22244
0.09281	0.22398
0.092831	0.22472
0.093519	0.22725
0.093549	0.22802
0.093862	0.22936
0.094395	0.23068
0.09499	0.23102
0.095042	0.2315
0.095878	0.2323
0.096272	0.23278
0.096882	0.23368
0.097115	0.235
0.098308	0.23528
0.098337	0.23594
0.098469	0.23645
0.099449	0.23758
0.10006	0.23927
0.10019	0.23947
0.10052	0.2395
0.10066	0.23956
0.10074	0.24014
0.10127	0.24117
0.10157	0.24117
0.10181	0.24119
0.10411	0.24181
0.10542	0.24215
0.10588	0.24243
0.10673	0.24256
0.10676	0.24271
0.10722	0.24407
0.10811	0.24456
0.10831	0.2446
0.1084	0.24531
0.10885	0.24535
0.10926	0.2467
0.10934	0.24713
0.10967	0.24825
0.10967	0.24827
0.11037	0.24834
0.11064	0.24851
0.11076	0.24898
0.11099	0.24955
0.11168	0.25008
0.11175	0.25104
0.11228	0.25126
0.11243	0.25144
0.11265	0.25303
0.11281	0.25453
0.11347	0.25464
0.11347	0.25606
0.11368	0.25676
0.11389	0.25722
0.11442	0.25748
0.11466	0.25824
0.11487	0.25835
0.11533	0.25883
0.11544	0.25891
0.11586	0.25892
0.11589	0.25921
0.11604	0.25969
0.11617	0.25973
0.11636	0.25974
0.11678	0.26147
0.11681	0.2617
0.11686	0.26263
0.11731	0.26326
0.11867	0.26352
0.11934	0.26375
0.11944	0.26408
0.11985	0.26459
0.11999	0.26467
0.12006	0.2647
0.12039	0.26487
0.12041	0.26567
0.12042	0.26578
0.12048	0.26619
0.12087	0.26672
0.12128	0.26681
0.12142	0.26684
0.12155	0.2672
0.12176	0.26786
0.12192	0.26813
0.12251	0.26831
0.12284	0.26848
0.1234	0.26877
0.1235	0.26916
0.12356	0.26921
0.12363	0.26939
0.12375	0.26962
0.12399	0.27155
0.12456	0.27186
0.12485	0.27212
0.12485	0.2747
0.12486	0.27492
0.12506	0.27506
0.12536	0.2752
0.12537	0.27541
0.12577	0.27568
0.1263	0.27608
0.1266	0.27612
0.12661	0.27692
0.12688	0.27719
0.12693	0.27722
0.12703	0.27739
0.12707	0.27752
0.12727	0.27765
0.12734	0.27795
0.12744	0.27836
0.12832	0.27873
0.12835	0.27878
0.12884	0.27883
0.12898	0.27936
0.12947	0.27941
0.12954	0.27956
0.13044	0.27961
0.13058	0.27987
0.13059	0.28013
0.13154	0.28018
0.13193	0.28054
0.13197	0.28113
0.132	0.28113
0.13315	0.28128
0.13329	0.28167
0.13368	0.28235
0.13384	0.28251
0.13448	0.28254
0.13451	0.28298
0.13461	0.28319
0.13487	0.2832
0.13488	0.28328
0.13517	0.28349
0.13534	0.28421
0.13562	0.28423
0.13648	0.28448
0.13669	0.28469
0.13675	0.28553
0.13732	0.2856
0.13748	0.28563
0.13758	0.28593
0.13773	0.28605
0.13777	0.28677
0.13779	0.28687
0.1379	0.28719
0.13808	0.28749
0.13829	0.28767
0.1387	0.28795
0.13882	0.28857
0.13899	0.2886
0.13933	0.28865
0.13961	0.28875
0.1403	0.28876
0.14112	0.28885
0.14114	0.28887
0.1415	0.28927
0.14174	0.28933
0.14224	0.28948
0.14241	0.29053
0.14276	0.29066
0.14345	0.2907
0.14359	0.29137
0.14366	0.29138
0.14402	0.29165
0.14451	0.29181
0.14455	0.29184
0.14488	0.29194
0.14527	0.29366
0.1453	0.29382
0.14629	0.29388
0.14684	0.29415
0.14729	0.29461
0.14733	0.29469
0.1479	0.2947
0.14801	0.29514
0.14801	0.2956
0.14888	0.29579
0.14893	0.29643
0.14903	0.29653
0.14923	0.29669
0.14936	0.29734
0.14939	0.29737
0.15047	0.2976
0.15057	0.29782
0.15107	0.2981
0.1513	0.2985
0.1513	0.29871
0.15135	0.29876
0.15158	0.30014
0.15169	0.30113
0.15171	0.30156
0.15198	0.30202
0.15201	0.30216
0.15245	0.30227
0.15264	0.3025
0.15304	0.30304
0.1533	0.30305
0.15354	0.30323
0.15354	0.30334
0.15384	0.3042
0.15396	0.30475
0.1543	0.30522
0.15433	0.30553
0.15475	0.30573
0.15482	0.30645
0.15515	0.30647
0.1553	0.30652
0.15537	0.3075
0.15559	0.30789
0.15583	0.30896
0.15615	0.30934
0.15655	0.30942
0.15669	0.30951
0.15677	0.30952
0.1568	0.30968
0.1574	0.30996
0.15778	0.31042
0.15785	0.31072
0.15828	0.31083
0.15836	0.31092
0.15849	0.31099
0.15904	0.31104
0.15907	0.31159
0.15909	0.31174
0.15909	0.31178
0.15919	0.31255
0.15927	0.31267
0.15998	0.31284
0.16018	0.31293
0.16025	0.31303
0.16042	0.31319
0.16051	0.31328
0.16056	0.31363
0.16071	0.31477
0.16072	0.3149
0.16077	0.31524
0.16085	0.31525
0.16108	0.31548
0.16119	0.31548
0.16167	0.3156
0.16171	0.31594
0.162	0.31598
0.16206	0.31637
0.16217	0.31679
0.16232	0.31684
0.16267	0.31685
0.16279	0.31703
0.16299	0.31725
0.16307	0.3178
0.16312	0.31782
0.16318	0.31854
0.1633	0.31857
0.16337	0.31857
0.16339	0.3195
0.16361	0.31952
0.16362	0.31993
0.16369	0.32
0.16378	0.32072
0.164	0.32073
0.16416	0.32074
0.16437	0.32099
0.16447	0.32163
0.16461	0.32253
0.1647	0.32258
0.16475	0.32263
0.16482	0.32347
0.16486	0.32352
0.16548	0.32363
0.16561	0.3241
0.16608	0.32417
0.16642	0.32465
0.16699	0.3249
0.16707	0.32504
0.16708	0.32509
0.16724	0.32559
0.16725	0.32579
0.16728	0.32616
0.16729	0.32649
0.16774	0.32685
0.16781	0.32738
0.16825	0.32754
0.16836	0.32776
0.16865	0.32786
0.1687	0.32863
0.16873	0.3289
0.16967	0.3289
0.16969	0.3291
0.16998	0.32997
0.16999	0.33008
0.17001	0.33031
0.17036	0.33062
0.17039	0.33121
0.17039	0.33145
0.1707	0.33148
0.17082	0.332
0.17093	0.33219
0.17097	0.33255
0.17099	0.33264
0.17113	0.33269
0.17172	0.33276
0.17208	0.33314
0.17214	0.3335
0.17217	0.33416
0.17221	0.33469
0.17236	0.33481
0.17266	0.33482
0.17276	0.33492
0.17284	0.33564
0.17296	0.33572
0.17316	0.33573
0.17322	0.3367
0.17325	0.33754
0.1733	0.33794
0.17346	0.33812
0.17432	0.3383
0.17442	0.33832
0.17442	0.33837
0.17449	0.33848
0.17451	0.33849
0.17484	0.33862
0.17502	0.33956
0.17502	0.33958
0.17543	0.33979
0.17552	0.33998
0.17559	0.34023
0.17568	0.34102
0.17595	0.34117
0.17696	0.34119
0.17711	0.34122
0.17795	0.34134
0.17851	0.34151
0.17874	0.34187
0.17906	0.34192
0.17964	0.342
0.17972	0.34201
0.18042	0.3423
0.18042	0.34265
0.1805	0.34281
0.18064	0.34299
0.18082	0.34302
0.18124	0.34344
0.18139	0.34407
0.18144	0.34407
0.18198	0.34482
0.18203	0.34552
0.18217	0.34586
0.18231	0.34595
0.18265	0.34623
0.18298	0.34658
0.18302	0.34661
0.18314	0.34682
0.18328	0.34714
0.18339	0.3475
0.18341	0.3478
0.18361	0.34796
0.18367	0.34854
0.18374	0.34931
0.18378	0.34935
0.18419	0.3499
0.18426	0.35005
0.1844	0.35041
0.18448	0.35098
0.18467	0.35102
0.18479	0.35118
0.18488	0.35123
0.18492	0.35145
0.18518	0.35146
0.18547	0.35172
0.18565	0.35219
0.18568	0.35259
0.18587	0.35292
0.18618	0.35337
0.18619	0.35421
0.1863	0.35453
0.18639	0.35467
0.18666	0.35535
0.18732	0.35538
0.18734	0.35562
0.18744	0.35579
0.18766	0.35616
0.18787	0.35652
0.18842	0.3567
0.18923	0.35681
0.18991	0.35684
0.19037	0.35691
0.19074	0.357
0.19074	0.35705
0.19077	0.3571
0.19099	0.36003
0.1913	0.36015
0.19156	0.36067
0.19157	0.36105
0.19184	0.36117
0.19185	0.3616
0.19204	0.36176
0.19207	0.3628
0.19208	0.3628
0.19261	0.36345
0.19288	0.36371
0.19299	0.36485
0.19308	0.36499
0.1932	0.365
0.19325	0.36559
0.19402	0.36642
0.19416	0.36675
0.19446	0.3673
0.19499	0.3678
0.19506	0.36805
0.19515	0.36918
0.19534	0.37141
0.19556	0.3716
0.19584	0.37176
0.19607	0.37177
0.1962	0.372
0.19696	0.37232
0.19704	0.37263
0.19713	0.37263
0.19721	0.37263
0.19723	0.37402
0.19759	0.37438
0.19769	0.37439
0.19772	0.37493
0.19805	0.37573
0.19823	0.37577
0.19836	0.37609
0.19885	0.37673
0.1994	0.37741
0.19969	0.37764
0.19996	0.378
0.20006	0.37821
0.20032	0.37907
0.20042	0.38111
0.20101	0.38133
0.20111	0.38164
0.20121	0.38219
0.20123	0.38443
0.20135	0.38547
0.20179	0.3858
0.20204	0.38604
0.20209	0.38644
0.20218	0.38725
0.20266	0.38804
0.2027	0.38823
0.20286	0.38899
0.20351	0.38938
0.20355	0.39165
0.20457	0.39225
0.20458	0.39238
0.2048	0.39279
0.2049	0.39331
0.20539	0.39364
0.20594	0.39399
0.20595	0.39405
0.20611	0.39578
0.20656	0.39601
0.20665	0.39629
0.20701	0.39637
0.20734	0.3983
0.20773	0.39935
0.20774	0.39949
0.20846	0.3999
0.20923	0.40043
0.20945	0.40214
0.20971	0.40268
0.20972	0.40302
0.20988	0.40346
0.2103	0.40351
0.21098	0.40361
0.21111	0.40431
0.21167	0.40451
0.21179	0.40496
0.2129	0.40621
0.21335	0.40639
0.21377	0.40739
0.21405	0.40745
0.21487	0.40844
0.21503	0.40882
0.21541	0.40908
0.21573	0.40914
0.21624	0.40923
0.21625	0.41032
0.2164	0.41059
0.21654	0.41163
0.21674	0.4117
0.21752	0.41424
0.21781	0.41546
0.21792	0.41571
0.21834	0.4168
0.21962	0.41898
0.22192	0.41968
0.22275	0.41996
0.22383	0.42
0.22444	0.42005
0.22503	0.42062
0.22507	0.4217
0.22532	0.42203
0.22722	0.42208
0.23106	0.42222
0.234	0.42645
0.24145	0.42758
0.24327	0.42827
0.24562	0.42886
0.25117	0.43606
0.25718	0.43727
