# Supplementary material for: Auditory cortical activity elicited by infrared laser irradiation from the outer ear in Mongolian gerbils
Source: PLoS One. 2020 Oct 15;15(10):e0240227. doi: 10.1371/journal.pone.0240227 (PMC7561108; doi:10.1371/journal.pone.0240227)
Supplement: S1 File — (ZIP) [file pone.0240227.s001.zip › Submission2020-06-04/Data set for figure 2C/Visual.xlsx]

## Sheet: Visual_xlsx
ROI I	ROI II
0.40137	0.05973
0.40546	0.063447
0.40606	0.076683
0.40801	0.077738
0.40976	0.080165
0.41332	0.092986
0.41407	0.094417
0.41681	0.1019
0.41732	0.10263
0.41851	0.10296
0.42149	0.10597
0.42189	0.10601
0.42251	0.10649
0.42356	0.1075
0.42356	0.10817
0.42498	0.10844
0.42551	0.11115
0.42934	0.11169
0.42943	0.11272
0.42994	0.11495
0.43056	0.11518
0.43183	0.11581
0.43459	0.11749
0.43495	0.11795
0.43575	0.11859
0.43713	0.11919
0.4378	0.11957
0.43838	0.12155
0.44022	0.1224
0.44076	0.12338
0.44169	0.12444
0.44299	0.12477
0.44304	0.12492
0.44457	0.12526
0.44498	0.12571
0.44761	0.12618
0.44803	0.12671
0.45112	0.12677
0.45278	0.12772
0.45292	0.1283
0.45298	0.12847
0.45487	0.12906
0.45572	0.13038
0.45592	0.13056
0.45623	0.13102
0.45631	0.13151
0.45758	0.13172
0.45801	0.13204
0.46012	0.13204
0.46018	0.13206
0.46047	0.13218
0.46058	0.13286
0.46104	0.13374
0.46123	0.13384
0.46176	0.13391
0.46214	0.13448
0.46217	0.13461
0.46291	0.13472
0.46359	0.13537
0.46426	0.13572
0.46427	0.13622
0.46485	0.13641
0.46493	0.1369
0.46606	0.13725
0.46653	0.13748
0.46655	0.13786
0.46695	0.13804
0.46863	0.13854
0.46873	0.13883
0.46941	0.13894
0.46944	0.13959
0.46986	0.13975
0.47006	0.1399
0.47056	0.14008
0.47119	0.14009
0.47192	0.14014
0.47214	0.14084
0.47271	0.14199
0.47289	0.14208
0.47344	0.14304
0.47368	0.14307
0.47386	0.14339
0.47399	0.14347
0.47442	0.14364
0.47507	0.14393
0.47524	0.14406
0.47586	0.14426
0.4764	0.14575
0.47665	0.1459
0.47682	0.14634
0.477	0.14637
0.47705	0.14656
0.47731	0.14678
0.4779	0.14738
0.47829	0.14743
0.47846	0.14784
0.47852	0.14791
0.47854	0.14881
0.47924	0.14882
0.47948	0.14959
0.47959	0.14965
0.48	0.14995
0.48057	0.15003
0.48079	0.15069
0.48105	0.15075
0.48167	0.15085
0.48198	0.15113
0.4827	0.1513
0.48301	0.15208
0.48388	0.15212
0.48406	0.15278
0.48423	0.15278
0.48456	0.1528
0.4854	0.15286
0.48575	0.15306
0.48608	0.15306
0.48619	0.15382
0.48687	0.15442
0.48695	0.15463
0.48697	0.15465
0.48726	0.15468
0.48791	0.15514
0.48854	0.15514
0.48874	0.15528
0.489	0.15533
0.48915	0.15547
0.48932	0.15561
0.49005	0.15595
0.49031	0.156
0.49033	0.15647
0.49097	0.15688
0.4916	0.1571
0.49168	0.1574
0.49188	0.15774
0.49214	0.15805
0.4924	0.15809
0.49354	0.15877
0.49372	0.15925
0.49379	0.15986
0.49448	0.15996
0.4946	0.16009
0.49467	0.16019
0.49485	0.16022
0.49521	0.16057
0.49533	0.16064
0.49547	0.16083
0.49555	0.16097
0.49631	0.16107
0.49683	0.16236
0.49698	0.16245
0.49698	0.16261
0.49702	0.16293
0.49768	0.16304
0.49798	0.16368
0.49805	0.16376
0.49856	0.16393
0.49879	0.16438
0.49901	0.16483
0.49909	0.16489
0.49928	0.1651
0.49937	0.16514
0.50082	0.16525
0.50095	0.16528
0.50157	0.16538
0.50224	0.16606
0.50261	0.16618
0.50296	0.16638
0.50409	0.16653
0.50441	0.16666
0.50442	0.16715
0.50464	0.16722
0.506	0.16735
0.50613	0.16735
0.50638	0.1674
0.5064	0.16766
0.50703	0.16786
0.50706	0.16851
0.50719	0.16866
0.50724	0.16877
0.5077	0.16905
0.50785	0.16933
0.50823	0.16967
0.5083	0.16996
0.50849	0.17015
0.50886	0.17024
0.50895	0.17028
0.50896	0.17035
0.51036	0.17073
0.51052	0.17096
0.51054	0.17097
0.51056	0.17098
0.5114	0.17146
0.5116	0.17148
0.512	0.17188
0.51215	0.172
0.51216	0.17209
0.5124	0.17227
0.51331	0.17307
0.51371	0.17314
0.5138	0.1734
0.51398	0.17361
0.51478	0.17396
0.51592	0.17402
0.5164	0.17405
0.51664	0.1745
0.51694	0.17453
0.51745	0.17454
0.51761	0.17458
0.51811	0.17459
0.5185	0.1746
0.51875	0.17498
0.51883	0.17523
0.51983	0.17529
0.52006	0.17536
0.52037	0.17541
0.52221	0.17597
0.52232	0.176
0.52288	0.17607
0.52321	0.17615
0.52329	0.17638
0.52387	0.17641
0.52397	0.17641
0.5241	0.17661
0.52427	0.1768
0.52479	0.17723
0.5249	0.17755
0.52501	0.17764
0.52611	0.17877
0.5262	0.17947
0.52623	0.18026
0.52686	0.18102
0.52743	0.18145
0.52812	0.18155
0.52825	0.18218
0.52874	0.18243
0.52884	0.1825
0.52884	0.18257
0.52905	0.18302
0.53026	0.18304
0.53027	0.18322
0.53069	0.18332
0.531	0.18344
0.53143	0.1837
0.5319	0.18396
0.53215	0.18413
0.53231	0.18467
0.53232	0.18472
0.53247	0.18488
0.53419	0.18494
0.5349	0.18534
0.53526	0.18553
0.53563	0.18565
0.53563	0.18572
0.53606	0.18621
0.53617	0.1863
0.53624	0.18658
0.53633	0.18669
0.53649	0.18694
0.53733	0.18713
0.53816	0.18735
0.53909	0.18739
0.53969	0.18748
0.53972	0.18767
0.53973	0.18778
0.53989	0.18796
0.54044	0.18819
0.54089	0.18861
0.54094	0.18865
0.54138	0.18878
0.5415	0.18889
0.54176	0.18902
0.54181	0.18905
0.542	0.18932
0.54255	0.18934
0.54267	0.18936
0.54366	0.18942
0.54437	0.18949
0.545	0.1895
0.54517	0.18954
0.54523	0.18971
0.54531	0.18988
0.54662	0.18992
0.54756	0.19007
0.54767	0.19023
0.54849	0.19032
0.54872	0.19056
0.54907	0.19092
0.54934	0.19104
0.5494	0.19122
0.54946	0.19165
0.54966	0.19167
0.55139	0.19171
0.55151	0.19186
0.55193	0.19193
0.55263	0.19198
0.55284	0.19213
0.5529	0.19221
0.55373	0.19254
0.55408	0.19254
0.55465	0.19267
0.55491	0.19283
0.55546	0.19284
0.55562	0.19312
0.5557	0.19316
0.55622	0.19329
0.5566	0.19331
0.5571	0.19348
0.55714	0.19365
0.55735	0.19374
0.5576	0.19401
0.55809	0.19407
0.55816	0.1941
0.55961	0.19421
0.56086	0.19428
0.56107	0.19476
0.56194	0.19478
0.5626	0.19485
0.56271	0.19531
0.56292	0.19564
0.56304	0.19567
0.56342	0.1957
0.56396	0.19575
0.56452	0.19586
0.56528	0.19591
0.56551	0.19613
0.56555	0.19649
0.56563	0.19683
0.56565	0.19688
0.56596	0.19688
0.56657	0.19735
0.56673	0.19739
0.56729	0.19795
0.56781	0.19812
0.56822	0.19843
0.56883	0.19848
0.56886	0.19896
0.56902	0.19905
0.56965	0.19907
0.56975	0.19916
0.56989	0.19924
0.57013	0.19949
0.57053	0.19986
0.57102	0.20003
0.57136	0.2006
0.5733	0.20074
0.57352	0.20083
0.57394	0.20093
0.57433	0.20105
0.57532	0.20132
0.57549	0.20189
0.5755	0.20234
0.5767	0.20303
0.57689	0.20336
0.57735	0.2034
0.57753	0.20358
0.57836	0.2036
0.57873	0.20361
0.57879	0.20377
0.57955	0.20385
0.57963	0.20387
0.58029	0.20452
0.58127	0.20461
0.58215	0.20489
0.58327	0.20508
0.58349	0.20515
0.58383	0.20531
0.58424	0.20555
0.58598	0.2056
0.58612	0.20576
0.58625	0.20577
0.58724	0.20587
0.5874	0.20606
0.58796	0.2063
0.5881	0.20647
0.58829	0.20702
0.58861	0.20705
0.58864	0.20707
0.58897	0.20717
0.58908	0.20764
0.58936	0.20779
0.58972	0.20788
0.59001	0.20827
0.59003	0.20827
0.59019	0.20903
0.59119	0.20907
0.59259	0.20948
0.59267	0.2095
0.59359	0.21014
0.59378	0.21023
0.5939	0.21035
0.59399	0.21089
0.59486	0.21094
0.59516	0.21099
0.5952	0.21104
0.59594	0.2114
0.59661	0.21157
0.59753	0.21215
0.59761	0.21235
0.59781	0.21247
0.59806	0.21271
0.59824	0.2139
0.59981	0.21395
0.60049	0.21398
0.60215	0.21452
0.6022	0.21484
0.60278	0.21489
0.60294	0.21545
0.60384	0.21592
0.60457	0.21658
0.60528	0.21677
0.60596	0.21692
0.60655	0.21698
0.6068	0.21703
0.60722	0.21765
0.60725	0.21777
0.60777	0.21779
0.6081	0.21923
0.60823	0.21984
0.60878	0.22016
0.61019	0.22018
0.6102	0.22057
0.6105	0.22058
0.61133	0.22096
0.61184	0.22123
0.61209	0.22124
0.61225	0.22129
0.61235	0.22194
0.61376	0.22265
0.6139	0.2228
0.6139	0.2237
0.61468	0.2241
0.61498	0.22438
0.61557	0.22525
0.61656	0.22541
0.61836	0.2257
0.62016	0.22583
0.62058	0.22609
0.62153	0.22656
0.62248	0.22676
0.62377	0.22697
0.62663	0.22713
0.62756	0.22728
0.6301	0.22762
0.63054	0.22765
0.63068	0.22771
0.63089	0.22823
0.63149	0.22866
0.63173	0.22906
0.63226	0.22906
0.6328	0.22947
0.63428	0.22964
0.63513	0.22977
0.63521	0.22986
0.63569	0.23024
0.63659	0.23063
0.6379	0.23077
0.63924	0.2309
0.64121	0.23139
0.64154	0.23163
0.64174	0.23194
0.64368	0.23268
0.6443	0.23284
0.64439	0.2329
0.64582	0.23318
0.64632	0.23393
0.64921	0.23473
0.6497	0.23523
0.64976	0.23534
0.65055	0.2358
0.65175	0.23583
0.65217	0.23619
0.65422	0.23623
0.65553	0.23625
0.65648	0.23631
0.65847	0.23785
0.6602	0.23812
0.66094	0.23931
0.66174	0.24004
0.66193	0.24143
0.66318	0.24184
0.66363	0.24216
0.66523	0.24283
0.66705	0.24304
0.66782	0.24319
0.66789	0.24336
0.66801	0.24379
0.66808	0.24414
0.66823	0.24514
0.67038	0.24565
0.67165	0.24668
0.67196	0.24686
0.67339	0.24686
0.67526	0.24703
0.67558	0.24749
0.67566	0.24869
0.67614	0.24883
0.67699	0.2493
0.67816	0.24943
0.67848	0.25044
0.67963	0.25056
0.68043	0.25073
0.68128	0.25142
0.68495	0.25259
0.6854	0.25366
0.68874	0.25486
0.69171	0.25499
0.69201	0.2557
0.69252	0.25632
0.69414	0.25685
0.69431	0.25686
0.69439	0.26186
0.6952	0.26297
0.6953	0.26685
0.69653	0.26884
0.69795	0.2697
0.70061	0.27774
0.70153	0.27978
0.7043	0.28124
0.70454	0.2827
0.70521	0.28759
0.7058	0.29087
0.71932	0.29347
0.71973	0.30086
0.72155	0.30487
