# Supplementary material for: Auditory cortical activity elicited by infrared laser irradiation from the outer ear in Mongolian gerbils
Source: PLoS One. 2020 Oct 15;15(10):e0240227. doi: 10.1371/journal.pone.0240227 (PMC7561108; doi:10.1371/journal.pone.0240227)
Supplement: S1 File — (ZIP) [file pone.0240227.s001.zip › Submission2020-06-04/Data set for Figure 3A/Auditory/Auditory_0 s.csv]

0.0035483	0.031659	-0.022261	-0.022042	-0.052647	-0.059434	-0.11646	-0.097857	-0.093916	-0.076847	-0.076887	-0.025553	-0.018385	-0.019911	-0.051822	-0.048849	-0.11009	-0.088765	-0.11376	-0.057591	-0.093026	-0.024866	-0.033272	-0.062754	-0.093275	-0.052718	-0.053021	-0.073303	-0.037411	-0.01897	-0.036611	-0.097568	-0.082444	-0.041336	-0.028211	0.011903	0.049383	0.055784	0.061044	0.040896	0.026955	0.044725	0.045924	0.0081557	0.061262	0.044132	-0.00065405	-0.030098	-0.0062201	-0.047695
0.0033996	0.051785	0.0025276	0.007451	-0.005396	-0.0081748	-0.083849	-0.076348	-0.075534	-0.065458	-0.064164	-0.018351	-0.013921	-0.023644	-0.055496	-0.066685	-0.1227	-0.092187	-0.12482	-0.076999	-0.095982	-0.016225	-0.046027	-0.042052	-0.072593	-0.053165	-0.048872	-0.049166	-0.025903	-0.011717	-0.011735	-0.094757	-0.072378	-0.067196	-0.070486	-0.032192	0.001505	0.027373	0.033083	0.014792	0.00039772	0.021915	-0.021659	-0.026102	0.027177	0.015831	-0.024006	-0.033805	-0.033546	-0.06136
-0.021279	0.026386	-0.021425	-0.026826	-0.036431	-0.032185	-0.088221	-0.059136	-0.058007	-0.034048	-0.022868	0.0057289	-0.00056932	-0.0097816	-0.042728	-0.078268	-0.12252	-0.10375	-0.12693	-0.0973	-0.1024	-0.040837	-0.061802	-0.064463	-0.078776	-0.061241	-0.046473	-0.051724	-0.039797	-0.035367	-0.02351	-0.09321	-0.068067	-0.0558	-0.050732	-0.035935	-0.0053381	0.014486	0.026272	0.0013439	0.0022446	0.012032	-0.026496	-0.033512	0.021426	0.013263	-0.017191	-0.030605	-0.036146	-0.076474
-0.027849	0.024971	-0.015793	-0.039488	-0.064461	-0.024409	-0.062048	-0.020007	-0.0071361	0.019775	0.011374	0.024291	-0.0010842	-0.0058204	-0.025781	-0.042526	-0.082778	-0.052509	-0.073266	-0.064781	-0.065835	0.0091812	-0.016457	-0.01104	-0.027845	-0.04344	-0.061636	-0.077773	-0.091399	-0.087296	-0.061047	-0.12019	-0.082725	-0.070738	-0.064589	-0.059496	0.0048305	0.014132	0.048295	0.023847	0.032525	0.028943	0.0017534	-0.019655	0.0031812	0.01087	-0.035643	-0.05247	-0.050642	-0.05481
0.042702	0.055271	0.024733	0.0040014	-0.033066	-0.02685	-0.040998	0.010113	0.0293	0.051334	0.057795	0.058952	-0.0004665	0.0043111	-0.0097568	-0.039827	-0.070433	-0.015851	-0.045206	-0.044772	-0.040195	0.012259	-0.037117	-0.027152	-0.038305	-0.031383	-0.043515	-0.044357	-0.062491	-0.064716	-0.051391	-0.10608	-0.058661	-0.047282	-0.053907	-0.072241	-0.0143	-0.026549	-0.012141	-0.033956	-0.026565	-0.038078	-0.060714	-0.065707	-0.039002	-0.030463	-0.055871	-0.077779	-0.083951	-0.064289
0.030001	0.044705	0.011182	-0.027845	-0.035619	-0.041597	-0.06155	0.011476	0.025443	0.052819	0.077142	0.078384	-0.0029704	0.0002601	-0.0006942	-0.050375	-0.069686	-0.023624	-0.038514	-0.067329	-0.035615	-0.010548	-0.043007	-0.043687	-0.040146	-0.049815	-0.042174	-0.024081	-0.024896	-0.027591	-0.018998	-0.079595	-0.060016	-0.063499	-0.078684	-0.089226	-0.053611	-0.089558	-0.081193	-0.097159	-0.084628	-0.071374	-0.065769	-0.050651	-0.032448	-0.039459	-0.071839	-0.081518	-0.10849	-0.097011
0.027227	0.040466	-0.00097136	-0.036164	-0.045885	-0.055951	-0.07876	0.012894	0.03416	0.062726	0.083102	0.087786	-0.0062568	-0.010157	0.0052596	-0.041018	-0.066489	-0.024693	-0.024453	-0.060626	-0.031018	-0.0098093	-0.025417	-0.051257	-0.044121	-0.048768	-0.052154	-0.039883	-0.015881	-0.013354	-0.009152	-0.020837	-0.027123	-0.029012	-0.048848	-0.064655	-0.033027	-0.094495	-0.080492	-0.086943	-0.082247	-0.097272	-0.024706	-0.021924	-0.025986	-0.035393	-0.042098	-0.075379	-0.10609	-0.089561
0.10017	0.082935	0.036065	0.0038371	-0.028928	-0.031743	-0.030923	0.025825	0.036052	0.034171	0.038673	0.047373	-0.030243	-0.01614	0.007287	-0.029188	-0.061167	-0.012005	-0.021035	-0.051878	-0.021887	-0.00055961	-0.015528	-0.032759	-0.02395	-0.029097	-0.04025	-0.025313	0.0012663	0.0094012	0.011404	0.0042212	-0.013001	-0.032985	-0.056224	-0.062646	-0.042502	-0.090716	-0.083015	-0.07201	-0.080751	-0.083878	-0.024823	-0.0023303	-0.031644	-0.05592	-0.055685	-0.061757	-0.091863	-0.044642
0.11389	0.10862	0.060793	0.055809	0.018178	-0.014666	-0.023966	0.02293	0.0026804	0.020837	0.049887	0.048127	-0.0074	0.012109	0.026934	-0.020702	-0.03551	0.0059689	-0.0078426	-0.036191	-0.0087611	-0.011259	-0.025455	-0.039799	-0.037088	-0.048057	-0.040494	-0.02301	0.0074076	0.028509	0.035175	0.023963	-0.011048	-0.051599	-0.089217	-0.10925	-0.088795	-0.11232	-0.094042	-0.086711	-0.074921	-0.10929	-0.05293	-0.015832	-0.020299	-0.059142	-0.035348	-0.033205	-0.072232	-0.03558
0.068515	0.079873	0.053224	0.081296	0.041168	0.010186	-0.018397	0.0016896	-0.055492	-0.03657	-0.0069577	-0.00022203	-0.018371	0.002215	0.033699	-0.023535	-0.028244	-0.012587	-0.015347	-0.062238	-0.012853	-0.041161	-0.051011	-0.057481	-0.045091	-0.067821	-0.045682	-0.029884	-0.011127	0.0018771	0.015288	0.013271	-0.012067	-0.05343	-0.07015	-0.067905	-0.049208	-0.073386	-0.040408	-0.048335	-0.064271	-0.079537	-0.033644	-0.010091	-0.0084467	-0.046675	-0.0162	0.0031893	-0.023947	-0.01533
0.092776	0.089664	0.064896	0.081732	0.051035	0.025495	-0.005069	0.013352	-0.0048014	-0.019424	-0.01817	-7.1153e-05	-0.021028	-0.01666	0.014015	-0.010538	-0.015446	-0.0036491	0.0027438	-0.02522	-0.0020311	-0.033505	-0.041827	-0.048565	-0.033426	-0.058399	-0.035779	-0.022562	-0.017736	-0.020983	0.01357	0.0159	-0.0057361	-0.032799	-0.039757	-0.057759	-0.039484	-0.02213	0.0080649	0.010573	-0.011397	-0.053018	-0.055161	-0.036374	-0.045614	-0.052644	0.0045276	0.020074	-0.0089746	0.019405
0.13292	0.067216	0.062619	0.06281	0.0057864	-0.014189	0.0036497	0.012503	-0.017729	-0.01692	-0.013323	0.016886	-0.018509	-0.0033098	0.00084366	0.0012476	-0.0097693	0.011492	0.025476	0.030001	0.028302	-0.020129	-0.033449	-0.041568	-0.029009	-0.057633	-0.022424	-0.009776	-0.012581	-0.035005	-0.0027528	-0.025448	-0.041104	-0.054248	-0.027184	-0.061904	-0.033629	-0.024238	-0.0025188	-0.037858	-0.017893	-0.044468	-0.05959	-0.054566	-0.033271	-0.056104	-0.019312	-0.0054186	-0.014887	-0.00045268
0.10486	0.057832	0.084507	0.1107	0.065011	-0.0038011	-0.027257	-0.028191	-0.052779	-0.048616	-0.031466	0.0030279	-0.056723	-0.070593	-0.044175	-0.01105	0.0092484	0.041839	0.068485	0.084206	0.059097	0.0029329	-0.034838	-0.031467	-0.049837	-0.080381	-0.044322	-0.022144	-0.026074	-0.037164	-0.0098019	-0.036774	-0.044773	-0.064843	-0.056445	-0.1001	-0.063703	-0.073024	-0.046514	-0.091861	-0.053347	-0.077208	-0.051439	-0.057302	-0.0059013	-0.034009	-0.013945	-0.046685	-0.039821	-0.049406
0.035589	-0.032618	0.016703	0.019596	-0.0028775	-0.032556	-0.028154	-0.043952	-0.047903	-0.047266	-0.045058	-0.0042334	-0.072473	-0.1093	-0.10356	-0.067268	-0.057519	-0.0095019	0.040438	0.06272	0.025112	-0.014235	-0.045861	-0.028973	-0.027892	-0.018996	0.0083404	0.03	0.019732	-0.015857	-0.023819	-0.044405	-0.058336	-0.082719	-0.075156	-0.10224	-0.090306	-0.09424	-0.087987	-0.093936	-0.059506	-0.038965	-0.041422	-0.031571	-0.0083124	-0.04106	-0.036065	-0.05989	-0.059075	-0.076843
0.081681	0.0012276	0.016616	-0.020589	-0.05385	-0.08825	-0.091192	-0.089939	-0.058552	-0.026454	-0.032565	0.0061513	-0.084067	-0.12832	-0.16017	-0.10325	-0.096089	-0.02017	0.018152	0.062291	-0.0012641	-0.012005	-0.047888	-0.048747	-0.054958	-0.04693	-0.024678	0.022015	0.054027	0.021347	0.026135	0.0035524	-0.050862	-0.084887	-0.08871	-0.11993	-0.11794	-0.090742	-0.091366	-0.068898	-0.02855	-0.0030371	-0.021979	-0.013847	0.00091369	-0.02119	-0.026368	-0.040926	-0.022302	-0.045271
0.065391	-0.029301	0.0061684	0.0074541	-0.022126	-0.059177	-0.037432	-0.079444	-0.085801	-0.045413	-0.044615	-0.024266	-0.08288	-0.11547	-0.15217	-0.1037	-0.094157	-0.0055533	0.010125	0.057427	2.0999e-05	0.00028154	-0.026896	-0.015356	-0.045728	-0.025146	-0.029913	0.00096806	0.055701	0.038103	0.030477	0.046297	-0.012459	-0.077154	-0.074982	-0.10564	-0.10595	-0.10127	-0.097175	-0.086102	-0.024241	0.00020724	0.013368	0.012438	0.035585	-0.021186	-0.049316	-0.05973	-0.028262	-0.06282
-0.010954	-0.05429	-0.019571	-0.0024035	0.0098615	-0.040604	-0.033771	-0.074566	-0.090704	-0.069493	-0.073354	-0.07392	-0.096588	-0.10047	-0.12053	-0.10158	-0.058463	-0.016279	-0.032014	0.006901	-0.0038989	-0.02538	-0.036323	-0.0058047	-0.049923	-0.038284	-0.052683	-0.038157	0.0025579	0.009646	0.022801	0.064903	0.01194	-0.05393	-0.073466	-0.11258	-0.13205	-0.099295	-0.10255	-0.053445	-0.0026669	0.028083	0.012493	0.020742	0.018186	-0.013671	-0.049919	-0.031149	0.013845	-0.010176
-0.013915	-0.047546	-0.036852	-0.025682	-0.012442	-0.035122	-0.044222	-0.063761	-0.080893	-0.039192	-0.057866	-0.029084	-0.036244	-0.051401	-0.1031	-0.085854	-0.072641	-0.056282	-0.067673	-0.039956	-0.037701	-0.066182	-0.040054	-0.018079	-0.036668	-0.023705	-0.037083	-0.044438	-0.005201	-0.0071259	-0.0066192	0.045415	-0.0053477	-0.046333	-0.044549	-0.05375	-0.059723	-0.025308	-0.028332	0.011395	0.036221	0.04717	0.012389	-0.0091011	-0.011828	-0.034961	-0.049451	-0.010838	0.03612	0.0089817
0.11806	0.087008	0.042437	0.045345	0.045198	-0.0060007	-0.060414	-0.036844	-0.054916	-0.061866	-0.069285	-0.026772	-0.047349	-0.080469	-0.099759	-0.090446	-0.080429	-0.086339	-0.078984	-0.030403	-0.034239	-0.051442	-0.033293	-0.037033	-0.089361	-0.09473	-0.11282	-0.085565	-0.021386	0.010756	0.031218	0.077611	0.02811	-0.0064955	-0.0074652	-0.032683	-0.026225	-0.0054744	-0.008859	-0.014911	0.018549	-0.0073414	-0.014402	-0.046295	-0.0062513	-0.010355	0.010615	0.021392	0.067903	0.034662
0.069207	0.044463	0.032511	0.059347	0.088414	0.063585	0.025784	0.017948	-0.028222	-0.063924	-0.095487	-0.05008	-0.052895	-0.072621	-0.07875	-0.069183	-0.064428	-0.083331	-0.059667	-0.025446	-0.015274	-0.041341	0.0046039	0.018826	-0.015025	-0.034023	-0.056129	-0.061162	-0.031011	-0.00079778	0.0014929	0.032887	0.017898	-0.0086605	-0.0056673	-0.033204	-0.010818	-0.0088643	-0.016086	-0.033865	0.018978	-0.010101	-0.020646	-0.047991	-0.014845	-0.034626	-0.011749	-0.0065039	0.010849	-0.012141
0.039548	0.040061	0.039281	0.053241	0.069816	0.057846	0.023249	0.030991	0.0039971	-0.038903	-0.067536	-0.039944	-0.060462	-0.10377	-0.10288	-0.11835	-0.11601	-0.153	-0.12658	-0.089598	-0.065484	-0.08297	-0.031134	-0.0066235	-0.022489	-0.034001	-0.065551	-0.074892	-0.050222	-0.040153	-0.018126	0.015622	0.0061344	-0.0042427	0.0030122	-0.034857	-0.02196	-0.005921	-0.0098768	-0.016755	-0.0011895	-0.016269	-0.027834	-0.056371	-0.016629	-0.031382	-0.0016729	0.00042498	0.0049716	-0.032102
0.10605	0.089742	0.073053	0.067882	0.059463	0.049159	0.015614	0.03136	0.025284	-0.0086777	-0.027618	-0.015366	-0.052761	-0.1318	-0.1536	-0.16951	-0.15873	-0.18432	-0.12811	-0.089959	-0.084935	-0.10972	-0.067552	-0.049375	-0.055621	-0.048906	-0.06126	-0.049862	-0.028066	-0.0082363	-0.0052823	0.010022	0.014228	0.00019207	0.0050204	-0.0097047	0.024527	0.011078	-0.0069538	-0.024223	-0.033618	-0.06375	-0.052038	-0.056614	-0.006528	-0.020952	0.017585	-0.014049	-0.036655	-0.079335
0.11783	0.079794	0.061102	0.018069	0.038908	0.043298	0.028492	0.062921	0.059123	-0.01032	-0.030017	-0.028573	-0.076688	-0.12879	-0.12006	-0.15489	-0.14617	-0.15697	-0.10553	-0.073787	-0.077876	-0.093476	-0.063502	-0.058135	-0.059487	-0.054265	-0.042976	-0.025998	0.017694	0.021212	0.048004	0.060013	0.057154	0.021325	0.010748	-0.026891	-0.017823	-0.011389	-0.037652	-0.0149	-0.023036	-0.043014	-0.045032	-0.015882	-0.0080724	-0.0016656	0.045528	0.016111	-0.021522	-0.022487
0.112	0.081136	0.074801	0.06998	0.089352	0.075479	0.080805	0.084506	0.033036	-0.01912	-0.014353	-0.023023	-0.061757	-0.079242	-0.065881	-0.13009	-0.1417	-0.14193	-0.11812	-0.10999	-0.084526	-0.090147	-0.029552	-0.03164	-0.031526	-0.036556	-0.016506	-0.040223	0.022963	0.026613	0.059814	0.064602	0.057722	0.024883	0.022292	0.011401	0.017267	0.053728	-0.0033804	0.03069	-0.018583	-0.019732	-0.051009	-0.021281	-0.055985	-0.031673	-0.029669	-0.041314	-0.031262	0.0022027
0.11625	0.11067	0.088307	0.086904	0.069644	0.056521	0.053881	0.069731	0.012828	-0.022762	0.0044346	-0.029303	-0.066621	-0.091404	-0.094188	-0.16728	-0.17748	-0.19079	-0.1668	-0.12908	-0.10784	-0.095466	-0.042359	-0.042983	-0.055763	-0.031099	-0.0096655	-0.032904	0.0045217	-8.2533e-05	0.027802	0.061386	0.054711	0.037535	0.048998	0.021954	-0.011352	0.031105	-0.017942	-0.00501	-0.049344	-0.056989	-0.056911	-0.016839	-0.045183	-0.037929	-0.020187	-0.068055	-0.054966	-0.015821
0.12806	0.1085	0.076594	0.067977	0.074092	0.036598	0.055399	0.077977	0.044112	-0.00020956	0.024933	-0.030723	-0.06728	-0.096252	-0.11259	-0.18412	-0.16656	-0.16119	-0.11561	-0.09394	-0.046764	-0.055805	-0.017389	-0.024506	-0.023644	-0.0092	0.020733	-0.014684	-0.019781	0.00029034	0.008227	0.012526	0.02179	0.009186	-0.0098819	-0.041355	-0.042466	-0.01053	-0.063287	-0.03375	-0.056741	-0.072552	-0.070234	-0.017617	-0.059472	-0.042123	-0.051006	-0.1122	-0.073706	-0.024471
0.14084	0.10067	0.081148	0.054016	0.044618	0.0072093	0.0133	0.032798	0.019975	-0.0061278	0.034262	0.010598	-0.038822	-0.06814	-0.068385	-0.14431	-0.14622	-0.12061	-0.068955	-0.070519	-0.035823	-0.029205	0.011792	-0.0026234	-0.0041397	0.025382	0.040986	-0.015926	-0.026977	-0.01333	-0.022885	-0.0083992	0.002523	0.001562	-0.014426	-0.037843	-0.050239	-0.0010357	-0.044005	-0.0029697	-0.0068341	-0.007038	-0.04279	-0.011722	-0.080418	-0.096534	-0.11012	-0.1388	-0.090859	-0.030683
0.07221	0.054022	0.049879	0.027448	0.023775	-0.019555	-0.006935	-0.015581	-0.0036665	-0.0086849	0.029696	0.012862	-0.036924	-0.066535	-0.082433	-0.1577	-0.16606	-0.13757	-0.10155	-0.085122	-0.028904	-0.035945	0.020205	0.040721	0.030859	0.053487	0.072856	0.0023027	-0.071546	-0.062173	-0.069803	-0.058779	-0.036642	0.022353	0.021954	0.0076415	-0.0097486	0.01527	-0.031742	-0.014129	-0.01487	-0.0018536	-0.025258	-0.015845	-0.083265	-0.12485	-0.1796	-0.21867	-0.17008	-0.12464
0.0079317	-0.054917	-0.023025	-0.060799	-0.089112	-0.1014	-0.059896	-0.082019	-0.044955	-0.0047064	0.01375	-0.0028151	-0.031973	-0.058556	-0.11052	-0.1495	-0.13222	-0.108	-0.080491	-0.053841	-0.017206	-0.044538	-0.022896	0.012318	0.046714	0.076464	0.10251	0.027475	-0.056637	-0.10403	-0.11265	-0.1031	-0.030731	0.024039	0.034397	0.0019589	-0.021127	-0.048229	-0.060889	-0.012443	0.01329	0.034197	0.0308	0.027489	-0.062019	-0.10406	-0.16205	-0.19741	-0.19848	-0.14792
-0.059943	-0.10921	-0.067366	-0.10736	-0.069025	-0.083256	-0.063894	-0.083204	-0.027313	-0.0075853	0.006798	0.034402	-0.0048827	-0.037719	-0.065972	-0.07283	-0.075437	-0.037332	-0.025857	-0.0010537	0.012005	-0.0094972	0.015884	0.052846	0.062772	0.073758	0.07957	-0.00653	-0.10859	-0.13186	-0.11195	-0.10646	-0.024971	0.059131	0.056046	0.023339	0.022787	-0.029	-0.048663	0.0026668	0.020504	0.044781	0.040128	0.025325	-0.060832	-0.10213	-0.19092	-0.18277	-0.16264	-0.12524
-0.010285	-0.06775	-0.043733	-0.085579	-0.058837	-0.049795	-0.072451	-0.082891	-0.042769	-0.02842	-0.04642	0.022708	0.0089006	-0.026011	-0.051885	-0.036204	-0.063914	-0.060665	-0.067368	-0.0012841	-0.028811	-0.048868	-0.021081	0.020438	0.007713	0.011163	0.060507	0.013305	-0.04454	-0.094965	-0.069957	-0.079701	-0.022688	0.052638	0.063184	0.071679	0.064155	0.040111	0.0048265	0.039577	0.0433	0.068814	0.044676	0.033418	-0.061279	-0.086106	-0.14769	-0.15829	-0.16173	-0.11048
-0.031997	-0.058514	-0.034386	-0.055185	-0.026063	0.01554	-0.0019816	-0.032005	-0.014487	-0.03129	-0.090638	-0.039532	-0.027033	-0.034627	-0.030915	0.0060272	-0.037538	-0.024489	-0.050138	0.0042029	-0.012592	-0.0094888	0.021715	0.056818	0.063028	0.044487	0.095971	0.043342	0.012884	-0.042301	-0.013182	-0.034587	0.014781	0.074581	0.077303	0.095969	0.076014	0.032663	0.015128	0.042867	0.031258	0.092048	0.080799	0.048826	-0.016304	-0.028296	-0.11838	-0.11164	-0.1208	-0.094736
-0.017729	-0.029997	0.0083509	0.030302	0.038847	0.072616	0.048567	0.0048765	-0.012501	-0.026517	-0.058533	-0.03378	-0.013912	-0.047833	-0.050879	-0.028856	-0.06182	-0.061271	-0.049621	0.0091114	0.004479	0.030616	0.040878	0.039928	0.04311	0.030001	0.038266	0.004015	0.020512	-0.0082649	-0.0048892	-0.022081	0.0081109	0.0027195	-0.0064484	0.027009	0.024305	-0.0018237	0.026403	0.045362	0.037231	0.097765	0.09896	0.041926	0.017128	0.0090175	-0.060398	-0.053609	-0.029354	-0.029003
0.05996	0.075176	0.06128	0.048089	0.090674	0.12672	0.058974	0.05831	0.047019	-0.018215	-0.061584	-0.013727	-0.027982	-0.05636	-0.052641	-0.035308	-0.092697	-0.062178	-0.010731	0.052056	0.059444	0.089841	0.10298	0.081951	0.057618	0.045237	0.071288	0.030019	0.014007	0.043459	0.03764	0.0030663	0.0087281	0.023143	-0.0271	-0.0091822	-0.0055369	-0.025448	-0.0018136	0.0097938	0.0083037	0.044144	0.08551	0.023294	0.032902	0.031182	-0.0056433	-0.012401	0.025739	-2.7197e-05
0.10738	0.12633	0.098399	0.071966	0.073821	0.10665	0.055764	0.051972	0.060597	0.012643	-0.030425	-0.023749	-0.021121	-0.06563	-0.076279	-0.077104	-0.13101	-0.10381	-0.034412	0.025815	0.072636	0.10953	0.11164	0.075773	0.052769	0.033025	0.084295	0.062045	0.095943	0.1362	0.094337	0.036444	0.030091	-0.025064	-0.098826	-0.030024	-0.014417	-0.037283	0.028868	0.063598	0.043624	0.073688	0.11744	0.041113	0.056767	0.046807	0.028583	0.02221	0.050431	0.03342
0.10253	0.13137	0.087272	0.040617	0.026152	0.043467	0.0032099	0.014312	0.014712	-0.0096294	-0.028611	-0.023089	-0.050586	-0.078209	-0.094987	-0.11045	-0.16031	-0.11336	-0.021094	0.026336	0.075911	0.13589	0.14843	0.11407	0.074572	0.082616	0.087471	0.065467	0.08016	0.14777	0.078871	0.025217	0.013648	-0.042509	-0.077982	0.0057277	0.034514	0.01248	0.10152	0.10436	0.058073	0.063612	0.082995	-0.01379	0.027802	0.02252	0.0010434	0.053881	0.09142	0.034093
0.12299	0.14922	0.094849	0.076533	0.074486	0.041134	0.027055	0.080734	0.057034	0.052893	0.070846	0.046578	-0.032775	-0.048798	-0.10287	-0.14798	-0.18311	-0.15284	-0.068441	-0.00090235	0.058316	0.093726	0.10799	0.093259	0.063317	0.057858	0.063747	0.061282	0.033261	0.098382	0.048025	0.015035	-0.0083394	-0.047686	-0.11195	-0.046431	-0.021921	-0.013406	0.060108	0.091725	0.056813	0.042254	0.064832	-0.022916	-0.011561	-0.0092802	0.0019427	0.033496	0.087847	0.069424
0.10513	0.11656	0.045438	-0.014234	0.018882	0.0085991	-0.0053977	0.079484	0.091156	0.036179	0.038601	0.048772	-0.016196	0.0071228	-0.0097613	-0.039757	-0.11252	-0.082954	-0.048455	0.0080206	0.049722	0.096857	0.097525	0.086038	0.038417	0.017511	0.05235	0.060786	0.026944	0.10632	0.090422	0.040133	0.01766	-0.0074962	-0.10246	-0.061794	-0.042983	-0.024878	0.023032	0.088714	0.051121	0.029446	0.042834	-0.0024365	-0.0023688	0.0091794	0.038001	0.070685	0.085115	0.076803
0.11519	0.11926	0.080205	0.0078122	0.016985	-0.026196	-0.043538	-0.0080354	0.026928	0.027848	0.040355	-0.0034284	-0.041271	-0.014764	-0.049374	-0.069662	-0.074863	-0.060415	-0.064594	0.01416	0.031774	0.075571	0.069905	0.048819	0.023374	-0.0057653	0.0076845	0.031873	0.03057	0.054323	0.051962	0.027217	-0.016257	-0.036063	-0.10392	-0.033172	-0.015925	0.027584	0.057215	0.11012	0.079108	0.063306	0.032375	0.010786	0.020005	-0.011189	0.00033932	0.05269	0.058943	0.047814
0.12561	0.11063	0.074984	0.021093	0.015919	-0.031206	-0.031778	0.022688	0.044941	0.019558	0.03067	-0.017001	-0.040785	0.017626	0.029805	-0.0025443	0.014776	0.0092458	-0.00029598	0.049216	0.055335	0.083451	0.063267	0.029362	0.012896	-0.0041648	-0.0026044	0.0079889	0.017903	0.031545	0.032023	-0.0013895	-0.031123	-0.021431	-0.075079	-0.049219	-0.019699	0.053161	0.038776	0.077491	0.098651	0.06887	0.018484	-0.0095698	-0.0059893	-0.046876	-0.027002	-0.0012398	0.011461	-0.023232
0.11167	0.11991	0.11616	0.094431	0.10352	0.070836	0.057782	0.076901	0.095353	0.062822	0.07197	0.030093	0.015971	0.074322	0.073677	0.034191	0.025913	0.022143	0.0095951	0.069566	0.093951	0.1127	0.047916	0.010067	-0.019413	-0.063936	-0.049775	-0.027254	-0.045887	-0.032889	0.0028425	-0.011345	-0.0075429	0.017749	-0.045578	-0.064556	-0.047126	-0.012872	-0.026195	0.01077	0.073977	0.048306	0.01591	0.011509	0.018109	-0.05178	-0.01578	0.0088261	0.027635	0.03575
0.021556	0.034367	0.050776	0.013746	0.02437	0.011778	-0.022036	-0.045339	-0.0039664	-0.043561	-0.037828	-0.042265	-0.012698	0.058346	0.074411	0.050995	0.048646	0.048642	0.010786	0.088554	0.10786	0.13742	0.060355	0.020634	-0.03232	-0.067604	-0.072842	-0.057199	-0.05185	-0.041359	0.011386	0.0011853	0.021139	0.043919	0.005098	-0.025655	-0.01445	0.0081416	0.0084555	0.01557	0.068864	0.054048	0.052132	0.043042	0.076446	-0.0069766	0.018463	0.017233	0.032839	0.017676
0.031209	0.047488	0.052159	0.04036	0.043704	0.0074548	-0.019498	-0.024415	0.0087705	0.023252	-0.001206	-0.042359	-0.060556	-0.010723	-0.031755	-0.016314	0.03195	0.050424	0.035004	0.091025	0.07165	0.078561	0.0095941	-0.060209	-0.088215	-0.084829	-0.099567	-0.087332	-0.039658	-0.064095	-0.03585	-0.043663	-0.017462	-0.0076332	0.014819	0.0070618	0.02584	0.048491	0.043566	0.026986	0.081685	0.0656	0.050411	0.01395	0.016003	-0.065138	-0.064975	-0.063455	-0.037564	-0.0098928
-0.092456	-0.065681	-0.062277	-0.058024	-0.03493	-0.023937	-0.023152	-5.653e-05	0.019289	0.047983	-0.0035612	-0.039275	-0.072964	-0.039976	-0.051529	-0.033985	-0.0059698	-0.004474	-0.031175	0.010386	0.030542	0.017863	-0.023386	-0.033144	-0.07808	-0.070941	-0.071589	-0.03903	-0.037333	-0.051513	-0.02397	-0.008617	0.018151	0.029408	0.048801	0.04768	0.056903	0.072035	0.087574	0.074688	0.099358	0.093579	0.087416	0.036265	0.02221	-0.056267	-0.064765	-0.073279	-0.054894	-0.0050167
-0.046571	-0.03132	-0.019581	-0.02519	-0.00086356	0.023521	0.027053	0.057384	0.05331	0.070399	-0.01023	-0.025929	-0.12814	-0.08484	-0.1196	-0.10613	-0.095659	-0.052654	-0.10982	-0.054488	-0.0068839	-0.024802	-0.049128	-0.017759	-0.045238	-0.064552	-0.069072	-0.043292	-0.067109	-0.092481	-0.058275	-0.022078	-0.016103	0.0087177	0.071513	0.090507	0.086045	0.090323	0.093076	0.070333	0.052268	0.047203	0.074149	0.069722	0.013636	-0.016579	-0.023659	-0.033932	-0.034074	0.055068
-0.11697	-0.084433	-0.052974	-0.058477	-0.02117	-0.018588	-0.016235	-0.018882	-0.019351	0.035519	-0.034446	-0.057708	-0.134	-0.092024	-0.13293	-0.086459	-0.039144	-0.0034141	-0.073338	-0.052796	-0.029111	-0.069337	-0.046794	-0.035742	-0.010319	-0.040182	-0.053405	-0.070238	-0.0531	-0.090265	-0.060397	-0.030137	-0.021542	-0.018469	0.016032	0.047852	0.050521	0.04699	0.068373	0.087466	0.069768	0.042559	0.091135	0.055555	-0.0048914	-0.027895	-0.02168	-0.070186	-0.062909	-0.0048142
-0.070241	-0.042091	-0.0015522	-0.024791	0.044299	0.0071997	-0.0054541	-0.040833	-0.034292	-0.02118	-0.07179	-0.097485	-0.15397	-0.13172	-0.16069	-0.10496	-0.051069	-0.011163	-0.06973	-0.075127	-0.053812	-0.10719	-0.066377	-0.046661	-0.01083	-0.043606	-0.058052	-0.092891	-0.082918	-0.14606	-0.12419	-0.062476	-0.061288	-0.05627	0.013446	0.037771	0.040228	0.057069	0.051102	0.090351	0.077555	0.0057038	0.024281	0.033734	-0.042895	-0.049778	-0.017739	-0.039335	-0.062131	-0.01483
-0.010254	-0.0045607	0.027353	-0.026874	0.0042866	-0.04088	-0.048783	-0.10791	-0.09342	-0.070935	-0.08037	-0.10554	-0.11635	-0.096242	-0.13332	-0.10387	-0.036899	0.00344	-0.038628	-0.017433	0.01727	-0.03545	0.002412	0.043903	0.072657	0.039191	0.03526	-0.015748	-0.03433	-0.099158	-0.08723	-0.027559	-0.025251	-0.0088279	0.074475	0.096297	0.078633	0.085201	0.059545	0.063295	0.048537	-0.013007	0.030884	0.070646	0.009803	-0.013105	0.023346	-0.0083388	-0.034916	-0.026192
0.053977	0.052651	0.089957	0.062555	0.090393	0.0054495	0.0052362	-0.073146	-0.071191	-0.080474	-0.059342	-0.082661	-0.095002	-0.084327	-0.11642	-0.090037	-0.054427	0.029989	0.025176	0.030428	0.034947	-0.0094631	0.0021812	-0.0019299	0.035358	0.025972	0.040452	-0.033422	-0.040636	-0.10264	-0.11457	-0.087469	-0.072892	-0.050743	0.032824	0.047848	0.03078	0.025732	-0.012779	-0.005354	-0.012289	-0.025674	0.013924	0.070664	0.035408	0.043325	0.045413	0.017235	0.0066016	-0.0029653
-0.028554	-0.024863	0.0076384	-0.017272	0.002563	-0.029941	-0.043569	-0.13811	-0.12071	-0.11513	-0.085521	-0.10078	-0.046998	-0.013668	-0.043057	-0.0091997	0.028319	0.08675	0.034298	0.041826	-0.010707	-0.02505	-0.026991	-0.034022	-0.0082039	0.013696	0.017967	-0.052085	-0.032882	-0.061456	-0.044879	-0.031938	0.0071745	0.0023612	0.00042292	-0.0096396	-0.035346	-0.029623	-0.065904	-0.036847	-0.021437	-0.017888	-0.0091703	0.059901	0.092612	0.066393	0.08492	0.033826	0.0013215	-0.044731
0.048745	-0.0027337	0.0047644	-0.03668	-0.0028951	-0.054075	-0.047489	-0.069712	-0.02184	-0.064481	-0.040415	-0.0325	-0.025082	0.0047943	0.0080794	0.0013088	-0.005414	0.049418	-0.025513	-0.041917	-0.040623	-0.0076539	-0.03094	-0.019497	0.012222	0.020469	0.032825	-0.012448	0.0079802	-0.018734	0.0065344	0.012405	0.044045	0.048653	0.044087	0.021254	-0.026836	-0.0057145	-0.056796	-0.037096	-0.0073078	0.030923	0.016145	0.098738	0.11663	0.053615	0.047498	0.039396	-0.028138	-0.069275
0.047371	-0.012925	-0.016782	-0.082477	-0.073548	-0.031673	0.012384	0.051791	0.14333	0.15419	0.094067	0.059935	0.0039961	-0.012079	-0.048112	-0.037166	-0.031808	0.046953	-0.0078294	-0.01264	-0.041254	0.00084769	-0.058155	-0.044225	-0.013562	0.0076884	0.055223	0.024563	0.043686	0.063455	0.069491	-0.015809	0.033038	0.032178	-0.0045317	-0.011364	-0.0079312	-0.01838	-0.050032	-0.049812	-0.016616	0.030481	0.03303	0.063739	0.091076	0.037192	0.014471	-0.010031	-0.051902	-0.069741
-0.031127	-0.090705	-0.086942	-0.18665	-0.15435	-0.091	-0.038107	-0.0041307	0.11046	0.084759	0.034118	0.02575	-0.046847	-0.056806	-0.058289	-0.067675	-0.091936	0.0076808	-0.058076	-0.070244	-0.075666	-0.027564	-0.093619	-0.060718	0.012593	-0.0077268	-0.0060113	-0.027978	-0.02527	-0.028098	0.013754	-0.052505	0.0089471	-0.0096239	-0.10171	-0.13317	-0.10555	-0.11007	-0.13854	-0.10356	-0.07483	-0.037739	-0.07389	-0.037733	0.018521	0.0023847	-0.011624	0.0014448	-0.032968	-0.062891
-0.0095634	-0.034676	-0.041541	-0.15764	-0.14001	-0.12085	-0.095026	-0.04651	0.1059	0.053405	0.050715	0.0663	0.010608	0.001806	0.051024	0.00020311	-0.0060971	0.083362	0.0029227	-0.0092806	0.019524	0.068311	-0.025357	0.023574	0.068575	0.034303	-0.01547	-0.028927	-0.04696	-0.037611	0.0089856	-0.044792	0.043603	0.024343	-0.070485	-0.092275	-0.043466	-0.060463	-0.10595	-0.036257	-0.034378	-0.053253	-0.1298	-0.05442	-0.039119	-0.054101	-0.0013222	0.059797	-0.020868	-0.066505
0.058763	0.035689	-0.024863	-0.15627	-0.14785	-0.18399	-0.17454	-0.064701	0.084867	0.067097	0.063577	0.080632	0.012399	-0.04133	-0.018201	-0.075324	-0.079505	-0.03832	-0.024952	-0.034569	0.019207	0.065396	0.0062443	0.023419	0.070651	0.07327	0.023845	0.016458	-0.030148	-0.048738	-0.053817	-0.11863	-0.036414	-0.017261	-0.093623	-0.085776	-0.01096	-0.046355	-0.10223	0.0052375	0.010052	-0.0089341	-0.071761	-0.037664	-0.06696	-0.095916	-0.075337	0.010009	-0.013779	-0.051829
-0.0057454	0.0029621	-0.044649	-0.15597	-0.19677	-0.18984	-0.1939	-0.12274	0.023735	0.036692	0.024069	0.033865	-0.00092958	-0.068257	-0.043757	-0.036061	-0.028821	0.026504	0.073284	0.076375	0.068655	0.088875	0.014911	0.025205	0.053065	0.065329	0.014316	0.0056904	-0.035994	-0.096099	-0.10779	-0.17873	-0.10332	-0.082279	-0.10628	-0.067953	0.030184	-0.0086114	-0.099058	0.017936	-0.0058659	-0.039394	-0.06706	-0.019664	-0.063886	-0.070299	-0.026222	0.042989	0.019601	-0.0095748
0.08098	0.068073	0.002782	-0.080318	-0.15816	-0.18265	-0.21183	-0.17387	-0.0708	-0.070106	-0.015496	0.07129	0.084956	0.03868	0.049468	0.014571	-0.054807	-0.0019814	0.027284	0.04803	0.061104	0.10779	0.029783	0.040282	0.078477	0.11586	0.051088	0.049048	0.023744	-0.06649	-0.072704	-0.11362	-0.052899	-0.053367	-0.088942	-0.064716	0.025439	-0.017538	-0.10399	0.038564	0.034724	-0.0040459	-0.022319	0.016312	-0.024029	-0.046899	-0.00099071	0.078914	0.078824	0.031697
0.10967	0.11329	0.04051	0.022631	-0.054373	-0.065211	-0.10114	-0.032037	0.038373	0.056223	0.070815	0.12706	0.10404	0.031339	0.042634	0.04011	0.018829	0.07362	0.11769	0.11114	0.11451	0.1254	0.044876	0.046906	0.056476	0.095646	0.072537	0.1027	0.086328	0.013328	-0.022345	-0.063561	-0.0045127	0.026207	0.017354	0.067116	0.15365	0.041864	-0.041274	0.10845	0.1335	0.078641	0.10128	0.11442	0.03699	-0.021266	0.026515	0.096444	0.078533	0.064751
0.14656	0.073355	0.0015961	-0.050445	-0.1642	-0.080103	-0.07767	-0.020855	0.040487	0.067313	0.023577	0.069535	0.051301	-0.014116	-0.024843	-0.01574	-0.048353	-0.020168	0.015277	0.021753	0.014556	0.044789	-0.029682	-0.022091	0.021775	0.060294	0.056111	0.12038	0.1224	0.034621	0.0076177	-0.032348	-0.010738	0.00909	0.0065282	0.020856	0.05523	-0.033456	-0.1009	-0.0065361	0.072377	0.061342	0.12917	0.11967	0.083161	0.01497	0.044921	0.059042	0.072368	0.044898
0.042177	-0.013755	-0.02614	-0.068583	-0.14088	-0.056986	-0.049817	-0.025693	0.071164	0.092088	0.083023	0.15218	0.10808	0.024348	0.023805	0.029554	-0.01424	0.047903	0.042292	0.059596	0.027851	0.017947	-0.044709	0.003275	0.020789	0.047658	0.079268	0.10831	0.096899	0.0050444	-0.016068	-0.05386	-0.021653	-0.014295	0.023499	0.036828	0.037428	-0.034109	-0.040186	0.0057806	0.070273	0.098454	0.18378	0.16226	0.10333	0.067455	0.055543	0.05205	-0.0042095	-0.0012868
0.048909	0.013801	-0.0028015	-0.1005	-0.1346	-0.060863	-0.088163	-0.033204	0.036469	0.038005	0.053958	0.14376	0.07093	0.012167	-0.027649	-0.023539	-0.066118	-0.014639	-0.043554	0.057825	-0.014262	-0.03034	-0.079737	0.021311	-0.02189	0.077233	0.12984	0.16844	0.12591	0.088362	0.013617	-0.025033	0.012526	0.017013	0.022001	0.037697	0.018262	-0.041269	0.00011005	0.022247	0.091423	0.11453	0.18277	0.13864	0.11766	0.12503	0.12706	0.085422	0.041841	0.023232
-0.060346	-0.055813	-0.070293	-0.15221	-0.14101	-0.093175	-0.13727	-0.053274	0.030834	0.063245	0.08806	0.13673	0.062209	0.0043656	-0.018066	-0.03165	0.0080427	0.034735	0.00581	0.061651	0.0145	-0.043057	-0.065101	0.021829	-0.0098342	0.091665	0.14559	0.18661	0.12127	0.081268	-0.0087862	-0.039895	-0.020051	-0.0079283	0.002907	0.03137	0.0059835	-0.031059	0.038928	0.052928	0.1147	0.14143	0.18866	0.16023	0.13896	0.10682	0.10702	0.043957	-0.00498	-0.034036
-0.05438	-0.03797	-0.011316	-0.10759	-0.15069	-0.092486	-0.17918	-0.12384	-0.04452	0.0077545	0.015165	0.075425	0.0097619	-0.0046445	-0.029977	-0.027839	-0.036919	-0.023884	-0.06532	0.014835	-0.035168	-0.019604	-0.029941	0.012535	-0.013666	0.10324	0.11867	0.15318	0.11117	0.071116	-0.0033655	-0.031577	-0.045163	-0.046775	-0.038062	-0.02879	-0.0067198	0.016065	0.094516	0.075666	0.10732	0.1102	0.12691	0.07581	0.052386	0.022398	-0.013065	-0.061756	-0.073176	-0.065018
-0.14615	-0.039805	-0.01858	-0.031432	-0.027948	-0.014164	-0.16684	-0.088566	-0.032543	0.027298	0.052113	0.12148	0.01431	-0.025947	-0.058462	-0.02639	-0.021855	0.024742	0.011114	0.063223	-0.0038173	-0.0044057	-0.022458	0.0025855	-0.0044168	0.1051	0.097367	0.12772	0.1031	0.07308	-0.0169	-0.004313	-0.018446	-0.052282	-0.091198	-0.064896	-0.0076719	0.021148	0.10784	0.1374	0.1643	0.1228	0.13899	0.084384	0.06177	0.00031299	-0.032191	-0.089681	-0.10232	-0.1069
-0.020401	0.015218	0.023601	0.023202	-0.026281	-0.090906	-0.18918	-0.13284	-0.097831	-0.027391	0.033036	0.074787	-0.032015	-0.063856	-0.093993	-0.068504	-0.06337	0.03301	0.069658	0.080589	0.054379	0.087558	0.031947	0.0040869	0.065992	0.12624	0.074488	0.096588	0.12956	0.095685	0.046242	0.086803	0.07451	0.012132	-0.065661	-0.11235	-0.046424	-0.0077565	0.013907	0.065696	0.12508	0.054597	0.038696	0.011051	0.020374	-0.06478	-0.080225	-0.11561	-0.10056	-0.12163
0.0063111	-0.02736	0.0027881	0.044843	-0.022995	-0.060458	-0.053223	-0.044442	-0.032351	0.042884	0.11758	0.11263	0.04582	0.018974	-0.0099049	-0.04716	-0.070093	0.0034283	0.058867	0.015607	0.018473	0.080392	0.037315	-0.044309	0.068564	0.092515	0.01909	-0.0072727	0.019492	-0.012497	-0.05023	0.029854	0.055685	0.02465	-0.013074	-0.071744	-0.0515	-0.0023564	0.025048	0.031029	0.10168	0.066247	0.043668	-0.010288	0.026519	-0.10798	-0.1515	-0.17537	-0.12054	-0.16569
0.065478	0.028501	0.024739	0.055346	-0.014589	-0.047017	-0.038788	-0.0075492	-0.012303	-0.018346	0.02538	0.027226	-0.033488	-0.010551	-0.0023378	-0.012497	-0.050704	0.011772	0.053327	0.052898	0.043949	0.088694	0.052571	-0.0277	0.049521	0.05684	-0.008832	-0.021759	-0.012496	-0.013145	-0.058297	0.020214	0.013497	0.010728	-0.021176	-0.0058494	-0.00093119	0.058092	0.051477	0.022612	0.038773	0.036976	0.0031363	-0.0098297	-0.006301	-0.094369	-0.11525	-0.10435	-0.078399	-0.06784
0.12427	0.08625	0.045581	0.081203	0.050585	-0.0057978	0.012744	0.045572	0.04482	0.059798	0.087951	0.091632	0.053374	0.06252	0.022897	-0.0021322	-0.051291	-0.00015277	0.011891	0.015829	-0.03425	0.021737	-0.0037269	-0.048209	0.02535	0.054695	-0.018375	-0.041199	-0.054513	-0.036501	-0.049265	0.040354	0.03783	0.058304	-0.0080161	-0.0042248	-0.052074	0.0052672	-0.048482	-0.039486	-0.0050017	0.016151	0.0037482	0.098645	0.129	0.033568	0.05734	0.061214	0.02048	-0.04323
0.1599	0.061763	0.029737	0.0076566	-0.031912	-0.044658	-0.0054146	0.010629	0.0050983	0.033533	0.047444	0.076938	0.093246	0.13369	0.10216	0.054063	-0.035173	-0.028696	-0.056123	-0.047681	-0.063178	0.010514	0.036427	-0.0065599	0.040203	0.027186	-0.02913	-0.12732	-0.13814	-0.098588	-0.060619	0.0055636	0.019467	0.052778	0.053139	0.080131	0.018713	0.047857	0.026535	-0.062166	-0.061133	0.016332	0.0073838	0.046611	0.10344	-0.012305	-0.052597	-0.023722	-0.041881	-0.076494
0.12115	0.1004	0.095701	0.089364	0.073756	0.11902	0.094398	0.087542	0.039295	0.061208	0.045882	0.036397	0.058738	0.11803	0.066766	0.011342	-0.012155	-0.017141	-0.082282	-0.030977	-0.05384	0.026946	0.012468	-0.0061659	0.036429	0.048186	-0.036568	-0.054004	-0.067858	-0.083918	-0.036828	0.033401	0.04664	0.040899	0.11772	0.16372	0.086967	0.045001	0.053547	-0.066861	-0.09298	0.0053816	0.0082898	0.035526	0.078411	-0.022044	-0.048916	0.0037137	0.0090621	-0.054228
0.084615	0.13287	0.078536	0.034956	0.037781	0.08905	-0.0059451	0.053195	0.06807	0.046957	-0.014866	-0.034623	-0.038633	0.026238	0.021837	-0.01259	-0.0064877	0.026357	-0.080297	-0.042925	-0.033779	0.040187	-0.010089	-0.017202	-0.0089947	-0.0095614	-0.080066	-0.043659	-0.010005	0.017591	0.079686	0.12931	0.081934	0.037568	0.057458	0.063154	0.031665	0.013988	0.0072869	-0.063395	-0.055358	0.0168	-0.033971	0.040021	0.029445	-0.051445	-0.058584	0.036103	-0.011255	-0.016249
0.1222	0.15198	0.086196	0.033644	0.045652	0.049674	-0.034228	0.030623	0.028536	0.06303	0.016347	-0.032602	-0.011609	0.038974	0.030875	-0.0038402	0.012784	0.0032468	-0.053643	-0.089797	-0.072951	0.04243	0.019235	-0.0091654	0.054191	0.016475	-0.054887	-0.034624	0.016144	-0.00162	0.11078	0.1427	0.10739	0.05604	0.077785	0.064143	0.021749	0.0092685	0.024529	-0.018888	-0.0031524	0.065687	0.016969	0.042569	0.054481	-0.023785	-0.085793	-0.022586	-0.07703	-0.13174
0.18963	0.15714	0.11434	0.049136	0.043576	0.010143	-0.029554	0.029891	-0.016295	0.012473	0.025085	-0.031275	-0.010069	0.030691	-0.01296	-0.062903	-0.036341	-0.039231	-0.053727	-0.033764	0.0072247	0.085228	0.041749	0.0063221	0.016935	-0.00030603	0.011487	0.021467	0.11931	0.084818	0.1162	0.023297	0.014744	-0.071618	-0.012181	0.012687	0.0064456	-0.0038739	0.036985	0.020253	0.035622	0.10914	0.043927	0.033277	0.01171	-0.07217	-0.16703	-0.10964	-0.11627	-0.14828
0.18421	0.21668	0.15994	0.078889	0.078626	0.018334	-0.038221	0.037051	0.019158	0.027249	0.059228	-0.053002	-0.075223	-0.026252	-0.10391	-0.13345	-0.060198	-0.030529	-0.032018	0.0054137	0.020494	0.077474	0.033447	0.017173	0.043934	0.062199	0.057158	0.066985	0.10324	0.081353	0.068045	-0.0046316	-0.012996	-0.044338	-0.017919	0.0028293	0.0031365	-0.0087087	0.0059838	0.054085	0.089629	0.14458	0.093698	0.10577	0.067219	0.026596	-0.020392	-0.019102	-0.041109	-0.1458
0.06143	0.094587	0.017041	-0.041387	0.0072206	-6.2845e-05	-0.017371	0.06884	0.073355	0.043491	0.034883	-0.060842	-0.030239	0.019616	-0.044274	-0.052475	-0.016793	-0.035965	-0.026976	0.0075679	0.01707	0.063158	0.038177	0.00017667	-0.026526	-0.044533	-0.017013	-0.018521	-0.0089876	0.019686	0.027878	-0.06744	-0.12317	-0.1213	-0.15377	-0.14363	-0.13709	-0.048093	0.0010687	0.067305	0.084952	0.10055	0.021164	-0.011534	-0.0079715	0.020905	-0.0059484	0.059182	0.09361	0.026955
0.071198	0.073074	0.044382	0.027231	0.061914	0.064984	0.066726	0.10597	0.054574	0.061029	0.063583	0.0038019	0.018996	0.051068	-0.053126	-0.098686	-0.091081	-0.10301	-0.056168	-0.0059998	0.025916	0.077782	0.074068	0.0093832	0.021507	-0.0014496	-0.0087459	-0.035868	-0.030264	-0.047387	-0.0367	-0.081975	-0.088221	-0.056289	-0.069409	-0.062387	-0.067761	-0.05978	-0.055268	0.015936	0.028932	0.035455	0.050209	0.014864	0.017439	0.010205	-0.045219	-0.047866	0.036238	-0.043137
-0.043932	-0.016013	0.001672	0.01907	0.021149	0.085663	0.07012	0.076273	0.030662	0.024702	0.017972	0.042247	0.048121	0.069973	-0.04595	-0.072178	-0.11836	-0.13164	-0.12244	-0.032371	-0.02938	0.021513	-0.0059193	-0.034064	-0.059691	-0.05582	-0.076702	-0.075781	-0.065168	-0.051091	-0.058974	-0.065409	-0.043973	-0.020363	-0.034871	-0.046755	-0.070843	-0.087194	-0.094029	-0.045201	0.0024096	0.032093	0.077504	0.040057	0.081646	0.049171	-0.014258	-0.077133	0.049877	-0.061498
-0.20856	-0.16222	-0.13917	-0.082747	-0.042437	0.071396	0.041351	0.062643	0.014929	-0.039969	-0.080076	0.001011	0.018562	0.05332	-0.013687	-0.06304	-0.13586	-0.18177	-0.18056	-0.11184	-0.060595	-0.02732	-0.023901	-0.031847	-0.0026177	-0.061819	-0.078201	-0.08407	-0.1338	-0.14098	-0.070122	-0.04637	-0.030619	0.04868	0.036262	-0.020936	-0.053101	-0.049376	-0.054246	-0.038585	-0.0096104	0.041838	0.067312	-0.034334	0.033406	0.054126	-0.0055406	-0.043274	0.086423	-0.034054
-0.1285	-0.15704	-0.13633	-0.083056	-0.033183	0.068559	0.090715	0.076863	0.05777	-0.019119	-0.12439	-0.016563	0.077865	0.11413	0.075493	0.055646	-0.034644	-0.13508	-0.16769	-0.10051	-0.056854	-0.026106	-0.02436	-0.051735	-0.041606	-0.10272	-0.11018	-0.09862	-0.1249	-0.15549	-0.06253	-0.079632	-0.067539	-0.01345	-0.01658	-0.099049	-0.10482	-0.047237	-0.034073	-0.011171	-0.011946	0.024156	0.026985	-0.066081	-0.027249	-0.0060313	-0.030157	-0.058234	0.090947	0.037821
-0.017192	-0.015498	-0.0082112	0.0054801	-0.021137	0.057988	0.012382	-0.016768	0.00080395	-0.036064	-0.13061	0.024915	0.084632	0.086747	0.086407	0.058091	-0.072092	-0.11153	-0.1124	-0.053898	-0.008777	0.047151	0.071649	0.043094	0.053821	0.023073	0.023541	-0.015798	-0.049009	-0.089706	-0.050436	-0.043692	0.017073	0.076977	0.087152	0.027342	-0.010472	-0.044121	-0.098798	-0.0715	-0.050407	0.025961	0.074134	0.061474	0.06935	0.059895	0.015145	-0.14271	-0.0484	-0.10836
-0.033327	-0.0050858	-0.024453	-0.020888	-0.043885	0.04334	0.014895	-0.0070861	0.016372	-0.041406	-0.16238	-0.048632	0.054942	0.046001	0.094277	0.1111	0.036251	-0.038093	-0.044567	0.017437	0.022056	0.011694	0.052303	0.059306	0.032636	-0.0016378	0.052078	-0.0030148	-0.077708	-0.11388	-0.050999	-0.087181	-0.018054	0.06712	0.051381	-0.0031356	-0.053035	-0.045057	-0.077927	-0.033316	-0.063435	0.0091823	0.011288	0.001992	0.015658	0.061444	0.060641	-0.10748	-0.044017	-0.10826
0.0132	-0.0062939	0.0097555	-0.073177	-0.053666	0.015262	0.043636	-0.016791	0.050541	-0.019054	-0.10274	-0.048318	0.01279	-0.017984	0.047425	0.055874	0.011534	-0.0009199	0.025548	0.081523	0.061893	0.030925	0.052795	0.045496	0.0037701	-0.010472	0.090535	-0.00024523	-0.059082	-0.07752	-0.045496	-0.11695	-0.024085	0.025009	0.0084648	-0.063743	-0.093024	-0.083785	-0.094506	-0.054998	-0.058467	-0.016005	-0.035148	-0.018564	-0.0067539	0.051872	0.093123	-0.00066163	0.038035	-0.0090969
-0.018015	0.0034828	0.0021215	-0.083049	-0.088606	0.021691	0.036257	-0.0038046	0.10293	0.087803	-0.022041	-0.0024472	0.072259	0.050383	0.10272	0.11311	0.10683	0.063557	0.055263	0.067166	0.050323	0.0002851	0.029805	0.03593	0.0063675	-0.017247	0.041425	-0.036767	-0.10866	-0.10892	-0.086167	-0.12447	-0.055086	0.0015233	-0.055672	-0.096535	-0.11264	-0.10708	-0.17175	-0.11432	-0.13221	-0.086615	-0.098242	-0.033038	-0.021813	0.022229	0.063233	-0.06089	-0.062989	-0.088164
-0.12798	-0.10398	-0.054253	-0.094762	-0.07267	0.061422	0.061749	0.021172	0.083369	0.042439	-0.030943	0.043419	0.091157	0.03156	0.12776	0.077588	0.055253	0.017344	0.051679	0.030234	0.048416	0.0091768	0.056925	0.081999	0.081417	0.03654	0.090364	-0.02389	-0.090543	-0.092221	-0.055963	-0.093198	-0.019861	0.041322	-0.028112	-0.07487	-0.076782	-0.073453	-0.16623	-0.14282	-0.13895	-0.12534	-0.12678	-0.055653	0.010862	0.078693	0.13748	0.0079115	-0.043351	-0.063939
-0.17044	-0.17484	-0.12833	-0.16842	-0.10895	0.017131	0.069323	0.046047	0.10146	0.07547	0.0083112	0.060084	0.063605	0.029079	0.052977	-0.0033514	0.0019518	-0.026506	-0.020642	-0.031138	-0.014193	-0.093456	-0.064966	-0.039342	-0.035461	-0.077785	-0.050464	-0.092521	-0.11643	-0.10555	-0.070435	-0.081424	-0.052701	-0.014698	-0.07189	-0.085262	-0.054133	-0.030294	-0.093513	-0.072582	-0.078042	-0.095578	-0.14032	-0.10854	-0.050994	-0.02329	0.064046	0.023123	-0.049025	-0.054583
-0.22871	-0.24415	-0.17568	-0.19241	-0.095527	-0.019946	0.033586	0.0063399	0.050499	0.040889	0.043238	0.098223	0.068029	0.097138	0.082143	0.0032871	-0.019647	-0.037637	-0.078605	-0.11352	-0.13932	-0.17034	-0.15592	-0.16303	-0.080607	-0.039526	-0.054025	-0.046846	-0.0057331	-0.032049	-0.032134	-0.06528	-0.092665	-0.090078	-0.15701	-0.17054	-0.084872	-0.058457	-0.13537	-0.11637	-0.093063	-0.11777	-0.1271	-0.13924	-0.087231	-0.080408	0.0026392	-0.020627	-0.049213	-0.038535
-0.13376	-0.1066	-0.092699	-0.076266	-0.060926	-0.0017871	-0.032074	0.0043619	0.011051	0.047355	0.047146	0.076674	0.051871	0.12969	0.090566	-0.0036257	0.03213	-0.02442	-0.11559	-0.12797	-0.093846	-0.13981	-0.084922	-0.066332	0.031219	0.042122	-0.0094888	-0.040627	-0.049301	-0.10605	-0.12178	-0.11179	-0.12407	-0.088949	-0.14881	-0.12709	-0.081182	-0.06009	-0.12787	-0.13127	-0.18358	-0.19378	-0.22815	-0.24241	-0.17624	-0.16497	-0.07229	-0.066266	-0.10311	-0.066745
-0.1121	-0.052703	0.0111	0.016173	0.0404	0.033237	-0.030772	-0.064196	-0.059956	-0.070942	0.0025527	0.043857	-0.013992	0.03427	0.083579	-0.00091688	0.020706	0.023605	-0.03495	-0.061501	-0.040626	-0.077727	-0.054475	-0.074087	-0.042228	0.044744	0.0017591	-0.032859	-0.0069482	-0.033247	-0.13305	-0.0942	-0.086396	-0.093446	-0.12246	-0.11306	-0.071694	-0.031076	-0.0064612	-0.040298	-0.089396	-0.13804	-0.1684	-0.22259	-0.12475	-0.11934	-0.005163	0.0063151	-0.022893	-0.014377
-0.062863	0.015257	0.020955	0.056705	0.031539	0.036831	-0.015722	0.0043622	-0.032454	0.00053843	0.036128	0.019153	-0.066817	-0.012864	0.024202	-0.064067	-0.051158	-0.041957	-0.10619	-0.11037	-0.060178	-0.061083	-0.052827	-0.074783	-0.096058	-0.016509	-0.033706	-0.031657	0.046104	0.042803	-0.083513	-0.057863	-0.041709	-0.066209	-0.082505	-0.077456	-0.074864	-0.049125	-0.030473	-0.046028	-0.058516	-0.1084	-0.17774	-0.25412	-0.20672	-0.25471	-0.14999	-0.084408	-0.070975	-0.023066
-0.039493	0.033524	0.059072	0.07777	0.052214	0.046787	0.011999	0.05352	0.040698	-0.0086007	0.0094767	-0.034627	-0.10189	-0.051521	0.058492	-0.0081007	0.02428	-0.0165	-0.069542	-0.080842	-0.030178	-0.046754	-0.032939	-0.042593	-0.052361	0.03693	0.10267	0.07912	0.14094	0.15777	0.028806	-0.043065	-0.00066188	-0.030059	-0.06862	-0.11045	-0.095853	-0.034247	-0.0079066	-0.0075162	-0.013259	-0.048721	-0.12972	-0.17934	-0.17034	-0.17319	-0.084095	-0.030346	-0.036328	0.033105
0.019183	0.08498	0.081801	0.10035	0.0034165	0.0015979	-0.033583	0.016845	0.015525	-0.017701	-0.02228	-0.049616	-0.052343	-0.05087	0.052159	0.0016809	0.0068187	-0.05125	-0.082517	-0.08072	0.019289	0.0085365	0.02662	0.07966	0.031758	0.053729	0.13806	0.10004	0.128	0.17446	0.015988	-0.027613	0.016762	-0.051186	-0.059545	-0.066036	-0.095739	-0.041234	0.031351	0.029599	0.032506	0.028451	-0.056281	-0.08823	-0.095651	-0.075073	-0.01049	0.043484	0.0096604	0.076238
-0.030498	0.031577	0.01768	0.078974	0.033291	0.021717	0.028191	0.067864	0.013659	-0.03366	-0.054204	-0.05633	-0.061461	-0.062169	0.016616	-0.025518	-0.096389	-0.1086	-0.096764	-0.13862	-0.064419	-0.036904	-0.04246	-0.025914	-0.012487	0.040041	0.10607	0.11222	0.19792	0.23273	0.083472	0.0014335	0.0047412	-0.055455	-0.075336	-0.10891	-0.047503	0.024175	0.040689	0.080071	0.14597	0.093937	0.016509	-0.048694	-0.081158	-0.055119	0.013268	0.020452	0.047604	0.096071
-0.044848	0.009485	0.01565	0.068521	0.011789	0.034214	0.077497	0.088533	0.038144	0.051701	-0.017283	-0.032133	0.037324	0.092397	0.076425	0.050103	-0.046224	-0.13994	-0.17556	-0.20485	-0.1374	-0.10264	-0.075728	0.007323	0.085764	0.12266	0.22322	0.19936	0.27239	0.27703	0.21882	0.12485	0.15932	0.11185	0.058623	-0.032052	-0.0032931	0.043639	-0.0035523	0.073215	0.14057	0.069209	-0.0077823	-0.027425	-0.054721	-0.042364	0.0070173	0.012599	0.04401	0.078473
0.056763	0.10594	0.13634	0.17098	0.039046	0.0092178	0.022625	-0.045452	-0.058002	0.029589	0.025201	-0.001582	0.081742	0.1103	0.038065	-0.00054357	-0.040635	-0.098241	-0.11461	-0.11219	-0.086654	-0.093341	-0.098242	-0.011867	0.084354	0.1268	0.18674	0.16592	0.20833	0.157	0.11115	0.065667	0.1336	0.066064	0.040446	0.011941	0.043369	0.071924	0.046061	0.093551	0.11346	0.065579	-0.015244	0.0024222	-0.017874	0.012019	-0.0014685	0.012889	0.02889	0.048473
0.086548	0.10161	0.12094	0.17234	0.034406	-0.024534	0.0094991	-0.075815	-0.153	0.00044503	0.040879	0.010098	0.10548	0.16168	-0.0077968	-0.059573	-0.085255	-0.10273	-0.14808	-0.090401	-0.061092	-0.040586	-0.037552	0.030539	0.10677	0.098469	0.048857	0.0045401	0.093813	0.0037175	0.029529	0.046818	0.10984	0.022979	0.041859	0.043628	0.085498	0.063446	0.041553	0.057753	0.060025	-0.0084903	-0.060394	-0.050394	-0.046765	-0.072248	-0.069437	-0.056461	-0.0090532	0.0024992
0.17	0.17139	0.22015	0.24423	0.12525	0.072168	0.1149	-0.053304	-0.1017	0.051128	0.094404	0.0075801	0.096082	0.13364	-0.046728	-0.10692	-0.083283	-0.071636	-0.10288	-0.012204	0.0279	0.027023	0.044536	0.10425	0.14528	0.13651	0.10179	0.0052843	0.04482	-0.04079	0.025218	0.077957	0.16777	0.12751	0.14541	0.10444	0.12034	0.1118	0.047089	0.050259	0.013552	-0.070907	-0.15663	-0.13322	-0.11675	-0.1056	-0.12314	-0.068	-0.02301	-0.02734
0.10183	0.10878	0.20361	0.23464	0.13092	0.10647	0.15841	-0.024949	-0.03309	0.088331	0.14387	0.04268	0.15387	0.15312	-0.0064276	-0.095283	-0.018757	-0.053081	-0.11437	0.0054528	0.081434	0.03941	0.046606	0.11444	0.10628	0.034329	0.013012	-0.070256	-0.023233	-0.098518	0.0037709	0.077676	0.17141	0.1029	0.12519	0.11184	0.048734	0.0063471	-0.016989	0.0052095	-0.090954	-0.10694	-0.13941	-0.07192	-0.080616	-0.031084	-0.040111	0.012405	-0.017799	-0.01986
0.28094	0.19923	0.22316	0.23155	0.12856	0.032636	0.11638	0.0014656	-0.026551	0.040976	0.1347	0.028212	0.089788	0.093543	-0.042735	-0.15891	-0.066922	-0.02543	-0.072039	0.10251	0.16585	0.13196	0.11502	0.14066	0.033917	-0.055623	-0.14015	-0.18983	-0.13288	-0.14531	-0.097855	0.0083726	0.046869	0.015118	0.059576	0.11378	0.030964	0.0092198	-0.056952	-0.055302	-0.16597	-0.13786	-0.17564	-0.093926	-0.14775	-0.057663	-0.05662	-0.0099436	-0.055495	-0.064613
0.26766	0.14756	0.12917	0.12575	0.11366	-0.0011283	0.098026	0.091533	0.017105	0.0426	0.11289	0.015889	0.021564	0.11309	-0.040599	-0.096569	-0.0089288	0.0030006	-0.08635	0.060425	0.12361	0.093668	0.1543	0.19472	0.10706	0.0061523	-0.083657	-0.15257	-0.11391	-0.079637	-0.021123	0.070288	0.09006	0.057089	0.061101	0.06185	0.026234	-0.021378	-0.097921	-0.090599	-0.17182	-0.19582	-0.15254	-0.079615	-0.11196	-0.016932	0.065089	0.032264	-0.018121	-0.031727
0.23739	0.093785	0.048657	0.012225	-0.0088243	-0.064496	0.015865	0.06068	0.022625	0.074007	0.1457	0.10883	0.12049	0.19632	0.078031	0.0087644	0.038568	-0.026784	-0.14331	-0.067765	-0.022278	-0.045865	0.041515	0.12844	0.12159	0.020179	-0.015236	-0.059983	-0.041146	-0.077089	-0.046124	0.033224	0.04251	0.035252	0.053149	0.059948	0.036733	0.03896	-0.057247	-0.10012	-0.18444	-0.21975	-0.19282	-0.16863	-0.1777	-0.061999	0.0063993	-0.055192	-0.067636	-0.022537
0.10344	-0.0019365	-0.047154	-0.082458	-0.052004	-0.12359	-0.054403	0.080801	0.027116	0.045871	0.11847	0.086755	0.03331	0.14373	0.038697	0.018048	0.052189	-0.0034159	-0.10971	-0.050688	-0.030378	-0.059835	0.0014288	0.030733	0.050468	-0.067436	-0.13316	-0.17705	-0.10619	-0.1385	-0.073371	0.017575	0.084833	0.074077	0.059085	0.068418	0.039376	0.012326	-0.069285	-0.096359	-0.11928	-0.12678	-0.10765	-0.090725	-0.098484	-0.091885	0.022423	-0.0243	-0.025928	0.046274
0.17951	0.016668	-0.055918	-0.089926	-0.087148	-0.21304	-0.14199	0.0014684	-0.055176	-0.025312	0.03634	0.021802	-0.07329	0.07357	0.015313	0.069475	0.10936	0.13126	0.029076	0.066097	0.041108	0.019909	0.070848	0.06445	0.055047	-0.028301	-0.08733	-0.12602	-0.11871	-0.13994	-0.074739	0.012063	0.039532	0.09231	0.11337	0.095985	0.091737	0.1024	0.019116	-0.040878	-0.051569	-0.098105	-0.098137	-0.081474	-0.071095	-0.08575	-0.029584	-0.057428	-0.077936	-0.0066664
0.069213	-0.0060807	-0.10035	-0.11091	-0.085256	-0.14252	-0.098991	0.053046	-0.011917	-0.043219	-0.017728	-0.084321	-0.17728	-0.084324	-0.078281	-0.026932	0.030241	0.086221	0.067209	0.07233	0.063892	0.061513	0.11989	0.099127	0.10581	0.043135	0.091182	0.0078822	-0.014696	-0.087177	0.0026669	-0.0099626	0.049511	0.10226	0.18793	0.13588	0.11721	0.058622	0.012787	-0.07721	-0.050432	-0.090427	-0.078104	-0.080299	-0.08565	-0.078519	-0.0019024	0.01847	0.0064589	0.13129
0.0094486	-0.060592	-0.13512	-0.15011	-0.077415	-0.12505	-0.097145	0.027197	-0.0058331	-0.050679	-0.02661	-0.068413	-0.15651	-0.14433	-0.14726	-0.12345	-0.085128	0.0018464	0.019209	0.046463	0.049188	0.0489	0.04877	-0.031005	-0.032705	-0.070881	0.044279	-0.010826	0.009809	-0.079044	-0.030349	-0.039306	-0.0075955	0.059898	0.12964	0.13388	0.066582	0.038863	0.007136	-0.030699	-0.042159	-0.041535	-0.05725	-0.068344	-0.081696	-0.060527	-0.017795	0.060531	0.071281	0.15892
0.025359	0.023623	-0.044237	-0.083877	-0.0002988	-0.058434	-0.071528	0.0066465	0.0061905	-0.14302	-0.13429	-0.19563	-0.29491	-0.26437	-0.16175	-0.079919	-0.061004	0.072074	0.068459	0.085085	0.074956	0.11695	0.081833	0.0033421	-0.062915	-0.07785	0.048714	-0.014295	-0.041504	-0.042694	0.03066	-0.02524	0.001838	0.083997	0.10416	0.075792	-0.0081617	0.003325	0.024785	0.070717	0.035105	0.077829	0.072341	0.079865	0.037041	0.060761	0.075352	0.18058	0.17074	0.15448
0.063029	0.035302	-0.050759	-0.05356	-0.012966	-0.080691	-0.13037	-0.060749	-0.072468	-0.21144	-0.16886	-0.18308	-0.2491	-0.22773	-0.098234	-0.035069	-0.039915	0.10905	0.084829	0.092733	0.058183	0.14122	0.076847	0.033684	-0.094325	-0.12074	0.0088652	-0.0074592	-0.053149	0.045252	0.13138	0.028285	0.035285	0.10435	0.11936	0.07665	0.041439	0.026269	0.040241	0.060061	-3.0968e-06	0.047493	0.063535	0.09552	0.071212	0.14157	0.11084	0.15198	0.16712	0.10771
0.034194	0.050808	-0.032997	-0.11227	-0.03374	-0.069798	-0.13845	-0.030302	0.0026891	-0.10756	-0.069127	-0.058041	-0.15278	-0.17663	-0.093125	-0.048826	-0.11415	0.047646	0.076123	0.12324	0.063088	0.16737	0.087215	0.029163	-0.1229	-0.11787	0.023524	-0.022744	0.0035494	0.10911	0.21499	0.11042	0.17014	0.17125	0.1564	0.087723	0.069109	0.019988	0.027542	0.073602	-0.027874	-0.040117	-0.012996	0.00098006	-0.041488	0.072579	0.084819	0.11356	0.17927	0.1585
0.011584	0.0058289	-0.028658	-0.068021	-0.016691	-0.069948	-0.16352	-0.079925	-0.029193	-0.063572	-0.0074714	0.060366	-0.071314	-0.086376	-0.078117	-0.032439	-0.09996	0.083617	0.061311	0.19573	0.13273	0.2259	0.15388	0.074666	-0.11805	-0.16007	-0.098707	-0.15931	-0.066603	0.061919	0.16343	0.11237	0.17374	0.12035	0.042699	-0.0087322	0.040226	0.029545	0.0852	0.12524	0.034123	0.011151	0.050985	0.02739	0.038256	0.099795	0.074791	0.04403	0.13013	0.096993
-0.0033428	0.031661	0.024785	-0.0032716	0.018904	-0.028016	-0.10492	-0.06314	-0.026248	-0.10412	-0.046619	-0.029443	-0.11321	-0.066411	-0.00010106	0.07344	-0.011516	0.13686	0.067279	0.22321	0.14884	0.28612	0.178	0.13489	-0.017782	-0.063716	-0.056264	-0.10987	-0.060422	0.032191	0.13665	0.058238	0.11501	0.089133	0.046424	-0.061661	0.048147	0.07704	0.077136	0.099357	0.056136	0.0055296	0.041224	0.043802	0.031833	0.082015	0.047696	-0.0082846	0.079968	0.084183
0.010214	0.0045729	-0.036727	-0.039383	0.024282	-0.071442	-0.12404	-0.079719	-0.079189	-0.087796	-0.036352	-0.028965	-0.099474	-0.13335	-0.17241	-0.16674	-0.21142	-0.042967	-0.013846	0.16568	0.11143	0.2438	0.14034	0.1001	-0.05838	-0.063321	-0.12029	-0.14683	-0.092936	0.060384	0.13543	0.10836	0.14607	0.13337	0.012395	-0.099836	0.042417	0.032062	-0.061377	-0.010225	0.037955	-0.03262	-0.016844	0.0488	0.035913	0.042991	-0.034193	-0.07047	0.012478	0.088338
0.099306	0.078871	0.031137	0.0076841	0.054415	-0.027785	-0.040933	-0.031207	-0.058507	-0.075737	-0.090701	-0.11034	-0.19075	-0.1974	-0.28081	-0.2319	-0.29183	-0.13153	-0.091846	0.095378	0.046905	0.17431	0.12564	0.04729	-0.0075957	0.038662	0.02261	-0.021457	0.064654	0.12688	0.12413	0.039506	0.016862	0.03424	-0.077597	-0.15182	-0.011318	0.013464	-0.099888	-0.058354	-0.0046272	-0.083867	-0.043151	0.015908	0.022232	0.008273	-0.049294	-0.066219	-0.0025561	0.10633
0.041495	0.021958	-0.015904	0.00031686	0.0092945	-0.054376	-0.018177	-0.0053136	-0.078649	-0.11029	-0.1349	-0.20221	-0.29265	-0.27399	-0.35053	-0.31178	-0.36513	-0.24435	-0.26034	-0.074661	-0.080896	0.04159	0.016432	0.044823	0.0025954	0.028723	-0.034247	-0.075904	-0.010065	0.016928	0.011956	0.0024297	0.017489	0.055959	0.0084999	-0.037038	0.067964	0.053769	-0.08214	-0.088046	-0.013889	-0.062494	-0.028495	-0.015959	0.012916	0.0057753	-0.030856	0.0022666	0.093555	0.16542
0.14084	0.12093	0.049751	-0.0014061	0.02148	-0.066721	0.0024992	0.034442	-0.023289	-0.093138	-0.098478	-0.19147	-0.28298	-0.28722	-0.32778	-0.27528	-0.33311	-0.1911	-0.18017	-0.099549	-0.13041	-0.068073	-0.15688	-0.10693	-0.081514	-0.034612	-0.072288	-0.079082	-0.064429	-0.019356	-0.016878	0.026067	0.036138	0.098763	0.051429	-0.011898	0.075657	0.056044	-0.069979	-0.039751	-0.011738	-0.11536	-0.085766	-0.036488	-0.015254	0.020774	-0.020194	0.034728	0.077396	0.11205
0.15219	0.11846	0.065936	-0.065391	-0.048296	-0.035377	0.057381	0.090457	0.10629	0.020617	-0.0054041	-0.066073	-0.17265	-0.2234	-0.26263	-0.22513	-0.31023	-0.18317	-0.15439	-0.11302	-0.20838	-0.17711	-0.20076	-0.14801	-0.1939	-0.10606	-0.18589	-0.22518	-0.18374	-0.035312	-0.0020574	0.09632	0.10612	0.16419	0.063541	0.030708	0.065226	0.025333	-0.090921	-0.038013	-0.076848	-0.13188	-0.098616	-0.077021	-0.059617	-0.010738	-0.078023	-0.050684	-0.034672	-0.00017693
0.16716	0.13039	0.14086	0.0070591	0.0058429	0.016927	0.14295	0.14876	0.18719	0.065047	0.057188	0.0025092	-0.1099	-0.092724	-0.067059	-0.019931	-0.11175	0.017573	-0.018504	0.0058312	-0.11874	-0.12039	-0.14399	-0.12228	-0.13911	-0.048967	-0.10191	-0.15211	-0.081284	0.016463	0.073535	0.17511	0.18295	0.22707	0.17577	0.11523	0.099547	0.0069116	-0.049048	-0.059963	-0.16299	-0.20925	-0.13661	-0.17272	-0.12748	0.026431	0.044973	0.064849	0.055944	0.06202
0.012575	0.056263	0.09773	-0.044362	0.013421	0.044731	0.13326	0.14568	0.24013	0.13466	0.13415	0.1009	-0.017706	-0.064792	0.025351	0.024239	-0.059262	0.07177	0.0039867	-0.0010187	-0.072957	-0.088995	-0.17667	-0.086993	-0.14495	-0.047502	-0.13372	-0.12903	-0.08593	-0.040975	-0.0053508	0.15214	0.18652	0.24236	0.25335	0.21168	0.19508	0.10932	0.02899	0.029713	-0.12755	-0.17624	-0.15906	-0.16507	-0.15389	0.058998	0.091937	0.15807	0.11915	0.084836
-0.031903	0.031068	0.063763	-0.094642	-0.021576	0.027624	0.097608	0.089416	0.25495	0.16137	0.20124	0.18031	0.092797	0.0071626	0.11081	0.07323	0.0026338	0.14164	0.10975	0.061843	0.027824	0.031595	-0.046466	-0.039436	-0.051875	-0.026363	-0.10075	-0.088752	-0.036615	0.01634	0.026552	0.11278	0.064615	0.14393	0.085402	0.01657	0.015175	-0.0035496	-0.082395	-0.036031	-0.1113	-0.13444	-0.11961	-0.056214	-0.052445	0.087811	0.11119	0.1516	0.079109	0.071336
-0.028403	0.020012	0.055955	-0.088133	-0.072277	-0.0051964	0.043468	0.026059	0.21012	0.15089	0.14796	0.15609	0.11238	0.055023	0.13851	0.14568	0.088727	0.16842	0.11179	0.078743	0.02695	0.046174	-0.037342	-0.028386	0.016466	0.067442	-0.033032	0.012184	0.054101	0.041853	0.059446	0.12429	0.071971	0.1365	0.077621	-0.0067214	-0.022353	-0.037037	-0.16157	-0.12183	-0.17629	-0.14247	-0.1198	-0.039787	-0.072934	0.035268	0.047622	0.096346	0.087988	0.1336
-0.13509	-0.092603	-0.017043	-0.072079	-0.041087	-0.030988	0.022328	-0.046391	0.055437	0.05205	0.06017	0.077695	0.064499	0.036638	0.10596	0.09547	0.087626	0.20045	0.14641	0.079587	0.084823	0.057756	-0.029707	0.0059683	0.094808	0.11235	0.04772	0.070146	0.090025	0.028491	0.10451	0.15617	0.13619	0.20097	0.1977	0.085703	0.070936	0.056608	-0.049909	-0.023225	-0.053778	-0.015015	-0.057804	0.018237	-0.024889	0.061171	0.062424	0.14003	0.11385	0.15093
-0.34941	-0.26703	-0.14356	-0.17796	-0.13407	-0.0098657	0.014176	-0.11093	-0.011277	0.013437	-0.050217	-0.0052859	0.070113	0.049557	0.079062	0.087564	0.0846	0.15295	0.093316	0.029042	0.085778	0.065634	-0.01401	0.047605	0.12727	0.11283	0.054	0.062524	0.0045934	-0.027728	-0.012353	0.057127	0.09643	0.18095	0.20502	0.19466	0.13005	0.077901	-0.025071	-0.018872	-0.075776	-0.026223	-0.041293	0.034538	0.018162	0.043492	0.017094	0.040665	0.059141	0.072507
-0.32097	-0.27667	-0.18328	-0.19191	-0.18715	-0.033313	-0.014202	-0.13164	-0.095248	-0.098238	-0.14869	-0.083115	0.032879	0.10128	0.14786	0.15452	0.15775	0.22396	0.14015	0.089878	0.1117	0.11509	0.066572	0.083459	0.16479	0.10092	0.011423	-0.013909	-0.038622	-0.090604	0.015442	0.098724	0.067786	0.075632	0.13736	0.10633	0.036607	0.059446	0.030098	-0.0012212	-0.088002	-0.06997	-0.093801	-0.061007	-0.097233	-0.066849	-0.13985	-0.11951	-0.075266	0.032142
-0.30044	-0.26972	-0.15546	-0.10631	-0.16054	-0.013909	-0.014603	-0.16732	-0.17883	-0.17754	-0.2455	-0.17002	-0.02784	0.049556	0.13464	0.12961	0.1351	0.19852	0.12462	0.069198	0.13279	0.14451	0.091543	0.12881	0.16553	0.14584	0.066734	0.035081	0.016424	0.0017016	0.060138	0.13369	0.1267	0.094945	0.13224	0.16065	0.11683	0.14322	0.11229	0.0642	-0.065656	-0.077719	-0.14187	-0.11189	-0.16744	-0.16105	-0.23732	-0.18659	-0.18251	-0.039049
-0.39501	-0.30846	-0.17334	-0.11219	-0.11599	0.053534	0.036793	-0.1014	-0.10866	-0.11597	-0.16107	-0.10304	0.0033943	0.043088	0.16369	0.082369	0.071028	0.11497	0.013891	-0.049512	0.069323	0.15905	0.18636	0.23734	0.2005	0.15048	0.061765	-0.018789	-0.010208	0.006103	0.024959	0.031063	-0.011872	-0.012245	0.022638	0.13885	0.093052	0.13345	0.12414	0.068145	-0.050945	0.0059136	-0.018048	-0.043169	-0.048083	-0.056162	-0.15205	-0.14652	-0.16097	-0.068709
-0.33135	-0.19325	-0.12199	-0.11905	-0.1826	-0.0080213	-0.085136	-0.18485	-0.14429	-0.089589	-0.11968	-0.12566	-0.031716	-0.027573	0.12062	0.045091	0.057134	0.10001	0.039207	-0.064358	0.081068	0.21791	0.19716	0.22293	0.18348	0.088045	0.042742	0.032201	0.045693	0.038604	-0.017459	-0.028478	-0.057851	-0.052891	0.043325	0.17855	0.11854	0.077188	0.046128	-0.093567	-0.16036	-0.10768	-0.068411	-0.058875	-0.031763	-0.043219	-0.13213	-0.086916	-0.10457	0.019349
-0.11437	-0.017492	0.015937	0.024173	-0.058723	0.04025	-0.045056	-0.1099	-0.11888	-0.066472	-0.0098647	-0.048422	-0.016788	-0.012754	0.12504	0.010293	0.043832	0.093704	0.072903	-0.0095203	0.072615	0.18324	0.15006	0.11676	0.045012	-0.025675	-0.060203	-0.094954	-0.068093	-0.087694	-0.086608	-0.095716	-0.10502	-0.033201	0.072143	0.16499	0.14121	0.17929	0.12447	0.007007	-0.035685	-0.006847	-0.061988	-0.067219	-0.099885	-0.062926	-0.15879	-0.0641	-0.10093	0.030348
-0.039921	0.059496	0.1231	0.10095	0.016284	0.090071	0.0015645	-0.073569	-0.065483	0.022906	0.077175	0.040061	0.045871	-0.021073	0.089797	-0.031755	0.0014016	0.015879	0.031567	-0.10196	-0.003644	0.069307	0.10762	0.13354	0.11762	0.062424	0.030138	-0.06728	-0.035883	-0.021308	-0.058821	-0.047816	0.011299	0.094109	0.13495	0.2129	0.2009	0.17478	0.11103	-0.0063836	0.021641	0.053682	0.042967	0.0499	0.058838	0.05081	-0.011518	0.074615	-0.019016	0.063648
0.099544	0.15777	0.1908	0.11721	0.089602	0.10437	0.02519	-0.0043636	0.018722	0.087775	0.12523	0.081614	0.035909	0.024436	0.067065	0.013099	0.053174	0.047462	0.011356	-0.077966	-0.090702	-0.02631	0.065059	0.090537	0.14297	0.071725	0.028377	-0.061233	-0.062837	-0.13776	-0.074803	-0.029118	0.033532	0.14453	0.23178	0.2734	0.24119	0.1976	0.11051	-0.027165	-0.053341	0.015136	0.00084644	0.00068015	0.036735	0.087553	-0.0012737	0.030221	-0.0084589	0.034933
0.1594	0.14568	0.2013	0.13741	0.10003	0.086549	0.057418	-0.040352	-0.085672	-0.061258	0.011013	-0.05509	-0.10155	-0.082858	-0.027769	-0.076359	-0.040929	-0.020449	-0.032469	-0.12713	-0.14869	-0.11942	-0.035139	-0.0021958	0.12487	0.015719	0.0024673	-0.088163	-0.078858	-0.16051	-0.059583	0.02378	0.16093	0.21852	0.27615	0.29707	0.26916	0.17862	0.11448	-0.035607	-0.041213	-0.041308	-0.077629	-0.070063	0.0021453	-0.0094653	-0.034079	0.044383	-0.011118	-0.0089404
0.1492	0.13882	0.1979	0.1306	0.10053	0.069627	0.038262	-0.044781	-0.10045	-0.065518	0.039713	0.039866	-0.046076	0.022171	0.046862	0.005591	0.03005	0.08203	0.082446	0.030036	-0.059012	-0.0605	0.04179	0.033076	0.12977	0.10905	0.074626	-0.033036	-0.044383	-0.048615	0.059487	0.10849	0.18196	0.22808	0.15204	0.15137	0.13823	0.10147	0.05436	-0.046162	-0.093388	-0.1116	-0.10587	-0.1222	-0.029002	-0.038316	-0.02709	0.021012	0.030616	-0.011501
0.0053774	0.062933	0.095226	0.014545	0.030094	-0.011416	-0.045883	-0.10352	-0.11661	-0.11441	-0.0041229	-0.0071148	-0.071006	-0.079576	0.007182	0.026469	0.063919	0.084355	0.069601	-0.019685	-0.11122	-0.13611	-0.025226	0.083451	0.23886	0.15535	0.092295	0.04765	0.018037	-0.06863	0.050993	0.10894	0.15222	0.1519	0.12108	0.14923	0.15873	0.079714	0.044005	-0.080862	-0.16661	-0.19541	-0.14044	-0.10877	-0.00049869	-0.037986	-0.0018594	0.028511	0.021287	-0.025019
-0.045117	0.022573	0.078243	0.043184	0.054532	-0.012651	-0.068665	-0.17028	-0.19751	-0.20425	-0.10928	-0.10531	-0.11863	-0.087943	-0.0067739	0.027121	0.062165	0.065875	0.10617	0.050976	0.0042876	0.019435	0.041705	0.018372	0.11635	0.0382	-0.018997	0.01219	-0.0052907	-0.074851	-0.041248	-0.0046647	0.024868	0.018663	-0.016869	0.081136	0.052477	0.0018836	-0.0032574	-0.083414	-0.1877	-0.19773	-0.13396	-0.19248	-0.094435	-0.11514	-0.063866	-0.074118	0.034767	-0.025834
-0.14872	-0.054254	0.0079569	0.020805	0.04561	-0.011165	-0.026704	-0.12086	-0.16524	-0.17961	-0.11518	-0.12001	-0.11184	-0.11299	-0.0051389	0.026399	0.071462	0.066373	0.13619	0.035573	0.034488	0.0031994	-0.043446	-0.02738	0.043879	0.0047101	-0.056067	0.025762	-0.065799	-0.10678	-0.14015	-0.12216	-0.12514	-0.023702	-0.049037	0.060403	0.016255	-0.018431	-0.069844	-0.12148	-0.17109	-0.17735	-0.060941	-0.14227	-0.080339	-0.13704	-0.075208	-0.076599	0.055403	0.020989
-0.19977	-0.12473	-0.10282	-0.077744	-0.011136	-0.093536	-0.077625	-0.077964	-0.072443	0.0023669	0.038069	0.059241	0.094801	0.043573	0.087285	0.1901	0.2351	0.18888	0.28451	0.19378	0.13024	0.08517	-0.0058978	0.025649	0.043651	0.063923	0.0033238	0.16725	0.039147	0.017118	-0.063175	-0.075983	-0.12579	-0.034924	-0.051776	0.044088	0.01738	0.0062817	-0.039962	-0.031388	-0.10088	-0.094763	-0.0018269	-0.11737	-0.16959	-0.12756	-0.085184	-0.12321	0.010386	0.034312
-0.22665	-0.16765	-0.14786	-0.086279	0.03741	-0.055791	-0.0038486	0.0085243	0.016104	0.035891	0.025584	0.030701	0.090415	-0.012174	0.052393	0.18016	0.20865	0.11017	0.18382	0.085173	0.052261	0.00058772	-0.09727	-0.011639	0.039387	0.016292	-0.04045	0.16077	0.021194	-0.086662	-0.17751	-0.16136	-0.20622	-0.10197	-0.044449	0.081597	0.057458	0.05982	0.013672	0.049548	-0.026636	-0.026479	0.019675	-0.11697	-0.21814	-0.15629	-0.10339	-0.14098	-0.028061	0.013976
-0.1254	-0.13822	-0.087383	0.019522	0.10555	-0.021545	0.06152	0.099454	0.076259	0.12988	0.051377	0.068127	0.087574	0.033367	0.059437	0.19026	0.18764	0.12107	0.22781	0.14322	0.16174	0.13335	-0.014088	-0.0072157	0.0064372	0.036184	0.010313	0.21045	0.1025	0.058397	-0.11601	-0.12432	-0.20201	-0.12163	-0.11783	-0.0025919	-0.059882	0.006716	-0.020672	0.049783	0.024483	0.048715	0.11015	-0.12403	-0.22882	-0.16755	-0.11549	-0.17743	-0.013362	0.054058
[truncated: 190 more columns]
