# Supplementary material for: Auditory cortical activity elicited by infrared laser irradiation from the outer ear in Mongolian gerbils
Source: PLoS One. 2020 Oct 15;15(10):e0240227. doi: 10.1371/journal.pone.0240227 (PMC7561108; doi:10.1371/journal.pone.0240227)
Supplement: S1 File — (ZIP) [file pone.0240227.s001.zip › Submission2020-06-04/Data set for Figure 3A/Auditory/Auditory_0.5 s.csv]

-0.09615	-0.11654	-0.10737	-0.077747	-0.067486	-0.088604	-0.029133	0.0028577	-0.022907	0.031188	-0.013962	-0.028953	-0.017253	-0.017274	-0.071994	-0.014481	-0.0084668	-0.055171	-0.028993	0.0085732	0.055657	0.0085806	0.0088863	-0.01125	-0.062046	-0.11501	-0.088834	-0.11188	-0.075798	-0.035683	-0.03311	-0.031184	-0.032276	-0.043581	-0.056145	0.0025092	0.0091733	-0.0091493	-0.046031	-0.046926	-0.063209	-0.08719	-0.051957	-0.02519	-0.013954	-0.0098903	0.033355	0.076083	0.063098	0.025998
-0.10349	-0.090164	-0.083753	-0.048035	-0.024578	-0.05057	-0.02838	-0.00082144	-0.02134	0.00091572	-0.035766	-0.036074	-0.037732	-0.041932	-0.054829	-0.0089926	-0.0063204	-0.017791	-0.0020448	0.017109	0.04269	-0.0095179	-0.022459	-0.03517	-0.079351	-0.11493	-0.080629	-0.08565	-0.047554	-0.017901	-0.012564	-0.011528	-0.0059241	-0.0047227	-0.025382	-0.00034461	0.0072296	-0.020571	-0.044688	-0.032911	-0.042564	-0.051553	-0.028408	-0.028528	-0.013875	0.0053478	0.032109	0.063257	0.05852	0.024029
-0.057542	-0.073761	-0.074473	-0.040897	-0.026986	-0.056318	-0.0142	0.007579	-0.017725	-0.0064444	-0.044385	-0.057721	-0.054033	-0.046899	-0.044877	-0.015744	-0.0089944	-0.0056008	0.0059581	0.0093684	0.048558	0.0080847	-0.017965	-0.031571	-0.066733	-0.10863	-0.075992	-0.071045	-0.048064	-0.030027	-0.023928	-0.039762	-0.031892	-0.023336	-0.028137	0.0047166	0.040887	-0.0044835	-0.030437	-0.018712	-0.03137	-0.058526	-0.029675	-0.01866	-0.022783	-0.022852	0.0037782	0.017651	0.030127	0.012636
-0.03073	-0.040793	-0.045	-0.015804	-0.019395	-0.070578	-0.048128	-0.030606	-0.044862	-0.019516	-0.029117	-0.057954	-0.050401	-0.038552	-0.040854	-0.029882	0.0026119	-0.0099655	-0.010058	-0.021006	-0.0068299	-0.045102	-0.063672	-0.065679	-0.083429	-0.083961	-0.030315	-0.023074	-0.024305	-0.036309	-0.02978	-0.078081	-0.046586	-0.016305	0.015397	0.041623	0.082379	0.032148	-0.011516	0.001973	-0.026556	-0.022808	0.01823	0.013863	-0.00075856	0.0072285	-0.0020499	-0.0026815	0.025173	-0.0010298
0.026192	0.018831	-0.0017499	0.010322	-0.011123	-0.050234	-0.047975	-0.039911	-0.023962	-0.012438	-0.012757	-0.028255	-0.029342	-0.03862	-0.030765	-0.03586	-0.022568	-0.010075	-0.017615	-0.0087115	-0.016305	-0.0389	-0.052793	-0.039085	-0.064411	-0.054574	0.00086176	0.00032306	-0.01128	-0.032073	-0.014041	-0.087541	-0.043958	-0.013554	0.029782	0.044683	0.09828	0.03935	0.0070068	-0.010991	-0.043857	-0.038346	-0.016292	-0.047412	-0.04527	-0.031682	-0.025045	-0.044882	-0.0050668	-0.019045
0.0057793	0.032622	0.0047441	0.025587	0.014221	-0.015559	-0.057447	-0.052288	-0.035897	-0.039638	-0.037632	-0.045717	-0.055584	-0.056425	-0.030187	-0.051449	-0.031671	0.0037891	-0.0073075	-0.014238	-0.0039166	-0.018094	-0.041885	-0.02703	-0.022189	-0.024477	-0.0060614	-0.00010227	-0.025575	-0.068028	-0.032601	-0.07301	-0.02735	0.0085552	0.036003	0.025425	0.076032	-0.010764	-0.037996	-0.033633	-0.059639	-0.049391	0.0011008	-0.015963	-0.036453	-0.035414	-0.059206	-0.097331	-0.062173	-0.054831
0.012227	0.031594	0.020455	0.02582	0.0075065	-0.029841	-0.065928	-0.078582	-0.042355	-0.014129	-0.0088895	-0.015657	-0.023109	-0.022853	-0.019918	-0.041633	-0.033983	-0.0064105	-0.01884	-0.02591	-0.0088517	-0.005155	-0.017683	-0.0093613	0.0074401	0.014198	0.022216	0.036134	0.026244	-0.016302	-0.023121	-0.066011	-0.05982	-0.056299	-0.029494	0.010405	0.052859	-0.020622	-0.045406	-0.043114	-0.074791	-0.057934	0.018632	0.0066413	-0.026983	-0.046078	-0.066368	-0.11316	-0.08734	-0.076918
-0.023128	0.035889	0.013377	0.0096307	-0.00029248	-0.024769	-0.10121	-0.091528	-0.070229	-0.01716	0.0086336	0.031368	0.010872	-0.0044738	-0.017231	-0.03332	-0.037138	-0.013246	-0.011297	-0.022965	-0.023273	-0.016868	-0.021924	-0.014749	0.008982	0.025051	0.028313	0.03359	0.030805	-0.0014941	-0.008056	-0.039637	-0.029508	-0.047858	-0.056355	-0.040583	-0.018652	-0.083382	-0.076323	-0.040908	-0.046388	0.0068322	0.075489	0.041921	0.0024788	0.0090633	-0.040391	-0.080443	-0.085044	-0.075541
-0.071454	-0.028628	-0.05992	-0.049186	-0.038483	-0.053243	-0.10481	-0.087016	-0.090883	-0.04905	-0.012613	0.033128	0.034057	0.019327	0.0092576	-0.017363	-0.03361	-0.010383	0.0032522	-0.022391	-0.0080203	0.0062707	0.0096004	-0.0085742	0.010796	0.0091792	-0.010877	-0.0082878	0.01624	0.0088404	-0.0022861	-0.034977	-0.036295	-0.070749	-0.090595	-0.060248	-0.013477	-0.089864	-0.06263	-0.041567	-0.037306	-0.016025	0.055444	0.017542	-0.0076672	-0.0088477	-0.01601	-0.051328	-0.053208	-0.047649
-0.13784	-0.091118	-0.10699	-0.098824	-0.075424	-0.072495	-0.11361	-0.075781	-0.089208	-0.036479	-0.012504	0.020731	0.013168	0.0051727	0.0035664	-0.012565	-0.029172	-0.012442	0.0080734	-0.021955	0.0022693	0.017327	0.0040194	-0.020955	-0.00066126	-0.0035253	-0.020029	-0.0063616	0.015629	0.0065822	-0.024981	-0.051992	-0.054883	-0.09273	-0.13994	-0.11482	-0.07278	-0.13957	-0.085928	-0.02872	0.0061183	0.021075	0.091674	0.057232	0.013539	0.0018637	-0.0088258	-0.040537	-0.040993	-0.046754
-0.13711	-0.10255	-0.1017	-0.10057	-0.081853	-0.092119	-0.12257	-0.10052	-0.11666	-0.051037	-0.01203	0.035938	0.029328	0.039887	0.034072	0.038943	0.002282	0.018208	0.04204	-0.0018148	0.0048931	0.026642	0.0036138	-0.017732	-0.0091261	-0.017882	-0.01929	0.0030358	0.012622	0.021368	-0.013855	-0.064716	-0.070203	-0.11007	-0.15331	-0.12728	-0.060673	-0.11221	-0.038117	-0.0035881	0.033048	0.026083	0.07367	0.020459	-0.0075564	-0.020076	-0.016563	-0.040847	-0.042634	-0.04653
-0.055677	-0.057045	-0.086355	-0.10239	-0.10583	-0.1139	-0.14973	-0.1152	-0.14405	-0.094888	-0.060064	-0.022166	-0.0082777	-0.0091894	-0.0011203	0.0083307	-0.002392	0.016835	0.060526	0.033233	0.029513	0.039578	0.0017439	-0.011013	-0.032297	-0.041896	-0.034942	-0.013501	-0.049391	-0.027752	-0.047222	-0.099518	-0.095834	-0.074941	-0.10532	-0.089464	-0.016687	-0.081438	-0.038663	-0.014652	0.011602	-0.013691	0.039389	-0.0067234	-0.014489	-0.030152	0.0012638	-0.036084	-0.03957	-0.039981
-0.06906	-0.077728	-0.077062	-0.079351	-0.083997	-0.09596	-0.15017	-0.16254	-0.1832	-0.1477	-0.10628	-0.037918	0.0016926	-0.0094001	0.00048	-0.012322	-0.02073	-0.016554	0.039021	0.042181	0.042627	0.038052	0.0067515	-0.0042179	-0.055892	-0.057144	-0.046694	-0.029843	-0.087496	-0.047289	-0.076303	-0.11782	-0.10462	-0.046511	-0.086531	-0.062764	0.0059843	-0.045243	-0.022015	-0.0039453	0.018683	-0.014929	0.043681	0.0061795	0.027994	-0.011616	0.035742	-0.0068844	-0.022555	-0.019597
0.0081161	-0.001728	-0.00089434	-0.01354	-0.043596	-0.059302	-0.12608	-0.14068	-0.1661	-0.14517	-0.13425	-0.042419	-0.032441	-0.0092421	0.013636	0.048971	0.0021189	0.024139	0.032441	0.058534	0.036174	0.017906	-0.038183	-0.008644	-0.073829	-0.087661	-0.048243	-0.016248	-0.094285	-0.079652	-0.1078	-0.13732	-0.11239	-0.057841	-0.086339	-0.057529	-0.017818	-0.046417	-0.027567	0.0041899	0.0055034	-0.0031196	0.028175	0.017573	0.041212	0.025289	0.075208	0.040519	-0.010682	-0.01474
0.018636	0.017883	0.014078	0.011959	-0.016553	-0.036334	-0.09349	-0.10999	-0.13695	-0.13228	-0.10465	-0.015512	-0.016948	0.017022	0.016877	0.048003	-0.0023575	0.026306	0.029994	0.04452	0.019704	-0.022685	-0.054712	-0.0077554	-0.048404	-0.088998	-0.050019	-0.038327	-0.12272	-0.1108	-0.096418	-0.11647	-0.090169	-0.042265	-0.059669	-0.04877	-0.020518	-0.047079	-0.048832	-0.035705	-0.036063	-0.045992	-0.0039266	0.0041191	0.042093	0.01925	0.089148	0.030591	-0.025606	-0.014332
0.03406	0.020469	0.017166	0.025468	0.013667	-0.0034545	-0.032755	-0.038691	-0.082692	-0.077473	-0.064322	-0.011769	-0.033609	-0.010873	-0.02871	-0.0052186	-0.042142	-0.012314	0.0056782	0.041352	0.018195	-0.016649	-0.022639	0.0082595	-0.047369	-0.074759	-0.063682	-0.069451	-0.13657	-0.11397	-0.10963	-0.078642	-0.060532	-0.014453	-0.047955	-0.015749	-0.019419	-0.024052	-0.025809	0.0048525	-0.0083132	-0.01038	0.018107	0.0054781	0.021553	-0.009185	0.051464	-0.0029276	-0.055297	-0.015296
-0.078857	-0.085156	-0.071713	-0.024301	-0.020491	-0.0084294	-0.0045366	-0.0056372	-0.056503	-0.018004	-0.011243	0.032948	0.010041	0.034123	0.010719	0.019694	-0.017314	-0.00061857	0.0031257	0.026314	0.01755	-0.02059	-0.014905	0.010005	-0.046484	-0.1008	-0.094988	-0.13676	-0.16916	-0.15525	-0.13357	-0.10537	-0.045379	-0.040447	-0.069347	-0.041785	-0.016217	0.00091287	0.028282	0.057309	0.03228	-0.0012421	-0.022927	-0.02057	0.0010263	-0.02381	0.025289	-0.0082464	-0.059881	-0.049823
-0.086882	-0.099061	-0.085766	-0.039346	-0.044722	-0.045066	-0.0030497	0.011496	-0.012119	0.011467	0.0077313	0.029889	-0.022978	0.013108	-1.8855e-05	0.019729	-0.013125	0.02252	-0.017438	-0.0049544	-0.010141	-0.059213	-0.058848	-0.026829	-0.059444	-0.099454	-0.086698	-0.11967	-0.12003	-0.13239	-0.10931	-0.10695	-0.052768	-0.090781	-0.069545	-0.02355	0.019115	0.028967	0.051825	0.031884	-0.045751	-0.10037	-0.11018	-0.09975	-0.075471	-0.048621	0.018603	-0.023851	-0.048875	-0.063295
-0.11249	-0.13363	-0.12552	-0.10715	-0.095415	-0.074902	-0.029398	-0.021352	-0.022462	-0.010136	-0.033402	-0.038222	-0.05701	-0.050746	-0.053102	-0.043718	-0.037959	-0.028013	-0.015686	0.0027295	0.032522	0.0010283	0.025453	0.026799	-0.0078804	-0.052627	-0.053733	-0.085092	-0.092097	-0.075338	-0.065584	-0.066955	-0.038832	-0.056781	-0.068327	-0.033661	0.0096629	0.014725	0.018123	-0.012102	-0.049904	-0.11623	-0.12379	-0.12301	-0.0725	-0.08405	-0.03327	-0.076841	-0.083756	-0.099927
-0.098809	-0.14638	-0.1142	-0.072386	-0.069425	-0.058232	-0.02438	-0.061262	-0.074367	-0.059486	-0.084838	-0.08796	-0.075245	-0.060936	-0.04064	-0.033518	-0.0024884	-0.012522	-0.030372	-0.026819	-0.013638	-0.0082696	0.033207	0.05556	0.016662	0.0047592	-0.0016164	-0.037645	-0.042989	-0.027796	-0.026886	-0.045401	-0.011195	-0.023089	-0.029696	-0.00086386	0.057591	0.066856	0.080739	0.069159	0.029788	-0.04061	-0.052714	-0.072168	-0.03318	-0.053492	-0.031306	-0.06601	-0.083619	-0.10171
-0.089049	-0.12046	-0.11007	-0.10916	-0.11413	-0.090137	-0.091401	-0.12769	-0.095286	-0.078066	-0.1027	-0.090642	-0.058942	-0.064253	-0.0373	-0.028175	0.0037185	-0.00050233	-0.036891	-0.052759	-0.047697	-0.064132	-0.031834	0.0039789	-0.011652	0.010917	0.027403	-0.029988	-0.023095	-0.023559	-0.042968	-0.081588	-0.034482	-0.045235	-0.051422	-0.03211	0.025101	0.048878	0.050481	0.052981	0.018646	-0.026499	-0.070025	-0.082775	-0.036249	-0.047419	-0.014186	-0.024461	-0.025457	-0.080071
0.0030664	-0.027808	-0.024418	-0.07025	-0.081001	-0.07893	-0.075699	-0.11249	-0.086338	-0.090193	-0.11868	-0.11301	-0.080388	-0.07056	-0.063972	-0.047507	-0.041955	-0.079491	-0.1069	-0.10864	-0.10586	-0.095954	-0.041209	-0.018388	-0.0002658	0.034853	0.040543	0.0051104	0.041946	0.030224	0.022508	-0.002925	0.024718	-0.021031	-0.045988	-0.061849	-0.030849	-0.026997	-0.039758	-0.023221	-0.022969	-0.022064	-0.052489	-0.052897	-0.025896	-0.022576	-0.017311	-0.011535	-0.015362	-0.030901
0.040541	-0.0065336	-0.038138	-0.074167	-0.10307	-0.083414	-0.080165	-0.078876	-0.085844	-0.055944	-0.082922	-0.11033	-0.072495	-0.060934	-0.077039	-0.05842	-0.032705	-0.071762	-0.077816	-0.099873	-0.11333	-0.072291	-0.029444	-0.012892	0.027333	0.034245	0.032759	0.013158	0.024302	0.029421	0.029666	0.011647	0.012545	-0.004625	-0.052777	-0.073147	-0.054351	-0.03371	-0.031668	-0.0013705	0.031029	0.025328	-0.016136	-0.039603	-0.031543	-0.05561	-0.036895	-0.026708	-0.035167	-0.01351
0.012144	-0.04027	-0.035326	-0.039499	-0.073962	-0.082837	-0.072307	-0.10326	-0.10141	-0.037789	-0.034483	-0.025267	-0.0074993	-0.014522	-0.028743	-0.038043	-0.052335	-0.06147	-0.062402	-0.11552	-0.13144	-0.1101	-0.056805	-0.023508	0.014872	0.024181	0.042302	-0.010994	-0.0069444	-0.019625	-0.034157	-0.043413	-0.034655	-0.051645	-0.058742	-0.051857	-0.040513	0.0055313	0.010622	0.039455	0.04363	0.043628	0.0032924	-0.022517	-0.046676	-0.029828	0.0010078	0.0042389	0.012757	0.074523
0.059618	-0.016842	-0.020958	-0.05028	-0.096523	-0.12694	-0.10955	-0.11387	-0.10211	-0.047259	-0.049472	-0.029277	-0.010165	-0.026964	-0.051858	-0.053643	-0.082429	-0.095492	-0.084035	-0.10512	-0.09815	-0.096212	-0.064069	-0.059058	-0.050007	-0.045996	-0.038405	-0.075151	-0.056894	-0.046245	-0.06995	-0.041536	-0.047464	-0.053834	-0.051531	-0.022643	-0.050438	0.014001	0.027283	0.018275	0.012203	0.025368	-0.038609	-0.072902	-0.078943	-0.064576	-0.0058927	0.023806	0.050296	0.11129
0.026611	-0.052545	-0.036629	-0.049066	-0.080597	-0.099997	-0.06501	-0.066698	-0.074805	-0.025337	-0.02191	-0.0030548	0.0056131	0.0022432	-0.03705	-0.023972	-0.07509	-0.086684	-0.065773	-0.072068	-0.088602	-0.071827	-0.062523	-0.078417	-0.087606	-0.10025	-0.080861	-0.089091	-0.07045	-0.048985	-0.043626	-0.016598	-0.023942	-0.02287	0.0011075	0.0008048	-0.051924	-0.011323	0.0092351	-0.043541	-0.059198	-0.047441	-0.08324	-0.10089	-0.065348	-0.02153	0.019649	0.027657	0.0088487	0.051484
-0.00053057	-0.078673	-0.064355	-0.041706	-0.073441	-0.10187	-0.077355	-0.063969	-0.06868	-0.027952	-0.00053376	0.036381	0.011339	0.0012994	-0.028652	-0.022008	-0.05017	-0.040105	-0.019133	-0.030464	-0.054987	-0.064325	-0.033022	-0.05203	-0.066266	-0.062168	-0.044585	-0.088076	-0.094417	-0.083313	-0.10421	-0.071042	-0.054831	-0.033576	0.031747	0.03049	-0.015902	0.020015	0.027784	-0.040184	-0.056003	-0.061629	-0.07069	-0.082206	-0.057635	-0.0084378	0.021075	0.0010297	-0.0033393	0.046
-0.017854	-0.088363	-0.045686	-0.065596	-0.079144	-0.12032	-0.095885	-0.1276	-0.11104	-0.061308	-0.033236	0.027607	0.013753	-0.0072727	-0.03954	-0.0036858	-0.06028	-0.056511	-0.024878	-0.0058103	-0.035594	-0.053223	-0.0086075	-0.049165	-0.10096	-0.10496	-0.080713	-0.13123	-0.12898	-0.12112	-0.12151	-0.079482	-0.045436	-0.015065	0.050174	0.028854	-0.025062	-0.013433	-0.028873	-0.084554	-0.10115	-0.080692	-0.090726	-0.084449	-0.045527	-0.011614	0.006485	-0.0038168	-0.0013358	0.0099409
-0.018881	-0.084607	-0.066925	-0.10007	-0.11233	-0.15418	-0.1384	-0.14039	-0.10338	-0.071105	-0.026722	0.0025245	-0.010872	-0.050865	-0.083089	-0.053838	-0.045541	-0.063814	-0.040251	-0.00087602	-0.030401	-0.066526	-0.029205	-0.074912	-0.11856	-0.11152	-0.117	-0.11215	-0.095606	-0.10226	-0.088147	-0.037643	-0.017379	0.012305	0.050987	0.017115	-0.041096	-0.086645	-0.10272	-0.12465	-0.12791	-0.10422	-0.094976	-0.090686	-0.064443	-0.066194	-0.060281	-0.063178	-0.06317	-0.072214
-0.065638	-0.091507	-0.076334	-0.11882	-0.11295	-0.13347	-0.14089	-0.16281	-0.11887	-0.078709	-0.047742	-0.0076183	-0.0028642	-0.044196	-0.06686	-0.032159	-0.026518	-0.042228	0.010797	0.043621	-0.0017551	-0.041755	-0.021212	-0.084776	-0.10451	-0.075049	-0.043194	-0.020769	-0.005518	-0.050411	-0.07298	-0.061464	-0.028746	-0.036655	0.029456	0.0068219	-0.035621	-0.11279	-0.11862	-0.12717	-0.12626	-0.10523	-0.076807	-0.042265	-0.043128	-0.013592	-0.022276	-0.057665	-0.085721	-0.083815
-0.09004	-0.081694	-0.058294	-0.095376	-0.066627	-0.076842	-0.096244	-0.12426	-0.084668	-0.063446	-0.057589	-0.035355	-0.031239	-0.066915	-0.066705	-0.034818	0.0034352	-0.00062604	0.034079	0.062008	0.029614	-0.012742	-0.021966	-0.064752	-0.0774	-0.038036	-0.022808	0.015453	0.0042847	-0.048276	-0.084984	-0.08048	-0.029711	-0.03658	0.018655	0.0011752	0.00064163	-0.10118	-0.10873	-0.090925	-0.060094	-0.067711	-0.038523	-0.0016039	-0.034219	-0.039093	-0.034208	-0.070521	-0.08689	-0.075586
-0.10599	-0.10469	-0.067386	-0.10603	-0.071889	-0.06831	-0.088607	-0.14261	-0.098697	-0.073803	-0.067776	-0.034375	-0.018256	-0.067843	-0.068388	-0.052384	-0.021254	-0.00039666	0.038013	0.058067	0.049915	0.011048	-0.033107	-0.076758	-0.087271	-0.069102	-0.032014	0.041329	0.045771	0.0067415	-0.02996	-0.061843	-0.029484	-0.035496	-0.0023005	0.019602	0.023335	-0.090615	-0.064524	-0.036939	-0.017077	-0.024319	0.010416	0.0092118	-0.015398	-0.024394	0.013489	-0.01438	-0.03909	-0.041698
-0.098707	-0.074384	-0.046906	-0.05828	-0.0044283	0.026708	-0.017578	-0.037187	-0.0060254	-0.014613	-0.040573	-0.012368	-0.022438	-0.077489	-0.080309	-0.089758	-0.04855	-0.044997	-0.015992	0.0017376	0.04435	0.0051413	-0.0076692	-0.030272	-0.038383	-0.039071	-0.021655	0.010739	0.023894	-0.010484	-0.063135	-0.083773	-0.028949	-0.039565	-0.011291	0.040418	0.045285	-0.058564	-0.018695	0.0048652	0.017229	0.012306	0.030588	0.01686	0.0095565	0.0046786	0.014621	0.0060724	-0.023133	-0.026771
-0.081687	-0.057853	-0.011678	-0.0012456	0.064193	0.074142	0.036569	0.0093031	-0.038009	-0.062253	-0.086603	-0.039332	-0.050594	-0.028897	-0.036739	-0.039705	-0.057558	-0.048598	-0.014204	-0.011132	0.05155	0.048601	0.038824	0.0066961	0.0099136	-0.038159	-0.010773	-0.018919	-0.036129	-0.054983	-0.07344	-0.095362	-0.032465	-0.029721	0.018605	0.062189	0.067003	0.00559	0.056392	0.039053	0.055783	0.039699	0.055627	0.021834	0.04928	0.05104	0.052463	0.029861	0.018915	0.0076606
-0.064407	-0.025819	0.015409	0.045807	0.08293	0.10532	0.06836	0.067537	0.012974	-0.0074952	-0.018836	0.015852	-0.036621	-0.022985	-0.03559	-0.067492	-0.092261	-0.075798	-0.057855	-0.08098	0.0037075	-0.0021437	-0.0050512	-0.0058762	-0.0038744	-0.066509	-0.059945	-0.083427	-0.12729	-0.11077	-0.1063	-0.091089	-0.055887	-0.006492	0.0043602	0.039428	0.045246	0.001309	0.027488	0.02595	0.045823	0.019551	0.065705	0.026566	0.077688	0.037924	0.016799	-0.0056832	-0.010043	-0.045106
-0.020908	-0.028276	0.0058967	0.019673	-0.0044289	0.036315	0.019919	0.0079996	-0.066334	-0.047615	-0.053315	0.012956	-0.01323	0.00036606	-0.027515	-0.057707	-0.10192	-0.13604	-0.11764	-0.14133	-0.053419	-0.071122	-0.0022064	0.020653	0.028347	-0.069394	-0.070954	-0.11428	-0.16544	-0.13836	-0.12455	-0.12086	-0.1186	-0.050231	-0.051351	0.010166	0.032717	0.020716	0.048463	0.048427	0.058759	0.056552	0.095698	0.043982	0.099913	0.059418	0.01732	0.015941	0.0028219	-0.037688
-0.022077	0.0022622	0.023647	0.050726	0.012336	0.070681	0.051257	0.057811	-0.030499	-0.020817	-0.058363	-0.024551	-0.074103	-0.042418	-0.029505	-0.042607	-0.090966	-0.12172	-0.1252	-0.15895	-0.084498	-0.10356	-0.023963	0.019601	0.027662	-0.070437	-0.076113	-0.12846	-0.19487	-0.15778	-0.086578	-0.052442	-0.080065	-0.019809	-0.045967	-0.018866	0.0071486	0.03776	0.060986	0.063429	0.052967	0.042031	0.054191	0.015458	0.073715	0.04797	-0.012665	-0.015715	-0.053825	-0.089802
-0.028049	0.001075	-0.0041545	0.0094493	-0.044924	0.0051234	0.004485	0.0012029	-0.032125	-0.010875	-0.035657	-0.020206	-0.019334	-0.0036315	0.022565	0.010711	-0.040192	-0.061997	-0.094443	-0.12539	-0.05332	-0.041623	0.0046988	0.060724	0.06156	-0.037929	-0.05753	-0.097154	-0.17803	-0.15601	-0.09622	-0.070421	-0.11372	-0.056043	-0.060919	-0.032484	-0.018641	0.014055	0.044954	0.049294	0.037806	0.018619	0.060467	0.018835	0.067535	0.04341	0.0034181	-0.025829	-0.071827	-0.10729
-0.067399	-0.023146	-0.031585	-0.046206	-0.119	-0.038259	-0.069684	-0.061167	-0.033937	0.011599	-0.013699	0.01554	-0.017456	-0.038064	-0.033472	-0.041909	-0.092769	-0.085059	-0.1592	-0.14978	-0.11235	-0.089321	-0.066023	0.017904	-0.010338	-0.063687	-0.093891	-0.13749	-0.19923	-0.15667	-0.12757	-0.099516	-0.1098	-0.070697	-0.10826	-0.070028	-0.032639	0.0063225	0.059598	0.071081	0.045201	0.038688	0.064209	0.032693	0.064786	0.04692	-0.0026281	-0.026471	-0.10862	-0.14763
-0.031642	0.020629	-0.030151	-0.046199	-0.11095	-0.069535	-0.12312	-0.10003	-0.077206	-0.037403	-0.06448	-0.041909	-0.043108	-0.038166	-0.049392	-0.071158	-0.096072	-0.087959	-0.17362	-0.14159	-0.070181	-0.042857	-0.023404	0.048848	0.037766	-0.022103	-0.049554	-0.089127	-0.12396	-0.11568	-0.10945	-0.11932	-0.1118	-0.064284	-0.097494	-0.080948	-0.0055874	0.019256	0.038854	0.048077	0.031872	0.042445	0.049033	0.0049872	0.031812	0.050244	-0.025062	-0.023844	-0.081087	-0.13156
-0.0047511	0.041873	-0.031596	-0.043224	-0.11284	-0.10378	-0.15619	-0.11039	-0.042378	0.010724	0.011978	-0.0066799	-0.0035525	-0.032207	-0.062491	-0.1156	-0.092908	-0.056571	-0.10786	-0.056902	0.016286	0.026739	0.00047215	0.031906	0.0069392	-0.0070798	-0.01768	-0.06715	-0.066621	-0.083074	-0.10944	-0.12109	-0.095051	-0.075281	-0.092249	-0.080415	-0.0048564	0.021773	0.03164	0.03717	0.0030498	0.0025263	0.022253	-0.026659	-0.005221	0.032537	-0.061394	-0.084062	-0.093424	-0.11582
-0.072867	-0.034207	-0.094223	-0.12388	-0.15463	-0.15734	-0.19785	-0.15809	-0.053522	-0.00054317	0.038879	0.0182	0.075959	0.021711	-0.052264	-0.12814	-0.095064	-0.080424	-0.10045	-0.046802	0.041511	0.07022	-0.002427	0.013285	0.0059464	-0.0016656	-0.014273	-0.054027	-0.0412	-0.039732	-0.12696	-0.14535	-0.08693	-0.065763	-0.092307	-0.055175	-0.018886	0.012677	-0.019063	-0.042971	-0.06548	-0.021703	-0.017335	-0.033527	0.015245	0.039647	-0.072528	-0.062664	-0.05021	-0.069495
-0.053591	-0.036141	-0.079259	-0.11372	-0.14409	-0.14608	-0.16189	-0.11281	-0.048223	0.0075007	0.033545	-0.006565	0.015573	0.0051251	-0.074064	-0.12441	-0.075545	-0.062234	-0.074859	0.00057497	0.036286	0.045849	-0.012464	-0.0020444	-0.038952	0.018854	0.029284	0.010853	0.04054	0.048808	-0.08139	-0.1059	-0.061307	-0.047911	-0.082685	-0.047078	-0.030442	-0.0051695	-0.045512	-0.049174	-0.057083	0.0041789	-0.011889	-0.033618	-0.0041646	0.013647	-0.11347	-0.085976	-0.054649	-0.060497
0.015203	0.010935	-0.069584	-0.13092	-0.11403	-0.13544	-0.11838	-0.042258	0.0036074	0.032855	0.034999	-0.020938	0.016289	0.0049619	-0.092998	-0.11401	-0.052452	-0.061889	-0.050457	0.022741	0.068851	0.060258	0.013181	0.022191	0.011548	0.044041	0.057037	0.024482	0.027293	0.020421	-0.083811	-0.12693	-0.070823	-0.04968	-0.074503	-0.066579	-0.030946	-0.012245	-0.054871	-0.039496	-0.031127	-0.0032804	-0.0098114	-0.035615	-0.028406	-0.0068141	-0.11669	-0.086413	-0.030987	-0.0082134
0.0043178	-0.025126	-0.069031	-0.15194	-0.12842	-0.12633	-0.10376	-0.053754	-0.0099966	0.038954	0.036249	-0.0036207	0.0057188	-0.020782	-0.1134	-0.11669	-0.06473	-0.057726	-0.016233	0.060833	0.057979	0.060557	0.024998	-0.0086505	-0.051231	-0.0021731	-0.010557	-0.04864	-0.029289	-0.021932	-0.10135	-0.13213	-0.084435	-0.078707	-0.090107	-0.084249	-0.080139	-0.049527	-0.067644	-0.091474	-0.10039	-0.073079	-0.07538	-0.076234	-0.057453	-0.017553	-0.072553	-0.063997	-0.03097	0.026909
-0.0054779	-0.023108	-0.060616	-0.11652	-0.098056	-0.076006	-0.074671	-0.039851	-0.050386	-0.029853	-0.078528	-0.079309	-0.055977	-0.047215	-0.12006	-0.091315	-0.071806	-0.080783	-0.033275	0.070263	0.074421	0.096028	0.076738	0.04346	-0.0018405	-0.0039177	-0.042775	-0.051118	-0.036565	-0.037549	-0.073631	-0.048924	-0.024094	-0.045922	-0.067315	-0.069738	-0.11232	-0.11708	-0.12007	-0.1393	-0.1419	-0.11636	-0.10329	-0.082721	-0.030984	0.049805	0.021062	0.020755	0.024766	0.037904
-0.0060108	-0.00019613	-0.031713	-0.046092	-0.067014	-0.052305	-0.04617	-0.023775	-0.057253	0.0048882	-0.030468	-0.047198	-0.027618	-0.0080504	-0.07891	-0.044268	-0.014448	-0.045457	-0.025979	0.077643	0.044085	0.039864	0.063928	0.067951	0.018111	0.0072805	-0.023405	-0.020946	-0.046228	-0.1009	-0.10008	-0.086617	-0.081349	-0.11234	-0.11748	-0.11329	-0.12942	-0.14959	-0.094324	-0.060816	-0.060702	-0.047146	-0.027801	-0.06188	-0.042363	0.011649	-0.015422	-0.044542	-0.0024115	-0.0067018
-0.059355	-0.025157	-0.031116	-0.035846	-0.021593	-0.01485	-0.050791	-0.041325	-0.050405	-0.0033964	0.0020678	0.029834	0.052195	0.062126	-0.015261	-0.0092099	-0.0065839	-0.049462	-0.025075	0.055015	0.051264	0.063954	0.094184	0.069968	0.061225	0.029265	-0.031124	-0.032411	-0.042496	-0.10513	-0.083836	-0.058439	-0.055054	-0.10459	-0.098049	-0.091984	-0.071063	-0.07788	-0.014046	-0.001913	-0.029664	-0.054765	-0.054215	-0.067172	-0.069312	0.0078138	0.0046094	-0.023116	0.016097	0.021045
-0.15671	-0.061216	-0.02507	0.014188	0.027247	0.030533	-0.0079123	-0.037517	-0.02318	0.024161	0.073729	0.069838	0.10162	0.11588	0.050559	0.018343	0.0075322	-0.047012	-0.039635	0.028746	0.038081	0.060648	0.11337	0.081194	0.0588	0.029383	-0.0082412	-0.0058605	0.019712	-0.03144	-0.021184	-0.0061716	-0.02687	-0.094935	-0.087355	-0.061045	-0.044016	-0.042396	-0.0070461	-0.020925	-0.06991	-0.094952	-0.10485	-0.087657	-0.064028	0.022036	0.021406	-0.013197	0.043151	0.042564
-0.14014	-0.044928	-0.035219	0.031015	0.020973	0.018463	0.0024667	0.014539	0.016913	0.08413	0.15843	0.11025	0.12398	0.14804	0.073428	0.030532	0.055261	0.0089012	-0.008528	0.057862	0.048249	0.035524	0.073383	0.097429	0.094134	0.072224	0.078528	0.058194	0.050731	-0.0098221	0.0011749	-0.007373	0.0028097	-0.079381	-0.096336	-0.050017	-0.021193	-0.036341	-0.0073641	0.013185	-0.034728	-0.064025	-0.08448	-0.060878	-0.052725	0.035307	0.032379	0.022722	0.084013	0.064472
-0.1383	-0.044813	-0.030301	-0.0008408	0.021678	0.015356	0.020042	0.03935	0.090941	0.15317	0.25873	0.17039	0.15384	0.14369	0.075623	0.014552	0.060003	0.017773	-0.012431	-0.019764	-0.044295	-0.059564	-0.016722	0.016925	0.055014	0.066184	0.086936	0.050499	0.032836	0.0044678	-0.016419	-0.063871	-0.047738	-0.084086	-0.12585	-0.07601	0.013099	0.012339	0.0043266	0.024862	-0.022712	-0.08394	-0.10607	-0.095033	-0.11158	-0.046327	-0.045856	-0.032014	0.049278	0.066314
-0.099946	-0.015633	-0.012228	-0.012376	0.023106	0.022208	0.0047838	0.031665	0.076767	0.11855	0.18675	0.11019	0.069015	0.095342	0.028398	0.012808	0.064817	0.051503	0.0013037	-0.015007	-0.03973	-0.03343	-0.015921	-0.011812	-0.00087302	0.0046296	-0.0022993	-0.054077	-0.044101	-0.026199	-0.058994	-0.12976	-0.082387	-0.10331	-0.11273	-0.07038	0.033798	0.020686	0.019334	-0.0051133	-0.045779	-0.10057	-0.11946	-0.1046	-0.11747	-0.042347	-0.0058464	0.011282	0.052701	0.088999
-0.08565	0.010048	0.0058376	0.014935	0.035121	0.0050919	-0.030068	-0.010894	0.022578	0.083274	0.13565	0.060443	0.0016157	0.013589	-0.028852	-0.026354	0.036745	0.059077	0.006746	-0.04042	-0.060329	-0.091017	-0.10818	-0.082996	-0.044177	-0.066506	-0.0027216	-0.036432	-0.044604	-0.034892	-0.035576	-0.15783	-0.1187	-0.11883	-0.15087	-0.12606	-0.033245	-0.050127	-0.079455	-0.1292	-0.12283	-0.13577	-0.12419	-0.094897	-0.047976	-0.017514	-0.0013151	0.01007	0.046517	0.080927
0.014941	0.021464	-0.018816	-0.003163	0.0078398	-0.0065158	-0.030932	0.015395	0.014624	0.055693	0.040651	0.012281	-0.048426	-0.054173	-0.07537	-0.028882	0.040914	0.077606	0.052955	0.0036988	-0.065345	-0.09492	-0.11387	-0.084354	-0.061814	-0.020593	-0.0035209	-0.008403	-0.039388	-0.017868	-0.044134	-0.13579	-0.10809	-0.086167	-0.12133	-0.13591	-0.07913	-0.11807	-0.14659	-0.19535	-0.13931	-0.099334	-0.091694	-0.057666	-0.019225	-0.019485	-0.0065212	0.0095033	-0.0029108	0.036326
0.0089947	-0.015611	-0.040664	-0.074398	-0.042098	-0.025217	-0.02561	0.0017613	0.02429	0.019569	-0.019463	-0.018957	-0.029078	-0.020705	-0.001225	0.041009	0.06561	0.053591	0.0066184	-0.083981	-0.10508	-0.092502	-0.099415	-0.086516	-0.078077	-0.072348	-0.095722	-0.079865	-0.077078	-0.019402	-0.025808	-0.10582	-0.098179	-0.089341	-0.14275	-0.17141	-0.14114	-0.14794	-0.14276	-0.16292	-0.088997	-0.011923	-0.03318	-0.028343	-0.016598	-0.075906	-0.093141	-0.11231	-0.13281	-0.052687
0.038299	0.017807	-0.031664	-0.022096	-0.0062527	-0.045852	-0.066557	-0.03408	-0.056951	-0.054847	-0.06609	-0.038552	-0.051329	0.0021067	0.03042	0.065332	0.07004	0.076121	0.027943	-0.041608	-0.062356	-0.048873	-0.054868	-0.079261	-0.095093	-0.11999	-0.15873	-0.15628	-0.12621	-0.058567	-0.053503	-0.10186	-0.078248	-0.11501	-0.1544	-0.1428	-0.16232	-0.17698	-0.13636	-0.15424	-0.10588	0.0046716	0.017046	0.027681	0.043722	-0.032856	-0.032314	-0.086862	-0.093488	-0.023257
0.01456	0.012075	-0.029481	-0.017617	-0.009439	-0.031192	-0.084354	-0.051468	-0.071464	-0.079811	-0.1166	-0.040418	-0.049367	-0.048562	-0.012513	0.051225	0.018405	0.014289	0.0023988	-0.042692	-0.064808	-0.033803	-0.052615	-0.03003	-0.010416	-0.030057	-0.081461	-0.069595	-0.037729	0.0015969	0.004456	-0.0054998	0.011051	-0.0822	-0.16656	-0.17609	-0.21876	-0.19465	-0.1561	-0.15459	-0.068115	0.035856	0.024368	0.044906	0.089951	0.022193	0.0040068	-0.055627	-0.028053	0.01725
-0.0082462	-0.065643	-0.094845	-0.071287	-0.095682	-0.05883	-0.025498	0.0071828	-0.014008	-0.015181	-0.040952	-0.013486	0.0020925	0.0072562	0.023893	0.054981	0.027177	0.011675	-0.0021769	-0.011068	-0.05022	-0.0056967	-0.025303	0.00014906	-0.027213	-0.033985	-0.11158	-0.1026	-0.055149	0.012781	0.00022986	0.024539	0.066396	-0.030403	-0.11908	-0.14186	-0.17178	-0.17789	-0.1165	-0.096671	0.019772	0.071197	0.04092	0.033891	0.085578	-0.0066864	-0.0089831	-0.052705	-0.035529	-0.036507
-0.062051	-0.086602	-0.076763	-0.080186	-0.11822	-0.10622	-0.076369	-0.10305	-0.088972	-0.075756	-0.052008	-0.031261	0.041208	-0.0092935	0.024867	0.030371	-0.0032275	-0.027229	0.0077905	-0.019259	-0.013037	0.023118	-0.064751	-0.075457	-0.058111	-0.1092	-0.18036	-0.15602	-0.082906	-0.019292	-0.043281	-0.031278	0.027081	-0.026587	-0.16377	-0.15983	-0.16175	-0.17415	-0.13528	-0.043063	0.058852	0.10208	0.086943	0.064901	0.10301	0.058877	0.045686	0.022564	0.046377	0.028442
-0.10763	-0.070177	-0.042027	-0.015795	-0.032464	-0.060002	-0.10621	-0.13731	-0.12908	-0.12334	-0.075121	-0.015653	0.015905	-0.035295	-0.015761	0.0054744	-0.0028378	-0.0099615	0.055348	0.066414	0.07019	0.060541	-0.037217	-0.079094	-0.073476	-0.12132	-0.19084	-0.13247	-0.050938	-0.008026	-0.045967	-0.0020506	0.046428	-0.016448	-0.10027	-0.071965	-0.067139	-0.07476	-0.037319	-0.022866	0.05655	0.089769	0.07556	0.060205	0.13698	0.11851	0.097957	0.093675	0.11219	0.091279
-0.1451	-0.10017	-0.061137	-0.065052	-0.076728	-0.080766	-0.11276	-0.132	-0.1284	-0.13669	-0.10952	-0.06492	-0.045171	-0.10887	-0.11264	-0.034504	-0.058209	-0.081285	-0.025676	0.0084945	-0.0042774	0.014264	-0.065734	-0.076102	-0.090143	-0.13419	-0.17091	-0.10167	-0.010136	0.015314	0.038034	0.020564	0.041345	0.0087992	-0.059807	-0.095684	-0.037374	-0.027768	-0.0087666	0.036863	0.14643	0.16895	0.13426	0.13736	0.1876	0.14895	0.09584	0.12175	0.089186	0.063221
-0.0735	-0.073018	-0.070665	-0.10616	-0.060234	-0.087249	-0.093451	-0.11775	-0.11798	-0.15211	-0.082727	-0.04976	-0.0034414	-0.061024	-0.051423	-0.057976	-0.057951	-0.073599	-0.001911	0.012576	0.039428	0.023818	-0.035351	-0.075283	-0.12698	-0.19155	-0.20993	-0.15759	-0.095253	-0.056724	-0.0013718	-0.0094036	-0.011736	0.036583	-0.0045528	-0.064365	0.016214	-0.01513	-0.019541	0.038112	0.13167	0.10589	0.11623	0.13021	0.17174	0.12108	0.066034	0.1186	0.021026	-0.017759
0.0045108	0.015683	0.0022956	-0.051161	-0.037445	-0.10598	-0.16369	-0.16684	-0.15818	-0.19432	-0.1282	-0.079296	-0.07297	-0.13829	-0.091927	-0.087437	-0.070272	-0.061772	0.018823	0.0078492	0.037421	-0.0045717	-0.074248	-0.15119	-0.18503	-0.27415	-0.28211	-0.23819	-0.17266	-0.14759	-0.044642	-0.049049	-0.082214	-0.035176	-0.05071	-0.074298	-0.024449	-0.046148	-0.08063	-0.027603	-0.024916	-0.0068307	0.03565	0.059717	0.085924	0.090168	0.087877	0.15895	0.084147	0.064097
0.078465	0.1065	0.043724	0.019549	0.018277	-0.04644	-0.10002	-0.049821	-0.079266	-0.13731	-0.092594	-0.069691	-0.10879	-0.085782	-0.014053	-0.017687	-0.0020499	-0.0016267	0.011034	-0.0021873	0.02112	-0.057957	-0.082774	-0.11044	-0.17987	-0.24186	-0.21192	-0.19948	-0.16366	-0.14773	-0.060395	-0.029453	-0.048606	-0.057509	-0.019211	-0.0084738	0.010289	-0.042969	-0.06931	-0.076488	-0.1252	-0.1417	-0.057673	-0.031885	0.028122	0.050129	0.071398	0.10776	0.05051	0.0069696
0.12961	0.10962	-0.0074174	-0.012317	-0.029214	-0.10562	-0.08749	-0.0072532	-0.056422	-0.1072	-0.050503	-0.089225	-0.13889	-0.1838	-0.090808	-0.088172	-0.07862	-0.045968	-0.0034916	-0.014939	-0.049784	-0.075301	-0.040239	-0.055976	-0.14536	-0.15607	-0.12076	-0.18071	-0.14477	-0.12143	-0.050508	-0.056283	-0.034147	-0.02234	-0.056142	-0.020875	0.018359	-0.084567	-0.11152	-0.038596	-0.10893	-0.16484	-0.060051	-0.065253	-0.0078096	0.028291	0.084993	0.12008	0.097625	0.02379
0.10577	0.054401	-0.023055	0.015262	-0.01271	-0.080807	-0.017127	0.021936	-0.035832	-0.081406	-0.030737	-0.083824	-0.11754	-0.16067	-0.027202	-0.090694	-0.069504	-0.038334	0.0016382	-0.022927	-0.0014456	-0.029848	-0.022023	-0.016366	-0.08613	-0.041856	0.0099549	-0.032509	-0.042138	-0.032585	-0.076113	-0.079186	-0.04456	-0.049057	-0.069462	-0.012826	-0.035798	-0.10972	-0.11611	-0.11941	-0.18663	-0.23917	-0.18737	-0.21246	-0.10298	-0.058965	0.037854	0.079508	0.043572	-0.045723
0.06963	0.01815	-0.06083	0.013359	-0.07369	-0.11351	-0.036173	0.018802	-0.029597	-0.052843	-0.035279	-0.10372	-0.1221	-0.14098	-0.053179	-0.073781	-0.07422	-0.054931	-0.045285	-0.056116	-0.05037	-0.026294	-0.027302	-0.041449	-0.10738	-0.050625	-0.035045	-0.068586	-0.067716	0.0061523	-0.068281	-0.066769	-0.0086041	-0.0074611	-0.094664	-0.012277	-0.030176	-0.10193	-0.12519	-0.10638	-0.18193	-0.22872	-0.22985	-0.27199	-0.17931	-0.13329	-0.013015	0.037112	0.037	-0.047558
0.071916	0.025007	-0.06141	0.0232	-0.0018386	-0.056896	0.023689	0.053285	0.0070203	-0.057122	-0.050194	-0.072229	-0.074515	-0.09596	-0.0012822	0.0069936	-0.045342	-0.018536	-0.052382	-0.087907	-0.12153	-0.086646	-0.088692	-0.058085	-0.090943	-0.003375	-0.023983	-0.045795	-0.075484	-0.030272	-0.14448	-0.12355	-0.031931	-0.018956	-0.068355	-0.0091815	0.0050218	-0.047071	-0.080051	-0.088122	-0.10964	-0.16819	-0.18083	-0.18912	-0.1213	-0.074765	-0.019112	-0.026235	-0.049951	-0.08376
0.094424	0.05204	-0.016876	0.041629	-0.0026384	-0.042466	0.0084088	0.02476	-0.028871	-0.046643	-0.051262	-0.077449	-0.052422	-0.10777	-0.043428	-0.021729	-0.065436	-0.04383	-0.029775	-0.03382	-0.098377	0.003819	-0.022424	-0.044286	-0.061203	0.017052	-0.053232	-0.059221	-0.026813	-0.02398	-0.14032	-0.14338	-0.059477	-0.011215	-0.020137	0.063429	0.07236	0.02668	-0.045191	-0.086272	-0.062421	-0.065148	-0.082734	-0.087218	-0.017731	-0.057362	-0.065861	-0.066062	-0.091771	-0.11337
0.024583	0.041233	0.035655	0.10932	0.015284	-0.0080518	-0.030474	-0.092453	-0.11071	-0.069192	-0.034707	-0.015323	0.054061	0.0045991	0.014799	0.016724	-0.01335	-0.038157	-0.045584	-0.049721	-0.088278	-0.04651	-0.12128	-0.15387	-0.090191	-0.068878	-0.1066	-0.035883	-0.012202	-0.05004	-0.12703	-0.12539	-0.035498	0.0027332	0.01247	0.030805	0.030952	-0.0073571	-0.066209	-0.11811	-0.062638	-0.028759	-0.080243	-0.032034	0.0058449	-0.038292	-0.12113	-0.10488	-0.16597	-0.22574
0.083428	0.10243	0.034768	0.079214	0.0061106	-0.055183	-0.11762	-0.10912	-0.061368	-0.015743	0.018522	0.056149	0.11891	0.032114	-0.0030181	0.019449	-0.0053565	-0.034825	-0.021354	0.023243	-0.048434	-0.042127	-0.11091	-0.15013	-0.12869	-0.11378	-0.16862	-0.10229	-0.095885	-0.15804	-0.19953	-0.1429	-0.071461	0.013984	0.078083	0.10002	0.076487	0.052581	-0.046661	-0.061044	-0.035696	0.031502	0.020842	0.069783	0.063073	0.040934	-0.058077	-0.07088	-0.061657	-0.088397
0.081022	0.097218	0.063969	0.066985	0.037549	-0.061426	-0.12227	-0.11745	-0.046632	-0.0090345	0.045392	0.10072	0.090079	-0.015727	-0.022266	-0.018763	-0.034302	0.0088299	0.037527	0.096607	0.035825	0.009535	-0.076103	-0.13651	-0.13361	-0.11271	-0.13019	-0.09018	-0.034664	-0.13946	-0.18455	-0.16302	-0.079765	-0.019085	0.089602	0.1192	0.10169	0.063339	0.011076	-0.042817	-0.012765	0.030251	0.064583	0.04081	0.01342	-0.012309	-0.10311	-0.13454	-0.083538	-0.06687
0.096918	0.085641	0.062002	0.04536	-0.020439	-0.11784	-0.16115	-0.19293	-0.14055	-0.060663	0.0019093	0.046964	0.061845	-0.044618	-0.10322	-0.13738	-0.12688	-0.091352	-0.01237	0.11925	0.11997	0.10936	0.01781	-0.026009	-0.085074	-0.075568	-0.088442	-0.020171	0.030935	-0.01966	-0.077214	-0.090067	-0.072523	-0.00366	0.063041	0.10407	0.089336	0.06837	5.4963e-05	-0.0075472	0.019587	0.075377	0.11048	0.090805	0.028611	-0.031448	-0.15269	-0.17877	-0.17779	-0.17125
0.059354	0.06389	0.060963	0.031607	-0.0029307	-0.10753	-0.16138	-0.2296	-0.11782	-0.073505	0.022154	0.058	0.050461	-0.052843	-0.10754	-0.14614	-0.10983	-0.043377	0.0026483	0.1552	0.13668	0.084991	0.0063449	-0.0059458	-0.11334	-0.086948	-0.09862	-0.020806	-0.018437	-0.053199	-0.080622	-0.055077	-0.07406	-0.044805	0.0055807	-0.0017204	0.028744	0.020983	-0.0018728	0.035616	0.061827	0.060762	0.082254	0.051139	-0.040464	-0.078687	-0.18358	-0.19327	-0.19454	-0.18481
0.029409	-0.01553	0.0076211	-0.033846	0.019395	-0.065004	-0.027761	-0.084346	-0.011964	0.0029324	0.055729	0.04472	0.019739	-0.068884	-0.13226	-0.1494	-0.16877	-0.06527	-0.0094407	0.1423	0.12753	0.17159	0.083898	0.086962	-0.072316	-0.049839	-0.096191	-0.03379	-0.03363	-0.014766	-0.072687	-0.031746	-0.12664	-0.084764	0.010723	-0.0015634	0.051545	0.088277	0.019396	0.032241	0.059244	0.020084	0.060095	-0.0037359	-0.090825	-0.11492	-0.19761	-0.22041	-0.16972	-0.15083
0.037885	-0.033235	0.032525	-0.05009	-0.0051871	-0.049515	0.014808	-0.095021	-0.021409	-0.029265	0.039303	0.029976	-0.011813	-0.0531	-0.08498	-0.13769	-0.15935	-0.021794	-0.023801	0.066102	0.095763	0.18604	0.090607	0.13629	0.017867	0.01916	-0.034717	0.058664	0.035829	0.067694	0.02099	-0.0010805	-0.1131	-0.086508	-0.024937	-0.05482	0.05868	0.05072	0.028232	0.062983	0.13934	0.045948	0.066895	-0.026906	-0.10758	-0.19601	-0.25595	-0.26727	-0.25816	-0.2423
0.016255	-0.063129	0.014612	-0.034096	-0.043597	-0.083282	0.011004	-0.12044	-0.068153	-0.062749	0.05527	-0.003438	-0.0065536	-0.015805	-0.056385	-0.10904	-0.13174	-0.032284	-0.038034	0.038175	0.057044	0.16066	0.090179	0.12953	0.023465	0.0053438	-0.031549	0.079268	0.039394	0.085131	0.086789	0.041438	-0.11548	-0.082044	-0.02567	-0.080653	0.019598	0.018235	-0.036739	-0.016136	0.01204	0.024916	0.072546	0.081048	0.046861	-0.040135	-0.17697	-0.22878	-0.27674	-0.2996
-0.089438	-0.14472	-0.10414	-0.15732	-0.11845	-0.12422	-0.018865	-0.086203	-0.023968	-0.023203	0.078257	-0.036217	-0.025945	-0.018227	-0.037665	-0.054365	-0.038364	0.051147	0.026213	0.059385	0.048569	0.10099	0.046409	0.060818	-0.044922	-0.066882	-0.078238	0.013005	-0.0090119	0.065925	0.077818	0.055568	-0.091016	-0.069199	-0.050714	-0.11798	-0.030331	-0.0527	-0.069159	-0.01757	-0.023298	-0.0034058	0.026677	-0.0051335	-0.039483	-0.034344	-0.16183	-0.17834	-0.16011	-0.22163
-0.20551	-0.24559	-0.20065	-0.24914	-0.18844	-0.15413	-0.05252	-0.11439	-0.066467	-0.06969	0.025195	-0.050296	0.010133	0.032395	0.041686	0.022985	0.029337	0.085436	0.035554	0.00072012	0.0037353	0.062585	0.029329	0.037533	-0.0077997	-0.055505	-0.029985	0.019417	0.020137	0.099944	0.15535	0.051901	-0.055962	-0.044844	-0.065897	-0.15273	-0.10537	-0.13075	-0.14013	-0.088932	-0.11794	-0.042896	-0.058426	-0.062809	-0.097034	-0.051192	-0.16565	-0.14529	-0.12909	-0.1588
-0.15704	-0.11519	-0.15639	-0.23419	-0.24852	-0.22851	-0.20654	-0.20296	-0.095009	-0.072168	0.022924	-0.085901	-0.0296	0.0017658	-0.0010014	-0.024458	0.058153	0.088482	0.017185	-0.017109	-0.011749	-0.044936	-0.045037	-0.030693	-0.038601	-0.055154	0.022409	0.02991	-0.0074081	0.048906	0.088896	-0.033747	-0.10314	-0.07755	-0.13344	-0.19092	-0.15424	-0.20106	-0.16892	-0.099454	-0.099666	-0.0019066	0.014777	0.043655	0.0052075	-0.0071721	-0.15695	-0.13872	-0.18703	-0.19907
-0.11502	-0.084809	-0.12524	-0.16026	-0.23872	-0.2387	-0.16743	-0.1739	-0.098463	-0.038317	0.032453	-0.12094	-0.031861	-0.061458	-0.02541	0.012766	0.082024	0.091358	0.078647	0.035118	-0.01021	-0.072847	-0.053058	-0.07916	-0.10793	-0.12151	0.0060181	-0.05929	-0.050903	0.0034378	0.053332	-0.062495	-0.092777	-0.073436	-0.13121	-0.1567	-0.13611	-0.18252	-0.18565	-0.13498	-0.1975	-0.11232	-0.056253	0.016649	-0.012141	0.013929	-0.1546	-0.12115	-0.14411	-0.1364
-0.089429	-0.033225	-0.078374	-0.091618	-0.13957	-0.15585	-0.11601	-0.11016	-0.072555	-0.022074	0.016186	-0.13529	-0.093632	-0.12615	-0.057354	0.025767	0.13132	0.14378	0.13286	0.041707	-0.033441	-0.14214	-0.12728	-0.14251	-0.13959	-0.14031	-0.0068074	-0.064247	-0.0327	-0.0084097	0.02473	-0.09774	-0.12888	-0.1204	-0.16995	-0.21355	-0.17264	-0.18387	-0.21645	-0.16815	-0.17166	-0.14472	-0.13538	-0.072824	-0.090481	-0.10332	-0.23559	-0.15106	-0.14257	-0.10094
-0.018107	0.062327	0.0337	0.030152	-0.047346	-0.042402	-0.067402	-0.095396	-0.066399	0.011712	0.030527	-0.074618	-0.022456	-0.049862	-0.014203	0.063391	0.12982	0.098913	0.063834	-0.027521	-0.097602	-0.1383	-0.10065	-0.10817	-0.046086	-0.056626	0.034988	-0.020787	0.027705	-0.0083529	0.023848	-0.10223	-0.11742	-0.14801	-0.18188	-0.2094	-0.15879	-0.18024	-0.19314	-0.16686	-0.13518	-0.092014	-0.063628	-0.0020857	0.040188	-0.075606	-0.25296	-0.18927	-0.18795	-0.14865
0.023748	0.080051	0.062434	0.083838	-0.034658	-0.030604	-0.036366	-0.049953	-0.077389	0.06537	0.059364	-0.056514	-0.051906	-0.028856	-0.075185	0.0041329	0.057773	0.023847	-0.019916	-0.068891	-0.12388	-0.14759	-0.1324	-0.13227	-0.086174	-0.086749	-0.036298	-0.042753	0.029379	-0.02937	-0.072014	-0.12838	-0.17062	-0.20289	-0.19272	-0.21531	-0.176	-0.16437	-0.16959	-0.14032	-0.051353	-0.028946	0.0065515	0.038645	0.079428	-0.06373	-0.23854	-0.2057	-0.22551	-0.19335
-0.0032949	-0.037697	-0.0050144	0.0074761	-0.10583	-0.1251	-0.071099	-0.096356	-0.1214	-0.0017876	0.0064025	-0.038355	-0.04386	-0.0019411	0.0094707	0.076217	0.081617	0.047251	-0.0070467	-0.085652	-0.14497	-0.1259	-0.13234	-0.13643	-0.089307	-0.09456	-0.083426	-0.063931	0.055455	-0.0051241	-0.063763	-0.11178	-0.13818	-0.19957	-0.19331	-0.14423	-0.11669	-0.135	-0.14305	-0.093139	-0.060025	-0.046348	-0.012484	0.01164	0.05215	-0.030812	-0.13752	-0.096319	-0.1153	-0.077543
-0.12092	-0.084265	-0.06143	-0.031688	-0.10554	-0.10278	-0.12758	-0.12394	-0.16789	-0.084587	-0.046936	-0.038927	-0.054035	0.0706	0.066003	0.10703	0.092245	0.039586	-0.068393	-0.14222	-0.17411	-0.13672	-0.15204	-0.16489	-0.056967	-0.080565	-0.088451	8.5767e-05	0.092518	0.0079868	-0.072237	-0.14801	-0.19936	-0.19368	-0.24241	-0.2089	-0.16135	-0.16046	-0.16759	-0.062775	-0.014733	0.038763	0.041799	0.03818	0.061186	0.012901	-0.10719	-0.065703	-0.081354	-0.094869
-0.061251	-0.049607	-0.052	-0.051719	-0.1476	-0.11972	-0.13371	-0.12647	-0.14987	-0.077842	-0.07029	-0.055703	-0.026397	0.10526	0.080954	0.10876	0.095481	0.019949	-0.083754	-0.10933	-0.12646	-0.060484	-0.062796	-0.11147	-0.028573	-0.043488	-0.088495	0.0056153	0.097751	0.017019	-0.092792	-0.13572	-0.15315	-0.13074	-0.17625	-0.10741	-0.087538	-0.11435	-0.111	-0.011974	-0.0054122	0.05707	0.041642	0.056918	0.045782	0.035855	-0.083674	-0.038577	-0.060638	-0.097253
-0.039272	-0.060254	-0.066969	-0.054185	-0.18664	-0.19594	-0.1613	-0.13349	-0.13674	-0.097141	-0.038854	-0.023445	-0.010773	0.075889	0.06639	0.09107	0.063344	-0.01993	-0.064478	-0.059485	-0.093791	-0.073105	-0.082254	-0.19445	-0.14968	-0.16183	-0.16568	-0.091884	-0.0065919	-0.073111	-0.12502	-0.17084	-0.17279	-0.11148	-0.17224	-0.14657	-0.13533	-0.086885	-0.10561	0.0089069	-0.03049	0.01333	-0.043012	-0.012484	-0.061335	-0.00011214	-0.060871	-0.070335	-0.075135	-0.10025
0.055172	-0.0036254	-0.053439	-0.050639	-0.21068	-0.24341	-0.21221	-0.18654	-0.18897	-0.16474	-0.070702	-0.031242	-0.014222	0.026361	0.022581	0.015995	-2.6633e-05	-0.038228	-0.020527	0.025293	-0.00039512	-0.010272	-0.012502	-0.14644	-0.12676	-0.16416	-0.14158	-0.10338	-0.057038	-0.085689	-0.078357	-0.13449	-0.12801	-0.067699	-0.1594	-0.123	-0.096455	-0.059134	-0.061612	0.044274	-0.0093264	0.020189	-0.050391	-0.020371	-0.04645	0.021344	-0.046566	-0.016361	-0.02962	-0.081622
0.058455	0.015615	-0.014879	-0.028828	-0.10956	-0.13963	-0.083691	-0.11663	-0.092798	-0.084198	0.0031203	-0.0026368	0.043592	0.024086	-0.0095534	-0.031462	-0.064548	-0.0544	0.01209	0.083699	0.068918	0.093767	0.090755	-0.076071	-0.089528	-0.11744	-0.1334	-0.11857	-0.085342	-0.086402	-0.046929	-0.092152	-0.093759	-0.031317	-0.1429	-0.15602	-0.11162	-0.064215	-0.037103	0.053909	0.0058586	0.017224	-0.081492	-0.094442	-0.080444	-0.049453	-0.12868	-0.069679	-0.061164	-0.12715
0.077502	0.022774	0.0032513	-0.023618	-0.044565	-0.081593	-0.0036287	-0.035232	-0.011933	0.011495	0.10701	0.073335	0.10762	0.007339	-0.071913	-0.082541	-0.082266	-0.065172	0.052704	0.15308	0.096639	0.11714	0.11594	-0.0065974	-0.073214	-0.076912	-0.11881	-0.13285	-0.1085	-0.097854	-0.12199	-0.12448	-0.083174	-0.10547	-0.17588	-0.10061	-0.088125	-0.087314	-0.012552	0.034328	-0.034759	-0.0058321	-0.099762	-0.1099	-0.082665	-0.060386	-0.14186	-0.054873	-0.06597	-0.05575
0.078437	0.033174	0.00415	-0.00062543	-0.014017	-0.036886	0.0023084	-0.0049045	-0.015725	0.0068877	0.094877	0.041904	0.064932	-0.029707	-0.13141	-0.15052	-0.14761	-0.12349	-0.042807	0.050771	0.0088861	0.065801	0.067136	0.01043	-0.0098787	-0.0205	-0.072205	-0.12766	-0.13691	-0.13533	-0.13672	-0.15086	-0.1154	-0.15225	-0.24388	-0.16086	-0.10476	-0.087965	0.0014897	0.065732	0.0055798	0.0070561	-0.061133	-0.097509	-0.075892	-0.065319	-0.13575	-0.083127	-0.06513	-0.028277
0.069096	0.014297	-0.007315	-0.026217	-0.043626	-0.069346	-0.035358	-0.033272	-0.047686	-0.031115	0.03562	0.0039314	0.0028076	-0.059718	-0.15921	-0.16466	-0.1871	-0.097988	-0.057729	0.034721	-0.021515	0.08267	0.075727	0.12924	0.11068	0.17716	0.10216	-0.0072496	-0.073674	-0.099314	-0.22055	-0.29634	-0.22122	-0.24186	-0.25244	-0.098892	0.01082	-0.043638	0.062678	0.093212	0.072492	0.062041	0.030222	-0.055984	-0.049385	-0.069719	-0.11475	-0.031353	-0.013336	0.039081
-0.017372	-0.059713	-0.080688	-0.11259	-0.0606	-0.10156	-0.046626	0.030564	0.0508	0.0047441	0.063961	0.029936	0.0068826	-0.051243	-0.093	-0.073169	-0.11393	-0.055775	-0.071956	-0.041056	-0.056505	0.067497	0.064749	0.16056	0.19475	0.22621	0.13392	0.018705	-0.019661	-0.049599	-0.168	-0.23245	-0.1562	-0.17469	-0.16971	-0.012926	0.07678	0.034453	0.1063	0.13581	0.036307	0.024353	-0.011706	-0.10398	-0.13449	-0.16305	-0.16543	-0.097391	-0.033359	0.033768
0.1216	0.018086	-0.077148	-0.062857	-0.0695	-0.13088	-0.063074	0.10493	0.0603	0.00096585	0.095895	0.048766	-0.0076419	-0.024116	-0.039944	0.0018275	-0.035504	-0.024105	-0.076967	-0.082915	-0.11263	-0.011594	-0.020054	0.097012	0.14744	0.10875	0.073504	0.026901	0.010517	-0.042789	-0.14452	-0.20842	-0.17885	-0.21188	-0.19977	-0.093396	-0.010376	-0.013041	0.016977	0.074673	0.044286	0.013731	0.0082367	-0.065363	-0.10718	-0.13053	-0.10942	-0.076344	0.059689	0.095511
0.13714	0.02416	-0.056906	-0.060401	-0.14643	-0.17243	-0.12567	0.008563	-0.017799	-0.031851	0.021537	-0.019395	-0.02216	0.021426	-0.021224	-0.03434	-0.070319	-0.080499	-0.16204	-0.16111	-0.12136	-0.027162	-0.04398	0.059832	0.12136	0.11123	0.083801	0.011656	0.016322	0.0097425	-0.064838	-0.074693	-0.054496	-0.036755	-0.085097	-0.070387	-0.01489	0.029697	-0.016578	0.050581	0.067105	0.0078947	0.023933	-0.043217	-0.048327	-0.090927	-0.033544	-0.050684	0.10176	0.063318
0.054085	-0.052681	-0.11536	-0.15124	-0.22214	-0.25474	-0.17499	-0.068251	-0.040038	-0.03312	0.042982	0.047505	0.095116	0.05571	0.025162	0.022493	-0.078873	-0.099022	-0.13792	-0.14261	-0.11991	-0.019788	-0.040388	0.069723	0.13392	0.1257	0.12555	0.084898	0.12242	0.081356	-0.02913	-0.030586	-0.026513	0.0044591	-0.04634	-0.0056562	0.0014537	0.0078967	-0.038969	0.045421	0.060288	0.029697	0.085431	-0.033924	-0.001774	-0.023219	0.024679	0.010837	0.13813	0.070663
0.071422	0.0089085	-0.029933	-0.058949	-0.098207	-0.1386	-0.12076	-0.036737	-0.0061227	-0.00975	0.074228	0.073838	0.12265	0.084095	0.04089	-0.010204	-0.033808	-0.091698	-0.13831	-0.12144	-0.02607	0.031307	0.012415	0.11258	0.15783	-0.0013166	-0.022835	0.0030089	0.042586	0.049674	0.074134	0.1427	0.068518	0.098355	0.0081498	0.023702	-0.019811	0.039939	-0.02782	0.045764	0.038663	0.020346	0.057058	-0.029723	-0.0094872	-0.043258	-0.0048311	-0.025453	0.040969	0.018592
0.11963	0.067668	0.052743	0.02877	-0.027623	-0.080659	-0.11101	-0.085022	-0.075484	-0.059437	0.02998	0.019973	0.089579	0.067801	0.025664	-0.034949	-0.055741	-0.14949	-0.14613	-0.11433	-0.058637	0.055198	0.042832	0.09042	0.12125	0.040967	-0.0097449	0.068717	0.059647	0.015788	-0.007233	0.064248	-0.049063	0.028614	-0.05102	-0.051486	-0.086905	-0.0086036	-0.040412	0.024773	0.054755	0.01538	0.095932	0.00078279	0.049956	0.070556	0.1	0.022566	0.049166	0.01835
0.052607	0.064663	0.079747	0.053445	-0.019527	-0.036644	-0.09427	-0.11812	-0.095949	-0.10586	-0.057199	-0.049001	0.10089	0.073942	0.072434	0.013623	-0.038358	-0.20406	-0.19931	-0.12382	-0.07202	0.074955	0.13867	0.18079	0.21716	0.1857	0.099398	0.070678	0.057785	-0.00074026	-0.039078	0.030674	-0.027065	0.044578	0.0044703	0.03988	-0.017648	0.038146	0.041425	0.039398	0.020257	0.026379	0.10425	0.0053184	0.031453	0.082123	0.099591	0.016071	-0.040319	-0.028041
0.077734	0.038458	0.050963	0.032443	0.046999	0.014787	-0.015467	-0.040711	-0.041691	-0.15172	-0.11872	-0.091222	-0.00094131	-0.052667	0.039362	-0.0075009	-0.02796	-0.12816	-0.10665	-0.12786	-0.13041	-0.022381	0.078369	0.11457	0.20224	0.20026	0.090629	0.032993	0.026171	-0.065652	-0.062321	-0.014355	-0.057766	-0.018492	0.0060158	0.035019	-0.00459	0.037738	0.083788	0.077724	0.051109	0.088503	0.12184	0.021339	0.0062449	0.019193	0.024264	-0.029596	-0.09734	-0.071438
0.10184	0.056503	0.058221	0.049302	0.022227	0.0047417	-0.045732	-0.064552	-0.085981	-0.21096	-0.19152	-0.16728	-0.1381	-0.10163	-0.0037515	-0.11147	-0.057558	-0.093643	-0.047431	-0.053103	0.0027312	0.044618	0.088329	0.088376	0.087073	0.093472	-0.014627	-0.020219	-0.078004	-0.074496	-0.038887	0.014986	-0.051887	-0.044788	-0.013819	-0.062849	-0.089435	0.0058669	0.072066	0.076821	0.080963	0.095479	0.092237	0.011562	-0.070232	-0.043138	-0.034869	-0.10817	-0.13591	-0.091035
0.1617	0.098161	0.062743	0.034079	-0.033011	-0.050307	-0.086744	-0.12197	-0.17108	-0.27757	-0.2419	-0.23512	-0.15269	-0.12311	0.023167	-0.11114	-0.088961	-0.14026	-0.071435	-0.11437	-0.077475	-0.0040974	0.037512	0.015426	0.050982	0.13799	0.065953	0.031766	0.017825	-0.0058214	-0.026546	-0.0027468	0.0084721	-0.038181	-0.054833	-0.10884	-0.11399	-0.075049	0.0059567	0.041164	0.072837	0.053204	0.019596	-0.070954	-0.11462	-0.080474	-0.057723	-0.072467	-0.046864	-0.037924
0.21538	0.11749	0.05201	0.0065407	-0.10098	-0.087731	-0.051983	-0.060387	-0.096196	-0.15848	-0.12371	-0.13745	-0.091998	-0.10579	-0.00027252	-0.1956	-0.16094	-0.13619	-0.075447	-0.12437	-0.04892	-0.10006	-0.096954	-0.079781	-0.019004	0.030894	0.070877	-0.013517	-0.033588	-0.018377	-0.050173	-0.095927	-0.017593	-0.072923	-0.14962	-0.12913	-0.11758	-0.087129	-0.033155	0.026399	0.061145	0.064979	-0.030739	-0.099484	-0.136	-0.15028	-0.12989	-0.098174	-0.047138	0.0022824
0.24	0.055141	-0.005202	-0.052962	-0.15885	-0.15322	-0.089752	-0.1024	-0.16254	-0.17181	-0.2052	-0.15251	-0.15687	-0.19184	-0.14065	-0.26822	-0.26526	-0.14213	-0.054037	-0.08035	-0.025969	-0.11788	-0.17551	-0.12143	-0.1182	-0.032098	0.017989	-0.041366	-0.064192	0.022137	-0.02761	-0.092803	-0.02352	-0.086055	-0.24	-0.18795	-0.14906	-0.097708	-0.049041	0.020017	0.060555	0.046031	-0.07868	-0.14086	-0.14125	-0.18116	-0.16813	-0.11617	-0.056046	-0.0087048
0.23948	0.10728	0.022539	-0.040701	-0.16585	-0.18223	-0.15864	-0.13304	-0.14998	-0.10085	-0.14468	-0.094248	-0.099895	-0.12428	-0.15224	-0.22221	-0.26831	-0.15973	-0.087881	0.00025134	0.056292	0.035367	-0.13426	-0.11837	-0.18658	-0.16481	-0.10246	-0.055907	-0.02769	0.068354	0.026966	-0.043747	0.026611	-0.096364	-0.26899	-0.20399	-0.14261	-0.11961	-0.031625	0.044939	0.093315	0.040927	-0.06802	-0.13093	-0.13026	-0.16339	-0.1605	-0.10791	-0.056806	0.00092314
0.24896	0.089188	0.013467	-0.023848	-0.16983	-0.21262	-0.13748	-0.10828	-0.11274	-0.013648	-0.039523	-0.020009	-0.021152	-0.051529	-0.020047	-0.09604	-0.20224	-0.13662	-0.15125	-0.15576	-0.11444	-0.10157	-0.24908	-0.19102	-0.21221	-0.16939	-0.093826	-0.072976	-0.034085	0.0055982	-0.11152	-0.15698	-0.054166	-0.15838	-0.31652	-0.17385	-0.14758	-0.17605	-0.091737	-0.0079809	0.010526	0.016334	-0.049784	-0.074834	-0.064502	-0.089708	-0.075685	-0.026214	0.0031518	0.093003
0.16702	0.044078	-0.014177	-0.00062167	-0.1035	-0.1589	-0.13004	-0.090236	-0.09359	-0.022887	-0.094477	-0.013793	-0.031499	-0.052397	0.0010783	0.0034922	-0.096237	-0.038702	-0.058161	-0.11645	-0.071037	-0.11797	-0.26329	-0.19426	-0.22227	-0.15906	-0.045955	0.03372	0.0080529	0.064661	-0.10242	-0.14268	-0.14059	-0.20585	-0.3234	-0.19495	-0.22793	-0.20285	-0.10732	-0.07115	-0.069023	-0.02446	-0.066404	-0.079296	-0.041191	-0.06851	-0.088775	-0.039904	0.018242	0.07003
0.1051	0.044342	-0.011874	0.009429	-0.063545	-0.094476	-0.14035	-0.1219	-0.13095	-0.03044	-0.12556	-0.039486	-0.015571	-0.028881	-0.028275	0.0095455	-0.063274	-0.033239	-0.029585	-0.071112	-0.06731	-0.10018	-0.25529	-0.18439	-0.22776	-0.15471	-0.052645	0.093044	0.058116	0.08734	-0.049486	-0.090885	-0.15883	-0.24729	-0.32566	-0.21345	-0.22058	-0.20764	-0.13019	-0.13577	-0.15285	-0.11639	-0.087482	-0.049841	-0.02326	-0.025255	-0.057501	-0.048565	-0.0045831	0.082623
0.032629	0.088859	0.0083231	-0.0037036	-0.055775	-0.044494	-0.1648	-0.15588	-0.11042	-0.035413	-0.088386	-0.063697	-0.017672	-0.029621	-0.031242	-0.051517	-0.025372	-0.028317	-0.043224	-0.10761	-0.067287	-0.14485	-0.2755	-0.19704	-0.17812	-0.15506	-0.011314	0.16802	0.062553	0.059581	-0.0091584	-0.085762	-0.15551	-0.18917	-0.20753	-0.17752	-0.15905	-0.17317	-0.1256	-0.15776	-0.18771	-0.15925	-0.10681	-0.060404	-0.056313	-0.027057	-0.050841	-0.026529	0.011585	0.11036
-0.055175	0.030829	-0.041635	-0.016246	-0.12603	-0.16025	-0.26943	-0.22654	-0.17669	-0.038746	0.010145	0.08025	0.097348	0.066804	0.087265	0.075727	0.079004	0.084957	0.058226	-0.078142	-0.091029	-0.23879	-0.2984	-0.14888	-0.16174	-0.12028	0.035611	0.14728	-0.042668	0.026226	-0.030739	-0.17847	-0.29194	-0.28157	-0.2971	-0.28124	-0.22603	-0.18793	-0.18318	-0.24624	-0.26087	-0.22816	-0.22622	-0.14077	-0.080244	-0.04517	-0.0609	-0.01919	0.0061102	0.036115
-0.018298	0.15516	0.041541	0.062224	-0.029529	-0.069077	-0.29075	-0.25371	-0.21161	-0.10868	-0.10372	-0.00045045	0.045151	0.0051518	-0.037479	-0.013506	0.031561	0.035676	0.039409	0.0068932	0.048394	-0.1456	-0.15998	-0.04469	-0.10357	-0.16482	0.0070662	0.05275	-0.14817	-0.036991	0.050165	-0.12103	-0.19085	-0.16337	-0.17058	-0.2716	-0.16527	-0.15115	-0.14585	-0.26776	-0.23953	-0.30451	-0.33477	-0.26999	-0.16922	-0.16966	-0.12773	-0.081471	-0.066933	-0.09805
0.003496	0.098996	-0.024562	-0.092666	-0.17639	-0.14025	-0.26278	-0.20966	-0.15411	-0.02928	-0.033508	0.0012147	-0.02777	-0.043029	-0.14122	-0.13901	-0.1081	-0.021472	-0.02274	-0.00078277	0.058421	-0.070506	-0.07893	-0.023536	-0.060461	-0.1703	0.0024442	-0.053471	-0.1688	-0.10558	0.046752	-0.15273	-0.10177	-0.11072	-0.083646	-0.23236	-0.11844	-0.13696	-0.12068	-0.24576	-0.18313	-0.22082	-0.24456	-0.15805	-0.088117	-0.062633	-0.030066	-0.047204	-0.10478	-0.11332
-0.022294	0.045851	-0.064016	-0.063989	-0.20908	-0.19633	-0.27641	-0.20051	-0.12401	-0.023281	-0.033591	-0.00691	-0.08569	-0.093388	-0.11266	-0.056138	-0.044497	0.036748	0.024367	0.019462	0.097977	0.0039092	0.052845	0.037009	-0.049175	-0.18074	-0.018659	-0.15821	-0.27114	-0.17366	-0.049814	-0.23551	-0.11072	-0.077338	-0.043641	-0.16362	-0.065077	-0.089594	-0.062102	-0.13354	-0.03093	-0.07535	-0.11226	-0.07877	-0.038834	-0.090654	-0.056267	-0.074798	-0.12889	-0.20712
0.00078875	0.039779	-0.053634	-0.011502	-0.13858	-0.12448	-0.1532	-0.072758	-0.10028	-0.012155	-0.020619	0.0026157	-0.061246	0.0043905	0.032616	0.035996	-0.0051576	0.025277	0.0050297	-0.0080568	0.11861	0.095457	0.12247	0.060531	-0.038109	-0.16028	-0.047567	-0.14986	-0.16169	-0.10153	-0.022649	-0.16275	-0.098573	-0.12566	-0.080847	-0.18113	-0.10826	-0.066709	-0.011688	-0.059186	0.0027444	-0.056498	-0.12272	-0.12184	-0.084892	-0.10109	-0.042611	-0.045552	-0.072876	-0.1841
-0.025642	0.039447	-0.027193	-0.019264	-0.11075	0.020256	-0.033962	-0.037376	-0.043535	-0.032623	-0.17254	-0.1753	-0.13799	-0.068597	-0.025438	-0.025204	-0.054992	-0.083923	-0.084294	-0.06413	0.11149	0.18903	0.17752	0.046755	0.0048688	-0.10306	-0.038718	-0.089635	-0.083935	-0.069772	-0.01014	-0.11789	-0.013668	0.024357	0.04389	-0.041254	-0.0079312	-0.014007	0.029307	0.026732	0.062854	0.016223	0.0064094	-0.022997	-0.03627	-0.013796	0.010703	-0.027036	-0.062294	-0.10661
-0.098519	-0.069058	-0.12907	-0.15111	-0.2198	-0.096443	-0.072746	-0.05103	-0.0588	-0.010771	-0.1055	-0.1083	-0.044333	-0.0028658	-0.0014239	0.015214	-0.050234	-0.097948	-0.066513	-0.062904	0.057401	0.19552	0.1074	0.0057734	0.0061552	-0.041948	-0.015223	-0.025899	-0.00079483	0.010974	-0.034368	-0.14181	-0.051998	-0.041948	-0.049054	-0.05913	-0.044518	-0.023134	0.010688	0.041486	0.07229	0.078497	0.13613	0.1297	0.11784	0.13748	0.11345	0.064482	-0.00049279	-0.0072792
-0.15152	-0.11473	-0.14503	-0.10192	-0.15888	-0.12572	-0.065744	-0.091775	-0.12747	-0.13261	-0.18881	-0.18555	-0.018032	0.011635	0.069162	0.11194	0.042943	-0.096431	-0.025546	-0.046205	0.0051283	0.079564	0.016036	-0.078642	-0.10481	-0.088893	-0.075727	-0.041072	-0.063053	-0.019337	-0.060366	-0.1338	-0.13503	-0.071509	-0.1187	-0.08742	-0.028297	0.044065	0.06192	0.14124	0.10176	0.011185	0.077682	0.01192	-0.0049734	-0.012351	0.032494	0.0058572	-0.0038141	0.00065656
-0.28049	-0.16916	-0.14373	-0.11936	-0.10105	-0.022066	-0.0018273	-0.11025	-0.18878	-0.20561	-0.24405	-0.21458	0.029156	0.087251	0.12906	0.17066	0.07891	-0.064397	-0.021275	0.024265	0.037858	0.12325	0.016135	-0.029166	-0.13504	-0.10158	-0.13498	-0.07017	-0.031157	0.021021	0.019894	-0.0014666	-0.020483	-0.018471	-0.080235	-0.12452	-0.079552	0.015477	0.031335	0.13834	0.050359	-0.047217	0.016199	-0.024914	-0.036046	0.027935	0.10047	0.083235	0.066924	0.062763
-0.38549	-0.19885	-0.12982	-0.10331	-0.037295	0.056025	0.020356	-0.10779	-0.14764	-0.13742	-0.17009	-0.1242	0.088036	0.06494	0.057906	0.14936	0.019527	-0.028233	0.06592	0.11032	0.056371	0.16118	-0.0097239	-0.0050118	-0.12583	-0.10973	-0.14506	-0.094194	-0.12145	-0.075936	-0.036927	-0.041344	-0.015751	0.056148	0.012302	-0.033339	0.02391	0.073885	0.045837	0.16898	0.14806	0.056502	0.091131	0.063738	0.072755	0.047971	0.11209	0.053301	-0.0055281	0.0058458
-0.1787	-0.10178	-0.082266	-0.032433	-0.008307	0.0036394	0.029434	-0.074076	-0.18184	-0.16365	-0.16211	-0.11963	0.044903	0.049799	0.050566	0.15181	-0.0018102	0.026086	0.10312	0.15855	0.089303	0.17221	0.063991	0.10052	-0.023389	0.00072349	-0.033395	-0.072942	-0.10497	-0.10353	-0.0701	-0.033697	-0.0027455	0.03882	0.0039086	-0.064163	-0.01469	0.058515	0.041403	0.1107	0.10704	0.011511	0.022624	-0.019446	0.034496	-0.022561	0.059691	-0.023799	-0.045132	-0.055045
-0.14461	-0.062283	-0.0016111	0.013447	0.028828	0.092952	0.093512	-0.018757	-0.10259	-0.10087	-0.13146	-0.086243	0.029918	0.087936	0.099766	0.14672	0.025246	0.024377	0.049323	0.15595	0.032891	0.06517	0.059726	0.10411	-0.035405	0.065602	0.017324	-0.052303	-0.092238	-0.085583	-0.062031	0.0041597	0.029906	0.087761	-0.0054878	-0.045705	0.016219	0.074766	0.032895	0.093267	0.07692	-0.01131	-0.062668	-0.10734	-0.055224	-0.13539	-0.054566	-0.098523	-0.091569	-0.11323
-0.11711	-0.010598	0.027159	0.062269	0.063128	0.16031	0.1426	0.084049	-0.016412	-2.4517e-05	-0.021674	0.0066334	0.04676	0.09269	0.10445	0.15896	0.016091	0.047697	0.063859	0.1499	-0.00064738	0.071278	0.041858	0.10275	-0.037971	0.036169	-0.034777	-0.016068	-0.055651	-0.045072	-0.070967	0.0071586	0.0092515	0.050048	-0.010252	0.010752	0.088042	0.053746	-0.0031661	0.027918	0.036817	-0.0095495	-0.0081348	0.0077462	0.031541	-0.053201	-0.032145	-0.13334	-0.16403	-0.15161
0.049661	0.031377	-1.917e-14	0.075064	0.052769	0.091611	0.12282	0.11235	-0.019133	-0.014401	-0.0588	-0.0058943	-0.030482	-0.017971	0.021703	0.0841	-0.063049	0.0013668	0.064521	0.012729	-0.1591	-0.083427	-0.074806	0.0097966	0.010456	0.099006	0.031515	0.013895	-0.087611	-0.051777	-0.059882	-0.015942	0.039676	0.11314	0.0097452	0.011262	0.085267	0.0086239	-0.053214	-0.074864	-0.0055698	-0.027565	-0.014762	-0.0080445	0.05897	-0.071516	-0.065549	-0.14934	-0.15964	-0.13886
0.11401	0.013291	-0.018175	0.080333	-0.021323	-0.033353	0.024319	0.015718	-0.082011	-0.080426	-0.13962	-0.051293	-0.08336	-0.054596	0.013094	0.085263	-0.044448	0.00061592	0.053274	0.0049584	-0.14223	-0.081863	-0.0081091	0.067531	0.057038	0.14817	0.068857	0.029785	-0.12088	-0.033061	-0.098332	-0.085156	-0.039204	0.0060176	-0.069562	-0.013037	0.078255	-0.031887	-0.025721	-0.12294	-0.10356	-0.1396	-0.092308	-0.071132	-0.050843	-0.15073	-0.18482	-0.25805	-0.23704	-0.16398
-0.018968	-0.080975	-0.073669	-0.015954	-0.067301	-0.037669	-0.013357	-0.036965	-0.092481	-0.11542	-0.15674	-0.057696	-0.075915	-0.075626	0.0065687	0.067352	0.001514	0.02139	0.11529	0.00063163	-0.16905	-0.1484	-0.13739	-0.071458	-0.058933	0.023265	-0.049451	-0.0098199	-0.16719	-0.058593	-0.12837	-0.12778	-0.11369	-0.060004	-0.12355	0.0068986	0.092567	0.0090394	-0.024435	-0.11201	-0.16133	-0.18637	-0.12903	-0.077515	-0.086769	-0.15805	-0.17418	-0.19061	-0.15399	-0.052735
-0.08802	-0.1695	-0.1753	-0.12194	-0.091094	-0.1009	-0.028842	-0.028725	-0.052326	-0.092375	-0.079077	-0.045361	-0.054804	-0.12731	-0.063604	-0.0080735	-0.044312	-0.019807	0.13977	-0.012098	-0.096747	-0.056365	-0.073715	-0.063614	-0.045792	-0.017276	-0.065009	0.032238	-0.1206	0.012468	-0.041244	-0.031315	-0.059484	-0.022632	-0.022264	0.10596	0.19312	0.12091	0.13283	0.034409	-0.060327	-0.13256	-0.066765	-0.050652	-0.11445	-0.16012	-0.16679	-0.18086	-0.092538	0.014261
-0.23968	-0.2994	-0.22365	-0.16059	-0.071407	-0.034843	0.032343	-0.052624	-0.044485	-0.092906	-0.098855	-0.017007	0.032493	-0.05819	0.014182	0.040793	0.010537	0.024746	0.18428	0.028365	0.031977	0.060735	0.048625	0.057779	0.089827	0.097388	0.012032	0.042017	-0.10505	0.0074451	-0.036259	0.005718	0.046623	0.043013	0.017513	0.044052	0.1321	0.058401	0.14045	0.012321	-0.047767	-0.10258	-0.11271	-0.18012	-0.1639	-0.22014	-0.25033	-0.18995	-0.09232	-0.046647
-0.37031	-0.33311	-0.23629	-0.29825	-0.14837	-0.058148	-0.035208	-0.13784	-0.0072985	-0.078521	-0.07529	-0.00093908	0.12312	0.013504	0.095804	0.11439	0.14752	0.083838	0.24018	0.10958	0.12152	0.10824	0.10293	0.049175	0.0736	0.074484	-0.019133	0.090873	-0.044776	0.031438	-0.025299	0.0012077	-0.040196	0.0068537	0.034198	0.10354	0.21468	0.13344	0.20883	0.045535	-0.077168	-0.14263	-0.14405	-0.22423	-0.22157	-0.21379	-0.26533	-0.21396	-0.13483	-0.045069
-0.38785	-0.32975	-0.21866	-0.29322	-0.10155	0.040064	0.032428	-0.092336	0.051441	-0.03963	-0.029359	0.035419	0.13861	0.047923	0.13099	0.08689	0.13004	0.074089	0.16801	0.012054	0.047576	0.005814	-0.011963	-0.059868	-0.046191	-0.053928	-0.080757	0.016035	-0.078536	-0.051227	-0.084251	-0.091604	-0.092501	-0.039498	-0.034408	0.04141	0.13624	0.062288	0.094335	0.04608	-0.066778	-0.10129	-0.10425	-0.20726	-0.21325	-0.18546	-0.24684	-0.15924	-0.084193	-0.045188
-0.36207	-0.28674	-0.17469	-0.22839	-0.048752	0.026661	0.01292	-0.098331	0.054837	-0.00022644	0.077919	0.1355	0.20712	0.14286	0.14199	0.1068	0.078031	0.00042836	0.042563	-0.04788	-0.029224	-0.085734	-0.055034	-0.1276	-0.065211	-0.067406	0.00061469	0.086671	0.035147	0.018709	-0.015413	-0.030782	-0.075406	-0.067564	0.00028274	0.019118	0.11903	0.044707	0.15494	0.066495	-0.015615	-0.068783	-0.037744	-0.20264	-0.2275	-0.21714	-0.29326	-0.26016	-0.19461	-0.14766
-0.20766	-0.13794	-0.050221	-0.076141	0.0084354	0.11355	0.073037	-0.080893	0.0097265	-0.070991	-0.0071847	0.065334	0.16665	0.16426	0.23379	0.25512	0.21259	0.16987	0.16121	0.036888	-0.04685	-0.11956	-0.15194	-0.25081	-0.16304	-0.19854	-0.10717	-0.019057	-0.0059424	-0.097026	-0.082084	-0.12851	-0.13617	-0.16682	-0.039974	-0.010388	0.025212	-0.044204	0.10656	0.012597	-0.1075	-0.074853	-0.029829	-0.17796	-0.13609	-0.070401	-0.19515	-0.22417	-0.24156	-0.24422
-0.039924	-0.028559	-0.023484	-0.048015	-0.0081247	-0.030798	-0.038152	-0.12057	-0.061893	-0.089774	0.0038589	-0.0010155	0.06163	0.09898	0.15679	0.20475	0.24476	0.19886	0.16297	0.035358	-0.091423	-0.18533	-0.20676	-0.30149	-0.22791	-0.27858	-0.17742	-0.060601	-0.032826	-0.10636	-0.061888	-0.11047	-0.17218	-0.20279	-0.059038	0.014291	-0.0080098	-0.012563	0.093879	0.022507	-0.1277	-0.084221	-0.029343	-0.15886	-0.19306	-0.11803	-0.2045	-0.2313	-0.22162	-0.198
0.070497	0.035017	0.032185	0.094464	0.069708	-0.0031997	0.022606	-0.037467	-0.062942	-0.069768	0.052945	0.0010188	0.021086	0.10659	0.13599	0.16331	0.17337	0.15833	0.082685	-0.011612	-0.12907	-0.21037	-0.2549	-0.33424	-0.26627	-0.34939	-0.19566	-0.08713	-0.018971	-0.11443	-0.054761	-0.096056	-0.16844	-0.28604	-0.11739	-0.057497	-0.11292	-0.076823	0.087337	0.060453	-0.077814	-0.003518	0.026215	-0.14529	-0.20823	-0.14053	-0.23394	-0.25271	-0.22621	-0.25482
0.16183	0.09813	0.059989	0.10615	0.03384	-0.12742	-0.054447	-0.080996	-0.12319	-0.10068	0.071176	-0.027186	0.010569	0.099079	0.1031	0.22555	0.27094	0.22636	0.18242	0.11317	-0.11527	-0.22756	-0.26431	-0.39361	-0.24863	-0.30595	-0.15914	-0.014737	0.093618	-0.02245	0.061329	0.093201	-0.033606	-0.18528	-0.0077042	0.0033616	-0.10577	-0.048722	0.15293	0.036372	-0.1065	-0.020698	0.037128	-0.1482	-0.16206	-0.12126	-0.2139	-0.29426	-0.28149	-0.32351
[truncated: 190 more columns]
