# Supplementary material for: Auditory cortical activity elicited by infrared laser irradiation from the outer ear in Mongolian gerbils
Source: PLoS One. 2020 Oct 15;15(10):e0240227. doi: 10.1371/journal.pone.0240227 (PMC7561108; doi:10.1371/journal.pone.0240227)
Supplement: S1 File — (ZIP) [file pone.0240227.s001.zip › Submission2020-06-04/Data set for Figure 3A/Auditory/Auditory_-0.5 s.csv]

-0.040182	-0.035409	-0.031684	-0.012514	-0.010395	0.019528	0.059437	0.048225	0.057842	0.039596	0.019271	-0.036606	-0.023667	-0.03851	-0.049826	-0.034254	0.00020245	-0.012632	-0.055078	-0.047976	-0.026678	-0.053667	-0.056396	-0.017946	-0.0061606	-0.034378	0.03398	0.040543	0.02214	-0.0023843	-0.015464	-0.019189	-0.0036205	0.061681	0.074746	0.096941	0.056915	0.045091	0.020507	-0.0029058	0.027054	0.050203	0.031728	0.0517	0.035748	-0.032364	-0.070753	-0.0544	-0.085202	-0.062817
-0.079371	-0.045634	-0.033195	0.0089923	0.037294	0.068343	0.087828	0.073751	0.072508	0.047785	0.02145	-0.015568	-0.023757	-0.036311	-0.060284	-0.054109	-0.039744	-0.017311	-0.066383	-0.031467	-0.010659	-0.021606	-0.035573	0.011526	0.02183	0.0043164	0.054418	0.080711	0.062434	0.030666	0.012521	-0.013222	-0.022851	0.018906	0.034682	0.054734	0.051462	0.046419	0.040724	0.014208	0.027871	0.037509	0.026538	0.022478	0.029317	-0.016578	-0.047239	-0.021131	-0.026863	-0.018087
-0.091528	-0.052453	-0.040392	0.0059611	0.041182	0.058192	0.077834	0.0737	0.070167	0.048989	0.026123	-0.0025645	-0.013704	-0.013375	-0.029119	-0.020709	-0.033306	-0.01589	-0.078587	-0.060214	-0.032177	-0.019687	-0.02406	0.012495	0.033549	0.030034	0.075869	0.099157	0.089547	0.045839	0.010948	0.00030692	-0.0096536	0.032319	0.059182	0.084768	0.070538	0.053423	0.033294	0.014172	0.025441	0.036974	0.034437	0.03767	0.037858	0.012667	-0.019516	0.00029278	-0.00088559	0.0067758
-0.0040575	0.01935	-0.0021985	0.013844	0.03142	0.038096	0.059891	0.080667	0.080132	0.069463	0.053876	0.030649	0.023123	0.019654	-0.0072925	-0.016103	-0.037565	-0.04134	-0.078033	-0.032009	-0.0092329	-0.0018419	0.010789	0.028962	0.042216	0.035325	0.071896	0.088584	0.073505	0.035405	0.0084595	-0.0035023	-0.0066822	0.045011	0.07505	0.12533	0.13931	0.10029	0.04604	0.035302	0.018025	0.0067168	0.030974	0.049361	0.023357	0.033517	0.014337	0.029832	0.029887	0.046505
-0.065216	-0.012448	-0.024844	0.0061981	0.042683	0.071399	0.06832	0.084573	0.12104	0.12163	0.085634	0.08651	0.069837	0.023131	-0.019699	-0.017334	-0.052642	-0.051845	-0.062935	-0.014256	0.0012319	0.018145	0.034374	0.042837	0.073123	0.066563	0.09	0.12072	0.094592	0.047895	0.041637	0.042775	0.040495	0.10281	0.1144	0.1185	0.11872	0.075833	0.019886	0.018542	0.023543	0.019148	0.024736	0.05473	0.023358	0.043001	0.032111	0.053137	0.055024	0.073964
-0.12658	-0.052397	-0.063853	-0.03003	0.0091778	0.036424	0.016735	0.057857	0.092944	0.091167	0.068426	0.079184	0.04621	0.0048732	-0.02786	-0.045719	-0.06867	-0.055795	-0.055764	-0.0032523	0.020715	0.025013	0.028173	0.044571	0.052459	0.062361	0.066306	0.098332	0.038432	-3.9946e-05	0.007122	0.024431	0.0049921	0.065426	0.071578	0.059996	0.072766	0.055279	0.015809	0.034634	0.02737	0.0090659	0.022754	0.055519	0.038134	0.070519	0.075562	0.08013	0.070937	0.065109
-0.10288	-0.040792	-0.066777	-0.059532	-0.055638	-0.032136	-0.044504	0.00083965	0.069743	0.08623	0.083239	0.094467	0.083323	0.022849	-0.0020064	-0.026991	-0.046216	-0.047897	-0.034198	0.00041585	0.023075	0.015603	0.021649	0.036935	0.052376	0.083703	0.089774	0.10585	0.032308	-0.0063285	-0.02489	0.0094581	0.0056288	0.078297	0.098411	0.080491	0.074986	0.045959	-0.010676	-0.0084577	0.010496	-0.0078833	0.015414	0.076602	0.04528	0.064913	0.070947	0.073004	0.043116	0.047821
-0.067765	-0.01713	-0.035158	-0.047327	-0.06318	-0.035668	-0.056415	-0.035408	0.048301	0.080274	0.091123	0.10029	0.09541	0.01788	-0.020187	-0.050045	-0.052324	-0.045304	-0.019322	0.023942	0.031527	0.016541	0.013693	0.029121	0.034649	0.054107	0.054396	0.065842	-0.0031952	-0.022677	-0.017824	-0.010624	-0.010164	0.050684	0.056892	0.026635	0.04262	0.018445	-0.018432	-0.032056	-0.0091051	-0.028296	-0.019137	0.033382	0.01499	0.030639	0.060115	0.080224	0.051115	0.073324
-0.091289	-0.039672	-0.029783	-0.016803	-0.040346	-0.021309	-0.050893	-0.042909	0.037796	0.070208	0.067294	0.091208	0.061234	0.0047115	-0.02249	-0.035482	-0.044611	-0.023316	-0.024633	0.00022262	0.0072774	0.002771	-0.0028585	0.010342	0.014362	0.054502	0.055159	0.067603	0.023128	0.011061	-0.0017306	0.00046244	-0.012254	0.025528	0.0268	-0.028188	-0.028151	-0.026324	-0.033198	-0.041153	0.0071236	0.0023568	0.00064283	0.039609	0.035773	0.050186	0.073402	0.096668	0.078721	0.090556
-0.062884	-0.04244	-0.022629	-0.026814	-0.063273	-0.05067	-0.060973	-0.074953	-0.0034802	0.030108	0.050449	0.053671	0.042244	0.0072184	-0.032018	-0.061687	-0.067843	-0.038047	-0.03732	-0.0014562	0.0061844	0.014299	0.00040094	0.016098	0.00905	0.048756	0.044874	0.047075	0.0063709	-0.0053316	-0.034235	-0.030879	-0.039638	-0.017187	0.00018549	-0.0069585	-0.022521	-0.015396	-0.013063	-0.029504	-0.027154	-0.015318	-0.023042	0.0078692	-0.001833	0.024454	0.041365	0.059541	0.038247	0.038619
-0.079449	-0.060356	-0.016426	-0.0093199	-0.039368	-0.027215	-0.031617	-0.067028	-0.034029	0.010571	0.039462	0.03813	0.022932	0.010046	-0.014625	-0.035013	-0.032469	-0.0055001	-0.00013304	0.0067353	0.013998	-0.0040591	-0.010844	-0.0072626	-0.0066623	0.029258	0.039777	0.04094	0.030145	0.029342	-0.0075487	0.00017232	-0.007016	-0.00067849	0.011558	-0.015948	-0.025802	-0.026413	-0.033798	-0.071305	-0.023805	-0.029967	-0.056933	-0.021278	-0.028188	-0.014078	0.0064295	0.063283	0.040396	0.049492
-0.051989	-0.049455	-0.0091531	-0.017467	-0.023465	-0.012833	-0.015229	-0.039341	-0.018123	0.01338	0.042206	0.028353	0.023203	0.015848	-0.00054345	-0.011942	0.0026735	-0.013111	-0.006725	0.00083013	-0.0078625	-0.029145	-0.018111	-0.019195	-0.033197	-0.0034773	0.015217	0.017853	0.023349	0.024306	0.012019	0.020279	0.018279	0.021598	0.034007	0.0060847	0.00082403	-0.0072821	-0.013116	-0.02963	-0.020456	-0.028375	-0.056913	-0.047554	-0.067592	-0.034728	-0.01347	0.028688	0.014671	0.034963
-0.015233	-0.017623	0.016542	0.013951	-0.005527	-0.012114	-0.024462	-0.041688	-0.02948	0.0042936	0.02589	0.031213	0.03348	0.0063717	-0.0083624	-0.004527	0.016815	-0.017149	0.0058255	0.023916	0.019308	-0.028359	-0.013891	-0.017653	-0.029713	-0.0025404	0.03299	0.038843	0.039242	0.033023	0.019758	0.034524	0.023532	0.041939	0.049949	0.01414	-0.0058372	0.0094402	-0.023828	-0.021641	-0.015174	-0.029313	-0.060627	-0.056008	-0.077394	-0.053271	-0.029225	0.00036444	-0.0069677	-0.02959
-0.036452	-0.023105	0.0003791	-0.005833	-0.020306	-0.0010762	-0.020667	-0.023267	-0.01959	-0.0046294	0.012425	0.01221	0.0064698	-0.035877	-0.021408	-0.021458	-0.0034391	-0.025756	0.0043115	0.019722	0.013099	-0.034668	-0.029792	-0.013933	-0.022172	-0.042355	0.0099575	0.021385	0.01219	0.0053188	0.038451	0.044712	0.018683	0.047281	0.050972	0.030533	0.010514	0.028871	-0.0062917	-0.021194	-0.03493	-0.033497	-0.060805	-0.077805	-0.085875	-0.077012	-0.070091	-0.043522	-0.04036	-0.050027
-0.057611	-0.042299	0.00063501	0.0063723	-0.023619	-0.012943	-0.031252	-0.049	-0.063595	-0.05219	-0.029339	-0.0092992	-0.033471	-0.049692	-0.017034	-0.011882	0.0075855	0.0042814	0.020151	0.025756	0.004403	-0.068135	-0.056255	-0.042394	-0.048119	-0.055236	0.017057	0.011371	0.018073	0.012535	0.052934	0.0191	0.009427	0.026372	0.021627	0.0055755	0.02377	0.043884	-0.00059542	0.00088825	0.002613	-0.0086455	-0.023645	-0.040664	-0.0468	-0.050207	-0.035237	-0.02585	-0.021614	-0.011611
0.08316	0.079098	0.089697	0.070612	0.0092304	-0.01391	-0.040129	-0.060832	-0.030256	-0.034705	-0.0052307	0.015949	0.014092	-0.028101	-0.0096462	-0.0017602	-0.010731	-0.0056948	-0.0060907	-0.0057785	-0.035516	-0.043846	-0.039603	-0.0052409	0.006806	-0.0097717	0.026921	0.01102	0.011567	-0.0020179	0.04895	0.010117	0.014816	0.035559	0.052028	0.060761	0.07558	0.078255	0.018683	-0.0033729	-0.034619	-0.029448	-0.019837	-0.051276	-0.046361	-0.041362	-0.028884	-0.059656	-0.034808	-0.032035
0.057492	0.067139	0.093179	0.10933	0.042289	0.034705	-0.0026669	-0.020838	-0.014094	-0.026615	-0.0079584	0.014709	-0.027137	-0.048418	-0.037694	-0.032864	-0.043389	0.0013857	-0.022138	-0.039151	-0.059551	-0.070954	-0.077497	-0.048651	-0.012036	-0.059925	0.0020456	-0.0093887	0.0032783	0.010747	0.091275	0.0401	0.053044	0.078179	0.065932	0.070396	0.075668	0.073105	0.012033	-0.03117	-0.05962	-0.054843	-0.050872	-0.072109	-0.0091671	-0.002363	0.0036048	-0.013162	0.0039862	-0.017828
0.013141	0.015351	0.036664	0.046417	0.0016419	0.036686	0.014973	0.011351	-0.007868	-0.019341	-0.010895	-0.0035031	-0.049416	-0.049864	-0.047579	-0.054143	-0.063408	-0.013267	-0.02015	-0.049398	-0.070928	-0.064389	-0.067047	-0.044742	-0.025038	-0.07557	-0.041032	-0.048379	-0.031394	-0.020572	0.065497	0.049981	0.059389	0.055821	0.05955	0.08272	0.083766	0.054834	0.054618	-0.013657	-0.03381	-0.032822	-0.0071977	-0.030624	0.054416	0.059823	0.045928	0.021405	0.015943	0.013618
-0.010888	-9.6255e-05	0.022147	0.041333	0.039096	0.038589	0.018892	0.018427	0.0018712	0.00030331	0.0045917	0.0093413	-0.02187	-0.0076051	-0.020984	-0.013779	-0.028254	0.0085046	0.017997	-0.015459	-0.058422	-0.063091	-0.081642	-0.10382	-0.073526	-0.081048	-0.056709	-0.039968	-0.00085634	-0.0061145	0.061146	0.070047	0.078583	0.06569	0.063233	0.066446	0.085457	0.042335	0.02881	-0.019524	-0.018954	-0.045986	-0.019064	-0.046117	0.029559	0.038357	0.041763	0.027654	0.047654	0.032024
0.1082	0.10678	0.082257	0.063231	0.051508	0.049966	0.047753	0.067731	0.058194	0.043887	0.030128	0.0041862	-0.016351	-0.0091084	-0.0065811	0.010347	0.0027245	0.010764	0.022948	-0.0044231	-0.048854	-0.056798	-0.059691	-0.090268	-0.080776	-0.087373	-0.069972	-0.06084	-0.036438	-0.023885	0.053368	0.077783	0.091148	0.095287	0.088113	0.047743	0.062398	0.022619	0.025076	-0.02484	-0.011906	-0.033845	-0.030075	-0.085422	-0.017744	-0.0081752	-0.015152	0.0069807	0.05326	0.032066
0.059757	0.049637	0.03011	0.042775	0.066699	0.068642	0.086476	0.10944	0.053339	0.050905	0.044527	0.010205	-0.0035522	0.02179	0.012399	0.007601	0.019074	0.0034594	0.015695	0.0081131	-0.0097068	-0.038367	-0.033745	-0.075247	-0.082521	-0.096686	-0.066637	-0.031612	0.0029943	0.0084511	0.079938	0.082439	0.074612	0.067487	0.04441	0.0052907	0.035639	-0.0036316	0.010177	-0.0055251	0.014064	-0.022694	-0.011892	-0.050967	-0.0070569	0.00079429	-0.019026	-0.0042639	0.0073032	0.0043427
0.15518	0.13411	0.11714	0.11913	0.10683	0.059319	0.062357	0.038681	-0.012912	0.014808	0.033401	0.018957	0.035003	0.040099	0.028216	0.016726	0.019951	0.00067914	0.043471	0.06788	0.041961	0.024616	0.032344	-0.029597	-0.060248	-0.045804	-0.070062	-0.040839	-0.0039758	-0.035538	0.00029511	0.019064	-0.014797	-0.023395	-0.013624	-0.043414	0.0051348	0.003295	0.01147	0.027046	0.077357	0.044951	0.024589	-0.011083	0.0029776	-0.014037	-0.026247	0.0067332	0.034177	0.020356
0.12714	0.13572	0.11652	0.12526	0.11521	0.054771	0.050373	0.020491	-0.01673	0.0011927	0.012974	0.008528	0.036379	0.056697	0.063814	0.044276	0.036029	-0.0081158	-0.00027052	0.027852	0.037409	0.013316	0.038077	-0.021411	-0.046656	-0.029659	-0.037999	-0.0060552	0.045988	0.019465	0.040914	0.031693	0.0070886	0.020248	0.019526	-0.043828	0.019768	0.030104	-0.021115	0.029502	0.1047	0.076048	0.023313	0.0019116	-0.036183	-0.064802	-0.072351	-0.026828	0.026397	0.042925
0.14042	0.12727	0.10938	0.088414	0.053523	0.0030142	0.0085061	-0.010713	-0.019063	0.015677	0.040446	0.03295	0.041354	0.054611	0.045116	0.015444	0.01766	-0.02081	-0.033588	0.0074689	0.035849	0.016691	0.070327	0.04366	0.016052	0.020195	0.025075	0.026773	0.052833	0.017266	0.034896	0.0075251	0.0024217	0.019713	0.049354	-0.018393	0.043253	0.04438	0.012592	0.026456	0.10249	0.066023	0.0052725	-0.0076921	-0.030562	-0.070114	-0.073582	-0.027672	0.004921	0.022337
0.031903	0.020201	0.028862	0.057274	0.077014	0.016039	0.027102	-0.01555	-0.039422	-0.0087546	0.036094	0.042223	0.072991	0.08554	0.05367	0.016042	0.013221	-0.023124	-0.046589	-0.0011818	0.046229	0.044665	0.089604	0.073501	0.043585	0.013736	-0.0099486	-0.0050277	0.033371	0.0059789	0.026998	0.021171	0.013505	0.013551	0.032954	-0.0046794	0.053254	0.04497	0.014531	0.024831	0.094487	0.041461	0.024726	0.02654	0.014282	-0.028591	-0.023865	-0.0022046	0.027448	0.04681
-0.010028	-0.0084993	0.0018857	0.0088095	0.023973	-0.05733	-0.07115	-0.10889	-0.06922	-0.055244	0.0036543	0.044577	0.071328	0.067595	0.047721	0.023958	0.020169	-0.0068148	-0.032256	0.013889	0.013814	0.0051307	0.045838	0.056832	0.043961	0.050916	0.013928	0.0074713	0.0029029	-0.032694	-0.016104	-0.0029249	-0.025659	-0.024962	0.011207	-0.020398	0.04658	0.062319	0.058171	0.056316	0.090984	0.048599	0.02798	0.030926	-0.0048081	-0.035419	-0.036174	0.0039938	0.023837	0.068491
-0.10563	-0.097697	-0.10448	-0.11194	-0.08002	-0.12477	-0.12102	-0.12229	-0.095298	-0.060068	-0.026143	0.0099534	0.037228	0.06787	0.025707	0.01608	0.0073788	-0.010841	-0.065314	-0.027459	-0.022021	-0.033276	-0.0093119	0.02345	0.021257	0.008864	-0.0010664	0.0077215	0.024718	0.016546	0.040979	0.036916	0.013585	-0.026345	-0.016826	-0.032945	0.046326	0.049467	0.072616	0.095733	0.10658	0.050624	0.046911	0.049986	-0.024299	-0.023597	-0.01542	0.004976	0.0052342	0.061279
-0.10466	-0.082332	-0.097517	-0.093486	-0.048963	-0.089218	-0.1009	-0.083246	-0.066461	-0.048797	-0.020182	-0.018207	-0.026524	0.00545	-0.047427	-0.0513	-0.00050533	0.01368	-0.015103	0.032949	0.0050871	-0.034642	-0.021207	-0.013947	-0.027204	-0.02007	-0.049643	-0.036276	0.00064549	-0.0036985	0.010789	0.023383	-0.017971	-0.091561	-0.074947	-0.044748	0.041128	0.062311	0.10286	0.13696	0.11472	0.054321	0.057807	0.042116	-0.029039	-0.016791	-0.021824	-0.013132	-0.0029363	0.038953
-0.064217	-0.033102	-0.042287	-0.012079	0.0086502	-0.055929	-0.078595	-0.086229	-0.10922	-0.076331	-0.051342	-0.026553	-0.025351	-0.010466	-0.038394	-0.047538	-0.018642	-0.0035215	-0.0040012	0.029258	0.0012449	-0.039698	-0.049871	-0.040716	-0.064569	-0.036092	-0.065728	-0.022185	0.02483	0.033257	0.017542	0.034663	-0.017775	-0.095897	-0.094397	-0.043868	0.025407	0.044496	0.075914	0.12209	0.086182	0.025206	0.05544	0.047276	-0.017947	-0.0065978	0.0036387	-0.022353	-0.018465	0.024844
-0.023161	0.017044	-0.0077198	0.0063802	0.0079052	-0.043192	-0.087027	-0.076395	-0.071256	-0.04092	-0.049107	-0.018895	-0.022181	-0.0049941	-0.024072	-0.02278	0.010265	0.01937	-0.0044041	0.025328	-0.0017729	-0.082395	-0.095757	-0.086213	-0.10829	-0.060261	-0.044622	0.0056448	0.06626	0.068623	0.039669	0.050565	0.0054383	-0.078408	-0.065682	-0.016288	0.031387	0.05654	0.055779	0.093371	0.066463	0.058902	0.055081	0.07341	-0.00231	0.010552	-0.0080468	-0.036436	-0.043478	-0.0060236
0.055135	0.067041	0.032916	0.057951	0.044471	-8.7432e-05	-0.037532	-0.049553	-0.089845	-0.033132	-0.034487	-0.0037415	0.007725	0.032129	-0.0014647	-0.025685	-0.010061	0.036549	0.0099196	0.037584	0.045924	-0.005095	-0.052432	-0.044706	-0.11794	-0.091434	-0.083757	-0.029075	0.059369	0.083147	0.030731	0.055547	0.040893	-0.041456	-0.020042	0.029468	0.037895	0.049024	0.023275	0.067494	0.073279	0.087052	0.064113	0.060886	0.00014571	0.0098107	-0.0072534	-0.042472	-0.0045626	-0.020739
0.066652	0.07644	0.055989	0.085626	0.08242	0.040223	0.027913	-0.002191	-0.016953	-0.022803	-0.021042	-0.014428	-0.0040972	-0.008949	0.010651	-0.01448	-0.0078857	0.025943	0.018896	0.043199	0.035358	0.0079505	-0.018822	-0.028375	-0.1234	-0.059084	-0.083218	-0.060907	0.011928	0.043809	-0.029181	0.0054155	0.01199	-0.046493	-0.016021	0.022827	0.014705	0.030033	0.012739	0.014104	0.027692	0.066454	0.051306	0.014671	-0.021937	-0.021806	-0.050757	-0.07721	-0.025053	-0.03079
0.10746	0.086109	0.058349	0.075422	0.038095	-0.025352	-0.028259	-0.06668	-0.042083	-0.038061	-0.029129	0.016665	0.046445	0.00045189	0.039499	0.047135	-0.0054929	0.051978	0.03811	0.059527	0.050863	0.051996	0.00042353	0.02331	-0.067512	-0.020124	-0.031296	-0.0362	0.0049539	0.045036	-0.027122	0.018133	0.038871	-0.021903	-0.017612	0.018061	-0.0038527	0.011763	0.016659	0.002863	-0.0019226	0.023435	0.01128	-0.017199	-0.043551	-0.042545	-0.064604	-0.072807	-0.045612	-0.056912
0.092524	0.092016	0.028084	0.028023	-0.017412	-0.047086	-0.079499	-0.083301	-0.052182	-0.050223	-0.0222	0.0096804	0.028363	-0.01078	-0.004298	0.015449	-0.0027961	0.062842	0.037326	0.077942	0.049233	0.052798	0.018832	0.067264	-0.018434	0.011822	-0.0093508	-0.037242	-0.04097	0.0020617	-0.047436	-0.012764	0.012843	-0.023325	-0.032665	0.0020092	-0.013651	0.019044	0.014374	0.012101	-0.0116	0.040578	-0.0017485	-0.023343	-0.056492	-0.028133	-0.0707	-0.05171	-0.01234	-0.020344
0.12236	0.089652	0.027765	0.036657	-0.037962	-0.068593	-0.086796	-0.095021	-0.1229	-0.11246	-0.08881	-0.063992	-0.052971	-0.042185	-0.016892	0.008624	-0.0079242	0.083954	0.053065	0.079686	0.052201	0.083598	0.038296	0.09095	0.031245	0.045383	0.0076951	-0.019169	-0.039468	-0.008934	-0.034721	-0.0045042	-0.013785	-0.049209	-0.05578	-0.034611	-0.035648	1.4565e-05	0.036981	0.026455	-0.0033577	-0.00090607	-0.03141	-0.08057	-0.094656	-0.079313	-0.087409	-0.033414	-0.0025429	-0.033038
0.09087	0.079384	0.019418	-0.015919	-0.073997	-0.077253	-0.090333	-0.0858	-0.090624	-0.11398	-0.11279	-0.10081	-0.10405	-0.095444	-0.037745	0.01811	-0.0062123	0.07989	0.059287	0.069295	0.048621	0.058462	0.021604	0.041834	0.020263	0.022228	0.028725	0.0082114	-0.016481	0.041691	0.026153	0.021137	0.0043375	-0.00091712	-0.065225	-0.033236	-0.0078223	0.017824	0.071821	0.065403	0.008275	-0.023934	-0.046745	-0.10422	-0.085063	-0.064796	-0.060461	0.012174	0.024669	-0.022474
0.059175	0.034279	-0.011484	-0.022627	-0.072364	-0.050646	-0.088438	-0.070737	-0.10073	-0.11425	-0.13882	-0.098182	-0.10876	-0.10325	-0.050639	0.034555	0.028307	0.13889	0.11646	0.099011	0.10155	0.07755	0.0068395	0.053432	0.051593	0.0061242	0.053383	0.044026	-0.0114	0.041723	0.026296	0.015779	-0.010409	0.008098	-0.058663	-0.0092462	0.015261	0.044171	0.071131	0.068913	0.019781	-0.0053573	-0.03062	-0.044377	-0.0088379	-0.0038577	-0.024312	0.014404	0.0039608	-0.05446
0.06028	0.017264	5.1857e-05	-0.0048419	-0.034976	-0.00095589	-0.00097749	0.0051879	-0.021014	-0.045826	-0.062322	-0.049331	-0.04885	-0.026044	0.030977	0.08936	0.080191	0.15903	0.10093	0.063929	0.04351	0.03565	-0.029656	0.036745	0.060776	0.049731	0.096596	0.082765	0.023525	0.048975	0.014938	-0.0067703	0.00055848	0.033208	-0.0044054	0.019157	0.041845	0.032295	0.052529	0.031575	0.010589	0.0075975	0.0068469	-0.010534	0.049811	0.047355	0.016411	0.026748	0.013034	-0.055272
0.069625	-0.0074074	0.013251	0.013521	0.0034676	0.055723	0.097273	0.05572	0.035392	-0.001533	-0.037791	-0.014404	0.016064	0.04489	0.11506	0.13648	0.08403	0.13541	0.079408	0.039769	0.054198	0.058015	0.00031885	0.017976	0.028078	0.022495	0.052196	0.038089	0.038152	0.0818	-0.0020915	0.017435	0.032786	0.017617	-0.0059229	0.041772	0.056698	0.036803	0.069209	0.031484	0.036905	0.0060125	0.011519	0.019064	0.075975	0.071757	0.063564	0.081064	0.026551	-0.03401
0.01862	-0.017388	-0.0049933	-0.0075956	0.0098634	0.070922	0.090249	0.048729	0.02806	0.0018492	-0.046077	-0.034481	0.032468	0.065836	0.079722	0.12287	0.076144	0.096377	0.056576	0.059071	0.035528	0.038157	0.0091923	0.01591	0.01332	0.046779	0.090084	0.078339	0.078697	0.11174	0.014376	0.035233	0.042647	0.035429	0.0012269	0.046613	0.061503	0.030166	0.052446	0.03301	0.058962	0.056289	0.059966	0.06779	0.12047	0.11004	0.073647	0.088233	0.046424	0.012474
-0.032924	-0.045513	-0.043144	0.0031655	0.016727	0.084545	0.11005	0.10796	0.072372	0.054965	0.011965	-0.023371	0.024691	0.040927	0.034593	0.058844	0.063189	0.057703	0.053669	0.074949	0.062453	0.074101	0.055185	0.066125	0.059718	0.084353	0.072725	0.071416	0.078166	0.07618	-0.0051599	0.02016	0.027684	0.0040109	-0.0062843	0.033875	0.057012	0.040193	0.050932	0.045859	0.074412	0.10167	0.073689	0.087719	0.098083	0.0976	0.043927	0.075677	0.021644	0.044506
-0.03679	-0.036387	-0.022772	0.00092187	0.027448	0.034488	0.086599	0.052018	0.027211	0.039118	0.058	-0.0099719	0.064867	0.10145	0.047477	0.049565	0.055	0.042618	0.053144	0.10623	0.078341	0.10225	0.090358	0.074873	0.077646	0.14526	0.11474	0.10928	0.12955	0.093282	0.0058722	0.055021	0.094367	0.071306	0.084209	0.10486	0.10284	0.061156	0.03819	0.04203	0.052159	0.059975	0.015673	0.047066	0.025481	0.024264	0.012025	0.05281	0.01606	0.049863
-0.088952	-0.057044	-0.05012	-0.044593	-0.016856	-0.00445	0.0034016	-0.049324	-0.080765	-0.055716	-0.020813	-0.049592	0.02687	0.061054	-0.0091299	-0.015187	-0.0061028	0.0053435	0.043055	0.09099	0.062962	0.065705	0.051219	0.015934	0.016237	0.05718	0.04177	0.05756	0.080005	0.066589	0.033649	0.065714	0.077292	0.091563	0.098232	0.1096	0.10797	0.11149	0.065605	0.087736	0.096929	0.094648	0.031427	0.076679	0.045793	0.067319	0.08161	0.11656	0.054855	0.072329
-0.073276	-0.021817	-0.048147	-0.038029	-0.0063633	-0.027669	-0.031965	-0.039688	-0.059777	-0.065988	-0.039584	-0.11133	-0.055827	-0.025071	-0.076564	-0.033471	0.028515	0.056216	0.096748	0.14431	0.073375	0.07017	0.032903	-0.010105	-0.0079441	0.039397	0.0065983	0.024128	0.051846	0.0065353	0.017344	0.039852	0.065887	0.10221	0.12714	0.12124	0.12916	0.13117	0.060014	0.087934	0.070186	0.093488	0.015459	0.058156	0.028634	0.06543	0.045915	0.074009	0.03678	0.051094
-0.058587	-0.008395	-0.03028	-0.039023	-0.033321	-0.042333	-0.062462	-0.035298	-0.013092	-0.023394	0.032648	-0.022709	-0.018267	-0.037209	-0.039567	-0.044197	0.035951	0.060915	0.080539	0.10454	0.049389	0.038147	-0.023083	-0.042447	-0.066965	-0.027196	-0.073379	-0.033663	-0.0010144	-0.015912	-0.0058769	-0.0059779	0.048711	0.080878	0.10405	0.12473	0.1455	0.14718	0.072665	0.10733	0.059158	0.071489	-0.0095028	0.045012	0.009906	0.041268	0.0218	0.018643	-0.024288	-0.025819
-0.019541	-0.0067785	-0.013064	-0.016943	-0.0072105	-0.050663	-0.068769	-0.081718	-0.079313	-0.082405	-0.013548	-0.029776	-0.019859	-0.014129	-0.0059999	-0.017598	0.021884	0.058992	0.044039	0.067212	0.01734	-0.004574	-0.045167	-0.067134	-0.080499	-0.01618	-0.022653	-0.0068627	0.02151	-0.027137	-0.011249	0.0028202	0.050109	0.052726	0.086577	0.066844	0.072591	0.088882	0.065344	0.091423	0.071278	0.070016	0.0069997	0.064397	0.058	0.062038	0.04067	0.012919	-0.02833	-0.058728
0.051199	0.052772	0.027228	0.0015527	-0.0077327	-0.044685	-0.088633	-0.086826	-0.046831	-0.08328	-0.032067	-0.019358	-0.036262	-0.062664	-0.035839	-0.064481	-0.055878	-0.0013195	-0.02607	0.015812	-0.02337	-0.015508	-0.036488	-0.023249	-0.051215	0.0024635	-0.005992	-0.010571	-0.016422	-0.031985	-0.00027997	-0.034348	-0.017024	-0.0069989	0.0027636	-0.018436	0.050254	0.092523	0.12047	0.11887	0.11589	0.09373	0.046131	0.055267	0.087701	0.1056	0.069238	0.039054	0.010733	-0.018973
0.060793	0.072491	0.038235	0.069461	0.054072	0.017933	-0.038461	-0.0074223	-0.008175	-0.048146	-0.019577	-0.023086	-0.059566	-0.093338	-0.05476	-0.089812	-0.055592	-0.031199	-0.025222	0.024702	0.028188	0.02729	0.03676	0.054725	0.024597	0.077207	0.077837	0.072241	0.050266	0.011392	0.023556	-0.031023	-0.013369	-0.0093239	0.014603	0.0033447	0.094363	0.082732	0.099118	0.082241	0.05246	0.026782	0.011198	0.022771	0.034692	0.051247	-0.027268	-0.0405	-0.059375	-0.06206
-0.021603	0.0098256	-0.0055195	0.040181	0.044053	0.017261	-0.037834	-0.025276	-0.02856	-0.056795	0.028372	0.066692	0.033565	-0.010411	0.0030553	-0.09376	-0.11097	-0.066982	-0.069563	-0.015997	0.0035348	0.0063967	0.0342	0.10101	0.072177	0.12343	0.16964	0.15563	0.0771	0.080303	0.10056	-0.0055459	-0.031758	-0.011849	-0.043801	-0.054593	0.050136	0.050157	0.084585	0.09001	0.075393	0.038107	0.03254	0.015532	0.038612	0.029316	-0.042869	-0.064999	-0.062332	-0.083471
-0.044258	0.0072158	-0.0004269	0.046996	0.06393	0.040644	-0.029857	-0.049076	-0.066494	-0.097992	-0.0086981	0.050606	0.032108	0.0080297	0.0052329	-0.082405	-0.12458	-0.085026	-0.076348	-0.045846	-0.016742	-0.015822	0.058185	0.10442	0.12758	0.1857	0.2425	0.19229	0.13096	0.10722	0.090066	-0.0063453	-0.035783	-0.021444	-0.07147	-0.080902	0.023458	0.031853	0.062649	0.086667	0.082386	0.029965	0.027804	0.020528	0.020211	0.023154	-0.011851	-0.037071	-0.055651	-0.046051
-0.0086704	0.053151	0.05069	0.046727	0.075279	0.070228	-0.03962	-0.079007	-0.10245	-0.16573	-0.096311	0.0040281	0.010491	0.0035065	0.02607	-0.032138	-0.078755	-0.031035	-0.015941	-0.016155	-0.039152	-0.050661	0.0084876	0.062452	0.085248	0.15651	0.21851	0.13452	0.082495	0.080165	0.050427	-0.041782	-0.041523	-0.014294	-0.067915	-0.06375	0.036719	0.029487	0.032384	0.066001	0.064982	0.024164	0.03495	0.025918	0.00825	0.010224	-0.024464	-0.059497	-0.057552	-0.040407
-0.019558	0.061311	0.050206	0.087469	0.10509	0.10473	-0.047852	-0.072582	-0.1276	-0.19071	-0.1329	0.014032	0.0019215	-0.0011973	0.025859	-0.016212	-0.060047	-0.018582	-0.00099812	0.011177	-0.0050802	-0.04542	0.012261	0.031099	0.044815	0.088718	0.1459	0.097299	0.071707	0.047141	0.045384	0.014675	0.0050995	0.020133	-0.014124	-0.023609	0.016402	0.0032691	0.0022546	0.051289	0.042182	0.012001	0.018068	0.031734	-0.018768	-0.030454	-0.05579	-0.063811	-0.064238	-0.026472
0.0093251	0.037308	0.017028	0.020079	0.077358	0.054322	-0.029379	-0.050502	-0.09125	-0.18185	-0.10376	0.019063	0.035327	0.048204	0.04163	-0.015097	-0.071398	-0.047928	-0.097959	-0.054454	-0.091218	-0.12167	-0.047992	-0.011726	0.01833	0.083498	0.13631	0.066047	0.051368	0.029773	0.0035695	-0.020608	-0.031678	-0.032159	-0.086934	-0.075458	-0.055364	-0.060329	-0.022182	0.05885	0.068242	0.046252	0.045949	0.062679	0.014217	-0.0064246	-0.012348	-0.025777	-0.0033429	0.024177
-0.026143	0.01782	0.01435	0.0072126	0.074955	0.052185	-0.054371	-0.10953	-0.14998	-0.20749	-0.17899	-0.05453	-0.032185	0.014368	-0.0052228	-0.013763	-0.065918	-0.046815	-0.1053	-0.065237	-0.088742	-0.12222	-0.032416	-0.015888	0.0041986	0.06971	0.13022	0.076483	0.08181	0.049899	0.019528	0.028731	0.020864	0.024232	0.0014611	0.002734	-0.017793	-0.039119	0.0075604	0.073166	0.085866	0.075817	0.10438	0.1034	0.047205	0.021916	0.02543	-0.0021904	-0.0076922	0.047157
-0.04606	-0.010337	0.003066	0.025083	0.13171	0.063626	-0.032167	-0.072857	-0.097709	-0.16733	-0.15083	-0.023295	0.010559	0.017982	0.0065102	0.018293	-0.032343	-0.01931	-0.040404	0.028464	0.0069742	-0.013857	0.038747	0.040009	0.049819	0.093767	0.12129	0.065225	0.047509	0.003265	0.023176	0.044724	0.054942	0.057802	0.034342	-0.041222	-0.065471	-0.091315	-0.022291	0.059318	0.13672	0.13079	0.1539	0.13262	0.092612	0.057902	0.057466	0.033625	0.050966	0.052145
-0.094423	-0.052485	-0.049443	-0.012482	0.089239	0.010492	-0.036673	-0.051758	-0.049776	-0.10062	-0.072456	-0.01336	0.023659	0.04249	0.0085843	0.0018068	-0.037423	-0.081167	-0.10092	0.0039821	0.022135	0.035544	0.11664	0.1177	0.13382	0.15042	0.15727	0.13968	0.096305	0.038541	0.044456	0.059856	0.034655	0.083193	0.077447	0.035451	0.0286	0.0062195	0.03124	0.087841	0.13118	0.11741	0.12774	0.10596	0.052267	0.042421	0.045963	0.068512	0.050947	0.10149
-0.14027	-0.10878	-0.089268	-0.054232	0.075895	0.0026562	0.016159	0.0029436	-0.010707	-0.055054	-0.040322	-0.054628	0.016922	0.0753	0.024102	0.014698	0.026418	-0.059657	-0.12334	-0.03796	-0.0041934	0.0082367	0.070489	0.13187	0.15157	0.13851	0.15546	0.119	0.055172	0.051239	0.05426	0.033992	0.019436	0.084215	0.040448	0.018581	0.010503	0.012745	0.014288	0.057734	0.098886	0.090564	0.079101	0.046199	0.029264	0.042274	0.061627	0.084489	0.059821	0.060733
-0.15179	-0.086603	-0.0086541	0.0096659	0.11881	0.041046	-0.0048884	-0.056958	-0.028802	-0.034984	-0.018443	-0.0121	0.021916	0.067187	0.037	0.029827	0.062812	0.019896	-0.0097301	0.064822	0.1206	0.12037	0.14903	0.17546	0.1364	0.098373	0.075065	0.035182	-0.0075808	0.026243	0.059122	0.075814	0.076295	0.13486	0.094993	0.046321	0.045975	0.090749	0.04133	0.056347	0.086564	0.076712	0.027622	-0.0073838	-0.036872	-0.018016	0.030784	0.053239	0.048193	0.06358
-0.084765	-0.0060292	0.022637	-0.013171	0.05838	-0.0034696	-0.082572	-0.019432	0.058698	0.052421	0.08642	0.10178	0.1111	0.14758	0.1505	0.14868	0.21243	0.13473	0.07106	0.10569	0.14955	0.13378	0.12393	0.17431	0.16185	0.079839	0.015597	-0.050508	-0.086094	-0.087319	-0.054832	-0.025927	0.028036	0.067984	0.061886	0.036535	0.073519	0.11852	0.045212	0.025366	0.05484	0.024753	-0.036496	-0.0218	-0.041546	-0.060334	-0.004916	0.021306	-0.014778	0.028931
0.010431	0.067227	0.068757	-0.012054	-0.017184	-0.049633	-0.12663	-0.074006	0.019552	0.061523	0.086122	0.080702	0.092225	0.13899	0.12767	0.11232	0.20252	0.12482	0.039194	0.033858	0.084535	0.04091	0.027511	0.11286	0.13132	0.060114	0.0042769	-0.053938	-0.12279	-0.13548	-0.14738	-0.11204	-0.054867	0.028475	0.027372	0.081455	0.14146	0.1871	0.079731	0.033555	0.01503	-0.027159	-0.067267	-0.018323	-0.017215	-0.043214	-0.0092855	0.02536	-0.04592	0.054658
-0.027208	0.00072771	0.01522	-0.018445	-0.022261	-0.038036	-0.11993	-0.057746	-0.023145	0.025609	0.024309	0.065181	0.055788	0.12143	0.11035	0.13135	0.21986	0.15153	0.058036	0.028091	0.080328	0.016682	0.015601	0.10381	0.11831	0.024026	-0.01148	-0.054877	-0.12143	-0.12052	-0.10816	-0.067846	-0.035479	0.035423	0.042793	0.082686	0.10861	0.1495	0.1015	0.049903	0.062934	0.017596	0.012368	0.0064221	0.0042323	-0.039137	0.0090693	0.013174	-0.012124	0.04115
-0.025065	0.0038578	0.01252	-0.028337	-0.0574	-0.03748	-0.1216	-0.064063	0.0073276	0.078528	0.015152	0.040459	0.018814	0.06114	0.08973	0.12767	0.23549	0.18143	0.11652	0.048054	0.082936	0.033826	0.042098	0.099841	0.11985	0.076867	0.019648	-0.0031264	-0.056439	-0.098554	-0.12403	-0.10468	-0.086972	-0.044084	-0.0068732	0.032467	0.085723	0.10113	0.073462	0.071255	0.11898	0.091766	0.12689	0.12325	0.092371	0.014619	0.029785	0.0011634	-0.032145	0.0079635
-0.055541	-0.048971	-0.087939	-0.10344	-0.15689	-0.10831	-0.14869	-0.049672	-0.00041477	0.061794	-0.016349	0.003571	-0.0080035	0.031334	0.079703	0.12904	0.1642	0.13884	0.080197	-0.01225	0.02484	0.024914	-0.0017117	0.066265	0.1079	0.057839	0.041776	0.057081	-0.0051267	-0.071714	-0.12399	-0.14349	-0.14039	-0.092308	-0.054078	0.021658	0.053653	0.02259	0.015394	0.032322	0.076276	0.078688	0.1487	0.16009	0.14992	0.063113	0.052772	0.038482	-0.015412	0.003005
0.0064216	-0.062374	-0.054752	-0.034895	-0.10679	-0.081748	-0.051447	-0.071948	-0.094871	-0.039449	-0.10604	-0.10809	-0.05965	-0.022244	0.014872	0.037306	0.06345	0.036257	0.01559	-0.060034	0.015044	-0.0079743	-0.042985	-0.025143	-0.004261	-0.025037	0.017242	0.10061	0.070074	0.049242	-0.032569	-0.074861	-0.1212	-0.068358	-0.044289	0.016296	0.01951	0.027423	0.031982	0.064269	0.099647	0.11186	0.13525	0.13226	0.097317	0.054068	0.063724	0.061884	0.047677	0.045402
-0.18803	-0.22937	-0.18175	-0.090988	-0.12674	-0.052058	-0.0026621	-0.034381	-0.084689	-0.013281	-0.10977	-0.11042	-0.084376	-0.05477	-0.053914	-0.022321	-0.038448	-0.010582	-0.037916	-0.062161	0.042042	0.09809	0.039434	0.060771	0.03076	-0.017843	0.039636	0.15102	0.12996	0.10854	0.067959	0.0075578	-0.072663	-0.020685	0.047654	0.055525	0.0014584	0.0037597	0.018588	0.024912	0.023892	0.068474	0.081685	0.030979	-0.0011724	0.017572	0.028854	0.042375	0.10688	0.079737
-0.16549	-0.18192	-0.12595	-0.054678	-0.10475	-0.0050627	0.020495	-0.049655	0.010035	0.12366	0.013327	0.012731	0.044868	0.0013564	-0.038267	-0.0058473	-0.030527	0.023807	-0.035017	-0.025895	0.0051455	0.044821	-0.017994	0.0026344	-0.051267	-0.03932	0.0070194	0.096263	0.11121	0.10494	0.040899	0.01134	-0.067713	-0.024873	0.00087203	0.038995	-0.0085342	0.0060179	-0.038554	-0.032652	-0.050432	-0.0026726	0.014544	0.012888	0.017462	0.039164	0.058627	0.057071	0.14929	0.13986
-0.15173	-0.16306	-0.12497	-0.022084	-0.084906	-0.042908	-0.02363	-0.074305	-0.030153	0.092257	0.048032	0.061496	0.090847	0.042583	-0.018103	0.01987	-0.046304	0.0070236	-0.041468	-0.018982	0.0042585	0.02879	-0.043693	-0.056554	-0.10358	-0.11427	-0.053677	0.046722	0.054113	0.081398	0.0085853	0.024533	-0.049799	0.052064	0.043481	0.094935	0.018855	0.023909	-0.051873	-0.043181	-0.084524	-0.036901	-0.005362	0.015028	-0.025961	0.034946	0.068251	0.06562	0.14909	0.19741
-0.20072	-0.16493	-0.12814	-0.036929	-0.069561	0.00078604	-0.02884	-0.099565	-0.036279	0.086727	0.062553	0.080652	0.14782	0.064382	-0.024136	0.033467	0.011281	0.012678	-0.012074	0.030154	-0.0054494	0.0075066	-0.040389	-0.049242	-0.10032	-0.091064	-0.041427	0.045217	-0.042808	-0.0098079	-0.058653	-0.05205	-0.11733	0.052543	0.034112	0.049215	0.0057349	0.041269	-0.011836	-0.00014466	-0.039351	-0.016878	0.019648	0.020869	-0.040146	0.028188	0.073512	0.026916	0.10479	0.20293
-0.21228	-0.1272	-0.10883	-0.028968	-0.026757	0.033035	-0.023081	-0.054132	0.039532	0.12633	0.052759	0.020764	0.080913	-0.013111	-0.087603	0.0061543	0.029323	0.031503	0.020341	0.056956	-0.014363	0.023385	-0.0044604	-0.0087987	-0.025375	0.021806	0.039248	0.057415	-0.0679	-0.093601	-0.14058	-0.13456	-0.20247	-0.0041277	-0.0047789	-0.030233	-0.036206	-0.0013938	-0.042776	-0.0080346	-0.012034	0.0012552	0.079473	0.042017	-0.026501	0.06978	0.090836	0.038147	0.13554	0.248
-0.095398	-0.026583	-0.033247	-0.010143	0.020296	0.044549	0.0066487	-0.0046853	0.093364	0.13269	0.10864	0.024265	0.079419	-0.016046	-0.070715	-0.008303	0.052914	0.053492	0.088925	0.11517	-0.008777	-0.020841	-0.027856	-0.042745	-0.058707	0.023601	0.061408	0.053297	-0.064674	-0.060729	-0.11167	-0.10913	-0.21564	-0.057539	-0.049532	-0.03276	-0.019771	0.064937	0.042274	0.051773	0.030054	0.022884	0.07608	0.038825	-0.029487	0.048358	0.084952	0.046307	0.089762	0.21343
-0.029974	0.052537	0.024886	0.016667	0.044529	0.021721	-0.0042947	-0.019814	0.051604	0.073449	0.071788	-0.05337	0.032268	-0.059427	-0.12683	-0.082866	-0.015677	-0.061956	-0.012873	0.048179	-0.028798	-0.037831	-0.028836	-0.0082847	-0.033828	0.036535	0.09419	0.079181	-0.040652	-0.033074	-0.071353	-0.12448	-0.18182	-0.056189	-0.022111	-0.05839	-0.011833	0.039092	0.079325	0.082189	0.077626	0.058761	0.091129	0.024034	-0.055754	0.044692	0.077008	0.070203	0.058094	0.13185
0.057687	0.1144	0.080496	0.044789	0.11097	0.084231	0.073401	0.024835	0.082712	0.052538	0.049554	-0.058319	0.032794	-0.053688	-0.12279	-0.13519	-0.089835	-0.12866	-0.045699	0.040526	0.015863	0.00054528	0.026073	0.047467	-0.0012887	0.063818	0.13585	0.12955	-0.0088925	-0.022895	-0.031222	-0.1122	-0.18699	-0.097018	-0.021184	-0.098193	-0.029923	0.021287	0.092421	0.088355	0.086497	0.076352	0.10601	0.015711	-0.060023	0.054811	0.10456	0.058069	0.073264	0.1462
0.18934	0.18973	0.16064	0.090773	0.10621	0.067729	0.10236	0.066696	0.11592	0.10052	0.096069	-0.046723	-0.017785	-0.090313	-0.14119	-0.19752	-0.15393	-0.13833	-0.069408	-0.013954	0.0092384	-0.032589	-0.047285	-0.044692	-0.063589	-0.021585	0.091822	0.11638	0.038355	0.004677	0.022593	-0.071751	-0.14869	-0.10345	-0.0075363	-0.090461	-0.045958	0.0093519	0.10479	0.085653	0.1018	0.068214	0.0246	-0.11312	-0.17088	-0.085761	0.0021724	0.014992	0.062321	0.10724
0.15943	0.12675	0.096078	0.063725	0.046158	0.043323	0.092684	0.10399	0.11785	0.10654	0.14164	0.040975	-0.0045066	-0.084389	-0.11897	-0.21005	-0.18998	-0.17258	-0.094755	0.0039568	0.01625	-0.031915	-0.0019942	-0.0052377	-0.076682	-0.044931	0.051569	0.057546	0.012217	0.017888	0.058313	-0.011622	-0.054004	-0.049738	0.035149	-0.027036	0.0033359	0.053778	0.13162	0.11809	0.11932	0.067023	0.016643	-0.092094	-0.11284	-0.038541	0.083524	0.084261	0.13571	0.11748
0.23981	0.18158	0.10552	0.10968	0.090672	0.10231	0.12389	0.16393	0.097244	0.058501	0.057514	0.038144	-0.024326	-0.060926	-0.085062	-0.15353	-0.1674	-0.1445	-0.08268	0.0067242	0.033191	-0.014818	-0.0029102	-0.039011	-0.10907	-0.11604	-0.035655	-0.013324	-0.02748	-0.040863	0.025424	-0.017832	-0.024942	0.0025931	0.096443	0.0081194	0.025223	0.027747	0.068059	0.092042	0.14629	0.11582	0.10192	-0.010342	-0.059708	-0.035754	0.050496	0.047375	0.1245	0.12258
0.15123	0.10034	0.052969	0.092118	0.086802	0.12902	0.14095	0.22925	0.17743	0.1267	0.11715	0.13983	0.0042632	-0.053871	-0.055207	-0.085908	-0.10694	-0.04959	0.052515	0.11825	0.11384	0.082133	0.047501	-0.048195	-0.11274	-0.12402	-0.070882	-0.033874	-0.056725	-0.10943	-0.051592	-0.080473	-0.1075	-0.042632	0.056358	-0.06156	-0.076713	-0.060686	-0.064524	-0.040671	0.067116	0.048608	0.05456	-0.0015733	-0.03787	-0.047651	0.0036129	-0.0011979	0.049798	0.10071
0.068538	0.038136	-0.031211	-0.021332	-0.088165	0.020467	0.0113	0.18403	0.15088	0.15327	0.13889	0.14137	-0.037874	-0.091327	-0.10384	-0.092453	-0.082955	-0.036058	0.027519	0.089274	0.03553	0.02952	0.024689	-0.089657	-0.11252	-0.12696	-0.12421	-0.11199	-0.080117	-0.1431	-0.058202	-0.028825	-0.030682	0.042733	0.10047	0.007521	-0.043202	-0.041005	-0.064177	-0.011392	0.060921	0.029139	-0.010727	-0.072126	-0.084416	-0.11865	-0.11033	-0.045031	-0.010424	-0.00028981
-0.037545	0.021466	-0.052104	-0.011603	-0.021689	0.086332	0.01731	0.18563	0.12815	0.09365	0.083332	0.10264	-0.041796	-0.056409	-0.073786	-0.032707	-0.028088	0.0078338	0.047936	0.12557	0.01612	0.031448	0.028489	-0.054856	-0.10301	-0.08763	-0.14096	-0.13714	-0.082509	-0.089507	-0.047815	0.015814	0.020795	0.068694	0.047926	-0.0051112	-0.058676	-0.070642	-0.13688	-0.095787	-0.015983	-0.006768	-0.031754	-0.045602	-0.0134	-0.054277	-0.098548	-0.038266	-0.010902	-0.01228
-0.020188	0.04152	-0.016124	0.029773	0.048701	0.14203	0.079214	0.19616	0.096174	0.11665	0.085122	0.11638	0.013703	0.058496	-0.043118	0.023952	-0.017622	0.039029	0.025821	0.053583	-0.071135	-0.025502	-0.088938	-0.15609	-0.14683	-0.13587	-0.17307	-0.15036	-0.082033	-0.10515	-0.067309	-0.017171	-0.017304	-0.0037299	-0.020635	-0.082978	-0.1226	-0.15086	-0.19312	-0.15281	-0.014238	-0.0047058	-0.043524	-0.025842	-0.0056272	-0.085567	-0.17276	-0.062277	-0.052442	-0.032619
-0.042752	0.04556	0.047433	0.077884	0.048007	0.097165	0.01763	0.064871	0.05304	0.080758	0.087862	0.10571	0.024061	-0.020682	-0.084873	0.012441	-0.011188	0.04206	0.04415	0.045504	-0.11793	-0.059029	-0.11048	-0.16758	-0.14393	-0.076584	-0.13638	-0.112	-0.043269	-0.052677	-0.063438	-0.052213	-0.06175	-0.086317	-0.10714	-0.14003	-0.14062	-0.14484	-0.14251	-0.12535	-0.025056	-0.049089	-0.11479	-0.06547	-0.030732	-0.076402	-0.131	-0.058892	-0.069659	-0.11112
-0.012722	0.043873	0.024279	0.05618	-0.0054253	0.096197	0.04169	0.061443	0.033166	0.063799	0.015997	0.047326	0.004696	-0.024707	-0.072257	-0.023502	-0.06218	-0.020239	-0.034973	-0.067892	-0.19782	-0.14531	-0.16275	-0.18237	-0.14383	-0.067726	-0.12791	-0.10171	-0.036783	0.0043732	-0.000351	0.02153	0.029425	-0.022842	-0.059102	-0.035777	-0.032326	-0.062967	-0.048822	-0.031088	-0.033887	-0.056251	-0.13944	-0.096568	-0.062912	-0.061531	-0.094886	-0.053057	-0.032387	-0.10202
-0.035101	-0.021468	0.014398	0.082832	0.075983	0.14035	0.12342	0.054804	0.0067844	0.027719	0.0019369	0.080487	0.066719	0.056916	0.00071346	0.019165	-0.031375	0.046943	0.049818	0.025439	-0.073264	-0.042085	-0.11843	-0.12264	-0.11701	-0.044939	-0.079607	-0.028961	0.0094439	0.07359	0.033664	0.0065374	-0.00094753	-0.079351	-0.142	-0.12598	-0.11714	-0.11873	-0.10579	-0.08484	-0.061505	-0.052787	-0.10746	-0.04933	0.0013662	0.02654	-0.00011637	0.033902	0.075723	0.01935
0.051093	0.015342	0.022621	0.079489	0.048395	0.0931	0.079978	0.061614	-0.0052194	0.050411	0.010722	0.15138	0.11392	0.11222	0.060709	0.085173	0.023707	0.08895	0.093747	0.052586	-0.01504	0.00032271	-0.043939	-0.057368	-0.027691	0.020689	-0.029618	-0.0083569	0.021409	0.028184	0.043097	0.0098026	-0.021454	-0.078415	-0.12062	-0.17752	-0.15494	-0.1306	-0.10476	-0.058025	-0.056331	-0.027465	-0.026082	-0.0023607	0.03005	0.10888	0.095478	0.060181	0.12499	0.081403
0.11446	0.039921	0.0032633	0.044345	-0.0072054	0.0065531	-0.0054797	0.026129	0.00049527	0.027677	-0.0013004	0.13146	0.084122	0.041828	0.034805	0.052346	0.035276	0.075177	0.092563	0.095785	0.030594	0.03617	-0.0057053	0.0033847	-0.0034267	0.053543	-0.025712	0.030528	0.02017	0.04603	0.071201	0.054643	0.040417	0.01298	-0.077738	-0.13631	-0.13639	-0.11717	-0.070357	-0.0048376	-0.054781	-0.019091	-0.021746	-0.02217	-0.015718	0.096585	0.11379	0.10081	0.17217	0.14712
0.07562	-0.0012706	-0.024365	0.023482	-0.037649	-0.012525	-0.00051727	0.014093	-0.057178	0.053159	0.024928	0.13915	0.085387	0.16008	0.11458	0.067287	0.031259	0.080585	0.037235	0.0563	0.050461	0.07011	0.029019	0.087112	0.04805	0.058157	0.0010234	0.074833	0.02151	0.044254	0.12171	0.11658	0.076261	0.1033	-0.00012267	-0.092172	-0.12148	-0.13254	-0.13429	-0.045316	-0.086759	-0.094257	-0.073415	-0.054709	-0.08058	0.033419	0.076772	0.10477	0.17486	0.1908
0.12281	0.039563	0.0035465	0.064969	0.024581	-0.050512	-0.051649	0.0090431	-0.097212	-0.020269	0.0073169	0.073907	-0.011594	0.059373	0.024304	0.02934	0.037432	0.11563	0.094267	0.15486	0.1285	0.1265	0.048961	0.11967	0.0728	0.073696	0.035786	0.11476	0.020678	0.0097566	0.1006	0.055965	0.0074721	0.043332	-0.040047	-0.13267	-0.10442	-0.11338	-0.10815	-0.036929	-0.063437	-0.088678	-0.049336	-0.061895	-0.091562	0.0028564	0.051767	0.026399	0.11749	0.14877
0.10712	0.06168	-0.012313	0.030671	-0.016097	-0.085401	-0.10201	0.015248	-0.08703	-0.019688	0.0094667	0.058829	-0.033608	0.0084815	0.038726	0.035655	0.02322	0.10437	0.066561	0.075094	0.066728	0.048972	0.0038389	0.094144	0.074901	0.055553	0.054773	0.07782	-0.0055929	-0.05058	0.064954	0.012541	-0.004501	0.053218	0.022899	-0.078558	-0.012306	-0.083992	-0.080746	-0.048617	-0.0654	-0.14412	-0.092736	-0.11577	-0.13501	-0.076089	0.014297	-0.010623	0.10675	0.13672
0.056227	-0.0018456	-0.019249	-0.013757	-0.047287	-0.084078	-0.022113	0.0041085	-0.03866	0.0066936	0.031048	-0.0027138	-0.015756	0.027613	0.092259	0.071037	0.055779	0.074864	0.045165	0.038325	0.039588	0.035966	0.031221	0.094297	0.051306	-0.01209	0.016069	0.028215	-0.048281	-0.041307	0.056734	-0.0046494	0.033991	0.090283	0.1127	0.053257	0.12007	0.0084518	0.033884	-0.021497	-0.040283	-0.18207	-0.18431	-0.19603	-0.15792	-0.098464	0.022999	0.044842	0.083372	0.090266
0.016878	-0.034595	-0.0086264	0.01592	-0.016784	-0.013967	0.054997	0.051037	0.023392	0.056849	0.078909	0.045048	0.032093	0.056555	0.14181	0.10633	0.078672	0.12087	0.12132	0.090677	0.12572	0.11034	0.1097	0.16075	0.11919	-0.02613	0.0063505	-0.012858	-0.10583	-0.11737	0.0040204	-0.04516	-0.017176	0.052546	0.10126	0.088873	0.17603	0.06122	0.062037	-0.0055143	-0.024946	-0.14423	-0.12283	-0.15055	-0.080212	-0.065511	-0.0094741	-0.034575	0.012249	-0.011013
0.081031	-0.036663	-0.042425	-0.063101	-0.0797	-0.049221	0.027751	0.082223	0.081297	0.036757	0.027251	0.018034	0.015479	-4.7203e-05	0.10728	0.10377	0.10372	0.1067	0.15226	0.14432	0.14179	0.094036	0.10553	0.11088	0.083397	-0.03424	-0.0062326	-0.056001	-0.12392	-0.12694	-0.040646	-0.057904	0.021658	0.046767	0.053677	0.07111	0.1749	0.054492	0.099841	0.038628	0.0097074	-0.068959	-0.028045	-0.10282	0.025315	0.059584	0.048574	-0.0099045	0.058032	-0.0026241
0.016706	-0.10554	-0.075328	-0.12512	-0.11247	-0.036823	0.062449	0.062546	0.077191	0.048064	0.058033	0.029646	0.0552	0.066598	0.16758	0.11106	0.12949	0.1408	0.15403	0.092118	0.093866	0.044401	0.034852	0.046876	0.047507	-0.050789	-0.028285	-0.098434	-0.14016	-0.14564	-0.069557	-0.060087	0.0095373	0.05441	0.054399	0.077359	0.14971	0.10424	0.11308	0.088144	0.033912	-0.03161	-0.0024123	-0.059292	0.029545	0.089241	0.06868	0.054925	0.1162	0.091994
0.0058818	-0.072017	-0.01501	-0.04577	-0.022099	0.022039	0.13456	0.10814	0.12701	0.13341	0.12871	0.013079	0.056157	0.11352	0.13372	0.10608	0.12912	0.066116	0.041971	0.040032	-0.022957	-0.035856	-0.028177	-0.03166	-0.055185	-0.085213	-0.10568	-0.14055	-0.12866	-0.13707	-0.051162	0.019573	0.10948	0.060314	0.051629	0.10906	0.13593	0.086681	0.13609	0.16054	0.056448	0.0033636	0.057445	0.058656	0.053842	0.12191	0.078503	0.062782	0.053102	0.065672
-0.0093218	-0.089881	-0.065937	-0.040114	-0.046407	-0.019386	0.096163	0.11561	0.11657	0.12916	0.14943	0.044859	0.052984	0.073528	0.046434	0.01496	0.051648	0.07024	0.035148	0.086142	0.03568	0.0016979	-0.0522	0.019499	-0.016029	0.020407	0.0041919	-0.034052	-0.064571	-0.13555	-0.13367	-0.049634	0.018889	-0.038389	-0.012362	0.083365	0.097538	0.0598	0.11718	0.20784	0.11452	0.08301	0.16359	0.15926	0.055184	0.090548	0.036352	0.025813	0.031387	0.06444
-0.089369	-0.11973	-0.055238	-0.045707	-0.029022	6.5897e-05	0.081979	0.041821	0.039131	0.068159	0.08546	0.010302	0.051939	0.05188	-0.030297	-0.060348	-0.06712	-0.058192	-0.077527	0.0089747	-0.0040956	-0.015244	-0.045942	0.0061816	-0.011142	0.0046064	0.0084597	-0.030516	0.0056013	-0.045625	-0.040786	0.025455	0.070334	-0.050715	-0.022754	0.055222	0.049896	0.027073	0.12457	0.17362	0.079356	0.025839	0.079464	0.099022	0.0014561	0.035725	0.044069	0.041975	0.023994	0.11155
-0.2017	-0.20719	-0.15283	-0.14705	-0.11638	-0.096885	0.017452	-0.011826	-0.0050254	0.072593	0.10217	0.0090223	0.022509	0.023697	-0.075851	-0.070425	-0.098173	-0.041517	-0.03909	0.0097632	0.022265	0.0030636	-0.044671	-0.0053499	0.026764	-0.038605	-0.0011025	-0.037546	0.03095	-0.073191	-0.024479	0.012048	0.049142	-0.085413	0.0098208	0.1001	0.11715	0.1011	0.18493	0.20073	0.074743	0.024311	0.039255	0.081857	-0.031039	-0.01433	0.012382	0.029528	-0.015981	0.085164
-0.1503	-0.11626	-0.082385	-0.068206	-0.067414	-0.068081	-0.0024204	-0.013021	0.012699	0.086739	0.074868	0.030153	0.049326	0.0095392	-0.07314	-0.045964	-0.08867	-0.097235	-0.093374	-0.013581	0.030007	0.012245	0.025211	0.036807	0.024169	-0.074724	-0.046487	-0.074311	0.026279	-0.05187	-0.032904	-0.011634	0.034957	-0.12427	-0.034222	0.055166	0.054198	0.0072055	0.15858	0.19156	0.12912	0.13065	0.12528	0.15093	0.056957	0.013104	0.020438	0.042686	-0.027596	0.012458
-0.036386	-0.041446	-0.0083838	-0.050024	-0.053354	-0.031737	0.026103	-0.019528	-0.023506	0.016548	0.0062475	-0.014878	0.0243	-0.035365	-0.070146	-0.052315	-0.058843	-0.062476	-5.1641e-05	0.052377	0.1245	0.080173	0.10664	0.15595	0.13155	-0.016631	0.028778	-0.0041637	-0.011492	-0.03223	-0.011531	-0.035462	-0.033962	-0.093979	-9.7528e-05	0.076055	0.076004	0.088579	0.20951	0.15959	0.12084	0.14143	0.088925	0.060017	0.083652	0.022235	0.011918	0.028819	-0.006225	-0.027035
0.058394	0.036519	0.077482	0.01248	-0.0036338	-0.010856	0.0035311	-0.073188	-0.073359	-0.061545	-0.093143	-0.076703	-0.018961	-0.10633	-0.13175	-0.098227	-0.11929	-0.20197	-0.1176	-0.082297	0.016176	-0.0031173	0.093357	0.090628	0.14288	-0.0499	-0.016428	-0.034819	-0.00039175	-0.037511	0.037311	-0.0072848	-0.023331	-0.054231	0.012249	0.061482	0.090493	0.11659	0.18616	0.12134	0.10801	0.15233	0.098796	0.075378	0.1523	0.053248	0.013533	0.048085	0.063721	0.014739
0.13452	0.13402	0.12094	0.053159	0.016721	0.013458	-0.00026388	-0.015622	-0.036052	-0.076078	-0.10387	-0.1045	-0.0882	-0.14594	-0.11785	-0.059658	0.0067152	-0.078051	-0.010686	0.016214	0.05182	-0.02168	0.080414	0.098121	0.15376	0.0076959	0.018718	-0.033317	-0.03275	-0.10379	-0.066034	-0.088295	-0.092128	-0.05091	0.070594	0.08382	0.10473	0.11296	0.1025	0.018809	0.04049	0.11131	0.12145	0.077817	0.16551	0.099295	-0.0022485	0.027634	0.069776	-0.015949
0.22983	0.23911	0.22324	0.16968	0.13037	0.1054	0.052938	0.04909	0.04618	-0.029658	-0.020035	0.012296	0.016053	-0.054443	-0.027411	-0.033486	0.041327	-0.077731	-0.078231	-0.047699	-0.011406	-0.095603	0.074825	0.11282	0.14787	0.086553	0.059816	-0.055233	-0.046431	-0.097682	-0.11474	-0.11214	-0.079359	-0.04523	0.055278	0.068131	0.075169	0.058992	0.049862	-0.034226	0.027765	0.10567	0.14069	0.098558	0.2034	0.12286	-0.0060627	0.017073	0.061406	-0.021615
0.2433	0.22036	0.22426	0.13697	0.083347	0.11788	0.071261	0.036588	0.035351	-0.019831	-0.013333	0.019956	0.041725	0.010144	-0.017692	-0.0081995	0.02789	-0.050015	-0.027175	0.0092778	0.020378	-0.010703	0.12282	0.087559	0.15418	0.087187	0.03523	-0.080796	-0.040689	-0.11994	-0.11457	-0.071616	-0.06578	-0.036049	0.080499	0.096912	0.12266	0.095356	0.0423	-0.038128	-0.021191	-0.011808	0.042522	0.052159	0.13388	0.096571	-0.0013114	-0.0075712	0.036642	-0.0059405
0.17037	0.18001	0.17276	0.093173	0.032302	0.043026	-0.059461	-0.050926	-0.023688	-0.080428	-0.037654	0.074214	0.067547	0.038705	0.038129	0.040526	0.064631	0.038644	0.049904	0.040065	0.057401	0.014302	0.091402	0.048193	0.080383	0.014325	-0.05861	-0.20224	-0.1324	-0.15852	-0.21554	-0.15472	-0.11276	-0.093002	0.034233	0.093062	0.14223	0.11933	0.013523	0.0005241	0.042101	0.037253	0.069619	0.14927	0.14609	0.10079	-0.00969	-0.0078945	-0.0058431	-0.032842
0.15001	0.17248	0.13584	0.084063	0.079062	0.095013	-0.026129	0.0058009	-0.034193	-0.10428	-0.085918	0.020257	-0.0064204	0.026949	0.033517	0.073433	0.13966	0.20338	0.20403	0.16886	0.11462	-0.00056032	-0.0047697	-0.055268	-0.054455	-0.095183	-0.15388	-0.27144	-0.18948	-0.18966	-0.20961	-0.10041	-0.051025	-0.096865	0.026713	0.046815	0.078833	0.056599	0.0079453	-0.022414	0.051892	0.030288	0.077642	0.14039	0.14557	0.14276	0.02605	-0.0080874	-0.057562	-0.060715
0.094818	0.088067	0.025094	-0.031012	-0.030014	-0.0019941	-0.065103	-0.014036	-0.07445	-0.09569	-0.078071	0.0098091	0.0096353	0.094898	0.1042	0.12105	0.10978	0.16968	0.1397	0.030636	-0.0062455	-0.044088	-0.089953	-0.12067	-0.11249	-0.12702	-0.18795	-0.28101	-0.24873	-0.21198	-0.24384	-0.17243	-0.10612	-0.15945	-0.085438	-0.062422	0.0028344	0.042476	0.012716	0.016936	0.13231	0.058763	0.03719	0.15472	0.13675	0.066772	0.012957	-0.032799	-0.10213	-0.11584
0.029313	0.044192	0.011025	-0.080091	-0.072428	-0.011667	-0.078663	-0.016874	-0.08506	-0.047793	-0.056129	0.015685	0.0087172	0.12585	0.1261	0.11966	0.091926	0.08464	0.067553	-0.061968	-0.077384	-0.04693	-0.098827	-0.1646	-0.15879	-0.19239	-0.271	-0.31079	-0.28463	-0.22226	-0.21901	-0.13548	-0.13061	-0.11585	-0.040496	-0.034029	-0.0076699	0.078887	0.040534	0.077155	0.19958	0.13928	0.13194	0.19511	0.13753	0.084669	0.054862	-0.0024138	-0.034759	-0.052877
0.0054451	0.043474	0.012205	-0.030477	0.045656	0.044991	0.029643	0.11418	-0.024358	-0.021546	-0.011955	-0.0027116	-0.0098199	0.14034	0.15623	0.16659	0.13124	0.079103	0.022405	-0.12537	-0.13481	-0.088905	-0.086266	-0.094706	-0.10317	-0.13899	-0.18357	-0.26858	-0.28156	-0.19788	-0.20413	-0.12341	-0.1125	-0.089789	-0.015282	-0.0037836	-0.026973	0.054701	0.018461	0.010177	0.12979	0.09852	0.094452	0.18193	0.13676	0.11954	0.070757	0.071895	0.0024918	-0.00090853
-0.018661	-0.035016	-0.048556	-0.051978	0.037679	0.07837	0.1695	0.24466	0.084225	0.12102	0.10524	0.049965	0.0047091	0.17056	0.12108	0.093334	0.021301	-0.030697	-0.12643	-0.26105	-0.22048	-0.15483	-0.10076	-0.13866	-0.081101	-0.14549	-0.14084	-0.20029	-0.1245	-0.095949	-0.10117	-0.053724	-0.062386	-0.092789	-0.059691	-0.07314	-0.082147	-0.014742	0.0032698	-0.031159	0.14133	0.10528	0.13413	0.20227	0.20753	0.15298	0.12048	0.13218	0.076452	0.053624
-0.0039715	-0.017747	-0.032459	-0.050446	0.043323	0.052228	0.14342	0.21085	0.10491	0.13432	0.1642	0.12848	0.12776	0.24941	0.2477	0.1407	0.032591	-0.099711	-0.1604	-0.33662	-0.23031	-0.14299	-0.032883	-0.08295	-0.039395	-0.11632	-0.10017	-0.16778	-0.12017	-0.077317	-0.088367	-0.057721	-0.11234	-0.13936	-0.11304	-0.093102	-0.12076	-8.7391e-05	0.029244	0.074843	0.17219	0.15215	0.11377	0.17585	0.11164	0.040402	0.041134	0.087859	0.080253	0.039166
0.039922	0.020037	0.021812	-0.013867	0.090741	0.057428	0.11798	0.15997	0.097069	0.080041	0.1098	0.10285	0.063028	0.13456	0.12902	0.0094708	-0.062414	-0.13146	-0.15231	-0.24706	-0.10097	-0.055692	0.035071	-0.052846	-0.01888	-0.093756	-0.075266	-0.10039	-0.00014682	-0.016463	-0.022368	0.029576	-0.038619	-0.070312	-0.022007	0.038015	-0.034832	0.040277	0.10272	0.1075	0.11583	0.1334	0.14156	0.14447	0.12562	0.11889	0.11261	0.10759	0.094031	0.062121
0.11332	0.098327	0.10258	0.10095	0.16222	0.091967	0.12045	0.11596	0.067879	0.025478	0.045984	0.027425	-0.012455	-0.006626	-0.012933	-0.069984	-0.099281	-0.09842	-0.11264	-0.15262	-0.035969	-0.056674	0.033516	0.031192	0.041002	-0.075402	-0.029301	-0.1166	-0.088428	-0.10894	-0.089383	-0.057822	-0.076777	-0.069832	-0.025886	0.048326	0.007699	0.071217	0.072989	0.064851	0.033745	0.0064381	-0.013917	0.014542	0.0050369	0.0072648	0.032143	0.0010341	-0.011601	-0.025356
0.065383	0.060538	0.047856	-0.012524	0.00047766	-0.049429	-0.080451	-0.10294	-0.044659	-0.060087	-0.033763	0.010239	-0.027299	-0.084325	-0.05187	-0.099982	-0.083373	-0.031886	-0.025871	-0.11057	-0.053078	-0.12888	-0.077438	-0.074135	-0.019567	-0.145	-0.12688	-0.17857	-0.17074	-0.19807	-0.14412	-0.10859	-0.065685	-0.0016155	0.044591	0.10192	0.064172	0.085377	0.084545	0.088694	0.091424	0.078085	0.058682	0.03957	0.060363	0.027701	0.063852	0.013184	0.0075934	-0.068088
0.11476	0.15578	0.1271	0.08657	0.045497	-0.044465	-0.18921	-0.22879	-0.13404	-0.13378	-0.08165	0.016807	0.053427	-0.05535	-0.03652	-0.084449	-0.045035	-0.039733	-0.0042263	-0.075237	-0.046935	-0.10485	-0.061132	-0.060552	0.0048857	-0.10295	-0.13678	-0.17	-0.20708	-0.25872	-0.17873	-0.12698	-0.12549	-0.025015	0.0034284	0.037692	0.0024891	0.040964	0.027921	0.063198	0.013075	0.011803	0.01553	-0.043733	-0.019743	0.015191	0.064503	-0.028186	0.010904	-0.06329
0.060412	0.070895	0.078022	0.006359	-0.13165	-0.13947	-0.26999	-0.28625	-0.19687	-0.11991	-0.051083	0.044676	0.052115	-0.040126	-0.033741	-0.10548	-0.11073	-0.13257	-0.12583	-0.14678	-0.1623	-0.14676	-0.092826	-0.066289	-0.066732	-0.15477	-0.14894	-0.2166	-0.22816	-0.16986	-0.084783	-0.093435	-0.027602	0.062568	0.029859	0.045223	0.02997	-0.0057301	-0.030588	-0.025727	-0.06683	-0.050125	0.027741	-0.0028054	0.039334	0.06699	0.073237	-0.049422	-0.027111	-0.085658
0.034048	0.063207	0.081974	0.013339	-0.17111	-0.14134	-0.24098	-0.28471	-0.15296	0.00041759	0.050516	0.08995	0.12216	0.033123	0.031639	-0.023829	-0.038034	-0.077238	-0.11262	-0.15679	-0.22278	-0.17971	-0.066803	0.010346	0.0072358	-0.067285	-0.060689	-0.18453	-0.21752	-0.16708	-0.065889	-0.091552	-0.042281	0.036332	-0.0034343	-0.033068	-0.030677	-0.067357	-0.099744	-0.066682	-0.083362	-0.045994	0.040852	0.0033276	0.022077	0.052944	0.047139	0.00069298	0.010463	-0.056853
-0.035749	0.03541	0.024883	-0.011383	-0.15916	-0.12055	-0.19603	-0.29179	-0.21771	-0.032326	-0.0015561	0.059129	0.20059	0.16365	0.14818	0.13779	0.058075	0.00011585	-0.010066	-0.063298	-0.11231	-0.029363	0.06034	0.012314	-0.016079	-0.095752	-0.10861	-0.18434	-0.12347	-0.047352	-0.0045958	-0.048531	-0.060592	-0.02188	-0.072412	-0.13325	-0.16636	-0.19613	-0.19668	-0.19471	-0.14985	-0.024029	0.055826	0.067166	0.12147	0.10016	0.072885	0.076197	0.004683	-0.083081
-0.039137	0.007968	0.0056708	-0.0019319	-0.14625	-0.096556	-0.11906	-0.19923	-0.17036	0.039423	0.047225	0.05518	0.16786	0.13066	0.068791	0.023476	-0.10742	-0.16944	-0.16613	-0.13882	-0.10234	0.017005	0.14101	0.14246	0.059548	-0.015368	0.048322	-0.057947	0.0062685	0.040676	0.067288	-0.048125	-0.065359	-0.10175	-0.13226	-0.16703	-0.14405	-0.14979	-0.13907	-0.11636	-0.12286	0.0098576	0.070172	0.077999	0.11934	0.092791	0.058948	0.093163	0.065489	-0.034789
-0.079486	-0.024687	-0.065785	-0.077088	-0.22176	-0.0875	-0.077819	-0.13841	-0.1072	0.086104	0.02075	-0.0043932	0.10146	0.076022	0.070734	0.075232	-0.031459	-0.02364	-0.047574	-0.050795	-0.046496	0.0036317	0.10611	0.082525	-0.033021	-0.053964	0.031361	-0.13493	-0.086272	-0.048341	-0.0072676	-0.086083	-0.04252	-0.065468	-0.0064183	-0.052764	-0.040069	-0.08359	-0.050048	-0.076972	-0.11687	0.033743	0.090275	0.086776	0.095089	0.091945	0.0094204	0.028371	-0.0070688	-0.067001
-0.0075077	0.090325	0.038401	0.02828	-0.053959	0.062674	0.093738	0.0033373	-0.0035193	0.11978	0.010695	-0.094634	-0.02567	-0.032409	-0.046789	0.010776	-0.046008	0.012906	-0.0018194	0.047248	0.022434	0.022239	0.11813	0.078248	0.0070032	0.019899	0.082348	-0.089418	-0.048512	-0.12986	-0.1372	-0.15297	-0.076261	-0.082193	0.051703	0.037987	0.01139	-0.031215	-0.015251	-0.10382	-0.12899	0.0049555	0.04888	0.047044	0.092609	0.12022	0.055696	0.092237	0.036697	-0.068873
-0.0097178	0.10958	0.057999	0.04752	0.028115	0.10442	0.073668	0.040439	0.0088114	0.077603	-0.017989	-0.064524	-0.030941	-0.034308	-0.063878	0.0035501	-0.046474	-0.032532	-0.064102	0.0038836	-0.061877	-0.082404	-0.0024881	-0.076865	-0.15844	-0.085405	-0.0087224	-0.14876	-0.037442	-0.079505	-0.081963	-0.11178	-0.0080867	-0.036835	0.082655	0.043553	0.027013	-0.029538	0.016124	-0.0084824	-0.011835	0.11714	0.1617	0.12157	0.11226	0.092722	0.032757	0.024352	0.0022648	-0.076804
0.032739	0.051225	0.018801	-0.036098	-0.044879	0.080946	0.099565	0.10011	0.13174	0.13746	0.044132	-0.047466	-0.058162	-0.085611	-0.093601	-0.10948	-0.13021	-0.15518	-0.21532	-0.12183	-0.15507	-0.15974	-0.06108	-0.047106	-0.13846	-0.040331	0.077802	-0.04412	-0.017178	-0.07424	-0.086826	-0.12034	0.033592	0.014535	0.16617	0.13953	0.15449	0.097832	0.17356	0.14539	0.098	0.15607	0.16372	0.096006	0.054734	0.08096	0.019265	0.014584	0.029343	-0.020559
0.069358	0.091966	0.058782	0.0024897	-0.029198	0.09503	0.099463	0.106	0.11328	0.097931	0.024559	-0.057344	-0.11676	-0.10827	-0.088823	-0.092573	-0.074337	-0.079588	-0.10841	-0.08051	-0.13301	-0.184	-0.11954	-0.14954	-0.1721	-0.041022	0.072859	0.0514	0.04793	0.0072509	-0.06027	-0.038785	0.039333	0.051906	0.13125	0.062893	0.023661	-0.021893	0.077159	0.079409	0.10187	0.10648	0.14358	0.032147	-0.028015	-0.0017591	-0.014663	-0.032064	-0.0074723	-0.026342
0.21254	0.14881	0.14984	0.067794	0.061779	0.14966	0.19859	0.1925	0.1369	0.089911	0.039268	-0.029506	-0.10553	-0.074724	-0.050431	-0.068541	-0.090084	-0.12145	-0.12913	-0.096586	-0.15752	-0.16448	-0.1199	-0.14042	-0.13648	0.016762	0.16478	0.21557	0.24844	0.15659	0.020836	0.0057116	0.057679	0.027544	0.094598	0.069263	0.0074476	-0.069816	0.033338	0.072213	0.085402	0.079936	0.16465	0.078884	-0.012865	-0.016182	-0.0028968	-0.027015	-0.039578	-0.024161
0.057403	0.024572	0.020586	-0.028708	-0.040097	0.041229	0.042554	0.071164	0.067028	0.035377	-0.012429	-0.03071	-0.099926	-0.061629	-0.060151	-0.081893	-0.084305	-0.086515	-0.13784	-0.13639	-0.17003	-0.17556	-0.13311	-0.086745	-0.044479	0.10314	0.21624	0.23	0.21009	0.11792	-0.045815	-0.052148	-0.033222	-0.049853	0.0077119	0.011165	-0.0049785	-0.054937	0.022435	0.10482	0.13971	0.1236	0.20517	0.12938	0.0099869	-0.02951	-0.0088078	-0.022377	-0.0019936	0.078452
0.079324	-0.031953	-0.06888	-0.088275	-0.15867	-0.08091	0.026896	0.083128	0.057952	0.066541	0.029565	-0.034302	-0.090092	-0.090666	-0.056631	-0.025728	-0.039718	-0.039881	-0.027847	-0.10446	-0.11895	-0.12509	-0.069291	-0.011305	0.10799	0.16827	0.28646	0.30694	0.21122	0.067882	-0.10127	-0.11043	-0.069951	-0.056122	-0.0018483	0.054988	0.029953	-0.043309	0.027332	0.055138	0.039353	0.0087424	0.044775	0.0094749	-0.052111	-0.043798	-0.00044906	-0.013613	0.054014	0.10899
0.090913	0.020562	-0.001098	0.032785	-0.041135	-0.067633	-0.036952	-0.022485	-0.11268	-0.11477	-0.114	-0.17167	-0.20356	-0.1671	-0.15926	-0.10745	-0.079895	-0.052235	0.013668	-0.057351	-0.090225	-0.12161	-0.095233	-0.087045	0.05412	0.13002	0.23524	0.2437	0.1664	0.073325	-0.064204	-0.067952	-0.086429	-0.098313	-0.14329	-0.0614	-0.094924	-0.11121	-0.0010607	0.078484	0.0066955	0.024128	0.12155	0.047001	-0.0028105	0.022721	0.095618	0.04517	0.12333	0.15771
0.18168	0.12303	0.090971	0.083391	0.035318	-0.0031616	-0.036737	-0.043941	-0.098711	-0.14526	-0.14635	-0.14441	-0.12026	-0.092679	-0.063524	-0.0088588	-0.0090486	0.014283	0.051411	-0.022625	-0.082084	-0.084365	-0.069308	-0.072621	0.047815	0.088333	0.12081	0.025814	-0.012225	-0.04403	-0.099712	-0.096602	-0.056803	-0.054257	-0.098092	-0.024912	-0.0027443	0.045866	0.12971	0.17277	0.05887	0.073379	0.11066	0.047864	0.015166	0.015241	0.092841	0.01709	0.091209	0.095504
0.13591	0.16747	0.12707	0.11835	0.022514	-0.045898	-0.15216	-0.16271	-0.14013	-0.14586	-0.111	-0.057108	-0.078482	-0.10737	-0.099364	-0.093024	-0.10699	-0.033451	-0.01455	-0.072683	-0.092743	-0.11361	-0.13284	-0.070252	0.021811	0.043767	0.054501	-0.024372	-0.12426	-0.068757	-0.10875	-0.087746	-0.072755	-0.043286	-0.10782	-0.010785	0.0016577	0.1023	0.20811	0.23612	0.15101	0.16423	0.18238	0.073874	0.030166	-0.0072114	0.071674	0.0007889	0.11183	0.1004
0.2554	0.23901	0.2045	0.18182	0.10755	0.030187	-0.020996	-0.064107	-0.074684	-0.065046	-0.087942	-0.053306	-0.027932	-0.053362	-0.020457	0.010076	-0.024785	0.0061831	0.062295	-0.02059	-0.021051	-0.052223	-0.14179	-0.18301	-0.13174	-0.12182	-0.12286	-0.089067	-0.09205	0.00077076	-0.030603	-0.015477	0.0068434	0.0074623	-0.088849	0.020886	0.054312	0.14826	0.26812	0.29259	0.12736	0.1384	0.11499	0.0052188	0.0037529	-0.0029532	0.043503	-0.038305	0.038919	-0.05151
0.23707	0.29764	0.28818	0.27056	0.21866	0.19167	0.05944	-0.040738	-0.11024	-0.11706	-0.1181	-0.063543	-0.039868	-0.037622	-0.01074	-0.034469	-0.069852	-0.0077404	0.044786	-0.0016968	0.0093059	-0.075881	-0.20333	-0.217	-0.27823	-0.29331	-0.21091	-0.15431	-0.14502	0.068624	0.091185	0.062834	0.07952	0.072705	-0.056703	0.045332	0.11952	0.22643	0.31721	0.33989	0.19457	0.22256	0.18908	0.089613	0.039329	0.04944	0.050995	0.031604	0.016006	-0.023196
0.22405	0.30153	0.30213	0.3067	0.24509	0.24478	0.13006	0.062164	0.032128	0.035746	0.04298	0.11863	0.054853	0.013954	0.068185	0.014429	-0.078347	0.0030881	-0.002829	-0.06037	-0.052751	-0.07731	-0.18126	-0.14622	-0.25695	-0.26612	-0.19624	-0.11568	-0.097575	0.1297	0.13761	0.080109	0.12897	0.12288	0.017534	0.097727	0.19279	0.21984	0.29197	0.29784	0.21804	0.20851	0.14065	0.060517	-0.0081882	-0.024733	-0.041054	-0.016493	-0.076531	-0.07811
0.177	0.23649	0.21782	0.3143	0.23567	0.20921	0.15189	0.14386	0.074242	0.1026	0.089482	0.14438	0.023895	-0.0043745	0.022255	-0.034662	-0.14547	-0.050421	-0.067689	-0.11869	-0.094811	-0.07756	-0.21333	-0.16657	-0.23964	-0.27769	-0.23939	-0.086062	-0.089388	0.078568	0.11474	0.11012	0.12425	0.15416	0.0418	0.12402	0.14485	0.15698	0.19142	0.18818	0.13465	0.14427	0.12241	0.030497	-0.01383	0.010453	-0.07313	-0.073762	-0.12802	-0.067976
0.10842	0.067657	0.068338	0.15437	0.1245	0.1397	0.15828	0.1303	0.036473	0.012355	0.021716	0.040617	-0.0076378	-0.0033531	0.046495	-0.011764	-0.0998	-0.037048	-0.03172	-0.11928	-0.12016	-0.086417	-0.2006	-0.23415	-0.25999	-0.31809	-0.28068	-0.14744	-0.076621	0.041567	0.13806	0.15106	0.15497	0.15751	0.039283	0.02141	0.054838	0.10562	0.12679	0.16157	0.12256	0.061932	-0.044472	-0.13193	-0.12323	-0.011095	-0.009488	0.055147	0.010546	0.016659
0.043674	0.010292	0.017191	0.12995	0.050018	0.042962	0.076904	0.071102	-0.02408	-0.036006	0.018359	0.018968	-0.068663	-0.067202	-0.015973	-0.04989	-0.14539	-0.053659	-0.060734	-0.18723	-0.23192	-0.16641	-0.2326	-0.16366	-0.12329	-0.17946	-0.12572	-0.043368	-0.037924	0.055042	0.20508	0.19669	0.19693	0.20384	0.10555	-0.0038416	-0.03968	-0.063125	-0.064771	-0.011871	0.016342	0.035841	-0.0088687	-0.098	-0.1677	-0.053915	-0.053529	-0.010755	-0.010885	0.089974
0.048541	-0.035577	-0.013928	0.10161	0.027878	-0.022827	0.060191	0.05184	0.018963	-0.012724	0.028446	0.013542	-0.070327	-0.079069	-0.023576	-0.0699	-0.1747	-0.08044	-0.10515	-0.25647	-0.29289	-0.13685	-0.19248	-0.16705	-0.058132	-0.068637	-0.11894	-0.07737	-0.044625	-0.012529	0.11527	0.18278	0.17458	0.19123	0.11085	-0.04173	-0.13499	-0.15463	-0.1594	-0.077951	-0.028391	-0.016624	-0.039375	-0.14895	-0.20577	-0.11064	-0.084084	-0.082398	-0.033828	0.051662
0.023371	-0.094779	-0.11007	-0.016377	-0.11374	-0.12768	0.015928	0.04389	-0.018583	-0.051377	-0.032671	-0.060403	-0.089808	-0.066049	0.015716	0.0093445	-0.079976	0.015352	-0.0025758	-0.22834	-0.31831	-0.22601	-0.35255	-0.31931	-0.08617	-0.10631	-0.17439	-0.11872	-0.082838	-0.13826	0.046535	0.18868	0.16012	0.17499	0.14595	-0.04582	-0.19714	-0.1913	-0.23763	-0.14325	-0.079702	-0.050622	-0.045243	-0.15448	-0.20768	-0.07406	-0.044188	-0.058136	0.070785	0.1308
[truncated: 190 more columns]
