# Supplementary material for: Auditory cortical activity elicited by infrared laser irradiation from the outer ear in Mongolian gerbils
Source: PLoS One. 2020 Oct 15;15(10):e0240227. doi: 10.1371/journal.pone.0240227 (PMC7561108; doi:10.1371/journal.pone.0240227)
Supplement: S1 File — (ZIP) [file pone.0240227.s001.zip › Submission2020-06-04/Data set for Figure 3A/Auditory/Auditory_1 s.csv]

0.10663	0.039503	0.042417	0.043388	0.028895	-0.02945	-0.011621	-0.032696	-0.042178	-0.057231	-0.094749	-0.050385	-0.006924	0.044834	0.091468	0.12512	0.11722	0.07719	0.032908	0.010002	0.059993	0.01182	-0.00058644	0.029673	-0.0035695	-0.02561	0.0058445	-0.043433	-0.029768	0.021829	0.016465	0.016526	0.13326	0.13108	0.10701	0.12812	0.086297	0.029732	-0.011036	-0.032678	-0.030868	-0.012059	0.01755	0.043179	0.067732	0.065337	0.079843	0.041364	0.04379	0.032942
0.058751	0.021287	0.0097985	0.023645	0.041529	-0.001655	-0.0073072	-0.011986	0.00037588	-0.04515	-0.080943	-0.035072	-0.019219	-0.00024874	0.053485	0.084674	0.073167	0.060243	0.041251	0.018012	0.056324	0.033307	0.034064	0.045825	0.023757	-0.012187	0.015786	-0.035276	-0.013077	0.013579	0.026126	0.0075457	0.099985	0.095462	0.070473	0.080427	0.062163	0.018054	-0.023582	-0.01734	-0.022737	-0.017223	0.02778	0.047452	0.079191	0.094594	0.10645	0.081066	0.078974	0.031739
0.086008	0.053544	0.029963	0.017568	0.016534	-0.034206	-0.049868	-0.044322	-0.023734	-0.053041	-0.078265	-0.027264	-0.014745	0.013884	0.057383	0.076152	0.05036	0.036402	0.020272	-0.0020587	0.044391	0.042291	0.043501	0.053275	0.033001	-0.0017442	0.026	-0.0033038	-0.010507	0.028973	0.053106	0.032745	0.093389	0.10564	0.075502	0.076915	0.0714	0.058928	0.025688	0.0269	0.026792	0.011643	0.045599	0.057663	0.069913	0.07528	0.091478	0.071037	0.060388	0.025346
0.05179	0.031533	0.030549	0.019366	0.020465	-0.01158	-0.01633	-0.020533	0.0061199	-0.024275	-0.057367	-0.021236	-0.0089679	0.017131	0.046476	0.079034	0.050202	0.036262	-0.0038586	-0.0097991	-0.0087081	0.009755	-0.0035478	0.040827	0.024938	0.011411	0.022928	0.029265	0.018546	0.049983	0.087865	0.079811	0.10792	0.087021	0.061521	0.053384	0.061176	0.061591	0.06749	0.064186	0.066954	0.039536	0.077624	0.083079	0.095614	0.082231	0.084838	0.056894	0.036313	0.013338
0.079272	0.065865	0.035903	0.017376	0.009887	-0.024654	-0.033885	-0.0073944	0.023504	0.0036926	-0.021517	0.00086746	-0.012796	0.0074017	0.020558	0.033953	0.010475	0.0039969	-0.029795	-0.023588	-0.0045177	0.0080402	0.010587	0.038851	0.025658	0.011916	0.033115	0.063795	0.053052	0.069344	0.095694	0.078285	0.069728	0.070455	0.068698	0.059584	0.065423	0.084083	0.066787	0.0841	0.081971	0.069704	0.11077	0.12213	0.10709	0.073676	0.074587	0.068352	0.062327	0.024856
0.048288	0.053979	0.028571	0.036091	0.029274	0.012588	-0.022001	0.023291	0.049843	0.045476	0.039597	0.054534	0.0092416	0.013679	0.0040584	0.0091309	-0.0044052	-0.004317	-0.029069	-0.0069752	0.0027481	0.021224	0.027328	0.049973	0.029657	0.0069318	0.014204	0.056617	0.030477	0.057317	0.077269	0.052927	0.027163	0.054483	0.046949	0.03383	0.066917	0.086399	0.065679	0.071996	0.089746	0.063082	0.087416	0.094247	0.083491	0.069482	0.070703	0.070368	0.056918	0.021364
0.060214	0.049728	0.052121	0.048249	0.035221	0.010624	-0.0020511	0.03003	0.02681	0.062405	0.049118	0.066467	0.039246	0.058136	0.032272	0.040058	0.01806	-0.01809	-0.044626	-0.026307	-0.02191	-0.012051	0.0027345	0.028333	0.0032202	0.0083534	0.0064898	0.055017	0.010424	0.036847	0.025512	0.035559	0.0041774	0.051127	0.072379	0.062607	0.076764	0.099593	0.085008	0.070063	0.094277	0.066094	0.062928	0.068756	0.050039	0.026575	0.033463	0.033611	0.030648	0.017348
0.019314	-0.011968	0.00044318	0.039168	0.049449	0.040288	0.07079	0.12062	0.11153	0.13685	0.11331	0.096948	0.054968	0.04941	0.0099939	0.029041	0.025976	-0.0039898	-0.026379	-0.02163	-0.027279	-0.028106	-0.020331	-0.0031777	-0.0073866	0.00141	-0.0044493	0.028811	0.0091152	0.017393	-0.00324	0.02307	0.0038409	0.035246	0.067371	0.058611	0.042222	0.051286	0.026781	0.021763	0.054088	0.055801	0.053248	0.054669	0.041493	0.018603	0.014799	0.012109	0.039974	0.038944
0.0018179	-0.017991	-0.033768	0.0052031	0.028551	0.017154	0.042711	0.11608	0.088627	0.09309	0.073552	0.070436	0.019101	0.0023346	-0.0031519	-0.0078806	-0.0080411	-0.036675	-0.025094	-0.039676	-0.0071306	-0.00060932	0.0022387	0.0068403	-0.0057384	-0.014423	-0.036133	-0.0050102	-0.027793	-0.006765	-0.024184	-0.011766	-0.01744	0.023967	0.060074	0.037857	0.031338	0.056052	0.0035758	-0.0096558	0.037924	0.051125	0.0075371	0.023914	0.011226	1.9539e-05	-0.012237	0.016407	0.042849	0.034138
-0.0091855	-0.037068	-0.028221	0.037108	0.054175	0.033909	0.045998	0.11032	0.066655	0.079438	0.06685	0.098151	0.030552	0.0097756	-0.0078411	-0.0075489	-0.018188	-0.020844	-0.0017959	-0.025641	0.00056175	0.0059917	-0.0031782	0.0088623	0.0025436	-0.0047867	-0.029502	-0.012613	-0.047244	-0.039347	-0.064654	-0.043009	-0.050574	-0.0062819	0.047784	0.055529	0.041908	0.078736	0.062448	0.031001	0.075936	0.083012	0.019125	0.015923	0.010559	0.0018017	-0.0023381	0.0222	0.035966	0.046949
-0.048629	-0.062164	-0.042436	0.029458	0.04872	0.030868	0.061833	0.12089	0.060174	0.07691	0.055243	0.06614	-0.0033855	-0.0055977	-0.004078	0.019853	0.0047927	-0.0083005	0.020573	-0.031875	-0.020417	-0.033948	-0.028816	-0.032286	-0.023338	-0.013251	-0.0072914	-0.0066451	-0.031269	-0.025094	-0.055684	-0.02986	-0.016293	0.025628	0.075284	0.10363	0.053882	0.077399	0.058818	0.031257	0.040772	0.052162	0.0031373	0.019038	0.015881	-0.0065721	-0.0010583	0.041312	0.057613	0.04446
-0.059228	-0.053143	-0.027579	0.037696	0.041322	0.054366	0.081382	0.13638	0.10171	0.10115	0.086412	0.074311	-0.0090447	-0.0036518	-0.0032723	0.014038	0.014937	0.04397	0.052976	0.0064299	0.013401	-0.0085631	-0.028881	-0.030845	-0.021654	-0.0299	-0.016358	-0.012338	-0.038234	-0.02302	-0.04293	-0.023777	-0.015088	0.031268	0.061929	0.10783	0.061908	0.10037	0.078477	0.041224	0.045159	0.055067	-4.388e-05	0.0054746	0.012624	0.0075	0.0054587	0.02948	0.051254	0.05333
-0.082994	-0.029403	0.0051709	0.054754	0.049747	0.090683	0.07798	0.096198	0.078063	0.078527	0.051193	0.039793	-0.013737	-0.013288	0.015264	0.033412	0.055682	0.064664	0.063985	0.026982	0.030553	0.0041236	0.0062357	0.014841	0.0013921	0.0063504	0.0064953	0.0058512	-0.023083	-0.0054323	-0.052443	-0.0424	-0.031752	0.00092856	0.023871	0.072869	0.049132	0.080588	0.080983	0.065804	0.068058	0.061521	0.0046828	0.033467	0.033039	0.035012	0.029942	0.050133	0.034646	0.0079299
-0.038408	-0.012855	0.026286	0.063505	0.081619	0.10705	0.11948	0.12531	0.14712	0.12972	0.12436	0.096646	0.057797	0.040708	0.055767	0.08735	0.08345	0.08731	0.06852	0.048194	0.023998	-0.0028333	0.032049	0.045187	0.02912	0.042004	0.077222	0.046154	-0.005322	0.017592	-0.046302	-0.011097	-0.0042767	0.025174	0.0093413	0.078405	0.0075022	0.016214	0.035699	0.047055	0.04593	0.041428	0.017493	0.031378	0.036294	0.045943	0.064178	0.068112	0.064597	0.0636
0.00092692	0.029581	0.054006	0.063947	0.076389	0.12843	0.13038	0.13939	0.17011	0.10728	0.1177	0.054475	0.047115	0.032183	0.085397	0.092498	0.11754	0.084456	0.046331	0.040007	0.00061146	0.0079399	0.029949	0.048257	0.02177	0.058855	0.063706	0.053952	0.039028	0.067331	-0.0020469	0.043774	0.055948	0.044519	-0.0051028	0.045902	-0.022304	-0.020898	-0.017551	-0.0024709	0.0056327	-0.0051937	-0.022191	-0.0049086	0.02536	0.055153	0.069979	0.065729	0.060931	0.036653
0.068372	0.063458	0.076379	0.045854	0.028249	0.074689	0.073812	0.056939	0.1212	0.068103	0.1012	0.053677	0.073388	0.033913	0.11088	0.084803	0.10725	0.086311	0.066799	0.038119	0.0047056	0.04763	0.067252	0.10175	0.081758	0.11983	0.094847	0.10401	0.063426	0.074351	0.0058851	0.039851	0.018656	0.025047	-0.017774	0.00826	-0.033289	-0.017826	-0.0083882	0.013758	0.04368	0.032602	0.0095356	-0.014089	0.011499	0.051171	0.045992	0.014729	0.011106	0.026035
0.058393	0.024513	0.0089174	-0.0075916	-0.017652	0.010636	0.020691	0.027947	0.085306	0.040468	0.096268	0.064822	0.089748	0.031586	0.092646	0.041511	0.048502	0.028153	0.032773	0.0033124	-0.021259	0.038495	0.066534	0.1181	0.10682	0.16171	0.13331	0.11423	0.065507	0.074587	-0.013372	0.021912	0.017952	0.0011677	-0.027009	0.00096134	-0.05969	-0.051245	-0.020831	0.0086973	0.03315	0.04981	0.026507	0.01156	0.0081798	0.024167	0.004295	0.0050081	-0.0082809	0.009555
0.1073	0.034566	0.0047674	0.011168	-0.013601	-0.020892	0.0047466	0.045958	0.057872	0.015882	0.08617	0.084454	0.071787	0.028939	0.071107	0.030068	-9.0678e-05	0.0051211	0.0018247	-0.010934	-0.047522	0.0055364	0.014578	0.076341	0.067901	0.096975	0.096782	0.080881	0.038996	0.061086	0.01835	0.044651	0.024785	0.032609	-0.0086607	0.014793	-0.037321	-0.00166	0.0010862	0.003308	0.018611	0.04606	0.017357	-0.012941	0.00066491	0.028453	-0.014972	-0.010866	-0.0076357	0.031505
0.056405	0.0035614	-0.011087	-0.005633	-0.041322	-0.0067598	-0.0021542	0.036569	0.023206	-0.0046363	0.028058	0.034961	-0.00037619	-0.029443	0.0090634	-0.023133	-0.042998	-0.012716	0.0069336	-0.019396	-0.023152	0.031794	0.027567	0.060215	0.065721	0.080918	0.065713	0.042139	0.019694	0.037196	0.011728	0.045791	0.044861	0.068133	0.049431	0.063433	0.033684	0.062212	0.046427	0.032827	0.033306	0.033002	0.0153	-0.0093687	-0.0076896	0.028042	-0.026184	-0.01505	-0.020621	0.0037529
0.010916	-0.05957	-0.041662	-0.031509	-0.076548	-0.040107	0.0013151	0.021357	0.0039619	0.028746	0.033422	0.060223	0.032221	0.0060446	4.7132e-05	0.012316	-0.024132	-0.00091246	0.029285	-0.0061805	-0.0075002	0.02897	0.031694	0.062965	0.083956	0.089289	0.084558	0.054762	0.00054683	0.038911	0.018912	0.038449	0.02708	0.082859	0.080771	0.092474	0.068711	0.092543	0.07382	0.040002	0.016917	0.014869	0.01657	0.0051546	-0.011418	0.016702	-0.031035	-0.032495	-0.057358	-0.028886
0.041048	-0.0018755	-0.016415	-0.013072	-0.045253	0.0083153	-0.0038897	0.050613	0.011386	0.029278	0.010845	0.063707	0.003019	0.0074181	-0.014418	0.0049523	-0.015721	0.037877	0.027454	0.0065245	0.0028025	0.031564	0.019327	0.069752	0.085343	0.087131	0.057912	0.00045565	-0.030244	-0.0017632	-0.0025789	0.035761	0.048041	0.097403	0.12154	0.11985	0.075792	0.087	0.01774	-0.013227	-0.036048	-0.020081	-0.0027814	0.025518	-0.01994	0.010788	-0.026018	-0.035237	-0.075675	-0.036017
0.12035	0.085376	0.067655	0.063994	-0.023478	0.013759	-0.019163	0.007407	-0.0461	-0.0052761	-0.034756	0.016874	-0.040887	-0.020902	-0.018462	0.027816	0.023407	0.075391	0.051635	0.0088307	0.0093384	0.015504	-0.0015724	0.039866	0.073838	0.052253	0.0165	0.0056067	-0.0027442	0.031802	0.070726	0.10879	0.10769	0.14774	0.13707	0.097995	0.094606	0.078674	0.013646	-0.020298	-0.034625	-0.04677	-0.0079405	0.010396	-0.01084	0.038771	0.023571	0.011582	-0.02164	0.021996
0.10631	0.067931	0.075698	0.017097	-0.061119	-0.023038	-0.068339	-0.073568	-0.072747	-0.0188	-0.024309	0.035202	-0.018216	-0.007597	-0.016396	-0.0034653	-0.012226	0.022151	0.0036803	-0.037694	-0.029168	-0.011639	-0.011589	0.014614	0.061011	0.059115	0.041611	0.026992	0.016967	0.034451	0.060387	0.095198	0.12544	0.16169	0.14843	0.098402	0.065103	0.0068627	-0.045529	-0.048957	-0.055993	-0.075244	0.0011173	0.0046553	-0.040178	0.006892	0.029492	-0.0035844	-0.021998	0.027662
0.089228	0.066048	0.066598	0.02266	-0.057116	-0.05799	-0.1036	-0.10882	-0.092537	-0.034835	-0.017552	0.034025	-0.00025379	0.0033575	-0.00023727	7.3808e-05	-0.0057631	-0.0023125	-0.01973	-0.05867	-0.054371	-0.034807	-0.01499	0.023733	0.06961	0.061624	0.049467	0.04261	0.040803	0.047194	0.078441	0.096707	0.1175	0.13386	0.12536	0.058437	0.020942	-0.031381	-0.089875	-0.098119	-0.089972	-0.076446	-0.012067	0.0036248	-0.023239	0.013961	0.016403	-0.0092069	-0.0044721	0.04127
0.15781	0.14391	0.12361	0.075873	0.021477	-0.0096382	-0.091685	-0.10007	-0.092349	-0.061984	-0.03103	0.024036	-0.017123	-0.010486	-0.00876	-0.035299	-0.03992	-0.053102	-0.074517	-0.091805	-0.084737	-0.050457	0.0273	0.065317	0.11188	0.11552	0.086153	0.04195	0.066298	0.029916	0.036602	0.067744	0.08705	0.072702	0.067611	-0.010371	-0.05603	-0.086345	-0.13266	-0.10634	-0.047663	-0.036958	0.035398	0.056955	0.011998	0.010035	0.0074125	-0.023201	-0.01304	0.043177
0.1043	0.085162	0.097835	0.071972	-0.0062513	-0.049478	-0.075803	-0.094939	-0.079457	-0.045624	-0.0065926	0.018398	-0.0060747	-0.0068021	0.0054291	-0.0092809	-0.022405	-0.075934	-0.072258	-0.080807	-0.092027	-0.09041	0.0065482	0.019116	0.051356	0.076493	0.091011	0.072019	0.095443	0.082664	0.077891	0.083304	0.068113	0.046461	0.025126	-0.049943	-0.066154	-0.075927	-0.092978	-0.072869	-0.033767	-0.027237	0.017549	0.031499	0.0021495	0.025422	0.0075202	0.0096401	0.027541	0.050992
0.051079	0.042543	0.076642	0.060552	0.022135	-0.0098088	-0.050189	-0.075132	-0.055094	-0.031636	0.016451	0.031247	0.023524	0.0093099	-0.0016772	-0.035069	-0.025197	-0.093788	-0.073104	-0.06301	-0.067263	-0.067718	0.045677	0.042864	0.067244	0.09643	0.12071	0.064475	0.10588	0.070992	0.046331	0.057518	0.074106	0.042518	0.053396	0.006031	-0.038007	-0.052873	-0.085023	-0.05269	-0.034304	-0.0097141	0.034104	0.076873	0.027987	0.048178	0.041245	0.033469	0.027273	0.033586
0.048602	0.045911	0.082192	0.068049	0.038293	0.036414	-0.024424	-0.057399	-0.081242	-0.073388	-0.052618	-0.045973	-0.02122	-0.0098557	-0.0044175	-0.036032	-0.00078388	-0.081763	-0.04725	-0.029565	-0.002003	0.0070754	0.11622	0.13277	0.11991	0.12842	0.12609	0.06861	0.090508	0.073483	0.046282	0.06883	0.067504	0.019049	0.026004	-0.0043844	-0.051711	-0.046369	-0.073192	-0.064182	-0.045378	-0.0023082	0.0092849	0.071562	0.071453	0.071395	0.050629	0.081572	0.066894	0.0453
0.032974	0.025502	0.065343	0.068403	0.044738	0.042131	-0.010817	-0.026616	-0.050143	-0.040768	-0.012247	-0.01205	0.016212	0.047107	0.034501	0.013705	0.077038	0.00010878	-0.012033	0.020382	0.031213	0.018024	0.095517	0.13251	0.13491	0.13162	0.11353	0.076156	0.10562	0.075615	0.062323	0.11187	0.10617	0.038057	0.050987	0.045051	-0.0088637	-0.0089739	-0.022831	0.002858	-0.012093	0.035167	0.036289	0.097219	0.057636	0.038695	0.020359	0.056621	-0.0025348	-0.014868
-0.005776	-0.010662	0.063488	0.059488	0.051485	0.02586	-0.028328	-0.10004	-0.10126	-0.094472	-0.059105	-0.043084	0.018441	0.036744	0.035153	0.030599	0.077538	0.012383	-0.0037789	0.030506	0.061243	0.048625	0.08884	0.1394	0.095857	0.041602	0.037487	0.031272	0.053031	0.077899	0.098512	0.15304	0.1431	0.081035	0.076548	0.092789	0.036527	0.034194	0.015189	0.036782	-0.019098	0.038264	0.0050956	0.037972	0.0052602	0.021149	0.00064186	0.056136	0.043374	0.037346
-0.024089	-0.012685	0.060674	0.03629	0.050889	0.031686	-0.023567	-0.10745	-0.060335	-0.05755	-0.046099	-0.062063	-0.0074427	-0.0058733	-0.036097	-0.024857	0.02959	0.0034654	-0.032805	0.040312	0.085187	0.10601	0.10951	0.18456	0.13577	0.050446	0.018407	0.0018063	0.015474	0.016617	0.037295	0.10511	0.12435	0.034364	0.035415	0.077022	0.0079028	0.0082047	0.0054751	0.01825	-0.034517	0.0066444	-0.019639	0.019555	0.0098671	0.0018705	0.0030348	0.038057	0.029303	0.032196
0.022222	0.016959	0.077129	0.049385	0.067018	0.019597	-0.0215	-0.097191	-0.066671	-0.04729	-0.011859	-0.03256	0.014658	0.02905	-0.045533	-0.029123	0.027388	0.016745	-0.035307	0.072479	0.11252	0.14136	0.12639	0.20907	0.1395	0.064782	0.024873	0.042758	0.022132	0.014218	0.028085	0.084877	0.068643	0.018231	0.03367	0.060721	0.013218	0.030808	0.028276	0.021957	0.013454	0.0093217	-0.020592	-0.0036004	0.015415	-0.036214	-0.013226	0.014285	0.011244	0.0025866
0.029427	0.027034	0.059979	0.050478	0.069112	0.027024	0.037753	-0.01318	0.016432	0.045061	0.07202	0.0079699	0.039531	0.055822	-0.023824	0.0030422	0.066385	0.084836	-0.00062623	0.085149	0.11379	0.12547	0.085791	0.1633	0.11341	0.062991	0.01389	0.044284	0.031082	0.011132	0.0040418	0.06422	0.044007	-0.0088436	0.057454	0.10114	0.06075	0.069632	0.082916	0.038103	0.0011263	-0.012391	-0.036536	-0.023783	0.0074039	-0.029305	-0.00092563	0.030079	0.017969	-0.0219
0.075889	0.067504	0.087147	0.051263	0.066243	0.016982	0.025999	-0.057665	-0.023907	-0.0050596	0.011979	-0.02793	0.049937	0.080031	0.0085094	0.03444	0.059389	0.046877	-0.052599	0.026781	0.048621	0.060474	0.043352	0.13832	0.055324	0.025239	-0.0045838	0.013172	-0.041896	-0.041719	-0.062485	-0.029919	-0.055354	-0.071794	0.0015849	0.017675	-0.006653	0.034092	0.064755	0.008309	0.025039	0.0002889	-0.037213	-0.040601	-0.0048648	-0.033557	-5.8354e-06	0.019547	0.028773	0.0055845
-0.027972	0.013633	0.0079911	0.010982	0.011101	0.066415	0.078284	0.04162	0.067172	0.080123	0.034516	-0.021762	0.027634	0.054012	-0.022008	-0.014988	0.017524	0.024396	-0.058145	-0.0011108	0.038033	0.042509	0.017877	0.09677	0.047936	0.042454	0.013594	0.042201	-0.030013	-0.019508	-0.040857	-0.038615	-0.06052	-0.073598	-0.029615	-0.043129	-0.04107	-0.011689	0.047984	0.00054007	0.020696	-0.0058283	-0.018531	0.012563	0.0447	0.016075	0.044792	0.053993	0.016504	-0.022348
0.095777	0.1294	0.097858	0.11906	0.084778	0.11571	0.09783	0.069802	0.021159	0.069362	0.016218	-0.011752	0.049586	0.11114	0.019185	0.029546	0.069094	0.058811	-0.019732	0.00072256	0.041562	0.005931	-0.029561	0.025229	0.014428	-0.0072475	-0.0054061	0.035787	-0.027042	-0.019911	-0.035633	-0.04695	-0.085997	-0.055088	-0.0040231	-0.0011566	-0.0016878	0.032	0.079969	0.042769	0.051058	0.034765	0.027612	0.029796	0.021446	-0.017389	-0.0040243	0.015885	0.00071895	-0.026724
0.11231	0.14825	0.10542	0.13292	0.07088	0.092273	0.093829	0.077461	0.031358	0.050761	-0.019023	-0.03989	-0.0090614	0.069949	0.037809	0.057318	0.066613	0.059688	-0.01834	-0.022685	0.014323	-0.0054	-0.031301	0.00070608	0.0039529	-0.026421	-0.031341	0.015662	-0.010344	0.043137	0.051575	0.036777	0.0043883	0.021012	0.031467	0.017627	-0.0085818	0.0090979	0.02148	-0.012959	-0.010372	0.0019853	-0.018145	0.0061539	-0.036135	-0.04567	-0.051724	-0.022978	-0.02634	-0.017173
0.062775	0.14037	0.12007	0.16722	0.11605	0.093368	0.052567	0.019029	-0.037768	-0.027497	-0.028113	-0.019729	0.028971	0.094831	0.04294	0.030494	0.0074609	-0.017278	-0.065179	-0.038478	0.0077195	-0.0068256	-0.028403	0.018642	0.011643	-0.031388	-0.021608	0.016517	-0.051879	0.012662	0.037672	0.011153	0.0041024	0.060283	0.062063	0.022583	0.039642	0.049976	0.043398	0.0070018	0.024298	0.0059402	-0.015902	0.015058	-0.044007	-0.052588	-0.049617	-0.035848	-0.043735	0.024331
0.01575	0.090094	0.092594	0.15969	0.1291	0.10969	0.096003	0.076968	0.013582	0.04266	0.063196	0.051921	0.040119	0.078855	0.0040922	-0.044368	-0.047398	-0.019697	-0.028367	-0.015212	0.055668	0.035545	-0.012913	-0.0087133	0.019239	-0.0199	-0.021636	0.024478	0.0027448	0.051418	0.059826	0.053937	0.045505	0.081812	0.076608	0.071233	0.08559	0.096143	0.097429	0.065018	0.066701	0.034942	0.0071354	0.02078	0.0022454	-0.016578	-0.0040683	0.036108	0.051876	0.068661
0.14229	0.16141	0.15293	0.18444	0.14297	0.038774	0.048758	0.025214	-0.04876	-0.010544	0.037152	0.025812	0.051298	0.14248	0.08691	0.06949	0.06758	0.062094	0.036479	0.05685	0.12033	0.086387	0.04584	0.013368	0.022856	-0.040799	-0.04703	-0.0014459	0.0091623	0.032699	0.038552	0.046925	0.02713	0.054509	0.062774	0.062913	0.068624	0.07317	0.075884	0.043638	0.071791	0.046725	0.016227	-0.0043266	-0.016226	-0.036458	-0.02478	-0.0046052	0.0058078	0.028394
0.05255	0.053966	0.0595	0.12477	0.11166	0.01513	0.046605	0.053335	0.0026574	0.024174	0.090262	0.08633	0.064271	0.12275	0.055397	0.011353	-0.0033596	-0.0047219	-0.018079	0.021043	0.10371	0.085059	0.074622	0.032655	0.013559	-0.014144	-0.016596	0.029108	0.061902	0.1186	0.10869	0.10914	0.077139	0.065063	0.044176	0.025609	0.035934	0.043693	0.071449	0.039604	0.080463	0.069756	0.03171	0.014211	0.010254	0.015899	0.020696	0.040428	0.011845	0.041518
0.046357	0.040321	0.050588	0.10671	0.13984	0.057935	0.08883	0.1015	0.03828	0.06742	0.11984	0.10101	0.080459	0.11873	0.032716	-0.030883	-0.021173	-0.026629	-0.022134	0.019562	0.11818	0.053364	0.041501	-0.0056849	-0.028303	-0.035047	-0.03292	-0.011096	0.0040734	0.055873	0.020759	0.016199	0.0021648	0.0032325	-0.018284	-0.016683	0.035317	0.062096	0.11721	0.10328	0.13032	0.14553	0.10414	0.071943	0.064714	0.076476	0.033471	0.061362	0.027381	0.041693
0.13428	0.093976	0.085713	0.13182	0.15232	0.094834	0.14562	0.1499	0.10297	0.122	0.07554	0.044167	0.0045125	0.04403	-0.021268	-0.017225	-0.005343	0.037123	0.024505	0.044142	0.086713	0.012396	-0.0043762	-0.081402	-0.084989	-0.068429	-0.067969	-0.060972	0.0061991	0.035035	-0.0062225	0.020916	0.017768	0.0039229	-0.010898	-0.0040001	0.0060719	0.015056	0.081913	0.10848	0.14389	0.18007	0.13194	0.083111	0.0080323	0.028232	-0.02094	0.0066358	-0.018648	6.4695e-05
0.18247	0.13571	0.12353	0.15914	0.14431	0.077587	0.11638	0.10742	0.059899	0.071331	0.021995	-0.0080096	-0.028231	0.0013637	-0.014952	0.029879	0.035336	0.077307	0.060733	0.091525	0.10306	0.051255	0.031598	-0.017053	-0.040285	-0.012781	-0.015814	-0.02217	0.024098	0.04401	-0.0048227	0.0098867	0.02411	0.0038936	-0.0061113	-0.014031	-0.024345	-0.045106	0.0063956	0.020399	0.049549	0.10835	0.064956	0.070271	-0.028953	0.0043559	-0.051558	-0.01779	-0.078748	-0.04217
0.1452	0.13856	0.1176	0.18232	0.18032	0.15306	0.13977	0.1552	0.097773	0.093475	0.045606	0.045564	-0.036396	-0.04221	-0.052484	-0.033533	-0.028612	0.061284	0.052564	0.070309	0.074262	0.028897	0.01235	0.014155	-0.017612	0.048498	0.055689	0.020042	0.031103	0.08149	-0.011705	-0.030729	0.006052	0.005426	0.0045162	0.039195	0.07062	0.06582	0.11913	0.11618	0.10851	0.13501	0.055302	0.0541	-0.039547	-0.024119	-0.080241	-0.01123	-0.057602	-0.011152
0.12165	0.15121	0.13946	0.17156	0.17818	0.15778	0.11513	0.076534	0.037028	0.052002	0.020368	0.016088	0.017589	0.037299	0.028182	0.028256	0.033964	0.097948	0.058412	0.080843	0.061037	0.034913	0.0027743	0.019712	-0.016503	0.042476	0.040691	0.0083386	0.012624	0.071063	-0.011192	-0.010728	0.054509	0.077326	0.079708	0.11082	0.12009	0.088591	0.10028	0.10297	0.10597	0.088954	0.0049587	0.029905	-0.04359	-0.071413	-0.09807	-0.026965	-0.04371	-0.025781
0.12328	0.18754	0.16375	0.19508	0.17089	0.16496	0.062757	0.012062	-0.023607	-0.0095084	-0.067554	-0.0063098	0.024939	0.050341	0.059327	0.10759	0.069905	0.13516	0.07782	0.086549	0.043139	0.043885	-0.0013543	0.055541	0.011631	0.071641	0.092567	0.052729	0.054259	0.10836	0.032935	0.015062	0.07299	0.058567	0.061643	0.092144	0.081157	0.078207	0.10494	0.091555	0.090083	0.07807	-0.018446	-0.014136	-0.071448	-0.082315	-0.10692	-0.033584	-0.042679	0.0023138
0.075432	0.13503	0.12878	0.14053	0.10264	0.12713	0.041911	0.0078767	-0.030951	0.025195	-0.0052077	0.046512	0.063111	0.11621	0.097592	0.11071	0.097406	0.14616	0.090459	0.13103	0.12609	0.13216	0.092318	0.15448	0.10766	0.13925	0.14011	0.092804	0.083881	0.12845	0.059081	0.030139	0.096984	0.057464	0.049876	0.086859	0.064598	0.065061	0.10278	0.082942	0.067815	0.083883	-0.00051805	-0.017472	-0.017751	-0.056169	-0.076387	-0.017121	0.0088337	0.011941
0.012437	0.10952	0.090736	0.11237	0.088151	0.15465	0.04454	0.051675	0.014014	0.069914	0.041996	0.094956	0.066338	0.17607	0.11555	0.10594	0.12121	0.16702	0.085567	0.11857	0.1072	0.085696	0.091499	0.11809	0.078839	0.10496	0.099724	0.031005	0.029149	0.1064	0.05067	0.030212	0.094363	0.07169	0.054062	0.10267	0.099996	0.093086	0.14925	0.13808	0.097944	0.11501	0.079295	0.014767	0.019154	-0.01836	-0.015619	0.0077776	0.076638	0.09477
-0.0030335	0.046459	0.079434	0.088608	0.034377	0.10098	0.065538	0.034765	0.035091	0.13782	0.12065	0.088011	0.090985	0.18973	0.1066	0.09718	0.13579	0.14018	0.048582	0.070601	0.041545	0.0348	0.028121	0.035869	0.041906	0.071735	0.072826	0.014729	0.025626	0.068923	0.03596	0.058745	0.15654	0.13814	0.10899	0.1085	0.043407	-0.008354	0.0075856	-0.0046163	-0.013018	0.044583	0.04522	0.0025286	0.022306	0.015262	0.017391	0.027885	0.098113	0.082536
0.08228	0.086657	0.11159	0.095633	0.028097	0.092995	0.071372	0.069995	0.049132	0.11707	0.094653	0.084207	0.03619	0.12775	0.080087	0.088626	0.13168	0.1669	0.097124	0.072342	0.052685	0.010551	-0.030226	0.0088422	0.056458	0.0809	0.078279	0.055664	0.044654	0.020774	0.0082675	0.057828	0.13339	0.10752	0.11267	0.092617	0.010438	-0.040866	-0.020187	-0.028776	-0.037263	0.076141	0.090778	0.038703	0.063247	0.06923	0.048572	0.066241	0.12304	0.10745
0.055684	0.047623	0.087627	0.056864	-0.004615	0.079284	0.10123	0.10943	0.087013	0.1486	0.1479	0.068771	0.010864	0.1268	0.059995	0.035825	0.10294	0.13298	0.062889	0.076978	0.046599	0.025081	-0.012816	0.0047651	0.029425	0.05936	0.018258	0.033026	0.017661	-0.0050376	-0.0077817	0.079456	0.12628	0.12164	0.12696	0.092291	0.00025891	-0.090697	-0.076888	-0.061984	-0.054739	0.025242	0.089215	0.04976	0.078828	0.061159	0.087172	0.060697	0.086697	0.044738
0.0028089	0.004373	0.054696	0.045563	-0.0085477	0.039896	0.061865	0.080949	0.077734	0.12026	0.12794	0.05162	-0.003558	0.097476	0.080472	0.053093	0.11936	0.11695	0.040054	0.018272	-0.0096238	0.0022307	-0.020527	-0.021567	-0.00063334	0.017336	-0.032213	0.013548	0.029787	0.0067888	0.018969	0.099874	0.10515	0.1261	0.13137	0.11899	0.051581	-0.014866	-0.033521	0.00074817	0.0086165	0.057913	0.093384	0.09768	0.090455	0.05843	0.09994	0.10264	0.069562	0.045722
0.032544	0.014329	0.079406	0.054625	0.028809	0.061326	0.10713	0.098458	0.073673	0.091075	0.096763	0.0072536	-0.0061892	0.063617	0.07332	0.027484	0.043605	0.027994	-0.017501	-0.016896	-0.035451	0.0039573	-0.043337	-0.035239	-0.036787	-0.010926	-0.04331	0.024556	0.085488	0.03616	0.052737	0.14343	0.14177	0.11892	0.12833	0.071079	-0.013645	-0.057842	-0.082458	-0.038541	0.020807	0.088568	0.093434	0.11018	0.12725	0.10015	0.11466	0.11006	0.037926	-0.016971
-0.021671	0.0060449	0.049726	-0.0034171	0.023731	0.050433	0.062474	0.054608	0.01999	-0.039207	5.9822e-05	-0.027141	-0.021443	0.079269	0.12937	0.091709	0.079385	0.056056	-0.0079835	-0.0059522	-0.03181	-0.013578	-0.029595	-0.0048111	-0.041862	-0.016218	-0.036008	0.031359	0.1088	0.048833	0.064006	0.10926	0.053513	0.014826	0.029178	0.012483	-0.039178	-0.048813	-0.074588	-0.012227	0.026008	0.073969	0.097413	0.14428	0.18221	0.12988	0.16182	0.123	0.032568	-0.022212
-0.082753	-0.043514	0.0055651	-0.024323	-0.014374	0.005381	0.025322	0.0017727	-0.019897	-0.039378	-0.023984	-0.057866	-0.02628	0.06139	0.11854	0.12941	0.09468	0.042927	-0.0342	-0.020166	-0.070736	-0.038803	0.014911	0.026167	-0.063668	-0.02739	-0.023771	-0.027984	0.068948	0.084257	0.067767	0.081352	0.030236	-0.031026	-0.062801	-0.056205	-0.045293	-0.025608	-0.012064	0.051407	0.095375	0.057708	0.072514	0.072075	0.10192	0.086686	0.14931	0.10637	0.020852	-0.025102
-0.038731	-0.018617	-0.0068304	-0.036376	-0.07027	-0.085035	-0.033596	-0.044425	-0.073115	-0.045583	-0.025737	-0.066361	-0.047568	0.033527	0.088478	0.11381	0.072253	0.048592	-0.020593	-0.034069	-0.094499	-0.092524	-0.045413	-0.036761	-0.088913	-0.043146	-0.0052919	-0.01172	0.07547	0.090365	0.098731	0.11359	0.030329	-0.039037	-0.089067	-0.098746	-0.10656	-0.047035	-0.014747	0.077141	0.12221	0.12288	0.10997	0.1002	0.081567	0.051324	0.078291	0.091399	0.057381	0.02298
0.024566	0.043698	0.049534	0.018624	-0.030145	-0.060692	-0.014964	-0.054682	-0.087078	-0.051013	-0.021836	-0.046168	-0.0047617	0.060206	0.11664	0.14441	0.085303	0.062221	0.0051939	-0.027817	-0.07172	-0.12364	-0.05465	-0.028172	-0.076188	-0.036553	0.043417	0.021211	0.071554	0.11791	0.12087	0.15306	0.064455	-0.021109	-0.091681	-0.10287	-0.12165	-0.061823	-0.010006	0.068067	0.091739	0.078466	0.0969	0.064707	0.063671	0.068591	0.062468	0.035506	0.068948	0.079099
0.062308	0.062553	0.043226	0.035217	-0.021096	-0.051191	-0.011976	-0.064888	-0.085798	-0.039443	-0.04249	-0.060614	0.0064013	0.040586	0.069765	0.13534	0.11864	0.11713	0.078132	0.037678	0.043302	-0.029032	0.024923	0.051512	0.027322	0.017137	0.11136	0.069281	0.06079	0.11948	0.084415	0.070809	-0.010165	-0.026042	-0.12228	-0.080613	-0.075297	-0.032214	-0.026168	0.048053	0.042702	-0.019469	0.019868	-0.0089358	-0.022962	-0.048063	0.0005136	-0.013192	0.060471	0.11503
0.059837	0.074108	0.041737	0.055378	0.015793	-0.028056	0.0023105	-0.015765	-0.023592	0.050606	0.041747	-0.0027197	0.0089083	0.0059455	-0.013453	0.036805	0.010939	0.057488	0.058154	0.045493	0.072723	0.028928	0.048301	0.035859	0.02161	-0.044134	0.029525	-0.0069218	-0.018205	0.073205	0.079233	0.13874	0.073867	0.053624	-0.031007	-0.031632	-0.086001	-0.023057	0.031412	0.071103	0.071631	0.019847	0.015123	-0.059815	-0.11499	-0.10978	-0.046119	-0.0056837	0.11164	0.21273
0.046979	0.092321	0.049291	0.045789	0.088399	0.067886	0.079854	0.047901	0.0066006	0.013759	-0.033868	-0.077288	-0.075912	-0.081481	-0.1067	-0.023837	-0.052963	0.043965	0.091568	0.083058	0.12176	0.098556	0.099156	0.052793	0.074966	-0.0024884	0.022617	-0.01327	0.0029181	0.052586	0.075748	0.15887	0.10121	0.097308	0.032559	0.027483	-0.068184	-0.0047715	0.033925	0.077095	0.040861	0.051894	0.049946	0.032241	-0.018788	-0.021422	0.02154	0.023234	0.14771	0.23703
-0.056058	0.012815	0.0053971	0.040658	0.14517	0.14517	0.12704	0.084999	0.051743	0.025036	-0.037513	-0.057459	-0.053111	-0.054062	-0.078975	-0.01193	-0.017234	0.054322	0.086919	0.066742	0.13576	0.075005	0.094927	0.036421	0.050422	-0.051832	-0.0074877	-0.08263	-0.021234	0.023785	0.056261	0.13746	0.15085	0.13053	0.11582	0.13056	0.0042238	0.032458	0.045423	0.015462	-0.067523	-0.028137	0.0035124	0.026337	0.05547	0.074438	0.1142	0.091669	0.17282	0.21335
0.002624	0.054022	0.0040972	0.024087	0.12234	0.092884	0.071272	0.065159	0.037181	-0.00072309	-0.036264	-0.045924	-0.070599	-0.06566	-0.098984	-0.0034457	-0.03849	0.037512	0.063613	0.055591	0.067689	0.043238	0.020571	-0.065957	-0.07182	-0.1271	-0.12158	-0.13061	-0.035115	0.019747	0.0052208	0.062929	0.05461	0.05575	0.035765	0.052724	-0.042221	0.014018	-0.03514	-0.064815	-0.094011	-0.036972	-0.024378	0.056513	0.097676	0.10385	0.18888	0.19323	0.21109	0.21292
0.019068	0.07293	0.039075	0.051565	0.089542	0.055042	0.0018081	-0.00040349	-0.039266	-0.053977	-0.081303	-0.060503	-0.10042	-0.067668	-0.11831	-0.015207	-0.046027	0.0010322	0.0090139	0.0099383	-0.027388	-0.051591	-0.087023	-0.15596	-0.13347	-0.17604	-0.20219	-0.16001	-0.075122	-0.045764	-0.017435	0.059849	0.034546	0.001543	-0.030488	-0.013285	-0.049879	0.0011216	-0.018595	-0.028372	-0.054608	-0.058058	-0.014675	0.10265	0.15633	0.20443	0.27533	0.24534	0.21809	0.16359
0.093037	0.096345	0.060544	0.04934	0.048088	0.012785	-0.013407	-0.036906	-0.10041	-0.072092	-0.11703	-0.077151	-0.10057	-0.041334	-0.09301	0.0024976	-0.027731	0.035086	0.037265	0.048452	-0.0033399	-0.028232	-0.047725	-0.097797	-0.067604	-0.056025	-0.080753	-0.075396	0.0012395	0.012807	0.074991	0.086901	0.081974	0.032245	-0.029845	-0.020827	0.05805	0.081845	0.077381	0.074805	0.014542	-0.044946	0.0055682	0.058647	0.14327	0.19246	0.24699	0.24631	0.25561	0.1439
0.1485	0.15689	0.09908	0.051112	-0.018488	-0.064698	-0.11684	-0.10808	-0.073042	-0.021137	-0.040248	-0.032278	-0.04809	-0.018078	-0.026375	0.0024872	0.028495	0.014079	0.0074323	-0.015867	-0.05852	-0.095957	-0.086189	-0.14857	-0.12585	-0.12506	-0.15087	-0.088851	-0.012938	0.056109	0.12655	0.13899	0.14525	0.069321	-0.054256	-0.051691	0.014405	-0.039518	-0.046961	-0.043802	-0.079939	-0.15181	-0.083941	-0.031896	0.061958	0.10251	0.16459	0.19229	0.1866	0.088923
0.12285	0.096639	0.06235	0.048098	-0.027147	-0.036684	-0.054599	-0.04285	-0.02161	-0.0098771	-0.047101	-0.03834	-0.057047	-0.014222	-0.025965	-0.019627	0.0044543	-0.021507	-0.09092	-0.10784	-0.10725	-0.082711	-0.052186	-0.03627	-0.015543	0.0093955	-0.077704	-0.025424	0.027367	0.097988	0.085203	0.11217	0.12612	0.066476	-0.075229	-0.065221	0.045277	-0.025016	-0.066616	-0.025134	-0.015012	-0.14971	-0.09499	-0.033364	0.036459	0.051789	0.13693	0.14254	0.14933	0.078299
0.14137	0.10322	0.093712	0.096918	0.050085	0.064543	0.027918	0.017375	-0.0006737	-0.024993	-0.070377	-0.038256	-0.056718	-0.015172	-0.048519	-0.053352	-0.017312	-0.023689	-0.096342	-0.08275	-0.055963	-0.015474	0.053174	0.065051	0.097179	0.093992	-0.0033171	-0.020428	0.033512	0.12153	0.16466	0.21235	0.27346	0.18844	0.038703	-0.023657	0.031288	-0.086222	-0.072522	-0.054593	-0.057403	-0.19487	-0.14933	-0.1122	-0.057285	-0.012719	0.06242	0.075741	0.064425	0.0082692
0.092493	0.0027578	0.00077434	0.012194	-0.015927	-0.0094001	0.01172	0.038199	0.010276	0.00047756	-0.039219	-0.0084617	-0.036031	0.01273	0.0101	-0.033978	-0.019024	-0.032129	-0.10823	-0.098702	-0.031458	-0.01078	0.050982	0.087645	0.080593	0.082474	0.056283	0.0092222	0.049694	0.15281	0.19144	0.2254	0.31828	0.23752	0.12593	0.07894	0.073824	-0.023724	-0.0090954	-0.042457	-0.050426	-0.10827	-0.10787	-0.11627	-0.049849	-0.034143	-0.0070939	0.058207	0.074484	0.023785
0.075128	-0.021255	-0.045917	0.0010195	-0.047987	-0.072041	-0.070284	0.020071	0.0069005	-0.019099	-0.04248	-0.01199	-0.053389	0.0011451	0.019272	-0.041956	0.016024	-0.018092	-0.093141	-0.087506	-0.028477	-0.005755	0.048362	0.11894	0.12473	0.13444	0.066934	0.068128	0.07346	0.14575	0.14634	0.21607	0.26401	0.18671	0.089889	0.074575	0.023206	-0.098252	-0.10071	-0.10229	-0.055398	-0.07764	-0.01208	0.026054	0.066742	0.026173	0.059876	0.057252	0.00075786	-0.060354
0.039784	-0.066622	-0.063237	0.021093	-0.017542	-0.036608	-0.0073528	0.088341	-0.00065814	-0.016178	-0.030067	0.0070425	-0.062759	0.028055	0.0083463	-0.050264	-0.028974	-0.038851	-0.15907	-0.11205	-0.053147	-0.03969	0.021066	0.12233	0.12936	0.14602	0.10204	0.055687	0.029001	0.052798	0.060732	0.12161	0.16071	0.16432	0.11137	0.094639	0.06054	-0.0089596	-0.031234	-0.059746	-0.021083	-0.016636	0.061912	0.068885	0.12398	0.061714	0.07321	0.017687	-0.013473	-0.096635
0.095656	0.026261	0.020087	0.01488	-0.039007	-0.091433	-0.092011	-0.0057418	-0.0074697	0.024988	0.013956	0.027924	-0.04875	-0.0077316	0.0040573	0.025322	0.042241	0.057302	0.008491	0.011547	-0.029343	-0.044081	-0.019262	0.0038755	0.052455	0.075829	0.13541	0.12042	0.12643	0.14711	0.15801	0.14028	0.14321	0.1484	0.045491	0.048902	-0.017457	-0.042283	-0.060366	-0.082736	-0.032311	0.0161	0.083517	0.10016	0.15411	0.066362	0.067011	0.0035375	-0.066452	-0.12264
0.023524	-0.0076052	-0.033608	-0.02923	-0.072802	-0.12083	-0.13617	-0.036766	-0.030582	0.01719	-0.023086	-0.00067846	-0.035065	-0.0068862	-0.0035399	-0.0040335	0.040379	0.017858	0.0001859	-0.015369	-0.01921	-0.07941	-0.067374	-0.069372	-0.012157	-0.025502	0.049493	0.043632	0.053559	0.042609	0.064838	0.0093687	0.0069623	0.060658	-0.021208	0.040025	-0.0068795	-0.022827	-0.078504	-0.10611	-0.065259	-0.0045738	0.098372	0.1194	0.22932	0.16485	0.13585	0.04003	-0.017949	-0.075294
-0.017441	0.014024	-0.031888	-0.0066598	0.032026	-0.03982	-0.040341	0.092863	0.11506	0.10996	0.08382	0.043204	-0.011326	0.025982	0.033875	0.072589	0.14308	0.1182	0.086707	0.080958	0.0032874	-0.07421	-0.068649	-0.10648	-0.080227	-0.066793	-0.042867	-0.0068561	0.028523	0.022817	0.015714	-0.022405	-0.057018	-0.045896	-0.12403	-0.088673	-0.10368	-0.1189	-0.14082	-0.15657	-0.10021	-0.03532	0.068845	0.10681	0.21101	0.14788	0.14202	0.025863	-0.05629	-0.077392
0.0046578	0.05308	0.031876	0.034669	0.13593	0.053255	0.057758	0.12446	0.1246	0.07813	0.041641	0.008504	-0.016198	0.055508	0.024267	0.1165	0.14373	0.11143	0.046245	0.11075	-0.0087612	-0.076675	-0.029847	-0.09319	-0.11978	-0.08942	-0.059709	-0.09581	-0.028798	-0.050051	-0.052321	-0.073824	-0.094906	-0.093385	-0.12605	-0.12182	-0.14965	-0.11344	-0.15575	-0.16765	-0.14579	-0.14363	-0.075906	-0.009771	0.077979	0.06955	0.13248	0.064418	-0.009645	0.0055515
0.047153	0.051677	0.0042111	0.019785	0.13146	0.01076	0.03031	0.11811	0.13472	0.062249	0.06092	0.049842	0.032237	0.079042	0.093379	0.18254	0.17593	0.1362	0.10326	0.13789	0.020127	0.0099302	0.060296	-0.043286	-0.093383	-0.092205	-0.055315	-0.10637	-0.016406	-0.0042634	-0.01244	-0.085235	-0.076468	-0.090481	-0.11965	-0.11498	-0.11051	-0.079511	-0.12047	-0.10799	-0.064068	-0.094979	-0.041156	0.030424	0.085048	0.091952	0.15631	0.10639	0.025142	0.062906
0.0017073	0.0063888	-0.020915	0.043106	0.15346	0.044563	0.036248	0.10513	0.092169	0.039281	0.081083	0.11543	0.10312	0.14886	0.14309	0.15586	0.14073	0.085051	0.015666	0.079036	0.02677	0.035218	0.099623	0.027703	-0.086311	-0.10157	-0.12238	-0.16899	-0.10358	-0.097909	-0.11	-0.15213	-0.13829	-0.13992	-0.10922	-0.092975	-0.0336	-0.038707	-0.032682	-0.049583	-0.042405	-0.14878	-0.086661	-0.10258	-0.048358	0.0026422	0.096692	0.028272	0.011088	0.038334
-0.044004	-0.030549	0.011594	0.057265	0.16263	0.082376	0.085373	0.072193	0.045317	0.017507	0.070993	0.084097	0.097482	0.20185	0.21832	0.23759	0.20372	0.15445	0.054336	0.096333	0.026391	0.015746	0.057436	0.026923	-0.10698	-0.09076	-0.09269	-0.12752	-0.10694	-0.099072	-0.12766	-0.11498	-0.11275	-0.1099	-0.069744	-0.095442	-0.047254	-0.044536	-0.03781	-0.023173	-0.0079688	-0.12442	-0.075255	-0.051689	-0.0033206	0.037631	0.16873	0.14596	0.089405	0.080011
-0.013215	-0.013603	0.054323	0.017741	0.031025	-0.013796	-0.025211	-0.12106	-0.12216	-0.093575	-0.055153	0.010292	0.070567	0.19118	0.19753	0.20069	0.12525	0.090526	-0.030108	0.024246	-0.030279	-0.0027288	0.034939	0.02232	-0.13896	-0.13194	-0.13139	-0.18144	-0.155	-0.091795	-0.059544	-0.021505	0.0018315	0.024693	0.076337	-0.00051871	-0.011749	-0.0068203	-0.043585	-0.0069426	-0.0060585	-0.091997	-0.022467	0.010748	0.014441	0.094156	0.20433	0.12995	0.10114	0.11685
0.0070798	0.020395	0.082488	0.053526	-0.0012373	-0.029781	-0.069896	-0.18402	-0.16214	-0.11156	-0.073391	-0.027008	0.041917	0.082244	0.14806	0.12757	0.064508	0.030521	-0.016507	-0.02583	-0.043506	0.0021561	-0.003001	-0.031505	-0.1548	-0.16183	-0.09654	-0.070147	-0.070548	0.026192	0.048069	0.0045222	0.0071577	0.066694	0.042337	-0.0010418	0.005535	-0.010071	-0.084404	-0.039018	-0.045665	-0.085946	-0.014914	0.065193	0.07336	0.18081	0.21063	0.081684	0.027011	0.040631
-0.0083133	-0.0033917	0.10549	0.12286	0.060787	0.043313	0.0463	-0.14427	-0.20018	-0.12585	-0.10708	-0.079031	-0.013403	0.085278	0.086775	0.046608	0.0018611	0.0038745	-0.08483	-0.070859	-0.070526	-0.055698	-0.078952	-0.061986	-0.16113	-0.16668	-0.1137	-0.074043	-0.11048	-0.023291	0.032272	0.013909	-0.01191	0.031216	-0.00098879	-0.093336	-0.11714	-0.096363	-0.12509	-0.069681	-0.048818	-0.062451	-0.026634	0.054898	0.049058	0.13314	0.18248	0.097654	0.044965	0.076398
0.038981	0.013118	0.07784	0.081433	0.015789	-0.0009391	0.00369	-0.18157	-0.25426	-0.15911	-0.15188	-0.12791	-0.039975	0.068326	0.029314	0.0078217	-0.0047025	-0.018567	-0.10015	-0.084385	-0.089117	-0.076635	-0.081814	-0.05618	-0.13746	-0.14916	-0.1316	-0.12883	-0.16368	-0.04325	0.020886	0.041951	0.046339	0.077011	-0.00081299	-0.098313	-0.12441	-0.088532	-0.10813	-0.043594	-0.030494	-0.023595	0.038739	0.14733	0.13709	0.21027	0.20269	0.14532	0.075858	0.1244
0.12543	0.026924	0.055719	0.069279	0.039077	0.004587	0.068559	-0.077956	-0.11785	-0.058324	-0.079959	-0.056877	-0.0064782	0.044423	-0.0058791	-0.029531	-0.042219	-0.051072	-0.13462	-0.09959	-0.10185	-0.069457	-0.059421	-0.031939	-0.086473	-0.085152	-0.099421	-0.085699	-0.074005	0.048945	0.078116	0.096236	0.092975	0.085661	0.0053914	-0.072614	-0.085998	-0.058663	-0.08972	-0.068159	-0.048369	-0.060105	0.031567	0.071544	0.0031866	0.081955	0.066402	-0.039743	-0.079087	0.056402
0.18671	0.061389	0.07037	0.10215	0.085045	0.061725	0.085742	-0.022312	-0.074352	-0.047085	-0.11764	-0.10136	-0.080702	-0.042431	-0.090339	-0.12668	-0.10158	-0.078853	-0.14512	-0.11226	-0.052536	-0.0065691	0.012099	0.031813	0.029331	0.02528	-0.010061	-0.028227	-0.00088026	0.062351	0.086146	0.10563	0.087954	0.07753	0.018547	-0.048368	-0.0083284	0.058679	0.031372	-0.010791	0.021352	-0.038169	-0.0090267	-0.00219	-0.033404	0.0046275	0.015911	-0.017717	-0.030394	0.089431
0.18451	0.035404	0.043489	0.069212	0.071574	0.089744	0.11662	0.040322	-0.023194	0.047789	-0.037833	-0.0079371	-0.015718	0.0060665	-0.091818	-0.1532	-0.05313	-0.018714	-0.11712	-0.08688	0.018993	-0.028349	-0.03529	0.047873	0.052772	0.01	-0.074218	-0.067383	-0.066549	-0.045672	-0.023195	0.086152	0.077857	0.082263	0.1134	0.0097099	-0.0075885	0.083196	0.063632	-0.045028	0.038072	0.026873	-0.0025264	-0.025304	0.0028825	-0.027038	0.016104	-0.0093873	-0.0060412	0.10926
0.19118	0.013274	0.0028589	-0.060261	-0.023575	0.020219	0.038725	0.024876	0.044122	0.084981	-0.020482	0.0017308	-0.043874	-0.032674	-0.15447	-0.20695	-0.11005	-0.091089	-0.16631	-0.12848	-0.005917	-0.055431	-0.064829	0.0030131	0.030508	0.01116	-0.040007	0.03887	0.036034	0.04123	0.0047666	0.12822	0.069239	0.053512	0.091823	0.0078771	-0.013154	0.042995	0.0015793	-0.10419	-0.024917	-0.034216	-0.030913	-0.019739	-0.0057395	-0.027303	-0.046019	-0.10661	-0.13057	-0.036119
0.23385	0.086719	0.1138	0.0070444	0.047565	0.076328	0.10372	0.05215	0.073527	0.057248	-0.064437	-0.062268	-0.12575	-0.088997	-0.13924	-0.16745	-0.10681	-0.045288	-0.1195	-0.095034	0.032731	-0.022565	-0.014617	0.04181	0.085701	0.023178	0.0096535	0.049283	0.055884	0.0013757	0.005538	0.10281	0.041527	-0.0029251	0.10523	-0.0037143	-0.052544	0.0039046	-0.060757	-0.18944	-0.082542	-0.066886	-0.099917	-0.021139	0.015276	-0.01704	-0.040988	-0.078954	-0.10512	-0.013525
0.23727	0.13581	0.14797	0.072939	0.09152	0.081526	0.086558	0.040601	0.030976	0.046998	-0.0672	-0.11386	-0.17466	-0.17139	-0.22773	-0.17149	-0.11166	-0.011123	-0.013125	-0.017749	0.054958	0.037265	0.014994	0.011944	0.070506	0.00293	0.015845	0.029682	0.081012	0.051198	0.10679	0.16394	0.11071	0.035532	0.087241	-0.041455	-0.088096	-0.0032196	-0.058674	-0.1262	-0.023126	0.048849	-0.026224	0.070218	0.084682	0.015494	-0.074083	-0.11499	-0.10925	-0.046247
0.17542	0.11566	0.11417	0.097985	0.14799	0.12916	0.14519	0.11327	0.064573	0.048712	-0.025098	-0.052653	-0.13135	-0.17113	-0.20821	-0.13652	-0.11175	-0.0024697	0.042132	0.00069489	0.041849	0.028442	-0.010736	-0.028075	0.030494	-0.048863	0.019548	0.054755	0.12176	0.11604	0.12697	0.12358	0.078861	-0.0098982	0.041622	-0.019351	-0.12411	-0.096741	-0.15356	-0.17256	-0.082484	0.036164	0.049595	0.16118	0.10418	0.0097635	-0.080177	-0.14924	-0.15621	-0.05586
0.16534	0.095388	0.13391	0.13943	0.14401	0.11172	0.13931	0.061942	-0.03468	-0.077748	-0.13543	-0.1017	-0.14688	-0.12487	-0.15184	-0.10295	-0.17092	-0.06289	-0.018053	-0.01194	0.033584	0.072735	0.056213	-0.012159	-0.0034163	-0.083347	-0.017965	-0.050414	0.065555	0.10009	0.13675	0.11213	0.083679	-0.024849	0.047983	0.0088682	-0.098212	-0.089324	-0.11851	-0.15205	-0.10072	0.025628	0.033773	0.12336	0.036485	-0.039185	-0.14644	-0.17341	-0.19294	-0.10655
0.16488	0.17527	0.23588	0.28693	0.21289	0.17679	0.1559	0.01898	-0.055496	-0.02656	-0.042365	0.010782	0.041841	-0.03611	-0.029983	-0.0066653	-0.057994	-0.0077416	0.0713	0.068925	0.066741	0.10525	0.11503	0.051446	0.034137	-0.044594	-0.053103	-0.15217	-0.021956	0.022626	0.085866	0.062718	0.10178	0.027655	0.095684	0.072945	-0.03993	-0.035035	-0.075257	-0.12206	-0.073685	0.073764	0.057615	0.13027	0.043289	-0.045453	-0.10269	-0.1132	-0.11663	-0.016047
0.0049082	0.043865	0.11617	0.1941	0.17539	0.17693	0.18717	0.065473	0.010004	0.06711	0.0514	0.054417	0.061117	-0.058553	-0.082552	-0.098504	-0.1056	-0.058467	0.031203	0.024519	0.034392	0.074654	0.061501	0.022959	-0.0076427	-0.081041	-0.097112	-0.10586	0.0041372	0.039676	0.10936	0.075394	0.083377	0.077659	0.10365	0.14934	0.063903	0.065108	-0.004772	-0.020742	-0.02739	0.076661	0.064862	0.081128	0.025679	-0.042012	-0.055173	-0.097723	-0.087815	-0.050037
-0.054236	0.019456	0.048371	0.11513	0.051534	0.066831	0.011145	-0.083943	-0.11799	-0.083605	-0.049337	0.0088549	0.022573	-0.053715	-0.10727	-0.14669	-0.14011	-0.10299	-0.088487	-0.014553	-0.01818	-0.0052844	-0.019004	0.068878	0.014605	-0.055111	-0.038174	-0.042967	-0.050128	-0.038425	0.033175	-0.050598	-0.021696	-0.011213	0.052499	0.12512	0.052747	0.023599	-0.014041	-0.093603	-0.095006	-0.017208	-0.0075923	0.043467	0.05931	-0.018953	0.019236	-0.0076906	-0.046101	-0.021718
-0.020865	0.03876	0.065987	0.079251	-0.014679	0.011185	-0.047282	-0.13464	-0.11873	-0.028645	0.013438	0.044555	0.067545	0.017366	-0.061542	-0.086753	-0.033597	-0.051083	-0.056593	0.0038505	-0.005434	-0.024459	0.032623	0.096639	0.092539	0.012409	-0.0037929	-0.05896	-0.069148	-0.092579	-0.013492	-0.069613	-0.0043922	0.00090611	0.026452	0.056586	0.028237	-0.0072384	-0.050843	-0.13266	-0.11188	-0.079551	-0.11664	-0.030837	0.054186	-0.004247	0.014944	-0.025752	-0.074122	-0.11311
-0.038635	0.025141	0.040731	0.040209	-0.0054479	-0.00041677	-0.028941	-0.12611	-0.049039	0.034206	0.071523	0.050948	0.095727	0.023247	-0.075448	-0.076406	-0.010316	-0.046383	-0.065555	-1.8882e-05	-0.043986	-0.044909	0.025269	0.085608	0.1028	0.070677	0.042612	-0.015003	-0.0090408	-0.033494	0.031433	-0.03027	0.041036	0.017757	-0.047503	-0.024673	-0.025089	-0.056908	-0.1139	-0.10674	-0.055223	-0.062725	-0.052612	0.067082	0.10711	0.032624	0.088408	0.0092786	-0.016347	-0.041126
-0.031821	-0.0065766	-0.038273	-0.011807	0.013817	0.027452	0.022925	-0.022386	-0.0015825	0.032143	0.043649	-0.013307	0.038028	-0.0022898	-0.13292	-0.10414	-0.021683	-0.026661	-0.044438	0.02334	-0.041475	-0.065422	-0.033308	0.0013658	0.083579	0.060817	0.087795	0.032739	0.077441	0.020311	0.081169	0.010346	0.05005	-0.019699	-0.11641	-0.060413	-0.010698	-0.0076306	-0.074451	-0.055757	-0.044572	-0.11937	-0.082517	0.070814	0.13959	0.1258	0.20415	0.10384	0.087916	0.050061
0.090999	0.038989	-0.017682	0.025443	0.02681	-0.013051	-0.01192	-0.035852	-0.091027	-0.048457	-0.023444	-0.018126	0.037278	0.026456	-0.10997	-0.063085	-0.027361	-0.035006	-0.018508	0.05304	-0.048342	-0.079179	-0.05403	-0.059418	0.061521	0.098476	0.1526	0.080673	0.12995	0.076608	0.066232	0.0096523	0.067468	-0.028166	-0.14491	-0.06649	-0.052738	-0.065706	-0.12847	-0.1063	-0.098862	-0.12225	-0.085395	0.0908	0.11231	0.11004	0.16905	0.13262	0.093784	0.15409
0.075925	-0.025056	-0.02078	0.022451	0.0593	0.011714	0.086423	0.015671	0.0079135	0.068667	0.10359	0.10631	0.24537	0.17625	0.042697	0.01128	0.031855	-0.069319	-0.029452	0.014144	-0.035135	-0.052194	0.042848	-0.026884	0.074441	0.095432	0.068789	-0.018449	0.082917	0.010003	0.028415	-0.003527	0.040532	-0.074831	-0.164	-0.069291	-0.019017	-0.053709	-0.073356	-0.0065682	-0.048448	-0.070478	0.014048	0.13244	0.11027	0.11249	0.18276	0.1116	0.064663	0.12733
0.088438	0.0009528	0.048851	0.068335	0.082904	0.016363	0.08412	-0.045717	-0.0059709	0.037392	0.10874	0.15767	0.34391	0.22422	0.14388	0.064073	0.022811	-0.086533	-0.021598	0.030304	-0.023703	-0.069884	-0.045413	-0.093095	-0.018091	0.061725	0.079816	0.047094	0.10214	0.021741	0.032202	0.04208	0.048332	-0.01266	-0.090931	-0.0070363	-0.0074033	-0.055782	-0.10003	-0.028936	-0.091182	-0.08531	0.04966	0.14698	0.098679	0.14644	0.22675	0.16889	0.13785	0.21391
-0.00029139	-0.090599	-0.08574	-0.065145	-0.015755	0.00205	0.080759	0.054901	0.083989	0.1455	0.19386	0.21372	0.35268	0.21869	0.15355	0.053589	0.033051	-0.081109	0.035796	0.052027	-0.030809	-0.10769	-0.077534	-0.1455	-0.075942	0.036615	0.087257	0.11694	0.14785	0.055646	0.025796	0.0010913	-0.095066	-0.10238	-0.14248	-0.061352	-0.0023302	-0.011121	-0.10129	-0.078313	-0.15052	-0.12963	-0.0024268	0.1089	0.089711	0.12487	0.16764	0.12312	0.092091	0.17684
0.012775	-0.081276	-0.074381	-0.07742	-0.083658	-0.10482	0.00060342	-0.020807	0.056871	0.16469	0.22467	0.26889	0.35864	0.22251	0.20395	0.11565	0.065574	-0.035194	0.037896	0.028291	-0.047735	-0.10442	-0.04114	-0.079005	-0.094946	0.048883	0.086289	0.14767	0.17075	0.071108	0.053197	0.03883	-0.060499	-0.039676	-0.029675	-0.007752	-0.0058322	-0.021727	-0.077695	-0.058452	-0.11972	-0.044265	0.041939	0.082451	0.065641	0.065226	0.067612	0.039764	0.023055	0.10157
0.024618	-0.009298	-0.025528	-0.021143	-0.0059513	-0.049223	0.032148	0.030861	0.17981	0.24192	0.35178	0.34453	0.40664	0.25713	0.20674	0.081357	0.090897	0.035221	0.041149	0.076815	-0.0077692	-0.098197	-0.062172	-0.056543	-0.11249	0.032198	0.040576	0.082675	0.092232	0.0021067	0.030651	0.02278	-0.065376	-0.06206	0.013879	-0.06956	-0.070071	-0.036126	-0.064014	-0.093333	-0.049975	0.014197	0.017735	0.06759	0.080025	0.039386	0.092657	0.047899	-0.00035167	-0.014941
0.030668	0.035006	0.0040539	-0.025294	-0.0039154	-0.032879	0.021256	0.057614	0.16322	0.25334	0.37158	0.34079	0.31875	0.22679	0.15052	0.053837	0.093473	0.09886	0.082987	0.15916	0.083899	-0.079209	-0.070945	-0.063894	-0.16641	-0.058044	0.041906	0.052841	0.076879	0.011677	0.040534	0.058272	0.0057237	0.040631	0.11213	-0.0085117	-0.092153	-0.028958	-0.14316	-0.15608	-0.040693	0.072086	0.015528	0.067973	0.086219	0.051914	0.039873	0.041854	0.092065	0.065846
-0.043671	-0.042386	-0.10071	-0.070963	0.0034636	-0.0023261	0.057725	0.14371	0.15803	0.23871	0.2595	0.17907	0.11376	0.083355	-0.033664	-0.044705	0.059507	0.10398	0.067607	0.17751	0.08853	-0.019698	-0.022509	-0.014292	-0.13844	-0.050813	0.00033348	0.026148	0.082014	0.045752	0.10544	0.13895	0.090391	0.10635	0.1605	0.079626	-0.00073567	0.089003	0.0051979	-0.012322	0.091735	0.19599	0.080117	0.081408	0.13913	0.029756	-0.032552	-0.059217	-0.00086939	-0.064796
-0.053716	-0.0031964	-0.040401	0.02415	0.079217	0.066358	0.064482	0.16347	0.12491	0.20033	0.16518	0.14116	0.036139	0.099869	0.01344	0.059498	0.13581	0.17642	0.060411	0.095753	0.011541	-0.05301	-0.06161	-0.052237	-0.16276	-0.08444	-0.056507	-0.099861	-0.049494	-0.044423	0.0087064	0.059977	0.12993	0.13439	0.15897	0.12957	-0.0010613	0.042612	0.021815	0.027133	0.091837	0.23413	0.095452	0.04635	0.11829	0.090322	0.0051605	0.0067192	0.084117	0.0043066
-0.12052	-0.039104	-0.033762	0.040141	0.14297	0.1517	0.12849	0.17104	0.10803	0.12818	0.080664	0.033559	-0.050938	0.017759	-0.090447	-0.052511	0.055103	0.13529	0.043935	0.12751	0.12452	0.034241	-0.01615	0.0088041	-0.064837	-0.082394	-0.046468	-0.095499	-0.13058	-0.10126	-0.04464	0.060468	0.12174	0.15359	0.1205	0.15916	-0.0097839	0.02537	-0.016431	0.029847	0.050392	0.17136	0.056646	-0.0021272	0.054012	0.063434	-0.013611	-0.024109	0.10073	0.036835
-0.14995	-0.10636	-0.084301	-0.053534	0.0069711	0.055978	0.062601	0.083265	0.037131	0.10779	0.017671	0.0046532	-0.034845	0.039758	-0.015387	0.039839	0.074268	0.13417	0.054851	0.11813	0.16182	0.15959	0.11067	0.13871	0.04631	0.022442	0.027913	-0.033755	-0.082654	-0.017405	-0.019161	0.05914	0.13134	0.15851	0.04879	0.1276	-0.027119	-0.028723	-0.10401	0.022243	-0.0096251	0.12422	0.080178	-0.0086701	0.028595	0.04797	-0.065229	-0.10789	0.10172	0.049252
-0.17886	-0.12495	-0.10942	-0.054813	0.036217	0.10947	0.085938	0.12958	0.086778	0.07606	-0.015951	-0.030082	-0.076807	-0.028769	-0.025063	-0.034859	0.018554	0.10086	0.048952	0.11841	0.23733	0.32325	0.21068	0.24639	0.13465	0.12331	0.049692	0.054576	-0.079986	0.02645	-0.028873	0.026307	0.066408	0.13017	-0.016116	0.072064	-0.021623	-0.025249	-0.087332	0.041391	-0.038578	0.0056724	-0.020947	-0.060027	-0.02825	-0.0044046	-0.017194	-0.059449	0.10827	0.051483
-0.12612	-0.0685	-0.034074	-0.033644	0.047531	0.14386	0.11141	0.1065	0.10188	0.12024	0.078918	0.062299	0.045326	0.10203	0.029623	-0.040441	0.0036669	0.074126	0.028308	0.11895	0.22495	0.28195	0.15125	0.16559	0.092766	0.04434	-0.01399	0.061097	-0.097286	0.029622	-0.025412	-0.021664	-0.044534	0.020202	-0.13899	-0.051099	-0.098282	-0.1041	-0.17884	-0.085114	-0.18675	-0.13358	-0.12465	-0.096361	-0.10907	0.0080396	0.06558	0.051513	0.19267	0.2334
0.0087824	0.017847	0.0018344	-0.052047	2.4921e-05	0.0069166	0.03335	0.0022646	0.10282	0.081608	0.13706	0.050802	0.10785	0.061961	0.041327	-0.087589	-0.018912	0.05731	0.064737	0.1927	0.33868	0.38848	0.23975	0.27255	0.18608	0.043762	-0.033598	0.060022	-0.095491	0.049937	0.059675	0.10408	0.063908	0.10787	-0.060756	0.009134	-0.048413	-0.027453	-0.12769	-0.031369	-0.13054	-0.12194	-0.13726	-0.09026	-0.14084	-0.059342	-0.0065793	-0.016318	0.14436	0.18707
0.03165	0.03821	0.014156	-0.048959	0.020031	0.03484	0.03897	-0.0061245	0.074259	-0.014803	0.045562	-0.016315	0.11141	0.13802	0.18662	0.055933	0.081301	0.065591	0.05562	0.1554	0.21647	0.30679	0.20136	0.18841	0.10225	0.02986	-0.071712	-0.016184	-0.12845	-0.014683	0.0043216	-0.028932	-0.0083719	0.042627	-0.061012	-0.038449	0.016096	0.033471	-0.072972	-0.028337	-0.069266	-0.10492	-0.15816	-0.060994	-0.094917	-0.045458	0.048291	0.056253	0.13093	0.19245
-0.030103	0.01775	0.0189	-0.047429	0.05613	0.057778	-0.010435	-0.0069722	0.038916	-0.0879	-0.045733	-0.074462	0.0095944	0.044658	0.091666	0.0027189	0.037022	0.010285	0.05959	0.169	0.25691	0.34174	0.24465	0.20992	0.13916	-0.013936	-0.049744	-0.0042969	-0.12566	-0.004811	0.075344	-0.0011535	-0.049737	0.011413	-0.060136	-0.012767	0.046173	0.1108	0.074409	0.074727	-0.034468	-0.043186	-0.081862	0.01317	-0.056404	0.062151	0.14106	0.14659	0.1561	0.20874
-0.013761	0.011344	0.0065862	-0.046267	0.073267	0.035172	-0.046514	-0.005481	0.029422	-0.086738	-0.088238	-0.088685	-0.064896	-0.0027176	0.020913	-0.024694	-0.030293	-0.049314	-0.0010909	0.091028	0.18516	0.29271	0.22967	0.17416	0.17411	-0.025531	-0.073985	-0.051389	-0.13775	-0.08874	0.015863	-0.024997	-0.06692	-0.004116	-0.031038	0.025191	0.049812	0.1258	0.082049	0.019589	-0.07298	-0.0021176	-0.062834	0.039261	-0.015372	0.11772	0.11846	0.15859	0.114	0.16413
0.027408	0.023591	0.0066989	-0.014514	0.10144	-0.029258	-0.06711	-0.014638	0.0167	-0.15574	-0.084773	-0.083709	-0.042688	-0.027846	0.055605	-0.036386	-0.070536	-0.15451	-0.099084	-0.005345	0.1521	0.29278	0.28942	0.27732	0.23558	0.070021	0.0034335	-0.04302	-0.14272	-0.10727	-0.053842	-0.13013	-0.12401	-0.069077	-0.061756	-0.044215	-0.0088837	0.07102	0.033078	0.024652	0.034043	0.12061	0.093984	0.17349	0.15743	0.18097	0.15153	0.15557	0.11087	0.064166
-0.030576	-0.0084298	-0.049963	-0.067779	0.053554	0.00056215	-0.055025	0.024088	0.0077234	-0.11516	-0.077594	-0.060358	-0.042561	-0.0074806	0.0042409	-0.081364	-0.11112	-0.16405	-0.15692	-0.063142	0.07076	0.18483	0.18668	0.17518	0.20131	0.11177	0.075228	0.036146	-0.030148	-0.041477	-0.0068479	-0.075073	-0.13083	-0.064061	-0.065484	-0.044266	-0.039226	0.048759	0.053778	0.033684	0.031815	0.1549	0.16774	0.21362	0.26845	0.29424	0.24854	0.23913	0.14866	0.047973
0.046648	0.061468	-0.0064666	-0.05657	0.022366	-0.059304	-0.10702	0.015931	0.029619	-0.040269	-0.047695	-0.055826	-0.091033	-0.10604	-0.12784	-0.16943	-0.22416	-0.2313	-0.23462	-0.124	0.062786	0.21632	0.19048	0.21923	0.25522	0.15215	0.1873	0.10318	0.071824	0.087837	0.075258	-0.040069	-0.075178	-0.019054	-0.04553	0.010996	0.01848	0.11731	0.085478	0.046533	0.029176	0.16071	0.20224	0.23215	0.26912	0.28206	0.20675	0.19644	0.14957	0.03645
0.11975	0.070936	-0.010975	0.00595	0.031215	-0.042435	-0.0056876	0.074376	0.078113	0.0086631	-0.020682	-0.093661	-0.061765	-0.06796	-0.08436	-0.1109	-0.13002	-0.23391	-0.26881	-0.1387	-0.036071	0.073816	0.12947	0.16138	0.18198	0.17053	0.20925	0.095001	0.08803	0.095415	0.052138	-0.037978	0.032972	0.09265	0.086947	0.12802	0.17299	0.19277	0.13573	0.091964	0.10963	0.13634	0.17252	0.14927	0.1557	0.12003	0.11872	0.12042	0.12639	0.10506
0.20929	0.14861	0.094721	0.093339	0.051042	-0.0079948	0.04316	0.032475	0.034562	0.034557	-0.001027	-0.057434	0.0040764	-0.004345	-0.026611	-0.022922	-0.042682	-0.10304	-0.16618	-0.048826	-0.051025	0.0085957	0.047984	0.079974	0.084916	0.17851	0.23298	0.12606	0.13642	0.15577	0.077604	-0.022844	0.064495	0.14551	0.082685	0.15393	0.1914	0.19269	0.1277	0.12053	0.12602	0.13458	0.17532	0.095617	0.14645	0.094006	0.10928	0.094403	0.15976	0.086555
0.16822	0.13178	0.047089	0.073005	0.035212	0.010248	0.024347	0.069128	0.049875	0.13184	0.0013426	-0.016768	0.0051028	0.036893	-0.011546	0.071111	0.052165	0.017999	-0.12634	-0.067751	-0.10546	-0.082122	-0.033447	0.054415	0.13881	0.24545	0.31265	0.18264	0.17117	0.13371	0.06669	0.014494	0.12902	0.21986	0.12191	0.15378	0.16535	0.17789	0.14132	0.10569	0.089524	0.045553	0.037348	-0.074637	-0.0082844	0.013293	0.048509	0.044044	0.133	0.087805
0.16077	0.15057	0.16228	0.18459	0.17918	0.095527	0.082153	0.031044	-0.0079285	0.074929	-0.0082078	0.013389	0.051449	0.071393	-0.002842	0.066807	0.00027738	-0.014089	-0.096006	-0.0012511	-0.0094998	0.046508	0.077285	0.15826	0.15436	0.22243	0.27591	0.15724	0.12102	0.13265	0.076076	-0.041008	0.085215	0.16514	0.1015	0.12467	0.23143	0.19998	0.15169	0.10271	0.12358	0.0083069	0.040615	-0.035056	-0.0082067	-0.0061052	0.087618	0.056048	0.14278	0.16745
-0.0061723	-0.011059	0.028125	0.035767	0.067013	0.02731	4.5073e-05	-0.02792	-0.074705	0.016841	-0.029523	0.059894	0.07077	0.073935	-0.0051822	0.017756	-0.034185	-0.017788	-0.046506	0.035642	0.0098689	0.035826	0.078471	0.15493	0.14108	0.25326	0.22769	0.15864	0.13915	0.14612	0.094646	0.062736	0.11276	0.16426	0.12182	0.1084	0.11868	0.051926	0.051125	-0.0053542	0.04543	0.0034118	0.1077	0.039108	0.11159	0.11852	0.21289	0.11715	0.17682	0.19159
-0.057351	-0.017174	0.036788	0.029039	0.069784	0.063985	-0.041008	-0.053232	-0.14864	-0.035566	-0.034975	0.14801	0.09098	0.096197	-0.016431	-0.061303	-0.20642	-0.12106	-0.13121	-0.083481	-0.056812	0.048784	0.035401	0.14239	0.1507	0.29833	0.24289	0.2625	0.24948	0.24288	0.17664	0.12044	0.10523	0.081667	0.005817	-0.053578	-0.056351	-0.13478	-0.067987	-0.11676	-0.03658	-0.014686	0.094997	0.049828	0.18942	0.19655	0.25327	0.14913	0.18015	0.16246
-0.11761	-0.087464	-0.047468	-0.060447	-0.031161	-0.0026301	-0.10861	-0.11076	-0.16605	-0.067956	-0.04205	0.13961	0.13416	0.14082	0.040783	-0.043269	-0.18321	-0.17676	-0.17882	-0.1398	-0.10211	0.010754	0.030226	0.14396	0.1323	0.29333	0.31126	0.35736	0.33128	0.36962	0.32667	0.22627	0.16164	0.084622	0.032539	-0.024084	-0.013204	-0.028444	0.066756	-0.032827	0.017013	-0.0013884	0.1007	0.045507	0.19369	0.20198	0.25132	0.079967	0.14189	0.15564
-0.19361	-0.14145	-0.075203	-0.089922	-0.048665	0.028721	-0.092155	-0.12478	-0.16665	-0.13049	-0.1273	0.015192	-0.0011258	-0.025348	-0.078166	-0.17243	-0.2935	-0.22891	-0.17823	-0.11419	-0.099622	0.058197	0.061299	0.10599	0.054798	0.21545	0.26479	0.31276	0.28155	0.34416	0.32637	0.19045	0.10504	0.11058	0.11994	0.14732	0.15117	0.082199	0.10662	0.033348	-0.0045505	-0.01646	0.11224	0.1098	0.13669	0.15182	0.15521	0.021492	0.058446	0.091182
-0.14385	-0.12884	-0.096787	-0.11765	-0.10967	-0.022628	-0.087182	-0.097917	-0.14018	-0.088768	-0.11152	-0.022432	-0.02589	-0.021287	-0.047838	-0.12022	-0.2197	-0.20695	-0.19493	-0.19252	-0.18776	-0.03543	-0.039093	0.015515	-0.008733	0.1439	0.21783	0.26909	0.26313	0.30664	0.29635	0.17728	0.11843	0.12737	0.14444	0.16177	0.11669	0.10157	0.10037	0.055659	-0.046243	-0.029914	0.038488	0.011892	-0.010723	0.06575	0.045975	-0.051724	0.034805	0.10373
0.056321	0.050783	0.063649	0.072111	0.017491	0.09201	0.0099845	0.0019121	-0.089268	-0.026322	-0.025305	0.039137	0.014023	0.06566	0.051476	-0.013513	-0.10692	-0.11481	-0.13326	-0.14416	-0.11694	0.056138	0.032271	0.10568	0.039094	0.089394	0.13193	0.21709	0.16605	0.2243	0.21635	0.088021	0.033808	0.044767	0.082457	0.11232	0.14441	0.13049	0.11167	0.065358	-0.043371	-0.049078	-0.056729	-0.061798	-0.076141	-0.00069724	-0.014757	-0.040029	0.018733	0.023727
0.17752	0.15429	0.11674	0.090569	0.057785	0.094533	0.044991	0.050214	0.022223	0.051816	0.033551	0.010051	0.029933	0.069497	0.069698	0.090096	0.089896	0.04218	0.025672	0.024339	-0.029253	0.078839	0.062918	0.0699	-0.03286	-0.025517	0.0093842	0.040499	0.011392	0.05169	0.096532	0.028893	-0.010617	0.088837	0.16809	0.23565	0.22574	0.24631	0.090356	0.048899	-0.065714	-0.026058	-0.069282	-0.052268	-0.070168	-0.037258	-0.12111	-0.052612	0.036282	0.0077655
0.094319	0.11746	0.095269	0.067111	0.08174	0.12629	0.085918	0.084457	0.019668	-0.015325	-0.013245	-0.046248	0.012071	0.0087083	0.066989	0.086159	0.092681	0.055433	0.12011	0.12581	0.11793	0.23959	0.2021	0.19207	0.11222	0.061038	-0.020598	-0.0036026	-0.069671	-0.054862	-0.011765	0.0052152	-0.018485	0.11564	0.18516	0.21572	0.20612	0.19508	0.085132	0.10998	0.046462	0.11508	0.072308	0.11264	-0.0072857	-0.019146	-0.12568	0.0064989	0.0051365	-0.0050704
0.049607	0.024717	0.051757	0.052978	0.090762	0.083276	0.11712	0.086728	0.026844	0.041391	0.11293	0.078305	0.1145	0.10739	0.13375	0.0947	0.17763	0.16754	0.22637	0.19225	0.24216	0.25998	0.21145	0.23469	0.15055	0.10009	-0.07254	-0.023048	-0.087173	-0.05414	-0.05688	0.024655	-0.035867	0.068107	0.11407	0.14383	0.15626	0.22356	0.15983	0.19303	0.13889	0.20622	0.10438	0.11147	0.035979	0.021065	-0.014065	0.10031	0.071341	0.07416
-0.09342	-0.065044	-0.017161	-0.0023755	0.10992	0.15525	0.13484	0.098779	0.043254	0.0081713	0.068021	0.056996	0.034699	0.00034321	0.01011	0.0095616	0.1202	0.2159	0.29366	0.28506	0.30786	0.29683	0.24993	0.2921	0.22054	0.17411	-0.036144	-0.018506	-0.095687	-0.075489	-0.12802	-0.0039889	-0.069065	0.020521	0.094478	0.15802	0.11883	0.1696	0.11671	0.11523	0.065942	0.18434	0.10415	0.13069	0.09582	0.082765	0.046785	0.14063	0.04445	0.017433
-0.25829	-0.20398	-0.17181	-0.10729	-0.0031613	0.045365	0.06846	0.064686	0.041675	0.062849	0.10433	0.054424	0.02892	-0.030242	-0.086724	-0.068418	0.1145	0.24045	0.32238	0.36819	0.35009	0.25015	0.1872	0.15516	0.10047	0.14878	0.0075106	-0.030043	-0.045925	-0.020623	-0.068907	0.030223	-0.0051333	0.086929	0.074761	0.10871	-0.0050363	0.08928	0.039287	0.11395	0.0088147	0.16693	0.090913	0.10385	0.02745	0.05927	0.0088728	0.1038	0.019588	0.0042523
-0.25501	-0.19358	-0.18191	-0.084729	0.061764	0.089222	0.10682	0.10496	0.047147	0.007742	0.079206	0.051977	0.017499	-0.023507	-0.012185	-0.068086	0.10964	0.23676	0.2693	0.23003	0.31003	0.18964	0.14196	0.1743	0.1494	0.17636	0.043263	0.022983	-0.015151	0.078183	-0.048255	0.015187	0.0041144	0.054596	-0.022502	0.064038	0.0032414	0.074375	0.036958	0.14636	-0.023879	0.086289	0.066474	0.11531	0.018155	0.15635	0.15727	0.16203	0.02817	0.044891
-0.17188	-0.17173	-0.15457	-0.066181	0.073983	0.096415	0.16222	0.2119	0.14322	0.1321	0.15936	0.078612	-0.06631	-0.044474	-0.081723	-0.08714	0.12028	0.29366	0.21322	0.16551	0.14665	-0.033653	-0.095725	-0.019046	-0.023871	0.084643	0.023084	0.015429	0.023417	0.082472	-0.061927	-0.025043	-0.061523	-0.012503	-0.085342	-0.012735	-0.019067	0.049521	-0.057263	0.056729	-0.078938	-0.03564	-0.060916	0.025422	-0.0382	0.1098	0.15473	0.13907	0.056297	0.073074
-0.10849	-0.066382	-0.11246	-0.052623	0.061595	0.11129	0.11944	0.22074	0.1363	0.099061	0.10432	0.0242	-0.12809	-0.084204	-0.12332	-0.080486	0.088441	0.24745	0.1626	0.14844	0.094802	-0.05469	-0.094396	-0.026567	-0.050836	0.058807	0.067817	0.0098678	0.053336	0.12235	-0.033879	-0.041196	-0.035125	-0.042126	-0.1395	-0.0633	-0.073822	-0.034068	-0.15803	-0.031167	-0.16764	-0.11007	-0.10218	0.0027945	-0.046469	0.12293	0.14234	0.1316	0.078065	0.076855
0.007508	-0.0066986	-0.076313	0.0032655	0.055749	0.050304	0.089683	0.24119	0.14213	0.12205	0.15412	0.066342	-0.072562	0.020626	0.0032691	0.01057	0.20887	0.27652	0.14468	0.13927	0.069665	-0.13167	-0.15288	-0.092377	-0.13478	0.042418	0.10195	0.072163	0.12065	0.19797	0.041494	-0.0003847	-0.0053549	0.011578	-0.15668	-0.12632	-0.06383	-0.032123	-0.18926	-0.01571	-0.10617	-0.11307	-0.10589	-0.0097453	-0.063243	0.075206	0.10427	0.10297	0.072111	0.038885
[truncated: 190 more columns]
