# Supplementary material for: Auditory cortical activity elicited by infrared laser irradiation from the outer ear in Mongolian gerbils
Source: PLoS One. 2020 Oct 15;15(10):e0240227. doi: 10.1371/journal.pone.0240227 (PMC7561108; doi:10.1371/journal.pone.0240227)
Supplement: S1 File — (ZIP) [file pone.0240227.s001.zip › Submission2020-06-04/Data set for Figure 3A/Auditory/Auditory_1.5 s.csv]

0.14335	0.13525	0.07904	0.047514	0.019011	-0.042457	-0.08591	-0.054569	-0.040454	0.0044297	0.014381	0.033394	0.038636	0.034582	-0.0091935	0.0051503	-0.0022213	-0.0029944	-0.0032474	0.02108	0.01426	0.037204	0.059509	0.055339	-0.00063531	0.019477	-0.033238	-0.054571	-0.022343	0.021222	-0.018719	-0.010237	-0.047572	-0.10548	-0.12359	-0.1307	-0.090472	-0.031236	-0.0032051	0.048062	0.061658	0.058447	0.030415	0.054663	0.030258	0.025468	0.0245	0.031191	0.020918	0.011377
0.12624	0.090659	0.029415	-0.0082199	-0.012082	-0.051534	-0.06612	-0.036155	-0.026751	-0.0052836	-0.0017594	0.0015419	0.025005	0.020661	-0.012132	-0.0081357	0.0037814	-0.015536	-0.012608	-0.0014797	-0.0046923	0.016117	0.048043	0.033828	0.0089846	0.032005	-0.021247	-0.074254	-0.042107	-0.0025375	-0.047226	-0.012655	-0.037696	-0.088846	-0.12337	-0.12171	-0.11717	-0.05516	-0.032223	0.028308	0.033678	0.025965	0.018791	0.055458	0.020045	0.038616	0.036964	0.027904	0.0077161	0.010753
0.10964	0.10491	0.050603	0.019203	0.0097175	-0.021511	-0.036586	-0.0088876	-0.011346	0.002272	-0.014115	-0.031693	-0.017085	-0.011374	-0.030752	-0.01108	0.0049699	-0.01235	-0.010955	-0.012182	-0.024121	-0.01763	0.031465	0.010616	0.020887	0.041578	0.018986	-0.032474	-0.0083566	0.011773	-0.02099	-0.00068602	-0.027329	-0.066085	-0.11923	-0.12128	-0.10594	-0.082339	-0.045654	0.02849	0.0485	0.032695	0.037927	0.057232	0.013718	0.014949	-0.0023123	-0.012903	-0.027107	-0.010267
0.092919	0.064866	0.028563	-0.0007466	0.012693	0.00052217	0.013019	0.036417	0.012612	0.0041384	-0.0091505	-0.049627	-0.034961	-0.022571	-0.027161	-0.022571	-0.0093291	-0.03196	-0.05049	-0.0389	-0.074814	-0.050761	0.0075059	0.010561	-0.0025103	0.032177	0.033637	0.001292	0.026167	0.061168	0.04395	0.049069	0.0034439	-0.039924	-0.092685	-0.10336	-0.087219	-0.071609	-0.015948	0.06193	0.093635	0.061634	0.058234	0.057952	0.015017	0.0067925	-0.012445	-0.010087	-0.02107	-0.044798
0.072271	0.038836	0.02698	4.6114e-05	0.0054628	-0.0035334	0.021282	0.03429	0.0044407	0.018939	-0.0027484	-0.035564	-0.02935	-0.0056831	-0.0097035	-0.003131	0.00076189	-0.012206	-0.025468	-0.050816	-0.087314	-0.066137	-0.0091369	-0.015956	0.020912	0.069094	0.085662	0.0617	0.089371	0.10635	0.10487	0.10965	0.066096	0.013908	-0.035472	-0.047567	-0.056471	-0.070104	-0.023168	0.038027	0.052551	0.03643	0.067981	0.06527	0.036673	0.024727	0.00088299	-0.01882	-0.01486	-0.037572
0.083735	0.050926	0.038347	0.031604	0.030527	0.016937	0.044467	0.05021	0.011847	0.010891	-0.011354	-0.064752	-0.059333	-0.050933	-0.033558	-0.040032	-0.024966	-0.031472	-0.034372	-0.065714	-0.063022	-0.051602	-0.013564	-0.013501	0.021507	0.04343	0.075126	0.040871	0.0333	0.06025	0.063423	0.054787	0.073597	0.079497	0.011999	-0.018469	-0.026862	-0.083004	-0.049148	-0.00047125	0.027079	0.0202	0.071142	0.046747	0.026109	-0.0019841	-0.023273	-0.045335	-0.03254	-0.041311
0.068864	0.072875	0.068645	0.07951	0.061719	0.023527	0.012556	0.019916	-0.009725	0.011934	-0.00063202	-0.038681	-0.065995	-0.049595	-0.02544	-0.021037	-0.013083	-0.0021512	-0.017267	-0.044484	-0.046158	-0.039567	-0.013031	-0.0099043	0.020548	0.04441	0.080714	0.080121	0.074359	0.097701	0.10097	0.073851	0.08741	0.11327	0.043526	0.01041	0.020087	-0.062369	-0.052534	-0.016948	0.013655	0.01967	0.057824	0.032729	0.038936	-0.01459	-0.052339	-0.065976	-0.0623	-0.093576
0.092626	0.069891	0.074832	0.081431	0.057303	0.032194	0.034815	0.036605	0.022318	0.066777	0.077465	0.040442	0.0017004	-0.0035525	0.0026535	-0.012336	-0.0082944	0.012142	-0.0086701	-0.026804	-0.022733	-0.0043067	-0.0014314	0.010123	0.008188	0.027297	0.043704	0.049226	0.044707	0.073726	0.061786	0.032375	0.031101	0.048226	0.002074	-0.011712	0.0037558	-0.022614	-0.04243	-0.015865	-0.0047938	0.016238	0.040659	0.032383	0.038162	-0.0062521	-0.045349	-0.053281	-0.038619	-0.075868
0.060118	0.048978	0.064461	0.07369	0.025021	-0.0044528	-0.0011614	-0.013721	-0.027095	0.052378	0.079394	0.037543	-0.0031553	0.0040373	-0.012473	-0.021408	-0.0067328	0.040329	0.043108	0.022421	0.022587	0.040486	0.030142	0.010914	0.0058134	0.028015	0.028885	0.02204	0.025339	0.049262	0.033512	-0.0041192	-0.018136	-0.0028807	-0.04097	-0.062729	-0.04812	-0.030296	-0.084031	-0.071324	-0.056135	-0.018221	-0.0098536	0.0033198	0.026832	-0.022499	-0.037733	-0.056722	-0.031449	-0.055981
0.067995	0.062569	0.054248	0.081177	0.031732	-0.0017367	-0.0157	-0.01773	-0.040824	0.015718	0.057939	0.003952	-0.029762	-0.029697	-0.040084	-0.059301	-0.021093	0.036301	0.054111	0.048628	0.038242	0.040841	0.011688	-0.012284	-0.030256	0.0038561	-0.0094361	-0.0093145	-0.010763	0.010111	-0.023226	-0.022181	-0.038691	-0.018899	-0.061899	-0.068853	-0.068314	-0.016305	-0.077471	-0.041918	-0.034471	-0.0043995	-0.020108	0.0084512	0.0046748	-0.019661	-0.040347	-0.057321	-0.035033	-0.041536
0.048361	0.052143	0.063304	0.087436	0.0030875	-0.0055983	-0.020673	-0.018902	-0.048602	0.035695	0.064041	0.019138	-0.034372	-0.0036847	-0.013197	-0.0076734	0.014547	0.066122	0.082034	0.087093	0.037201	0.052846	0.039143	0.0038319	-0.013838	0.029689	0.0097228	0.002305	0.0088223	0.027194	-0.016618	-0.0072569	-0.029948	-0.028718	-0.088264	-0.066207	-0.061056	0.026794	-0.039898	0.003721	-0.005378	0.00031044	-0.032861	0.0092455	0.0082723	0.0077295	-0.016236	-0.054833	-0.048399	-0.057436
0.029308	0.034144	0.052907	0.075777	0.0044641	0.018428	0.0023401	0.00016456	-0.02693	0.035557	0.043653	0.0029656	-0.029734	-0.019659	-0.038968	-0.0249	-0.01511	0.019799	0.065745	0.098739	0.053342	0.083585	0.056181	0.013987	-0.025225	0.012022	-0.012775	-0.0076597	-0.00717	0.020167	-0.028703	-0.0079133	-0.036832	-0.044137	-0.077837	-0.046103	-0.045727	0.051813	0.0015603	0.0015929	0.0050275	0.0061435	-0.01494	0.020662	0.043967	0.048162	0.041579	0.0044074	0.015289	0.0050224
0.048429	0.056379	0.064125	0.10625	0.034746	0.012512	-0.024888	-0.021811	-0.064276	-0.03154	-0.0015403	-0.028301	-0.059875	-0.048739	-0.032372	-0.020445	0.0094971	0.034843	0.086584	0.11072	0.06675	0.083335	0.055257	0.0088999	-0.034149	-0.015774	-0.045039	-0.03555	-0.042414	-0.0097079	-0.037882	0.010793	0.0071466	0.0068351	-0.029448	-3.5143e-05	-0.038348	0.03036	0.0075443	0.0088667	0.02363	0.024462	0.010863	0.032787	0.064498	0.053189	0.067708	0.022325	0.018987	0.009861
0.028032	0.067305	0.064855	0.10545	0.051708	0.014327	-0.04404	-0.034905	-0.052528	-0.044559	-0.0086024	-0.027086	-0.062775	-0.056014	-0.01181	0.011124	0.058278	0.076925	0.1065	0.097886	0.057533	0.039655	0.010518	-0.0036616	-0.030768	-0.021203	-0.050134	-0.031984	-0.071813	-0.044366	-0.071032	0.017972	0.045967	0.067609	0.038054	0.079678	0.030752	0.069402	0.041787	0.042741	0.036424	0.03163	0.0099253	0.054864	0.069116	0.099462	0.090907	0.068964	0.044656	0.053858
-0.016573	0.027557	0.034568	0.028841	-0.0045168	-0.0011791	-0.035847	-0.037856	-0.01243	-0.010846	-0.0048911	-0.026764	-0.036835	-0.040848	0.0087615	0.046948	0.077947	0.063554	0.089927	0.086793	0.074494	0.083099	0.093201	0.072839	0.03665	0.0039571	-0.02759	-0.025019	-0.050508	-0.027484	-0.050076	0.0064838	0.011319	0.023543	0.0019857	0.034481	0.012294	0.042046	0.04304	0.019755	0.058589	0.041369	0.038571	0.053651	0.093063	0.095702	0.096286	0.088794	0.063573	0.053917
0.010344	0.034121	0.032962	-0.0023277	-0.0012245	0.011157	-0.014285	-0.023568	0.015348	-0.023454	-0.013755	-0.010236	-0.0030564	-0.020262	0.0432	0.085998	0.088457	0.081177	0.076383	0.067586	0.045849	0.063374	0.055278	0.05527	0.017443	-0.0059201	-0.022953	0.0079313	-0.0034	0.0014586	-0.013815	0.003019	-0.029358	-0.026291	-0.020394	0.0084879	0.01282	0.034329	0.043609	0.012783	0.036846	0.0152	0.020113	0.028359	0.088223	0.083888	0.088198	0.079365	0.040629	0.037527
0.018905	0.030033	0.036915	0.004938	-0.022602	-0.0086673	0.0014602	-0.015289	0.00050412	-0.0090395	-0.0031286	-0.028129	-0.040058	-0.042329	0.014866	0.041811	0.055371	0.059934	0.066911	0.038196	0.031707	0.035846	0.04877	0.024703	-0.00032462	-0.024804	-0.017693	-0.01312	-0.0083895	-0.039719	-0.054472	-0.072387	-0.096285	-0.092782	-0.059826	-0.018861	0.00040786	0.025832	0.051449	0.037099	0.043523	0.0035838	-0.0024716	-0.0091867	0.01426	0.0020187	0.018052	0.011506	-0.016605	0.012944
-0.035368	-0.027991	-0.01404	-0.045628	-0.043526	-0.013791	-0.0029433	-0.016413	-0.0048168	-0.010567	-0.036389	-0.035489	-0.052723	-0.03016	-0.015782	0.0029951	-0.028391	-0.015187	-0.0071073	-0.016031	-0.0089169	1.7992e-05	0.026286	0.002312	-0.015136	-0.0097585	0.015047	0.0057412	0.017526	-0.026444	-0.062949	-0.090497	-0.12545	-0.12616	-0.057814	-0.0065547	0.030352	0.058892	0.053021	0.0065639	-0.0043298	-0.035245	-0.033269	-0.020549	0.021809	0.022197	0.033237	0.0055838	-0.024011	-0.0046918
-0.088105	-0.083769	-0.059626	-0.059455	-0.03462	0.0291	0.060875	0.041274	0.031111	0.011861	-0.031299	-0.033094	-0.033411	-0.021956	-0.015102	-0.013888	-0.057985	-0.061079	-0.05117	-0.027108	0.0055235	0.038546	0.073171	0.046103	0.02313	0.012402	0.047783	0.047002	0.082792	0.042501	0.028565	-0.01448	-0.073493	-0.10209	-0.041145	-0.041895	-0.017304	-0.0014604	0.013551	-0.044669	-0.016605	-0.068788	-0.027755	-0.034434	0.022969	-0.0015391	0.031453	-0.026768	-0.072599	-0.071678
-0.081444	-0.068331	-0.041652	0.01294	0.036567	0.091193	0.10714	0.091317	0.042564	0.0038829	-0.050775	-0.037395	-0.062898	-0.049663	-0.040596	-0.04152	-0.089182	-0.064852	-0.076459	-0.058984	-0.019117	-0.010549	0.0085085	0.01499	0.00096249	0.0070413	0.070303	0.070083	0.10189	0.083026	0.047632	-0.02461	-0.058941	-0.087723	-0.018856	0.0010368	0.043583	0.044698	0.052524	-0.030295	-0.030332	-0.078069	-0.029846	-0.049107	0.00063317	-0.026001	0.010443	-0.054153	-0.083878	-0.038993
-0.073818	-0.063517	-0.044054	0.013532	0.04208	0.076709	0.098686	0.071946	0.031253	-0.0017806	-0.057437	-0.06814	-0.086999	-0.07876	-0.086334	-0.074472	-0.10314	-0.072707	-0.067632	-0.056832	-0.026388	-0.017674	0.0069108	0.00097739	0.026886	0.032107	0.060877	0.022213	0.062495	0.034826	0.0037971	-0.017802	-0.0091644	-0.043123	0.033893	0.041405	0.047403	0.030038	0.028478	-0.070863	-0.086598	-0.11175	-0.066325	-0.077076	-0.053229	-0.057116	-0.03656	-0.066188	-0.076694	-0.038712
-0.05851	-0.071737	-0.070365	-0.016075	0.020618	0.027927	0.069767	0.064237	0.055414	-0.0091787	-0.025051	-0.052086	-0.054088	-0.06658	-0.055059	-0.052934	-0.064037	-0.037963	-0.055434	-0.046001	-0.034903	-0.030189	-0.028726	0.029054	0.070094	0.071176	0.077779	0.039308	0.053082	0.017488	0.024642	0.037104	0.042303	0.0037956	0.082623	0.043014	0.020626	0.035772	0.0084077	-0.080228	-0.088132	-0.10262	-0.067954	-0.076798	-0.054056	-0.043928	-0.0055071	-0.032451	-0.039735	-0.015717
-0.089858	-0.083046	-0.10261	-0.040814	-0.044258	-0.0055627	0.043693	0.050859	0.047565	0.0020307	0.0016618	-0.037906	-0.021858	-0.096225	-0.067695	-0.0496	-0.050986	-0.012535	0.0057613	0.014414	0.014251	0.025325	0.0023515	0.060481	0.10313	0.10087	0.10675	0.069165	0.078402	0.035175	0.030298	0.039262	0.044037	0.026118	0.10199	0.03719	0.0072375	0.03563	0.031179	-0.055999	-0.022955	-0.043934	-0.028438	-0.051031	-0.046768	-0.034648	0.014694	0.0096837	-0.0088293	0.013552
-0.053048	-0.042125	-0.062558	-0.0062252	-0.0083114	0.01603	0.037889	0.043666	0.061506	0.025091	0.031272	-0.010233	0.014037	-0.079438	-0.061725	-0.041933	-0.012949	0.011088	0.032596	0.046723	0.018344	-0.0052351	-0.02457	0.029721	0.089514	0.11224	0.11038	0.058959	0.089132	0.013099	-0.020585	-0.015031	0.020814	-0.0075097	0.066686	0.05038	0.04191	0.054123	0.036701	-0.04809	-0.043744	-0.035709	-0.024555	-0.039667	-0.022942	-0.016233	0.013522	0.039745	0.043761	0.081349
-0.048565	-0.042422	-0.061602	-0.016948	-0.033291	-0.014935	-0.0030845	-0.0063017	0.019394	0.026366	0.049366	0.021871	0.06568	-0.020579	-0.0044675	0.015847	0.027987	0.037664	0.073855	0.066318	0.018653	-0.0020374	-0.008813	0.017696	0.080458	0.078866	0.08076	0.012311	0.041164	-0.064271	-0.045406	-0.016598	0.045521	0.010817	0.10082	0.047821	0.023119	0.037578	0.050866	-0.012658	0.024026	0.021219	0.0055196	-0.029396	0.0093834	-0.017231	0.012124	0.044245	0.04608	0.023868
-0.14158	-0.091563	-0.11689	-0.049784	-0.047495	-0.017156	0.0065086	0.025295	0.040838	0.042461	0.064772	0.02249	0.059809	-0.019959	-0.012723	-0.015625	0.00070495	0.012848	0.067912	0.10237	0.076861	0.029123	0.013549	0.022836	0.028658	0.014153	0.055521	-0.0027461	-0.0039525	-0.075805	-0.051558	-0.046457	0.003675	-0.0050066	0.078816	0.025291	0.0088869	0.035555	0.054999	-0.012614	0.052983	0.033311	0.024293	-0.0077239	0.031852	-0.0043386	0.035059	0.051901	0.046256	0.049546
-0.11034	-0.030279	-0.075207	-0.020665	-0.028798	0.0264	0.015862	0.0069757	0.0037612	0.048808	0.045654	0.036656	0.084535	0.0081288	-0.026105	-0.028714	-0.034712	-0.014606	0.061909	0.10501	0.068224	0.031731	0.048727	0.0034906	0.0031397	0.011292	0.053678	-0.025416	-0.0032966	-0.045969	-0.043414	-0.069086	0.0072508	0.011572	0.064947	0.045275	0.065104	0.042247	0.058866	-0.02621	0.023675	0.0097937	0.02405	-0.0002827	0.080728	0.054	0.039979	0.053579	0.040103	0.023006
-0.12451	-0.043147	-0.061905	-0.01441	0.021066	0.076391	0.066599	0.026604	0.0099971	0.048157	0.021214	-0.017129	0.031963	-0.0028212	-0.044657	-0.030445	6.0475e-05	-0.015014	0.053428	0.085223	0.032431	0.0051199	0.066686	0.016173	0.005633	0.033401	0.055047	-0.019987	-0.017696	-0.048203	-0.048583	-0.072663	0.0069778	0.024946	0.072626	0.05109	0.079514	0.037896	0.031112	-0.062827	-0.030148	-0.053091	-0.034486	-0.035322	0.083482	0.05636	0.0285	0.072325	0.054136	0.020028
-0.061899	0.0037988	-0.029154	0.0099984	0.016652	0.086893	0.082985	0.050665	0.011662	0.0099106	-0.042175	-0.086184	-0.063462	-0.073948	-0.082847	-0.054666	-0.041935	-0.042748	-0.0056094	0.0077274	-0.017771	-0.043721	0.041736	0.0023644	0.0080776	0.016553	0.044977	-0.03616	-0.044446	-0.08826	-0.091221	-0.088834	-0.029131	0.0028839	0.07535	0.053441	0.063671	0.04061	0.049268	-0.040795	0.00096662	-0.022328	-0.012132	-0.033465	0.072682	0.042004	0.019462	0.049185	0.038138	0.004419
-0.044268	0.020135	-0.03419	0.00041382	-0.0043971	0.042664	0.023578	0.040561	0.0044442	0.0034602	-0.039141	-0.08499	-0.097462	-0.1362	-0.16308	-0.12688	-0.07744	-0.069907	-0.0091825	0.027863	-0.0071001	-0.050739	0.022477	-0.019686	-0.029535	0.026487	0.035013	-0.024922	-0.038926	-0.043572	-0.095786	-0.078538	-0.048513	0.0058753	0.043463	0.042848	0.042866	0.026767	0.012337	-0.057125	-0.041486	-0.041827	-0.024877	-0.020488	0.066964	0.085437	0.030113	0.046198	0.010224	-0.0077875
-0.025056	0.014848	-0.009635	0.0060124	-0.0093474	0.032715	0.0084301	-0.012135	-0.031031	-0.023381	-0.071647	-0.11943	-0.11793	-0.16774	-0.1665	-0.12046	-0.060074	-0.042735	0.00027233	0.014677	-0.017357	-0.058481	-0.013957	-0.018669	-0.050643	0.018431	0.031517	-0.014872	-0.02842	-0.015612	-0.092159	-0.06068	-0.030505	0.016466	0.053051	0.074436	0.058334	0.045946	0.029496	-0.038474	-0.062356	-0.064284	-0.05293	-0.056112	0.024421	0.064987	0.020915	0.043127	0.037545	0.020019
-0.058199	-0.0095492	-0.0041515	0.015025	0.015073	0.0579	0.02164	0.0013228	-0.042044	-0.080309	-0.11809	-0.16095	-0.18422	-0.19407	-0.15603	-0.093897	-0.047323	-0.016915	-0.0091826	0.024404	0.010388	-0.011996	-0.0011076	0.0094257	-0.052109	0.0044207	0.014785	-0.0011641	0.0052636	0.035787	-0.04751	0.011692	0.026521	0.052152	0.068508	0.061451	0.010821	-0.0011825	0.0073426	-0.038599	-0.044867	-0.053032	-0.047114	-0.083374	-0.046161	-0.02129	-0.039891	-0.012486	0.028188	0.045489
-0.079149	-0.046165	-0.029844	-0.050018	-0.064873	-0.015127	-0.017844	-0.029268	-0.05422	-0.10305	-0.12915	-0.17256	-0.19791	-0.19612	-0.1227	-0.052092	-0.026693	0.027267	0.0090838	0.015601	-0.00094533	-0.015405	-0.032506	-0.010193	-0.057124	-0.00091197	0.012244	-0.0204	-0.013157	0.034138	-0.036712	0.0013248	0.017308	0.045533	0.051505	0.053564	0.0029539	-0.0051419	0.014955	-0.0020724	-0.031872	-0.032121	-0.0080863	-0.079238	-0.054281	-0.028248	-0.044039	-0.059983	0.020589	0.020118
-0.097031	-0.078832	-0.056931	-0.12154	-0.099733	-0.059256	-0.057193	-0.053381	-0.056728	-0.08426	-0.10993	-0.1589	-0.15243	-0.15701	-0.10643	-0.032839	0.0016001	0.012265	0.042045	0.031528	0.0033485	0.0077335	-0.042767	-0.038307	-0.085972	-0.033249	-0.019213	-0.022199	-0.046398	0.032754	-0.038454	0.0078155	0.024191	0.075336	0.066738	0.072903	0.0076708	0.0094675	0.022779	0.0067991	-0.0086394	-0.028674	-0.0056356	-0.077611	-0.061644	-0.022396	-0.041592	-0.058378	0.02384	0.014378
-0.054956	-0.093271	-0.075269	-0.18153	-0.15693	-0.088659	-0.031658	-0.081436	-0.093774	-0.12921	-0.16625	-0.242	-0.16364	-0.11918	-0.043252	0.015421	0.028431	0.019782	0.0081373	-0.038115	-0.046003	-0.012208	-0.045795	-0.027884	-0.055722	-0.016631	-0.0069868	-0.01799	-0.027308	0.049864	0.00064237	0.044389	0.065079	0.093406	0.077873	0.078072	0.033931	0.024118	0.018379	-0.0096101	-0.038305	-0.082229	-0.053417	-0.10375	-0.064373	-0.034262	-0.02705	-0.027274	0.076393	0.038616
0.018105	-0.023345	-0.04167	-0.15223	-0.15984	-0.096863	-0.050375	-0.067984	-0.10585	-0.1179	-0.14533	-0.20173	-0.13998	-0.061925	-0.015455	0.035679	0.055975	0.04757	0.031162	-0.016123	-0.034294	-0.020238	-0.039263	-0.020462	-0.020306	0.0082041	0.0013956	-0.0091397	-0.034516	0.012867	0.0011967	0.036321	0.040666	0.06965	0.079096	0.054985	0.044837	0.045371	0.045911	0.034878	0.054991	0.01399	0.036977	-0.014683	0.0060289	-0.00010629	0.0042915	0.016653	0.071413	0.030956
0.078226	0.015179	-0.0088094	-0.13005	-0.15556	-0.10096	-0.022819	-0.042033	-0.064126	-0.035434	-0.094071	-0.18702	-0.14517	-0.086286	-0.029871	0.018702	0.065095	0.047132	0.048868	-0.034781	-0.071267	-0.10476	-0.087303	-0.050528	-0.051054	-0.038452	-0.033823	-0.06087	-0.11949	-0.07008	-0.0543	-0.014371	-0.032288	0.0084942	0.040028	0.037818	0.067898	0.09115	0.076189	0.064806	0.079488	0.039126	0.077799	0.044211	0.063995	0.058188	0.061923	0.042749	0.074863	0.019966
0.11819	0.087441	0.035092	-0.049268	-0.089651	-0.089996	-0.055276	-0.078838	-0.10331	-0.05764	-0.065041	-0.13386	-0.071744	-0.021755	-0.0047935	-0.020833	0.012913	-0.025647	-0.011602	-0.056887	-0.066906	-0.10889	-0.069757	-0.07384	-0.075767	-0.074664	-0.070149	-0.096841	-0.10871	-0.055982	-0.041359	0.026305	-0.0019758	0.01966	0.0398	0.064122	0.079296	0.13363	0.10535	0.078162	0.071881	0.030855	0.038283	0.044932	0.047984	0.060393	0.05282	0.043741	0.017242	0.0078276
0.10319	0.084422	0.012906	-0.060111	-0.14915	-0.14433	-0.11124	-0.10579	-0.1127	-0.05121	-0.022886	-0.08245	-0.062242	0.0012393	-0.016512	-0.064732	-0.034003	-0.015292	-0.036042	-0.013121	-0.0076879	-0.032713	0.016252	0.015394	-0.033899	-0.04075	-0.045505	-0.10099	-0.08553	-0.020106	-0.013845	0.016587	-0.018813	-0.018332	-0.01139	0.019626	0.071733	0.12916	0.075653	0.057012	0.072132	0.040717	0.041199	0.082098	0.10311	0.06598	0.057049	0.069021	0.015893	-0.0069195
0.077383	0.097861	0.053411	0.028574	-0.076755	-0.10323	-0.10795	-0.09589	-0.11256	-0.064005	-0.025247	-0.057283	-0.070568	-0.0022999	-0.013972	-0.072638	-0.026687	0.01013	0.0055889	0.066616	0.070985	0.011531	0.021475	0.0009367	-0.061146	-0.070319	-0.050436	-0.078953	-0.060277	-0.023856	-0.0017736	0.0057521	-0.044343	-0.023167	0.0030496	0.034821	0.092677	0.14914	0.091647	0.079951	0.11008	0.081642	0.10593	0.14543	0.13347	0.10875	0.089993	0.073439	0.014424	0.017921
0.011614	0.037529	0.0013752	-0.034554	-0.078643	-0.098065	-0.10557	-0.087205	-0.0738	-0.068003	-0.046758	-0.057344	-0.069059	-0.017445	-0.039063	-0.085897	-0.073933	-0.050739	-0.057528	0.036374	0.054688	0.016923	0.0089988	-0.031814	-0.095133	-0.10659	-0.077283	-0.080606	-0.037904	-0.0044459	-0.0055399	0.016869	-0.038675	-0.02726	-0.034673	0.030701	0.058502	0.12385	0.10553	0.089618	0.089746	0.066013	0.086231	0.10542	0.1078	0.070442	0.051831	0.01707	-0.026627	-0.025661
-0.042847	-0.0034335	-0.029738	-0.073642	-0.11419	-0.10331	-0.13722	-0.11823	-0.091131	-0.10547	-0.067655	-0.024051	-0.0044314	0.048825	0.0087373	-0.016004	-0.017087	0.004409	-0.013507	0.1129	0.14276	0.12009	0.069016	0.014841	-0.052101	-0.067679	-0.028485	0.0022282	0.026179	0.05876	0.053193	0.033571	-0.040967	-0.0099315	-0.033026	0.0013239	0.022194	0.11168	0.11076	0.11365	0.14554	0.13628	0.13689	0.18091	0.17795	0.11616	0.090319	0.05887	-0.017227	-0.0043337
0.030875	0.016354	-0.021946	-0.085875	-0.13726	-0.13354	-0.15273	-0.09103	-0.050156	-0.048176	-0.059501	0.00089049	-0.01791	0.030493	-0.019439	-0.019086	-0.021424	0.019976	0.014895	0.18792	0.20013	0.17151	0.091062	0.037307	-0.056952	-0.057356	-0.029954	0.027715	0.055793	0.062351	0.058188	0.05628	-0.010623	-0.01029	-0.040758	-0.047485	-0.019219	0.029107	0.044444	0.054339	0.11682	0.10998	0.13588	0.15113	0.15338	0.091414	0.073275	0.043568	0.01632	0.030123
-0.027288	-0.0095329	-0.025717	-0.060351	-0.084119	-0.091591	-0.1106	-0.074725	-0.05971	-0.062514	-0.076138	-0.025483	-0.03366	0.026407	-0.0080298	0.032529	0.026819	0.063568	0.045837	0.19107	0.16786	0.13782	0.048746	0.016804	-0.054884	-0.064082	-0.065986	-0.0045026	0.0071677	0.043955	0.037724	0.048029	-0.01995	-0.0096248	-0.061371	-0.04052	-0.0080051	0.04651	0.066603	0.068153	0.064223	0.058368	0.076627	0.087776	0.072786	0.050109	0.024215	-0.0060441	-0.012623	0.0003922
-0.057514	-0.029802	-0.055203	-0.086682	-0.053374	-0.060534	-0.052887	-0.035022	-0.019527	-0.05693	-0.083242	-0.073737	-0.068016	-0.041997	-0.079137	0.0092026	0.020023	0.059411	0.077919	0.22667	0.17228	0.16294	0.092985	0.03729	-0.061043	-0.061717	-0.094968	-0.04437	-0.020865	0.044299	0.032542	0.056655	-0.0079902	-0.034159	-0.082376	-0.065707	-0.050641	0.0049501	0.047623	0.034776	0.031902	0.014151	0.014758	0.038125	0.020482	-0.034116	-0.031161	-0.04152	-0.053301	-0.034609
-0.041744	-0.024351	-0.023287	-0.013878	0.011914	-0.031238	-0.020757	-0.025144	-0.013232	-0.032983	-0.010993	-0.0072876	-0.0037404	-0.011632	-0.061499	-0.012782	0.022015	0.054665	0.096851	0.22736	0.19489	0.18479	0.13757	0.053267	-0.025426	-0.037019	-0.067199	-0.038277	0.0053675	0.039883	0.0529	0.049766	0.0065841	-0.013951	-0.054908	-0.056142	-0.025232	0.020256	0.022093	0.041841	0.051448	0.020929	0.01477	0.084905	0.054015	0.0047463	0.018231	0.0074203	-0.018439	-0.0022611
-0.078737	-0.058044	-0.082061	-0.046205	0.00467	-0.039765	-0.011458	0.01357	0.041717	0.031672	0.053324	0.017717	0.039196	-0.02789	-0.066864	-0.043126	0.020535	0.034848	0.12808	0.25742	0.21383	0.18792	0.14688	0.052445	-0.026957	-0.022056	-0.05804	-0.06686	-0.03581	-0.015368	-0.031343	-0.0039967	0.009183	-0.042385	-0.093194	-0.04778	-0.02263	-0.024198	-0.010987	0.026573	-0.0083723	-0.077874	-0.088531	-0.039146	-0.10319	-0.12108	-0.074771	-0.048894	-0.034702	-0.013851
-0.12541	-0.066513	-0.068758	-0.059868	0.022556	0.0012144	-0.0092617	-0.029569	0.0085321	-0.032452	0.016927	-0.022514	0.010472	-0.075572	-0.10908	-0.062395	0.02835	0.029083	0.12458	0.19472	0.14329	0.1268	0.11187	0.037501	-0.002108	-0.035602	-0.077479	-0.086034	-0.066355	-0.03248	-0.011138	-0.0067664	0.028258	0.01171	-0.037243	0.0097962	0.064654	0.055706	0.027857	0.067032	0.027979	-0.078473	-0.10569	-0.048344	-0.12681	-0.15663	-0.093639	-0.049215	-0.03327	-0.0049539
-0.07146	-0.032433	-0.037175	-0.018272	0.048291	0.0017414	-0.026946	-0.066313	-0.036403	-0.055664	-0.0029036	-0.025119	0.026321	-0.095681	-0.10616	-0.10112	-0.031838	-0.050676	0.070829	0.1018	0.088238	0.074625	0.071392	0.0050927	-0.028736	-0.024693	-0.016416	-0.021883	-0.014557	-0.018692	0.03196	0.016315	0.063242	0.055762	0.050546	0.064614	0.092338	0.08234	0.05361	0.092084	0.039277	-0.04199	-0.072522	-0.036817	-0.11199	-0.13517	-0.056861	-0.022945	0.026795	0.054882
0.021989	0.01498	0.0071658	-0.040904	-0.00047598	-0.069946	-0.089949	-0.079681	-0.0008438	0.043146	0.099466	0.11318	0.14256	0.026789	-0.040326	-0.051954	-0.026115	-0.082779	0.00043654	0.023121	0.037935	0.012405	-0.011475	-0.037137	-0.012386	-0.014372	0.0041348	0.0087657	-0.0078933	-0.056265	0.0014387	-0.016015	0.064705	0.10653	0.09781	0.099725	0.13345	0.11996	0.056007	0.11034	0.046213	0.0042256	-0.037282	-0.015852	-0.11139	-0.11526	-0.054384	-0.031058	0.036852	0.095809
0.058617	0.069814	0.054279	-0.0093807	0.020062	-0.041339	-0.070502	-0.076945	-0.022162	0.035684	0.048043	0.053427	0.075478	-0.022146	-0.078422	-0.069881	-0.054895	-0.067699	0.0013529	0.014628	0.0084098	-0.032542	-0.06874	-0.053674	-0.049185	-0.014757	0.0092093	0.0096424	-0.046789	-0.056985	-0.02728	-0.031709	0.037229	0.10342	0.11064	0.10177	0.11187	0.085536	0.036841	0.038803	0.0075356	-0.022101	-0.064849	-0.093341	-0.17575	-0.18025	-0.13179	-0.062587	0.029711	0.11508
0.049124	0.044852	0.061145	0.048315	0.050167	-0.013926	-0.036653	-0.037749	-0.022377	0.013158	0.034388	0.064439	0.037739	-0.01997	-0.06205	-0.062584	-0.093754	-0.10621	-0.075786	-0.090985	-0.091484	-0.12158	-0.12833	-0.11684	-0.096484	-0.047113	-0.027357	-0.013768	-0.014637	-0.014253	0.031548	0.049444	0.10026	0.16316	0.15711	0.11325	0.14034	0.15096	0.08018	0.060876	0.041494	0.014739	-0.05313	-0.065166	-0.087621	-0.083989	-0.07006	-0.00832	0.069195	0.13667
-0.0018908	-0.024472	0.00047811	0.028358	0.018142	-0.031955	-0.001756	0.0095034	0.0085398	0.046651	0.069366	0.074204	0.046084	0.02562	0.029728	0.0002572	-0.03037	-0.032981	-0.052553	-0.080627	-0.058933	-0.1121	-0.11337	-0.091011	-0.065723	0.015767	0.078755	0.082242	0.096308	0.072372	0.055078	0.05706	0.061767	0.094991	0.14414	0.12513	0.13108	0.1744	0.1525	0.088201	0.029718	-0.0048853	-0.059242	-0.087925	-0.093617	-0.068809	-0.050371	-0.020862	0.031799	0.071064
0.042603	0.028359	0.023412	0.041515	0.047095	0.020749	0.036723	0.10647	0.1133	0.11804	0.11064	0.142	0.089235	0.064617	0.054824	0.035019	-0.0085896	-0.024554	-0.036417	-0.028901	0.010232	-0.028466	-0.0064399	-0.010151	0.0049778	0.029875	0.057462	0.03956	0.080722	0.053239	0.04025	0.084498	0.10961	0.13134	0.14695	0.12923	0.10407	0.12459	0.099765	0.047608	0.0041349	-0.041364	-0.070897	-0.09382	-0.061397	-0.032815	-0.016963	-0.051953	-0.024419	0.011762
-0.03759	0.016996	0.010772	0.065871	0.050234	0.058774	0.0079928	0.065623	0.03367	0.03789	0.03354	0.069075	-0.0046765	-0.018506	0.0091405	-0.029652	-0.050927	-0.008302	0.0073518	-0.0088354	0.049338	0.031695	0.052731	0.059271	0.05385	0.076707	0.10573	0.089193	0.092572	0.0709	0.03149	0.091206	0.088544	0.10699	0.13336	0.13581	0.090216	0.10637	0.090478	0.034527	0.017925	-0.029755	-0.057109	-0.066771	0.0016015	0.027695	0.034931	0.0080885	-0.0028652	-0.02236
-0.075272	0.02435	-0.021011	0.058255	0.026893	0.040931	-0.041354	0.04708	0.021941	0.013868	0.023809	0.062986	0.029168	0.0073795	0.077201	0.058024	0.032022	0.022982	0.024734	-0.020421	0.033837	0.039872	0.074849	0.082583	0.09546	0.074051	0.089201	0.074848	0.10787	0.059733	0.036202	0.075732	0.082284	0.055257	0.096091	0.098983	0.080194	0.091609	0.084184	0.047523	0.022785	-0.019991	-0.035233	-0.010869	0.056747	0.097729	0.1162	0.053226	0.034485	-0.0087719
-0.0086188	0.078343	0.017591	0.046592	0.039028	0.02944	-0.067234	0.00016253	-0.033287	-0.026552	-0.024547	0.021085	-0.0031389	-0.02092	0.040886	0.04588	0.017734	0.021013	0.032453	-0.045234	0.0080335	0.039271	0.079573	0.104	0.16787	0.13513	0.14202	0.12902	0.12379	0.067686	0.03705	0.030556	0.046927	0.047871	0.10652	0.13042	0.11821	0.087652	0.066915	0.0064915	-0.0061092	-0.016254	-0.00085983	0.027589	0.078252	0.12446	0.13823	0.057452	0.044896	0.0053349
0.077293	0.16584	0.088781	0.10325	0.094171	0.095619	-0.02977	0.026262	-0.008075	-0.027025	-0.07644	-0.034615	-0.050154	-0.071845	-3.8756e-05	0.016799	0.0045382	0.0016987	0.0055953	-0.07372	-0.008997	0.038865	0.069966	0.11237	0.1975	0.16167	0.1229	0.12155	0.068038	0.00018063	-0.00024627	0.0051821	0.06138	0.09517	0.11397	0.092443	0.078959	0.013897	-0.022412	-0.055487	-0.0050878	0.053598	0.055008	0.066329	0.14801	0.18555	0.15367	0.082989	0.14784	0.084813
0.01031	0.088395	0.048188	0.10014	0.063547	0.10687	0.0027119	0.031298	-0.038626	-0.027216	-0.072911	-0.06226	-0.089887	-0.075674	-0.024994	-0.012425	0.030285	0.015975	0.0042074	-0.057367	0.035901	0.036202	0.068606	0.090195	0.17561	0.13454	0.10387	0.11401	0.063203	-0.020493	-0.024462	-0.0098939	0.029807	0.08693	0.12521	0.084939	0.085914	0.051548	0.0034653	-0.018289	0.053435	0.082615	0.042064	0.053045	0.079009	0.11231	0.12166	0.13452	0.16569	0.094179
0.01121	0.04325	0.007344	0.059161	0.097533	0.13972	0.10882	0.1771	0.06709	0.033835	0.0086082	0.0036105	-0.071299	-0.0060766	0.035733	0.038588	0.073302	0.048996	-0.021837	-0.032011	0.043917	0.044956	0.098045	0.081325	0.13743	0.08128	0.025157	0.046581	0.074386	0.013709	0.0078259	0.0028401	0.02515	0.071975	0.026394	0.0018198	0.013893	0.0033301	-0.044849	-0.036842	0.031822	0.050588	0.021598	0.00057502	0.032133	0.06934	0.14779	0.16027	0.24601	0.19771
0.023537	0.021575	-0.0064703	0.0088992	0.03557	0.070207	0.060247	0.14322	0.079547	0.042595	0.064434	0.065221	-0.034924	0.019773	0.038581	-9.7237e-05	0.052456	0.043668	0.0039871	0.019846	0.0852	0.10237	0.14404	0.11819	0.15863	0.12291	-0.0064908	0.014481	0.02138	-0.029576	-0.010937	0.036451	0.048929	0.12865	0.071082	0.0094238	-0.0024631	0.0066976	-0.083296	-0.085964	-0.027709	-0.0033501	-0.0045273	-0.029464	0.0067155	0.045167	0.11363	0.067739	0.15465	0.13206
0.074903	0.084912	0.054255	0.068221	0.052364	0.068427	0.028287	0.098781	0.024139	0.019237	0.074182	0.068758	0.00092447	0.046706	0.061095	-0.0082506	0.077786	0.097101	0.045741	0.068958	0.14615	0.1459	0.12782	0.13046	0.16035	0.13104	-0.0035759	-0.0038458	0.017806	-0.081254	-0.038548	0.04214	0.06335	0.12267	0.10281	0.0059967	-0.081798	-0.032217	-0.099883	-0.072531	-0.035786	0.032239	0.037952	0.0070162	0.035892	0.040106	0.095958	0.047613	0.12	0.078264
0.076682	0.05908	0.029987	0.023254	-0.029855	-0.010026	-0.025667	0.058274	-0.0019604	0.08139	0.10575	0.13364	0.071691	0.10515	0.078074	0.059356	0.078458	0.12509	0.10162	0.13814	0.19948	0.23611	0.15774	0.12665	0.071444	0.036606	-0.12651	-0.10636	-0.043204	-0.047529	-0.024401	0.094498	0.10572	0.11109	0.065232	0.018328	-0.092113	-0.053302	-0.094281	-0.06451	-0.088734	-0.063639	-0.055909	-0.050042	-0.097714	-0.072827	0.02861	0.0080973	0.016975	0.056873
0.13856	0.097366	0.065003	0.032094	-0.0092195	-0.038142	-0.021125	0.031868	0.046467	0.080261	0.076163	0.12135	0.065898	0.082759	0.074212	0.11031	0.10051	0.17758	0.16491	0.16755	0.17641	0.18891	0.083444	0.033046	0.013129	0.003332	-0.14943	-0.081575	-0.030988	-0.031416	-0.011809	0.067559	0.05487	0.012589	-0.037581	-0.065771	-0.10943	-0.11651	-0.09449	-0.073533	-0.094535	-0.054348	0.0056647	-0.0066092	-0.046135	-0.030376	-0.00060786	-0.053762	-0.0027167	0.059754
0.042014	0.051409	-0.010826	0.011534	-0.055919	-0.06334	-0.053242	-0.019001	0.0072808	0.037548	-0.008187	0.017802	0.035345	-0.02425	-0.01065	0.07015	0.045804	0.10481	0.14454	0.11654	0.071188	0.1006	0.014296	-0.034356	-0.041929	0.013089	-0.08671	-0.056389	-0.030911	-0.021299	-0.010277	0.03451	0.050023	0.022367	0.050736	0.010861	-0.04525	-0.071691	-0.025661	-0.022641	-0.099392	-0.075639	-0.034301	-0.067761	-0.15292	-0.11564	-0.14519	-0.1791	-0.17524	-0.11599
0.0070189	-0.014746	-0.020434	0.014463	0.024042	0.013435	0.085951	0.063848	0.05386	0.044659	-0.026091	-0.022076	-0.0096081	-0.075495	-0.069555	0.049194	0.019618	0.062758	0.12588	0.10524	0.060161	0.048707	-0.00087865	-0.052254	-0.060639	0.0021198	-0.023041	-0.005942	0.020785	0.037036	-0.0082251	0.014077	0.032836	-0.00084316	0.032067	0.072829	0.044814	0.0222	0.072931	0.068755	-0.043655	-0.04967	-0.01893	-0.031313	-0.11175	-0.084211	-0.12336	-0.12615	-0.13764	-0.13195
-0.12297	-0.1169	-0.10079	-0.034258	0.0013963	0.042843	0.12594	0.10581	0.11313	0.054862	-0.076278	-0.072841	-0.077169	-0.10869	-0.086774	0.047805	-0.011356	0.01311	0.094436	0.089613	0.078095	0.10516	0.10508	-0.022364	-0.055074	-0.024678	-0.056648	-0.0022514	0.047104	0.091564	0.0253	0.048137	0.026982	0.0026353	0.041305	0.12229	0.14539	0.077644	0.1085	0.082928	-0.030116	-0.12076	-0.11395	-0.11245	-0.23376	-0.20851	-0.22121	-0.17265	-0.18379	-0.13962
-0.0972	-0.058385	-0.041175	0.051594	0.090856	0.09359	0.14298	0.13073	0.13592	0.031453	-0.031812	-0.048989	-0.067729	-0.13407	-0.13506	-0.051728	-0.080636	-0.092174	0.017486	0.059865	0.03018	0.030682	0.075374	-0.041947	-0.05073	0.0091788	0.034936	0.091744	0.12289	0.1156	0.052737	0.0238	0.00013784	0.023043	0.049228	0.10685	0.17303	0.084363	0.1006	0.090938	0.039633	-0.051165	-0.031599	-0.083196	-0.15437	-0.17911	-0.22841	-0.17747	-0.15958	-0.14677
-0.1042	-0.067529	-0.042345	0.003538	0.025169	0.063428	0.10326	0.076368	0.028758	-0.0035823	-0.0085951	-0.042121	-0.034022	-0.082108	-0.097834	-0.10008	-0.14291	-0.15494	-0.068007	-0.011221	-0.0065886	0.03442	0.09329	0.036065	-0.022507	0.022501	0.05281	0.057585	0.096647	0.099337	0.069339	0.065663	0.029402	0.036181	0.10576	0.13423	0.15593	0.13835	0.14231	0.10997	0.041205	-0.030713	-0.063681	-0.088881	-0.15807	-0.15843	-0.18724	-0.11784	-0.12759	-0.10818
0.063575	0.047085	0.091982	0.13938	0.1071	0.093938	0.14144	0.095593	0.044879	0.034822	0.052165	-0.0021542	-0.0244	-0.0717	-0.094982	-0.092662	-0.097239	-0.071593	0.0014701	0.049599	0.076153	0.091478	0.13267	0.10127	0.050987	0.063899	0.09064	0.062757	0.1119	0.098684	0.076608	0.094979	0.098139	0.078621	0.17938	0.20328	0.19295	0.12929	0.11545	0.084415	0.029232	0.0076907	0.010896	-0.0014188	-0.044822	-0.082904	-0.12285	-0.068237	-0.069003	-0.045913
0.11599	0.12494	0.13797	0.19098	0.081889	0.091533	0.091188	0.086158	0.024637	0.048837	0.083438	0.028468	0.0080426	0.017405	0.0077665	-0.042978	-0.069739	-0.042533	-0.027255	-0.042863	0.020604	0.07586	0.078404	0.033072	0.0414	0.027824	0.060254	0.0634	0.10418	0.09922	0.11224	0.10222	0.091607	0.10147	0.16217	0.13022	0.10477	-0.0016108	-0.0078645	-0.039213	-0.049291	-0.00080414	0.003523	-0.0060512	-0.04109	-0.066502	-0.13834	-0.052516	-0.076596	-0.035053
0.17585	0.13524	0.15889	0.16783	0.076156	0.089161	0.092476	0.11456	0.054925	0.072026	0.12482	0.10657	0.032319	-0.0091924	-0.036273	-0.06452	-0.082683	-0.0558	-0.004176	0.042564	0.069128	0.11181	0.1372	0.12827	0.077622	0.063158	0.076494	0.042204	0.08242	0.068853	0.10646	0.11973	0.096198	0.12526	0.14154	0.059665	-0.010803	-0.067855	-0.087247	-0.093574	-0.061492	0.048233	0.080935	0.069997	0.12753	0.074347	-0.018978	0.022677	-0.033324	-0.021497
0.099276	0.053605	0.092038	0.091591	0.014517	0.073107	0.08128	0.062003	-0.0060477	0.0015861	0.036116	0.077178	0.039561	0.0073042	0.010778	-0.0081121	-0.042038	0.0021912	0.053788	0.097769	0.12592	0.1236	0.13799	0.14402	0.090808	0.054513	0.07613	-0.0071307	0.0025983	-0.066148	-0.025087	0.027455	0.012785	0.030728	0.098786	0.013402	-0.092758	-0.076822	-0.067373	-0.068741	-0.0030916	0.10886	0.13277	0.13556	0.17998	0.11473	0.054891	0.11602	0.072043	0.019961
0.097421	0.063084	0.068667	0.11691	0.060049	0.084786	0.072487	0.068788	0.011377	-0.05012	-0.0063339	0.056733	0.032377	-0.062597	-0.022373	-0.00067472	-0.0051791	0.037162	0.097065	0.12114	0.10402	0.10197	0.10144	0.10325	0.073905	0.046416	0.0075999	-0.057184	-0.055244	-0.10646	-0.082888	-0.03004	0.0049406	0.072307	0.097076	0.019503	-0.076154	-0.14438	-0.12671	-0.099924	0.030632	0.11496	0.15557	0.14495	0.17208	0.03181	0.01065	0.099645	0.042359	0.0058968
0.039578	0.042498	0.051346	0.028327	0.013271	0.07275	0.052624	0.071859	0.079782	-0.034629	0.0083263	0.084471	0.013262	-0.070094	0.0011329	0.012833	-0.014666	0.031001	0.088912	0.11795	0.1129	0.10666	0.099826	0.096391	0.060432	0.010641	-0.04351	-0.062675	-0.08961	-0.131	-0.088327	-0.015609	-0.032677	-0.0081331	-0.038801	-0.14514	-0.22433	-0.20185	-0.11128	-0.079531	0.094228	0.15629	0.14006	0.14411	0.18477	0.077206	0.082958	0.18005	0.12368	0.087767
-0.036514	-0.018896	-0.011939	-0.078811	-0.049721	0.016247	-0.023175	-0.013159	-0.0014845	-0.10878	-0.092867	0.013024	-0.030065	-0.13839	-0.086518	-0.033564	-0.029094	0.041832	0.12941	0.20999	0.20739	0.18896	0.14839	0.17014	0.11312	0.06525	-0.022713	-0.032016	-0.0967	-0.14847	-0.14143	-0.056197	-0.039305	0.030619	-0.0039922	-0.050661	-0.10307	-0.09131	-0.059836	0.016298	0.15187	0.14707	0.095669	0.066305	0.089942	-0.017336	0.0049614	0.097358	0.11344	0.06031
-0.020439	0.027033	0.01609	-0.072568	-0.055399	-0.011943	-0.068288	-0.091016	-0.074001	-0.15058	-0.10641	-0.020757	0.0076591	-0.035169	0.0213	0.015011	0.029446	0.072762	0.086922	0.093012	0.14207	0.13778	0.057257	0.084169	0.067849	-0.0097899	-0.10791	-0.083152	-0.13539	-0.15999	-0.14412	-0.094811	-0.034412	0.018563	-0.012749	-0.045832	-0.063101	-0.091007	-0.03046	0.087047	0.18438	0.15904	0.086008	0.0077679	-0.021106	-0.037078	0.015517	0.12965	0.22162	0.15062
-0.012104	0.023113	0.011332	-0.032207	-0.012207	-0.019465	-0.075848	-0.070447	-0.078388	-0.14117	-0.052613	0.01575	0.00073245	-0.017733	0.035867	-0.012038	0.019178	0.072113	0.040195	0.030647	0.081964	0.084772	-0.0028305	0.061705	0.03397	-0.058045	-0.1454	-0.081703	-0.12755	-0.11021	-0.044065	0.0039715	0.010262	0.078317	0.035574	-0.014651	-0.038086	-0.02371	-0.0087573	0.11116	0.17171	0.13162	0.0037154	-0.048142	-0.095369	-0.058801	0.003799	0.087978	0.13939	0.10868
-0.060748	0.004683	0.037048	-0.020018	0.023326	0.02936	-0.012873	-0.033149	-0.011003	-0.050134	-0.018298	0.043031	-0.0082605	0.0092334	0.041765	-0.027291	-0.031002	0.041882	0.034196	0.031532	0.098177	0.094995	0.040938	0.040469	0.0061847	-0.04384	-0.063918	-0.016499	-0.033515	-0.034609	0.027097	0.053397	0.030397	0.062314	0.040186	0.023031	-0.042732	0.011316	0.009577	0.13779	0.14064	0.13305	0.0062006	-0.028761	-0.081187	0.024015	0.077817	0.11039	0.15367	0.10861
-0.12419	-0.047882	-0.033383	-0.065291	-0.025594	0.0017791	-0.065625	-0.073851	-0.044791	-0.048433	-0.014964	0.10393	0.098473	0.08349	0.1031	0.013126	-0.016064	0.032182	0.036552	0.0066864	0.044018	0.024326	-0.0457	-0.045089	-0.053854	-0.066912	-0.064827	-0.020919	-0.026049	-0.035878	0.0021434	0.020248	0.042158	0.10027	0.11326	0.072658	0.015813	0.023978	-0.036598	0.055072	0.088435	0.085218	-0.010278	-0.056472	-0.11252	-0.017303	0.020191	0.0068784	0.098723	0.056106
-0.0089881	-0.00054567	0.026064	0.033799	0.035677	0.049027	0.02621	0.021294	0.035365	0.066369	0.082476	0.20444	0.16519	0.12313	0.14575	0.051244	0.022032	0.036724	0.048122	0.0031173	0.0023828	-0.07084	-0.10221	-0.11006	-0.12399	-0.079823	-0.015046	0.015573	0.029377	0.036575	0.056636	0.062457	0.061124	0.10226	0.12429	0.038435	-0.045177	-0.0025243	-0.030767	0.024202	0.061763	0.085119	-0.016113	-0.087583	-0.12228	0.0050529	0.02882	0.0031972	0.058244	0.031484
0.042425	0.035675	0.037885	0.079265	0.068275	0.0096644	0.070858	0.083374	0.083628	0.1043	0.15961	0.17635	0.12556	0.073996	0.109	0.049272	0.026955	0.050517	0.10538	0.059354	-0.029045	-0.13218	-0.16674	-0.17938	-0.15313	-0.034366	0.070847	0.10023	0.071915	0.028263	-0.01071	0.018511	-0.0016842	0.044834	0.1026	0.056662	-0.046381	0.045791	0.012033	-0.0019156	0.060103	0.093487	-0.019942	-0.066806	-0.09244	0.024885	-0.010666	-0.046989	-0.04523	-0.029725
0.073518	0.032732	0.039198	0.043905	0.04254	0.011385	0.13185	0.12802	0.13488	0.16301	0.15886	0.12514	0.09999	0.082128	0.083184	0.069936	0.034799	0.037969	0.12856	0.083224	0.0050533	-0.066109	-0.068763	-0.18051	-0.12934	-0.027823	0.041524	0.047476	0.051615	0.037145	-0.025722	-0.025302	-0.023137	-0.0039963	0.023258	-0.0049048	-0.066171	-0.0053708	-0.018065	-0.024091	0.025216	0.094288	-0.0038108	-0.0016606	-0.015761	0.096392	0.040865	0.026748	0.020837	0.015559
0.094506	0.0077526	0.013275	0.063183	-0.017403	-0.052359	0.075835	0.10701	0.07	0.14469	0.16591	0.14469	0.12707	0.12671	0.12454	0.14637	0.099151	0.053982	0.10353	0.071079	-0.031895	-0.094219	-0.11919	-0.14505	-0.090345	-0.0046246	0.051311	0.078169	0.0049874	-0.021275	-0.077951	-0.095904	-0.080902	-0.003889	0.029901	-0.043092	-0.032302	-0.0081452	-0.046929	-0.12359	-0.034426	-0.0034683	-0.059557	-0.035173	-0.016503	0.044347	-0.02335	-0.032908	-0.02097	-0.019553
0.15941	0.010694	0.03434	0.094279	-0.017634	-0.085971	0.066111	0.033533	-0.019672	0.053989	0.06035	-0.0017584	0.052648	0.07384	0.09199	0.16203	0.1516	0.11117	0.14596	0.12627	0.021327	-0.023832	-0.020462	-0.05276	-0.017971	0.045011	0.079327	0.068328	-0.030871	-0.057002	-0.10527	-0.10779	-0.12748	-0.044229	-0.031855	-0.085698	-0.0394	-0.021677	-0.058813	-0.10514	-0.046586	-0.061364	-0.1068	-0.053453	-0.026424	0.027078	-0.0062058	0.0032469	-0.032589	0.010638
0.061958	-0.0094031	0.026666	0.088215	-0.0022763	-0.026093	0.10971	0.021759	-0.042322	-0.010763	-0.01582	-0.1246	-0.053599	0.01213	0.015857	0.076114	0.072767	0.060832	0.072379	0.059057	-0.042698	-0.076104	-0.044275	-0.07276	-0.038492	-0.0067627	0.010437	-0.022379	-0.10448	-0.15256	-0.12906	-0.16289	-0.15556	-0.12842	-0.068255	-0.12935	-0.018573	0.0042438	0.013635	-0.01825	0.041792	0.0075003	-0.046582	0.0052537	0.016947	0.069146	0.035313	0.04775	0.070353	0.13063
-0.034647	-0.091111	0.010275	0.038469	-0.030629	0.029022	0.1485	0.0023242	-0.022638	0.057965	0.039255	-0.049022	0.038002	0.093107	0.038726	0.044784	0.046753	0.037709	0.021686	0.034887	-0.030019	-0.05113	0.0076379	-0.0042172	0.00088988	0.017198	0.034149	-0.017603	-0.066112	-0.083303	-0.03472	-0.065985	-0.053039	-0.050897	-0.0088074	-0.064579	0.033949	0.028698	0.041867	0.021275	0.047733	0.0057963	-0.028303	0.01081	0.016085	0.050111	0.02761	0.017705	0.0494	0.090837
-0.15905	-0.1261	-0.025796	-0.016186	-0.03749	0.012187	0.071001	-0.046795	-0.035643	0.02517	0.029059	-0.031902	0.056615	0.07222	0.04722	0.066835	0.047054	0.037887	0.022822	0.012304	-0.065767	-0.088653	-0.081791	-0.045365	-0.051828	0.0039233	0.028487	-0.003245	-0.070984	-0.10071	-0.094608	-0.094705	-0.067234	-0.051108	0.00047558	-0.057969	0.042147	0.021652	0.076661	0.07772	0.13592	0.073107	0.090447	0.040702	0.034221	0.042792	0.034392	-0.01808	0.027592	0.10491
-0.070009	-0.045836	0.017749	0.0090839	0.0045838	0.058344	0.10667	-0.0067589	0.002758	0.049213	0.020026	-0.062186	0.041214	0.030022	0.01642	0.05083	0.067671	0.069174	0.086169	0.019995	-0.063592	-0.09681	-0.09116	-0.068605	-0.042784	0.0095402	0.042721	-0.0029751	-0.037312	-0.046757	-0.036843	-0.012901	0.013158	-0.015199	0.021792	-0.034013	0.044369	0.054376	0.13655	0.18308	0.26056	0.21258	0.19924	0.11248	0.096925	0.090532	0.08834	0.061172	0.09729	0.17226
-0.036696	0.033078	0.067374	0.059462	0.080764	0.12946	0.12318	0.041174	-0.012839	0.016283	0.010682	-0.058604	0.046179	0.11475	0.072631	0.043443	0.054602	0.019245	0.02595	-0.035795	-0.046042	-0.070589	-0.10027	-0.11042	-0.086245	-0.073676	-0.0034594	0.016715	0.017161	0.0047941	0.025638	0.0087264	0.03956	0.024384	0.10457	0.047011	0.10689	0.11956	0.19451	0.21685	0.32304	0.28833	0.25514	0.13806	0.12843	0.10932	0.066413	0.063924	0.11683	0.088533
-0.014879	0.012788	-0.0030278	-0.017625	0.023248	0.064897	0.094663	0.1326	0.086836	0.095573	0.12582	0.065969	0.11585	0.20626	0.20306	0.16313	0.13883	0.096836	0.055508	1.1693e-05	0.0063414	-0.0122	-0.048609	-0.040574	-0.062352	-0.095901	-0.032357	-0.019118	-0.025336	-0.0063987	-0.015453	0.042193	0.024902	0.028458	0.073809	0.056355	0.080358	0.12268	0.20513	0.21823	0.3144	0.2868	0.30883	0.17192	0.17304	0.15129	0.06193	0.027187	0.042222	-0.003689
0.051434	0.066197	0.020132	0.01917	0.068105	0.051312	0.065023	0.17018	0.087279	0.078579	0.098041	0.083634	0.077433	0.1671	0.12415	0.10516	0.070955	0.027125	-0.021635	-0.048607	-0.0038784	-0.017682	-0.045375	-0.02518	-0.027315	-0.070043	-0.006843	-0.012822	-0.040886	-0.049708	-0.070766	-0.071528	-0.084783	-0.049725	-0.004528	-0.021963	0.019744	0.085307	0.18453	0.1984	0.27465	0.26147	0.23897	0.09193	0.18057	0.13707	0.062694	0.089276	0.11314	0.024351
0.19274	0.1276	0.10739	0.10804	0.091368	0.067423	0.13205	0.20101	0.13121	0.13834	0.23743	0.20498	0.18134	0.25549	0.20014	0.084542	0.062501	0.041967	-0.0010422	-0.04894	0.024228	-0.007604	0.010176	0.043148	0.077604	0.030094	0.13224	0.069895	0.04239	0.0034709	-0.017938	-0.066435	-0.058907	-0.086359	-0.018827	-0.019563	0.039898	0.081433	0.18073	0.15144	0.1856	0.16381	0.1501	0.037689	0.15706	0.12546	0.061615	0.10059	0.1445	0.032341
0.23965	0.16194	0.14455	0.060765	0.076409	0.04037	0.098614	0.15086	0.083008	0.033164	0.18042	0.13497	0.10521	0.18625	0.16212	0.014567	0.027489	0.0063209	-0.018306	-0.044713	0.091237	0.054775	0.083046	0.097627	0.076651	-0.025121	0.05747	0.011036	0.044905	0.07192	0.025521	0.0090511	0.017845	-0.050474	-0.030716	-0.0088606	0.023271	0.059287	0.12303	0.12394	0.10095	0.050531	0.04411	-0.0072185	0.087003	0.12852	0.075698	0.10898	0.15185	0.039856
0.21388	0.1386	0.10147	0.040271	0.053801	0.020328	0.115	0.23188	0.19201	0.19783	0.30677	0.26553	0.19197	0.22282	0.13344	-0.0088958	-0.0079723	-0.042691	-0.071722	-0.086144	0.035969	-0.025158	0.035596	0.081541	0.094872	0.016291	0.057224	-0.012761	-0.001326	0.022367	-0.019459	0.0064794	0.01481	-0.033382	-0.013364	-0.0094128	0.021931	0.057079	0.096994	0.094807	0.038377	-0.00033068	-0.031226	-0.06041	0.05662	0.13392	0.072579	0.15435	0.21889	0.10032
0.18624	0.171	0.14852	0.088851	0.1518	0.06076	0.053828	0.090756	0.047803	0.04936	0.18483	0.20964	0.22899	0.21115	0.09708	-0.033278	-0.01743	-0.091597	-0.047776	-0.065807	0.043562	0.012897	0.043417	0.037266	0.093244	0.054882	0.096557	0.041173	0.076342	0.064839	0.036185	-0.00054279	0.061185	-7.6984e-05	0.027152	0.015433	0.038093	0.022675	0.039805	0.036783	-0.057203	-0.088467	-0.10979	-0.10683	-0.026314	0.064323	0.067932	0.1658	0.24185	0.12577
0.2274	0.20041	0.14044	0.06129	0.087738	0.042762	0.018105	0.038517	0.035702	-0.0028508	0.10085	0.12544	0.16682	0.095027	0.08442	-0.018625	-0.0032715	-0.049561	0.023921	-0.040093	0.013071	-0.039604	-0.037729	-0.02002	-0.003456	-0.045054	0.037372	0.030197	0.044514	0.098461	0.10044	0.077941	0.091461	-0.0057291	0.037572	-0.018793	0.019742	-0.0057285	0.023732	-0.005941	-0.028908	-0.10658	-0.044802	-0.045136	-0.064029	-0.01653	0.04028	0.062627	0.16351	0.077532
0.23762	0.19839	0.099505	0.042455	0.098458	0.062699	0.014728	0.065388	0.0196	-0.038983	0.039614	0.11073	0.16649	0.091817	0.084821	0.0077136	0.028999	-0.072796	-0.03662	-0.10026	-0.070705	-0.11689	-0.09731	-0.076728	-0.060159	-0.089609	-0.060542	-0.040729	-0.015714	0.06784	0.091685	0.10446	0.11425	0.065568	0.044338	-0.011386	0.0068623	-0.01933	0.00031291	0.025686	-0.024279	-0.074289	-0.027386	-0.00075711	-0.075766	-0.017324	-0.0020598	0.021828	0.029802	-0.012128
0.16294	0.14267	0.036659	0.035083	0.08666	0.084054	0.063528	0.14422	0.074351	0.053779	0.10071	0.14827	0.19278	0.12996	0.094193	0.025322	0.036048	-0.055683	-0.05319	-0.078877	-0.098033	-0.16698	-0.16874	-0.13988	-0.072252	-0.058485	-0.014505	0.050344	0.0022894	0.019602	0.054566	-0.0085356	-0.00011263	0.0063037	-0.0058127	-0.059084	0.0080894	-0.055782	0.00049799	0.024011	-0.022074	-0.014131	0.0493	0.027916	-0.016988	0.031685	-0.0019173	0.019717	0.023944	-0.046517
0.18784	0.12213	0.038913	-0.0047675	0.011936	0.001954	-0.0020335	0.0093718	-0.065587	-0.070235	0.013021	0.030685	0.092363	0.031028	0.029629	0.0020391	0.040439	-0.065168	-0.062898	-0.10962	-0.1657	-0.22234	-0.15626	-0.13797	-0.082655	-0.085774	-0.017473	0.031116	0.049074	0.048834	0.079635	-0.001059	0.0064365	-0.026728	-0.044741	-0.097034	-0.043728	-0.11148	-0.042752	-0.030816	-0.035306	-0.037957	0.034793	0.0066801	-0.085201	-0.05107	-0.058097	-0.049725	-0.043498	-0.021995
0.2901	0.16026	0.066805	0.042127	-0.00066056	-0.005766	0.060022	0.13115	0.032552	0.022757	0.077809	0.034233	0.0069122	-0.044105	0.0050565	-0.03448	-1.7352e-06	-0.080741	-0.074185	-0.16894	-0.19915	-0.23483	-0.19549	-0.20429	-0.10494	-0.13535	-0.091606	0.025257	0.066648	0.056564	0.089598	0.053799	0.01949	0.0065324	-0.037927	-0.082924	-0.073746	-0.10931	-0.077415	-0.038654	-0.024466	-0.027635	0.023906	0.026489	-0.021522	-0.028392	-0.044165	-0.075437	-0.089576	-0.095408
0.17259	0.10055	0.056139	0.10671	0.098138	0.074614	0.1246	0.17293	0.056588	0.036721	0.11808	0.069123	0.065874	0.062679	0.096721	0.012126	0.049597	-0.021253	-0.058922	-0.12711	-0.10749	-0.13942	-0.15422	-0.19972	-0.11894	-0.1208	-0.12493	-0.0032246	0.074819	0.064454	0.06781	0.0741	0.087195	0.089077	0.037524	-0.018555	-0.019753	-0.076471	-0.037893	0.021674	0.024811	0.077073	0.097217	0.082733	0.035352	0.0631	-0.017271	-0.058112	-0.081804	-0.08149
0.01863	0.0022913	-0.024693	0.021853	0.030759	0.015385	0.064646	0.15188	0.048966	0.015197	0.065513	0.028631	-0.0092612	0.032803	0.10899	0.046124	0.027716	-0.01661	0.0010532	-0.0085791	0.0009581	-0.031146	-0.075655	-0.1606	-0.16669	-0.15225	-0.09658	0.025478	0.075424	0.10319	0.094391	0.052828	0.038829	0.068068	0.032116	-0.027085	0.0073804	-0.029867	-0.045689	-0.020112	0.015423	0.076092	0.073574	0.083149	0.078043	0.11555	-0.020463	-0.012919	0.017729	-0.036593
-0.035771	-0.032956	-0.041294	0.012811	0.020287	-0.023711	0.0092337	0.060624	-0.0018972	-0.025351	0.029515	0.019999	0.020875	0.06217	0.1172	0.098285	0.059328	-0.033199	-0.019566	-0.030613	-0.016701	-0.051568	-0.084464	-0.16052	-0.21248	-0.22243	-0.15712	-0.052038	0.031107	0.072426	0.056898	0.064806	0.036998	0.050958	0.06301	-0.0073103	-0.010932	-0.005663	-0.0454	-0.070549	-0.019094	0.027967	-0.0058492	0.022452	0.040034	0.019344	-0.1189	-0.08234	-0.042359	-0.10454
-0.15478	-0.066011	-0.064512	0.019947	0.096352	0.062776	0.031652	0.072483	0.050771	-0.044617	-0.0061515	0.031945	0.044502	0.061284	0.14064	0.13302	0.020125	0.0088807	0.04214	0.049078	0.045709	0.045497	-0.081985	-0.090987	-0.11568	-0.085585	-0.01308	0.043521	0.0051525	0.032776	-0.010074	-0.020803	-0.00385	0.042957	-0.010915	-0.026617	-0.027803	0.01851	0.023825	0.063542	0.052807	0.12352	0.086479	0.10544	0.14008	0.10959	-0.048634	-0.047348	-0.045277	-0.12539
-0.2545	-0.16035	-0.10852	-0.041579	-0.01172	-0.0022945	0.0028085	-0.026763	-0.028215	-0.082122	-0.04438	-0.017827	0.072485	0.095677	0.12883	0.14826	0.0026983	-0.033819	-0.0045884	0.096998	0.086403	0.082496	-0.022707	0.016254	-0.064872	-0.057062	0.0093875	0.0060482	-0.053081	-0.013865	-0.069579	-0.029977	0.012879	0.072018	-0.012222	-0.036837	-0.024789	-0.0024722	-0.02605	0.078376	0.083959	0.085561	0.06382	0.09845	0.089283	0.069969	-0.023984	0.02185	0.021736	-0.046672
-0.16775	-0.15751	-0.13693	-0.1174	-0.089035	-0.11848	-0.065603	-0.0416	-0.01379	-0.073871	-0.031938	0.021526	0.065374	0.066634	0.13408	0.2301	0.043758	0.0019214	0.05781	0.12853	0.079544	0.071874	0.0086508	0.035265	-0.03729	-0.052514	0.0016116	-0.053261	-0.17617	-0.14538	-0.19553	-0.141	-0.10426	-0.0088846	-0.14099	-0.15172	-0.10689	-0.057785	-0.094441	0.050911	0.018759	-0.040496	-0.079713	-0.017556	0.062244	0.099387	0.078857	0.14861	0.1614	0.033239
0.0060327	-0.014931	0.0024388	0.011548	-0.046893	-0.10922	-0.12549	-0.19388	-0.14024	-0.15885	-0.1173	-0.070804	0.013704	-0.045973	-0.069195	0.04404	-0.03495	-0.060771	0.015507	0.13288	0.15608	0.098487	0.02656	0.069359	0.035427	-0.066319	-0.005989	-0.061597	-0.19214	-0.18664	-0.23121	-0.11823	-0.013336	0.067783	-0.054196	-0.035957	-0.044216	0.0057241	-0.0016492	0.099856	0.061652	-0.040925	-0.1169	-0.065995	0.061232	0.076151	0.15259	0.18561	0.1923	0.076623
0.0010884	-0.0066113	0.0044189	0.031782	-0.038818	-0.10049	-0.14509	-0.14045	-0.10678	-0.12458	-0.090843	-0.023153	-0.018462	-0.054595	-0.072178	0.013808	-0.068921	-0.040879	0.04165	0.21756	0.20958	0.19952	0.1501	0.18575	0.10685	0.070881	0.076676	-0.087585	-0.22903	-0.19698	-0.27699	-0.13874	0.01151	0.11762	-0.036824	0.0075843	-0.0042332	0.046377	0.021887	0.16228	0.11695	0.0076708	-0.046773	-0.032041	0.057802	0.12338	0.21695	0.2035	0.26058	0.1633
0.09483	0.021467	0.028382	0.05389	-0.064334	-0.1532	-0.12411	-0.10521	-0.10185	-0.025854	0.041596	0.053185	0.045641	0.018495	-0.1107	-0.09111	-0.11164	-0.10001	-0.015558	0.22188	0.21802	0.21261	0.16903	0.13858	-0.0064244	-0.031947	-0.092365	-0.21124	-0.29073	-0.18329	-0.22801	-0.060235	0.04521	0.10397	0.022258	0.06437	0.024364	0.058361	0.01453	0.066556	0.036111	-0.036294	-0.066778	-0.021599	0.080489	0.12061	0.19745	0.17218	0.23423	0.13966
0.20253	0.09584	0.10936	0.10567	-0.051762	-0.13795	-0.13476	-0.1293	-0.10352	-0.05908	0.034923	0.059472	-0.021552	-0.072883	-0.13087	-0.1185	-0.10811	-0.04153	0.045238	0.2216	0.19353	0.20262	0.20181	0.18358	0.051743	0.022342	-0.02517	-0.16336	-0.30634	-0.17089	-0.20646	-0.16378	-0.055673	0.037738	-0.032581	0.024368	0.040722	0.029066	0.034693	0.023986	0.017649	-0.022814	-0.05252	-0.069341	0.06622	0.098151	0.12327	0.11091	0.19959	0.11476
0.19014	0.14732	0.11608	0.12546	-0.03346	-0.080278	-0.12051	-0.10433	-0.12636	-0.046926	-0.0025647	0.0027766	-0.056865	-0.067019	-0.17577	-0.15908	-0.11323	-0.098725	-0.051405	0.15311	0.11747	0.12195	0.16464	0.18073	0.066463	0.027916	0.040138	-0.060982	-0.17022	-0.059656	-0.049952	-0.089168	0.0098933	0.10642	0.1003	0.12779	0.16173	0.15927	0.097123	-0.021169	-0.013415	-0.051651	-0.10229	-0.083553	0.029596	0.056804	0.037403	0.064632	0.072188	0.045371
0.02681	-0.019572	-0.082037	-0.068871	-0.12165	-0.16229	-0.11049	-0.020227	-0.048271	0.0076038	0.092626	0.046252	-0.0032908	0.048164	-0.047771	-0.0073374	0.00059181	0.014004	-0.012665	0.13691	0.026418	0.11724	0.1543	0.15704	0.039767	0.042556	-0.0061135	-0.11342	-0.16797	-0.050485	-0.057421	-0.11647	-0.054709	0.0056638	0.0052365	0.023011	0.073863	0.079901	0.046282	-0.034083	-0.020086	-0.060136	-0.090322	-0.10986	-0.026975	-0.0016997	-0.022913	0.018584	0.049287	-0.028526
0.010643	-0.048336	-0.076477	-0.09827	-0.11545	-0.13684	-0.0043688	0.025414	0.023659	0.095802	0.21148	0.10151	0.074415	0.13313	0.040245	0.020705	0.011878	0.010408	-0.031441	0.028571	-0.046785	0.048466	0.0468	0.0050432	-0.030709	-0.058365	-0.061617	-0.059	-0.075566	8.9451e-05	0.046203	-0.097205	-0.085443	-0.064735	-0.053771	-0.029573	0.071862	0.081064	0.080429	-0.018667	-0.067613	-0.10287	-0.14322	-0.16853	-0.10433	-0.084004	-0.12123	-0.083615	-0.11278	-0.1541
0.092564	0.014359	-0.017448	-0.091683	-0.10907	-0.11758	0.0095294	0.034576	0.048801	0.066702	0.1044	-0.0096668	-0.081924	-0.039947	-0.0059757	0.026371	0.035893	0.11579	0.078029	0.041388	-0.031875	0.051002	0.013465	-0.0067065	-0.007804	-0.016271	0.018412	0.053478	0.071244	0.11388	0.10314	-0.063265	-0.10264	-0.10362	-0.14521	-0.10248	-0.011933	-0.0057695	-7.8433e-05	-0.028927	-0.093972	-0.14234	-0.16935	-0.20738	-0.16278	-0.074086	-0.078921	-0.0016232	-0.035342	-0.093601
-0.066196	-0.037474	-0.075823	-0.088032	-0.012193	-0.05444	0.023862	0.073507	0.080953	0.11811	0.16966	0.10386	0.058279	0.13881	0.1154	0.13006	0.11258	0.131	0.046982	0.0073883	-0.028752	0.027633	0.0071184	-0.010379	-0.024133	-0.0019054	-0.011278	0.042258	0.081838	0.096469	0.041004	0.00021104	-0.059335	-0.069652	-0.04888	-0.025441	0.015565	0.067198	0.073702	-0.01472	-0.096095	-0.098226	-0.11959	-0.18422	-0.13786	-0.025298	-0.059028	-0.037896	-0.082543	-0.094343
-0.097507	-0.09987	-0.098549	-0.1649	-0.09531	-0.13229	-0.0033607	0.014588	0.063974	0.099833	0.17819	0.054421	0.033039	0.092929	0.1013	0.099582	0.10722	0.16669	0.12767	0.057361	-0.0062165	0.060228	-0.0024429	-0.046407	-0.059641	0.019588	0.0071752	0.0024109	0.058385	0.093601	-0.0073045	-0.034371	-0.057088	-0.1128	-0.13959	-0.067362	-0.089369	-0.042791	0.019105	-0.0029141	-0.099887	-0.085303	-0.097677	-0.21489	-0.19123	-0.11749	-0.092944	-0.10551	-0.080877	-0.086546
-0.059199	-0.065756	-0.025319	-0.1341	-0.041266	-0.028529	0.095087	0.09309	0.13839	0.17452	0.21604	0.10133	0.050459	0.080212	0.13924	0.078172	0.10121	0.12916	0.10122	0.016984	0.035343	0.031175	0.011371	0.07099	0.015574	0.090733	0.10089	0.11843	0.086026	0.13093	0.037679	0.0094456	-0.027495	-0.065032	-0.069546	-0.034289	-0.040037	-0.055748	-0.0090312	-0.06495	-0.12455	-0.085455	-0.039561	-0.18505	-0.19692	-0.1529	-0.14304	-0.18089	-0.11034	-0.038541
-0.068916	-0.13287	-0.080469	-0.15222	-0.082786	-0.045301	0.099027	0.075194	0.080464	0.10999	0.063468	-0.016056	-0.041787	-0.0011488	0.042309	0.016661	-0.013183	0.017691	-0.041114	-0.10692	-0.06486	-0.046418	-0.032413	0.090416	0.039001	0.1574	0.19908	0.17964	0.089724	0.1259	-0.015081	-0.040792	-0.063459	-0.085084	-0.081023	-0.0352	-0.068515	-0.0956	-0.028958	-0.081371	-0.1055	-0.071472	-0.038787	-0.18215	-0.16686	-0.13539	-0.12653	-0.1346	-0.027699	0.030511
-0.24999	-0.29835	-0.21002	-0.25531	-0.21032	-0.086691	0.077528	0.052713	0.06108	0.1062	0.046122	0.00037331	-0.003171	0.021269	0.063966	0.047219	-0.017589	0.0030141	-0.0054645	-0.012376	0.045339	0.069118	0.10685	0.19588	0.11578	0.18714	0.17908	0.11046	0.028371	0.060359	-0.015655	-0.030489	-0.0023314	0.022625	0.024514	0.043988	0.067049	-0.028372	-0.0038576	-0.10517	-0.09646	-0.070958	-0.025117	-0.19016	-0.1852	-0.22529	-0.2136	-0.25269	-0.093596	-0.014526
-0.15364	-0.25212	-0.22563	-0.27969	-0.2318	-0.088981	0.056216	0.0052904	0.045296	0.06274	-0.054025	-0.10843	-0.037077	-0.037688	0.027116	0.016437	0.018265	0.050499	0.010507	0.048081	0.095348	0.083439	0.1274	0.22823	0.10098	0.18433	0.20638	0.14705	0.065607	0.12466	0.077454	0.019588	0.0098252	0.0012943	-0.020934	-0.0080246	0.016869	-0.010167	0.0021125	-0.10524	-0.084648	-0.080709	-0.12567	-0.22718	-0.22028	-0.27918	-0.24405	-0.20624	-0.0075048	0.069238
-0.10229	-0.19841	-0.16144	-0.19785	-0.11668	0.038073	0.13	0.045285	0.067614	-0.00043115	-0.14832	-0.13813	-0.044618	-0.0385	0.035115	0.015495	-0.034933	-0.045671	-0.080983	0.017256	0.095457	0.14272	0.22948	0.31358	0.13513	0.15739	0.14128	0.12386	0.032654	0.097622	0.091908	0.027931	0.0074915	0.012048	0.029482	0.025641	0.033649	-0.018695	-0.0049909	-0.13064	-0.084525	-0.02634	-0.02884	-0.12271	-0.15694	-0.22978	-0.24017	-0.25077	-0.088555	-0.020259
0.081869	-0.00030712	-0.020331	-0.042581	-0.037954	0.027099	0.070156	-0.023437	0.01232	-0.067141	-0.23745	-0.23276	-0.13582	-0.12417	-0.068729	-0.037454	-0.11118	-0.094425	-0.13656	-0.0017698	0.023429	0.10415	0.16619	0.19105	0.052787	0.057371	0.052513	0.037373	0.018156	0.019443	0.040104	-0.0096728	-0.014098	-0.035544	0.0090245	0.039927	0.055777	0.039478	0.053179	-0.03378	-0.013327	0.038343	0.024675	-0.039411	-0.13163	-0.16368	-0.25142	-0.25725	-0.14851	-0.04126
0.18861	0.20288	0.16575	0.081326	0.10181	0.096293	0.018512	-0.082938	-0.025472	-0.065602	-0.15142	-0.11182	0.010542	-0.004626	0.031937	0.10996	0.043537	0.028398	0.011303	0.12302	0.064223	0.14431	0.20698	0.20541	0.064875	0.067262	0.021069	0.03103	0.055073	0.113	0.13951	0.1514	0.12256	0.1131	0.10302	0.080827	0.087138	0.062933	0.041392	-0.026545	0.047289	0.089434	0.076543	0.019979	-0.11686	-0.16546	-0.22447	-0.2831	-0.17588	-0.062773
0.32838	0.31921	0.30052	0.23427	0.29369	0.19433	0.098822	-0.047382	-0.010928	-0.057234	-0.13195	-0.10909	0.028119	0.009514	0.017106	0.11372	0.05357	-0.0013978	-0.048228	-0.016975	-0.12677	-0.024557	0.075317	0.13718	0.039728	0.074399	0.092318	0.087455	0.04169	0.14706	0.15287	0.11788	0.12221	0.094533	0.089193	0.050183	0.014405	0.03596	0.11505	0.081374	0.15466	0.1731	0.11272	0.0027502	-0.15987	-0.1881	-0.21141	-0.31064	-0.21338	-0.10618
0.31017	0.29391	0.30098	0.20792	0.19452	0.078358	-0.024988	-0.12973	-0.10498	-0.071908	-0.10334	-0.044764	0.027505	0.0024681	-0.0041717	0.10332	-0.0024189	-0.046256	-0.011928	-0.069335	-0.23492	-0.14597	-0.059865	-0.019216	-0.018461	0.011706	0.049713	0.045919	0.027778	0.06755	0.095888	0.049563	0.099499	0.023102	0.056627	0.028268	0.055516	0.00045756	0.15773	0.14883	0.21937	0.23212	0.20467	0.057044	-0.08014	-0.12886	-0.18236	-0.34738	-0.31759	-0.2776
0.28711	0.31714	0.30451	0.19394	0.15364	0.047472	-0.063504	-0.14979	-0.11409	-0.016055	-0.02331	0.012678	0.03766	0.017766	0.013482	0.14794	0.073279	0.056356	0.066546	-0.063368	-0.21968	-0.18224	-0.10913	-0.045995	0.001001	0.02819	0.040119	0.048564	0.020744	0.034018	0.039265	0.030975	0.070662	-0.020354	0.041843	0.0038546	0.083255	0.050719	0.18838	0.16974	0.22889	0.21794	0.16324	0.056356	-0.035205	-0.070052	-0.14861	-0.26833	-0.2468	-0.22991
0.030015	0.13468	0.18857	0.15385	0.1725	0.12775	-0.0033605	-0.13565	-0.14824	-0.068322	-0.063449	0.014561	0.08959	0.0826	0.10201	0.20959	0.13415	0.069488	0.10212	-0.087424	-0.26749	-0.25081	-0.16787	-0.15232	-0.031916	0.021211	0.054974	0.063865	0.030646	0.044036	0.061562	0.0071877	0.031403	0.018995	0.040774	-0.034086	0.034102	0.029388	0.13811	0.086535	0.18305	0.18872	0.11374	-0.0061569	0.036797	-0.036464	-0.074387	-0.20496	-0.21502	-0.25758
-0.10204	0.018623	0.045148	0.049865	0.070784	0.072054	-0.09692	-0.16273	-0.21124	-0.19484	-0.21716	-0.076731	-0.069261	-0.026522	0.084924	0.16639	0.10876	0.086625	0.097288	-0.086578	-0.25865	-0.30838	-0.21252	-0.18642	-0.082112	-0.030157	0.030607	-0.0068465	-0.098547	-0.10335	-0.071309	-0.13855	-0.074215	-0.062911	0.0088486	-0.047125	0.019343	0.0021057	0.13847	0.062125	0.12316	0.13183	0.083809	-0.0017553	0.068145	0.033012	-0.0080987	-0.094964	-0.15139	-0.2639
-0.19229	-0.045121	-0.041476	-0.083773	-0.091567	-0.036675	-0.19956	-0.19112	-0.21179	-0.18726	-0.15652	-0.021808	-0.069476	-0.003031	0.098818	0.15623	0.095625	0.033175	-0.011426	-0.16022	-0.3264	-0.43397	-0.28008	-0.28052	-0.1872	-0.15061	-0.061212	-0.057472	-0.071927	-0.09348	-0.035153	-0.051642	-0.032774	-0.011665	0.070276	0.044819	0.1392	0.14035	0.18619	0.11868	0.13941	0.12079	0.08164	0.10935	0.19837	0.14806	0.086338	0.031954	-0.093718	-0.19764
-0.1552	-0.010346	-0.0038025	-0.013154	0.0068155	0.064232	-0.061482	-0.036915	-0.10144	-0.091169	-0.08662	-0.035265	-0.051746	0.0090312	0.080125	0.164	0.17608	0.09074	0.0039923	-0.060218	-0.19634	-0.31043	-0.21763	-0.22562	-0.17403	-0.18943	-0.044149	-0.045969	-0.040187	-0.045294	0.053676	-0.036036	-0.054826	0.01451	0.096748	0.021944	0.079365	0.12168	0.11434	0.020222	0.094798	0.094977	0.13874	0.15364	0.18043	0.12348	0.055984	-0.0078885	-0.10209	-0.13554
-0.074926	0.016035	0.02354	0.031045	-0.026817	-0.012746	-0.11251	-0.075507	-0.12607	-0.10797	-0.063037	-0.040136	-0.045096	-0.0058063	0.034677	0.087408	0.13546	0.062136	-0.065885	-0.064596	-0.24614	-0.38051	-0.36437	-0.37013	-0.33019	-0.29067	-0.10793	-0.033944	0.001889	0.011256	0.10753	0.021038	-0.028781	0.08248	0.1321	0.05803	0.077803	0.10917	0.091165	0.034512	0.15116	0.12242	0.1716	0.19051	0.19881	0.11168	0.078366	-0.0077594	-0.091552	-0.11519
0.017571	0.061886	0.047863	0.035103	-0.062971	-0.082757	-0.14432	-0.078362	-0.070388	-0.031921	0.068508	0.044311	0.02121	-0.0073102	0.0088834	0.077764	0.14313	0.089646	-0.0090558	0.039271	-0.17417	-0.28759	-0.29806	-0.25872	-0.30437	-0.27112	-0.13883	-0.08242	-0.038043	0.0092974	0.12774	0.074428	0.067897	0.10324	0.14475	0.086858	0.11258	0.172	0.17311	0.16176	0.17052	0.12648	0.096911	0.14124	0.093899	0.073191	0.093971	0.039336	0.0039192	-0.019842
0.071523	0.066078	0.066616	0.067498	-0.063335	-0.11004	-0.083961	-0.039152	0.018913	0.077988	0.21629	0.082178	0.096481	-0.01142	-0.062887	0.0053971	0.12344	0.051334	-0.033251	0.047532	-0.15513	-0.26403	-0.30581	-0.27118	-0.32366	-0.34837	-0.20548	-0.11921	0.0066833	0.037041	0.1965	0.12602	0.091693	0.082191	0.13369	0.074343	0.095879	0.21084	0.19175	0.18771	0.19314	0.14182	0.076321	0.11084	0.075738	0.052953	0.089313	0.018722	0.0037222	0.041668
0.13135	0.13902	0.13157	0.2045	0.051582	-0.05857	-0.061471	-0.043471	-0.0023941	0.053422	0.21753	0.06207	0.14575	0.01799	-0.035188	0.016329	0.19345	0.13664	0.081171	0.22762	0.035814	-0.078786	-0.2559	-0.21393	-0.30596	-0.35178	-0.23614	-0.13594	-0.060508	-0.082889	0.085616	-0.031776	-0.047797	-0.036094	0.04921	-0.060186	-0.029078	0.092823	0.087316	0.069249	0.1393	0.1219	0.054208	0.035244	0.02875	0.034666	0.05816	-0.012339	0.026448	0.024972
[truncated: 190 more columns]
