# Supplementary material for: Auditory cortical activity elicited by infrared laser irradiation from the outer ear in Mongolian gerbils
Source: PLoS One. 2020 Oct 15;15(10):e0240227. doi: 10.1371/journal.pone.0240227 (PMC7561108; doi:10.1371/journal.pone.0240227)
Supplement: S1 File — (ZIP) [file pone.0240227.s001.zip › Submission2020-06-04/Data set for Figure 3A/Auditory/Auditory_2 s.csv]

-0.076893	-0.08403	-0.11926	-0.068134	-0.043613	-0.016934	-0.025737	0.048368	-0.028514	-0.046035	-0.071102	-0.042039	-0.08003	-0.01179	0.021283	0.063269	0.067009	0.034207	0.024019	-0.023523	-0.036946	-0.045276	0.007431	0.005512	0.015589	0.0050088	-0.019148	-0.021912	0.0045476	0.013984	0.053754	0.043833	0.017455	-0.045498	-0.080432	-0.11028	-0.079276	-0.0078058	0.022824	0.034969	0.041623	0.019858	0.0079992	-0.046552	-0.040324	-0.038447	-0.055936	-0.084042	0.0056502	0.031741
-0.11711	-0.11492	-0.12142	-0.077291	-0.048464	-0.00087968	-0.0083942	0.030405	-0.021775	-0.046042	-0.069227	-0.043346	-0.056181	-0.0061294	0.018598	0.051975	0.05107	0.0026272	-0.018894	-0.048458	-0.051013	-0.04884	0.0071864	0.00069909	0.0016628	-0.031467	-0.039595	-0.053504	-0.017541	0.0062594	0.063157	0.035432	0.012954	-0.035018	-0.067393	-0.10121	-0.05835	0.030004	0.047515	0.052764	0.031246	-0.00086252	-0.041675	-0.082136	-0.066205	-0.029088	-0.045042	-0.045941	0.014821	0.024892
-0.094172	-0.089227	-0.096326	-0.074093	-0.041779	-0.0035802	-0.017074	0.027836	-0.013013	-0.043793	-0.081921	-0.046365	-0.064262	-0.014267	0.025067	0.070337	0.07019	0.044733	0.02548	-0.01347	-0.0047668	-0.012472	0.020239	0.0054899	0.0073296	-0.022986	-0.050262	-0.076518	-0.023327	0.0016739	0.044191	0.023249	0.020166	-0.025957	-0.066659	-0.10461	-0.057357	0.013785	0.015943	0.016742	-0.0094032	-0.029217	-0.059321	-0.09098	-0.07003	-0.038566	-0.046996	-0.051403	0.004496	0.023253
-0.059476	-0.051637	-0.06319	-0.071807	-0.063366	-0.014557	-0.02372	0.040902	0.010465	-0.025154	-0.05996	-0.027909	-0.051543	0.0022964	0.029407	0.085017	0.091201	0.078922	0.045818	0.033037	0.0082314	-0.01108	-0.018174	-0.019857	-0.0074786	-0.028327	-0.016209	-0.016022	0.037546	0.048869	0.084893	0.02866	0.028351	-0.0090989	-0.03181	-0.053096	-0.024822	0.030737	0.015946	0.0012697	-0.016045	-0.024593	-0.060559	-0.074131	-0.054614	-0.036679	-0.015996	-0.0256	0.019839	0.031339
-0.027875	-0.024544	-0.014734	-0.0065878	0.012392	0.062128	0.034683	0.069489	0.041705	-0.015558	-0.05845	-0.019897	-0.028969	0.0028667	0.02122	0.065151	0.066508	0.056219	0.040846	0.037462	0.022288	0.0099035	-0.0033878	-0.012362	0.021643	0.025945	0.018911	0.019613	0.069655	0.058617	0.062978	0.045659	0.050463	0.033351	0.031004	-0.013119	0.012178	0.046405	0.017116	-0.018809	-0.011738	-0.031812	-0.054694	-0.039718	-0.01965	0.0064652	0.030479	0.014122	0.014719	0.038573
-0.03333	-0.035138	-0.0019597	-0.0082644	0.0049932	0.041495	0.030317	0.042821	0.038331	-0.0049813	-0.048313	-0.016615	-0.041745	-0.026998	-0.00028525	0.028164	0.021116	0.02855	0.023832	0.035111	0.041988	0.03925	0.027385	0.012436	-0.0065097	-0.020093	-0.0075045	-0.013693	0.035812	0.057929	0.075142	0.043528	0.050431	0.058724	0.053691	0.022281	0.042681	0.071486	0.02982	-0.0011112	-0.009708	-0.024115	-0.054936	-0.045254	-0.030754	-0.012314	0.0036781	0.020227	0.011162	0.010503
0.020832	-0.016483	-0.023886	-0.048422	-0.045872	-0.023689	-0.011503	0.052655	0.053692	0.025156	-0.028968	-0.0040483	-0.054815	-0.035369	-0.0059445	0.016622	0.018213	0.038406	0.035823	0.038869	0.051172	0.039948	0.023106	0.017355	0.0030186	0.0096501	0.024748	0.037165	0.068803	0.078601	0.069009	0.04118	0.02947	0.039013	0.039572	0.028035	0.035692	0.040765	-0.00736	-0.031564	-0.026337	-0.01497	-0.006981	0.017267	0.028174	0.017278	0.02576	0.023578	0.0036294	0.0011539
-0.032505	-0.042372	-0.05342	-0.018239	-0.02197	0.027077	0.023979	0.085591	0.053256	0.034712	-0.015717	0.0073124	-0.040356	-0.023627	-0.017685	-0.0042441	-0.0016357	0.0029953	-0.0056239	-0.0012239	-0.0022328	-0.01058	-0.0093898	0.001278	-0.0017134	0.0069068	0.0359	0.058744	0.067405	0.071008	0.066502	0.051933	0.037978	0.050938	0.075281	0.065718	0.045652	0.048658	0.0074238	-0.016817	0.0084192	0.0318	0.018388	0.060786	0.053769	0.053349	0.052544	0.047275	0.014471	0.016437
-0.11527	-0.11293	-0.09954	-0.016187	-0.0071478	0.056718	0.060308	0.10094	0.055321	0.053682	-0.029289	-0.0012223	-0.056875	-0.040483	-0.04478	-0.030844	-0.02691	-0.017769	-0.008892	0.0015811	0.016508	0.0058934	0.020511	-0.00149	-0.011482	-0.01612	-0.0066712	0.0026816	0.029464	0.028868	0.029384	0.037833	0.033952	0.039328	0.056133	0.024373	0.0042974	0.010489	-0.013089	-0.021396	0.023739	0.041484	0.030551	0.06915	0.058959	0.062608	0.035675	0.014754	-0.043904	-0.039412
-0.11378	-0.10113	-0.10573	-0.050617	-0.057278	0.03036	0.024666	0.085141	0.037854	0.039005	-0.028872	-0.015624	-0.076907	-0.044319	-0.030062	-0.032866	-0.014649	-0.029495	-0.032628	-0.027695	-0.00701	-0.014599	0.009944	0.0066585	-0.01775	-0.043099	-0.036997	-0.023552	-0.020299	0.0089464	0.031968	0.047469	0.042418	0.049042	0.030603	0.015478	-0.010997	0.00086943	-0.0018222	0.0086355	0.012436	0.013012	0.0042047	0.023489	0.00060432	0.0037348	-0.0058281	-0.039108	-0.085142	-0.054339
-0.08022	-0.082372	-0.078182	-0.023871	-0.025054	0.076156	0.05871	0.093255	0.053269	0.028977	-0.038883	-0.0042516	-0.034547	-0.033129	-0.029994	-0.031564	-0.020554	-0.057395	-0.040927	-0.033133	-0.020001	-0.034605	0.0038426	-0.0091089	-0.01511	-0.022175	-0.025456	-0.028127	-0.02468	-0.01565	-0.014105	0.02464	0.044789	0.055194	0.039804	0.044808	0.021729	0.0040294	0.011538	0.015776	0.029943	0.031547	0.030816	0.048994	0.046851	0.038284	0.021941	-0.026098	-0.07083	-0.040706
-0.059851	-0.030978	-0.001623	0.091825	0.06787	0.16014	0.097337	0.1028	0.030982	0.01586	-0.063707	0.0025614	-0.028813	-0.027446	-0.026471	0.0071545	-0.0036472	-0.054841	-0.037368	-0.018059	-0.018509	-0.031182	0.019752	0.0032405	-0.0084651	-0.033053	-0.040025	-0.041769	-0.03108	-0.022246	-0.014603	0.037578	0.073598	0.08297	0.067411	0.053323	0.023029	-0.003209	0.0085376	0.011043	0.033889	0.031758	0.033846	0.039736	0.011936	0.023666	-0.00098812	-0.083714	-0.10636	-0.037027
-0.041334	-0.020469	0.023668	0.08516	0.07147	0.13544	0.069266	0.048266	0.01721	0.0089341	-0.030194	0.02126	-0.0052356	-0.026805	-0.032709	-0.017927	-0.015251	-0.056817	-0.01157	0.023143	0.01522	0.006827	0.053668	0.026917	-0.011408	-0.034463	-0.048429	-0.046012	-0.047407	-0.036911	-0.020891	0.027762	0.065941	0.073769	0.045343	0.02464	0.018671	0.0084132	0.027223	0.040487	0.071941	0.050052	0.06005	0.039482	0.015034	0.012165	0.00057745	-0.080535	-0.089974	-0.031352
-0.02831	0.0045576	0.035383	0.084868	0.073105	0.10305	0.012857	-0.011395	-0.033625	-0.045902	-0.052473	0.011588	-0.0010948	-0.019742	0.0062046	0.024748	0.0304	-0.0019745	0.040108	0.052774	0.02035	0.0021744	0.049192	0.049096	0.01658	0.012938	0.0024134	-0.0097367	-0.042717	-0.047814	-0.040835	0.011662	0.054455	0.063721	0.05179	0.048294	0.049412	0.067942	0.0768	0.058866	0.049265	0.02383	-0.024071	-0.034541	-0.040078	-0.029783	-0.029259	-0.073003	-0.077291	-0.021191
-0.097911	-0.052474	-0.021875	0.053926	0.051219	0.05961	-0.010556	-0.04858	-0.053902	-0.041214	-0.03608	0.019199	0.03182	-0.0022654	-0.001947	0.049864	0.050102	0.026174	0.070035	0.079034	0.019927	0.006464	0.050189	0.037666	0.0096296	0.024352	0.013016	0.0007912	-0.013945	-0.035399	-0.054652	-0.009337	0.037427	0.053005	0.074292	0.061976	0.049766	0.028437	0.022144	0.0086588	0.011841	0.018718	-0.0038788	-0.017975	-0.034488	0.0045548	0.0062182	-0.021332	0.00057584	0.032161
-0.097418	-0.026153	-0.022389	0.052736	0.04118	0.049987	-0.014185	-0.026452	-0.058262	-0.029384	-0.0099541	0.0071948	0.015148	0.023317	0.036026	0.086448	0.082697	0.073709	0.095601	0.068129	-0.0031984	-0.0012815	0.025072	0.025937	0.0068899	0.011238	0.028286	0.022833	0.0044761	-0.023068	-0.025637	-0.011556	0.010648	0.02356	0.083238	0.042153	0.015479	0.031071	0.009094	-0.023803	-0.016123	0.012942	-0.0046597	-0.0019994	-0.036727	0.013873	0.018202	-0.038187	-0.038365	0.024663
-0.14311	-0.033744	-0.037631	-0.0063378	0.016006	0.014124	-0.044093	-0.063443	-0.054248	-0.048599	-0.0057218	-0.033157	-0.015638	-0.025913	-0.0070144	0.0089252	0.030819	0.049891	0.092319	0.051957	-0.019982	0.0042007	0.013453	-0.002135	0.0041533	0.037677	0.029873	-0.007698	-0.010985	-0.039706	-0.042357	-0.025204	0.0096351	0.017053	0.09349	0.076161	0.045914	0.066961	0.044253	-0.030354	-0.029919	-0.017468	-0.057886	-0.043302	-0.030537	-0.0045847	0.0064136	-0.011642	-0.031307	0.0025452
-0.086574	0.0064127	-0.0080415	-0.003661	-0.0045263	0.0057126	-0.01105	-0.026623	-0.023352	-0.013526	0.021603	-0.010986	0.0039681	-0.0063104	0.0065657	0.0082262	0.01394	0.041105	0.064037	0.038406	0.0028996	0.010008	0.021967	0.016883	0.03449	0.0608	0.055348	-0.0021616	0.0050479	-0.021425	-0.035168	-0.014193	0.024633	0.039935	0.10591	0.092341	0.049227	0.045011	0.0079395	-0.066246	-0.078702	-0.055089	-0.072401	-0.050216	-0.044169	-0.026458	-0.028817	-0.04422	-0.070505	-0.023265
-0.080713	0.0061092	-0.0010669	0.015457	0.019134	0.03393	0.015496	0.0053662	0.0025913	0.015522	0.033364	-0.002909	0.016323	-0.0029421	-0.022389	-0.019346	-0.023912	-0.012311	0.01921	0.011667	-0.0093506	0.030216	0.034883	0.024159	0.042322	0.078808	0.060206	0.026981	0.045535	0.026864	-0.0033889	-0.023186	-0.014754	0.011997	0.058454	0.022099	0.028601	-0.0023492	-0.064959	-0.10981	-0.086502	-0.070062	-0.023961	0.0043339	-0.00042699	0.029577	0.022951	0.010697	-0.01449	0.014404
0.01109	0.055569	0.051896	0.043091	0.0059183	0.017958	0.0065221	0.0028583	-0.014444	-0.0071822	-0.016815	-0.03532	-0.03949	-0.042013	-0.037021	-0.020686	-0.042466	-0.037025	0.0029216	-0.026937	-0.026986	0.0080128	0.037283	0.021121	0.046014	0.077339	0.086298	0.051634	0.066506	0.054422	0.029225	-0.0044279	-0.01317	0.0064593	0.035444	-0.0099104	0.0077982	0.018843	-0.03616	-0.074466	-0.038825	-0.020373	-0.0039641	0.039724	0.046184	0.052154	0.01705	-0.022151	-0.061438	-0.030933
0.0010887	0.024341	0.03902	0.017316	-0.017619	-0.012867	-0.03559	-0.056742	-0.032007	-0.021528	-0.019826	0.00018014	-0.01658	-0.055191	-0.039241	-0.039591	-0.053529	-0.037561	0.019808	-0.0048368	0.0014515	0.024008	0.048472	0.021894	0.038302	0.083129	0.075117	0.026299	0.038691	0.04572	0.026477	0.0043631	0.023524	0.055022	0.027458	-0.012612	-0.0043488	-0.0064823	-0.044867	-0.053742	-0.024156	-0.0065352	0.0025494	0.020541	0.043566	0.041	0.020882	0.0054925	-0.015199	-0.0051761
0.053104	0.0063296	0.029763	0.017342	-0.054802	-0.035595	0.0015152	-0.029421	-0.029552	0.0043661	0.016006	0.031762	0.0084841	-0.020262	0.0017442	-0.00069447	-0.026308	-0.030633	0.011107	-0.017087	-0.0028209	-0.014667	0.02303	0.041189	0.028335	0.065465	0.073673	0.068812	0.03345	0.045984	0.019504	0.0025198	0.007999	0.053074	0.010223	-0.041344	-0.017248	-0.0059992	-0.028838	0.012641	0.065686	0.079011	0.06945	0.060138	0.047818	0.035932	0.038192	0.034877	0.034199	0.044592
0.073034	0.016249	0.029896	0.013703	-0.058034	-0.036383	-0.02646	-0.027307	-0.044051	-0.019137	-0.024335	0.0142	-0.016273	-0.033548	-0.0058934	0.017917	-0.013619	-0.031287	0.034035	0.0076402	-0.014483	-0.025015	0.016073	0.00013968	-0.019463	0.023575	0.054382	0.056578	0.0384	0.06299	0.041703	0.024207	0.011053	0.041736	-0.014145	-0.075629	-0.049596	-0.018689	-0.031444	-0.0072154	0.067905	0.063477	0.046666	0.054627	0.085342	0.064476	0.056278	0.026867	0.014385	-0.021145
0.11838	0.046505	0.046123	0.0064793	-0.072177	-0.060975	-0.048381	-0.039783	-0.055599	-0.046894	-0.036158	-0.0010274	-0.039954	-0.037702	0.011974	0.01546	-0.016825	-0.042838	-0.0071779	-0.048152	-0.055884	-0.08053	-0.016998	-0.014767	-0.015852	0.017841	0.045486	0.029782	0.0087477	0.026043	0.0088831	0.052981	0.03642	0.041194	-0.021856	-0.055171	-0.087198	-0.011197	-0.0045761	0.04606	0.099352	0.1211	0.069986	0.052852	0.075832	0.038649	0.023788	-0.023075	0.0048222	-0.033113
0.10522	0.071623	0.082208	0.055822	-0.012816	-0.0039226	-0.017731	-0.036	-0.037002	-0.043691	-0.027781	0.016292	0.0057071	0.0046635	0.041371	0.028336	0.0063696	-0.026944	-0.0081504	-0.0042437	0.0039217	-0.029962	0.0043181	0.020644	0.024064	0.047125	0.063217	0.052473	0.032696	0.017386	-0.014252	0.017296	0.0011359	0.0080364	-0.01473	-0.036277	-0.073016	0.0055978	0.0039731	0.017297	0.079763	0.09906	0.075927	0.056647	0.079331	0.039656	0.054079	0.010443	0.019166	0.001752
0.068219	0.063299	0.062647	0.046599	0.0014416	0.013522	0.040201	0.03342	0.023783	0.017423	0.035046	-0.012986	0.0047592	0.0071511	0.015401	0.0013619	0.017101	-0.051996	-0.056489	-0.036838	-0.022569	-0.043241	-0.0063057	0.020944	0.025023	0.032757	0.018529	0.038953	0.034224	0.026212	-0.01192	0.037603	0.023461	0.0056992	-0.0089923	-0.022536	-0.053094	-0.010283	-0.0066766	0.0053144	0.053044	0.072288	0.051347	0.023621	0.027567	0.02051	0.014113	-0.03293	-0.010713	-0.050784
-0.01487	0.037222	0.04088	0.038917	0.044818	0.065082	0.031963	0.028275	0.020805	0.0026143	0.014649	0.0047815	0.045828	0.065144	0.040655	0.014993	0.020991	-0.040603	-0.038582	-0.001911	0.017066	0.01839	0.0615	0.028153	0.06272	0.069057	0.046835	0.0064592	0.036152	0.014995	-0.014025	0.022795	0.025489	0.01991	0.0061458	-0.0046768	-0.04609	-0.020336	-0.044168	-0.063378	-0.046588	-0.012258	0.0048361	-0.00077029	0.029019	0.02482	0.016389	-0.040089	-0.033611	-0.070958
0.006152	0.046873	0.038414	0.028431	0.027492	0.013378	-0.0229	-0.049873	-0.02967	-0.030477	0.0058844	-0.017286	0.052905	0.07945	0.043492	0.010364	0.0299	-0.061231	-0.085561	-0.049594	-0.02038	0.0064497	0.061652	0.064975	0.083048	0.076042	0.044822	0.020592	0.022029	-0.0056697	-0.022727	-0.0020368	0.0055767	0.0065536	0.031132	0.044735	-0.0087565	0.0091005	0.011871	0.0090237	-0.0024981	0.040458	0.044143	0.0015552	-0.024962	-0.022619	0.010569	-0.0081899	0.0062192	-0.011422
-0.051705	0.0077499	0.018676	0.023003	0.03011	0.018808	-0.011843	-0.06538	-0.034345	-0.035618	0.0080209	-0.049336	0.014015	0.017282	-0.016906	-0.046401	0.037077	-0.016718	-0.023132	0.013299	0.060024	0.054531	0.11094	0.13482	0.1147	0.075857	0.064569	0.015535	-0.0073102	0.00016123	0.0027052	-0.0045996	0.029145	0.030745	0.062368	0.070548	0.036927	0.0019376	0.023685	-0.0050917	-0.026752	-0.020245	0.019487	-0.02266	-0.062874	-0.061468	-0.01023	-0.021303	-0.014356	-0.0013655
-0.043554	0.001476	-0.02505	-0.010883	0.025478	0.013652	-0.018506	-0.00063327	-0.0010627	-0.0071664	0.047372	-0.0032412	0.026253	0.032677	-0.029965	-0.07724	-0.0068191	-0.062965	-0.068648	-0.022141	0.027326	0.031116	0.090584	0.12572	0.071859	0.027241	0.015745	-0.037736	-0.071269	-0.014676	0.016068	0.031721	0.11033	0.089439	0.077292	0.076843	0.04255	-0.024534	-0.0025497	0.0020231	-0.051992	-0.055762	-0.051879	-0.071343	-0.12365	-0.12324	-0.10358	-0.090047	-0.065371	-0.061835
-0.017016	-0.00076853	-0.012372	0.023442	0.072466	0.039196	-0.0071243	0.0039981	-0.007773	-0.016482	0.0078306	0.019656	0.025422	0.051404	-0.0078415	-0.020277	0.028922	-0.028248	-0.04064	-0.0069928	0.010181	-0.0015704	0.072827	0.11665	0.0613	0.046817	0.07322	0.018528	-0.047683	0.0075026	0.021911	-0.003388	0.066032	0.045072	0.028913	0.025876	0.01569	-0.021202	0.0058594	0.030172	0.0074619	0.0075518	0.001171	-0.016517	-0.067088	-0.10998	-0.10577	-0.10239	-0.08217	-0.049295
0.025756	0.0024051	-0.0091202	0.017143	0.065863	0.019609	-0.0046853	0.011152	-0.0074936	-0.043911	-0.027837	-0.018104	-0.033431	0.00098637	-0.024688	-0.0042515	0.042814	-0.030278	-0.056054	-0.010446	-0.0027327	-0.0092164	0.066595	0.13247	0.044591	0.031021	0.041753	0.042848	-0.036828	0.015545	0.028646	0.036537	0.06517	0.023999	-0.0032359	-0.029781	-0.062684	-0.09111	0.0091197	0.055343	0.067521	0.052504	0.054366	-0.010701	-0.068791	-0.12925	-0.10928	-0.13641	-0.11296	-0.060028
-0.054929	-0.089116	-0.051844	0.012804	0.076593	0.059437	0.083538	0.089445	0.052113	0.014986	-0.0045514	-0.0097974	-0.055266	-0.053002	-0.067762	-0.026374	0.011264	-0.010376	-0.026763	0.0047914	0.037007	0.0129	0.050527	0.11068	0.047042	0.01701	0.02425	0.020367	-0.04577	0.0076586	-0.012303	0.016558	0.036479	0.014166	-0.032052	-0.039054	-0.067801	-0.098841	-0.034051	0.014497	0.0076246	0.013787	0.040419	-0.014616	-0.050858	-0.066934	-0.080557	-0.13645	-0.10612	-0.051899
0.00027698	-0.062037	-0.055467	-0.027549	0.041269	-0.0088434	0.017893	0.033583	-0.001848	-0.024781	-0.011916	0.0078905	0.0093854	0.0060649	-0.051028	-0.023045	-0.034568	-0.08813	-0.096287	-0.043868	-0.021011	-0.01445	0.0077834	0.04998	0.008831	-0.014474	0.0094256	0.030474	-0.035771	0.021329	0.0082843	0.0032236	0.026073	0.033759	-0.04092	-0.045512	-0.061317	-0.089449	-0.027773	0.039917	0.040083	0.058464	0.089156	0.034563	0.015558	0.006776	-0.017004	-0.097133	-0.081253	-0.042954
-0.044261	-0.11053	-0.066696	-0.036519	0.027635	-0.019163	0.059888	0.010675	-0.0060485	-0.0074475	0.023375	0.0005184	0.030172	0.031874	-0.004046	-0.0016589	-0.0028472	-0.049252	-0.06545	-0.047462	-0.025186	-0.030107	-0.0074484	0.010461	0.0068223	-0.016232	0.02758	0.052889	-0.0091938	0.013762	-0.0027242	-0.022772	-0.034657	0.019204	-0.030539	-0.022621	-0.055009	-0.032373	0.008808	0.069563	0.093068	0.13453	0.14653	0.075268	0.064144	0.064037	0.045304	-0.044759	-0.018447	0.025188
-0.06547	-0.10378	-0.076362	-0.064453	-0.034515	-0.018551	0.044858	0.02467	-0.014394	0.0016878	0.0088404	-0.0040255	0.0033777	0.026237	-0.024259	-0.058979	-0.071822	-0.071375	-0.094646	-0.068351	0.016149	0.0064415	-0.0053767	0.030538	0.032844	-0.022898	-0.0032587	0.03269	-0.025826	-0.0002988	-0.0076747	0.022274	-0.028321	0.033991	0.00695	0.038043	-0.014497	0.019078	0.055303	0.090613	0.10834	0.13272	0.15891	0.09206	0.063299	0.056773	0.071537	-0.011339	-0.0031303	0.026582
-0.0991	-0.10165	-0.098268	-0.041313	-0.044436	-0.0036681	0.050781	0.070188	0.038949	0.067756	0.042438	0.029228	0.020289	0.028336	-0.039014	-0.053948	-0.04563	-0.017347	-0.05571	-0.046858	0.017089	-0.023678	-0.064348	-0.041666	-0.035206	-0.086134	-0.057586	-0.03182	-0.052984	-0.0061338	-0.0161	-0.020141	-0.035864	0.033509	0.036742	0.10244	0.083457	0.094496	0.051702	0.074416	0.063506	0.12441	0.1363	0.1228	0.0773	0.091599	0.080276	0.027628	0.050577	0.067441
-0.058009	-0.031919	-0.051006	-0.029925	0.0028763	0.038604	0.055255	0.08983	0.05422	0.023926	0.017912	0.003962	-0.0060142	0.050348	0.029993	-0.0020267	0.025292	0.034554	-0.022597	-0.014147	0.0048603	-0.0165	-0.040205	-0.032546	-0.043981	-0.067047	-0.062461	-0.030543	-0.04108	-0.013369	-0.0016537	-0.022237	-0.058091	0.012881	0.041386	0.084833	0.099608	0.14305	0.10011	0.12175	0.13469	0.15149	0.13627	0.13686	0.076241	0.051812	0.055873	0.028432	0.014612	0.043063
-0.11707	-0.073575	-0.065567	-0.028503	0.00021626	0.067962	0.11118	0.14985	0.12439	0.11205	0.037088	-0.0024214	-0.045576	0.020612	0.041024	0.060236	0.075437	0.10442	0.024622	0.019981	0.039112	0.039455	0.0011989	-0.0040389	-0.031339	-0.073678	-0.11744	-0.077665	-0.057964	-0.07329	-0.043984	-0.026984	-0.067846	-0.0058384	0.051622	0.084493	0.078283	0.14407	0.085702	0.097989	0.11894	0.1536	0.10966	0.1037	0.04554	0.017725	0.025674	0.017773	0.018352	0.053821
-0.12446	-0.085626	-0.078849	-0.02905	-0.012561	0.042344	0.049024	0.11585	0.07827	0.061951	-0.0067934	0.0083845	-0.055964	0.011347	0.033324	0.064432	0.065894	0.10949	0.02079	0.047537	0.07841	0.085323	0.011764	0.033489	-0.047096	-0.088298	-0.15377	-0.073783	-0.048869	-0.047097	-0.03198	-0.03062	-0.084845	-0.053613	-0.001877	0.033797	0.079371	0.1186	0.084802	0.11521	0.11342	0.11099	0.09502	0.096846	0.038718	0.037229	0.067877	0.063839	0.036722	0.052268
-0.092743	-0.045743	-0.064224	-0.026774	0.011067	0.0028538	-0.02247	0.054588	0.066453	0.018034	-0.016559	0.0004171	-0.021345	0.032686	0.070903	0.12676	0.13691	0.10981	0.02123	0.071792	0.070845	0.070792	0.032033	0.041119	-0.044176	-0.082389	-0.11467	-0.051995	-0.0093682	-0.032556	-0.01389	-0.049455	-0.081285	-0.11785	-0.042471	-0.024737	0.022854	0.058472	0.078241	0.076707	0.064103	0.065896	0.039499	0.047961	0.015934	0.037748	0.081084	0.10924	0.072305	0.081809
-0.017209	0.0024026	-0.004617	-0.0029267	0.067313	-0.0060624	-0.034872	0.032287	0.0082555	-0.038388	-0.017403	0.0039888	-0.018427	0.052413	0.063691	0.09414	0.057793	-0.0011081	-0.07226	-0.0023179	0.0096361	0.050443	0.035552	0.093931	0.010268	-0.037284	-0.061077	0.0041012	-0.01742	-0.022811	0.0016126	-0.020308	-0.066497	-0.094984	-0.071787	-0.063463	-0.02365	0.035946	0.071092	0.093273	0.085619	0.062329	0.03227	0.009109	-0.0011034	0.030702	0.072662	0.09505	0.060162	0.03316
-0.0091048	0.022683	-0.018631	-0.025346	0.0092054	-0.05826	-0.084331	0.0062354	0.0011978	0.0039946	0.0022061	0.042657	0.017066	0.082043	0.038499	0.08101	0.0074494	-0.063466	-0.13213	-0.046582	-0.018238	-0.0012119	-0.0071634	0.045823	-0.0023682	-0.054565	-0.062098	-0.0031766	-0.026284	-0.039847	-0.012338	-0.029006	-0.037464	-0.064781	-0.067576	-0.059612	-0.020423	-0.00086295	0.039145	0.052172	0.028428	0.030941	0.056521	0.036742	0.058963	0.11052	0.15271	0.13584	0.10087	0.069044
0.08146	0.091031	0.042334	0.035948	0.055386	-0.033386	-0.062265	0.019222	-0.016085	-0.070813	-0.011478	0.031667	-0.0072321	0.070531	0.066958	0.070269	0.0041921	-0.074022	-0.13207	-0.048681	-0.03016	-0.020426	0.014695	0.062985	-0.01358	-0.057705	-0.038693	0.010156	0.012604	0.04858	0.078884	0.024202	0.0096178	-0.045454	-0.042645	-0.051571	0.0046618	-0.0026979	0.041613	0.027174	0.0068049	0.015651	0.065718	0.043088	0.058894	0.1029	0.12075	0.090181	0.056554	0.022885
0.078796	0.13177	0.07438	0.032053	0.054105	-0.019998	-0.090641	-0.030508	-0.041399	-0.085189	-0.036161	-0.0070003	-0.020874	0.040084	0.022883	0.044058	-0.010623	-0.075845	-0.13346	-0.077798	-0.092846	-0.052035	0.0040811	0.068133	0.05831	0.026471	0.043801	0.021461	0.011468	0.036047	0.082505	0.013569	0.01436	-0.029365	-0.05555	-0.05385	-0.025712	-0.033428	0.0038695	0.0032267	-0.028692	-0.021512	0.049755	0.029027	0.016822	0.043501	0.095493	0.048773	0.022508	0.021139
0.055045	0.075065	0.043457	0.03555	0.065873	-0.012457	-0.033471	-0.010954	-0.04508	-0.10433	-0.026092	0.0066113	-0.0010272	0.046282	0.028969	0.037942	-0.057159	-0.077208	-0.12619	-0.093874	-0.1131	-0.055285	-0.0093507	0.049758	0.028074	0.0052994	0.020381	0.018167	0.0042814	0.051834	0.10143	0.043454	0.019982	0.034644	-0.028592	-0.014416	0.021295	0.020847	-0.012211	0.04382	0.0078703	0.016305	0.090513	0.091907	0.055578	0.088794	0.12067	0.025504	-0.0017597	0.027194
0.035183	0.082175	0.036134	0.028038	0.025978	-0.015618	-0.049777	-0.018982	-0.03879	-0.069283	-0.011488	0.012582	-0.00039486	0.014399	0.0093224	0.025991	-0.010611	-0.01115	-0.023334	-0.025524	-0.029637	-0.012011	0.031071	0.065821	0.072435	0.02207	0.047966	0.034278	0.03902	0.068608	0.14475	0.072182	0.052828	0.051968	0.021428	0.021626	0.056797	0.049961	0.0029468	0.030659	-0.0097923	0.012123	0.10945	0.13657	0.09917	0.13159	0.13867	0.017039	-0.015093	0.029087
0.020678	0.06408	0.058433	0.092152	0.06197	0.005522	-0.019032	-0.030343	-0.065052	-0.096113	-0.011126	-0.032743	-0.038871	-0.037948	0.0064786	0.024615	0.046	0.068799	0.054749	0.031805	0.023899	0.015082	0.035628	0.093595	0.094427	0.044841	0.099529	0.082099	0.077835	0.1325	0.19828	0.12067	0.10857	0.092678	0.046748	0.031316	0.043646	0.053836	0.0041114	0.032718	0.00274	0.0031067	0.058756	0.086951	0.034498	0.067047	0.067578	-0.055096	-0.047785	-0.0097844
-0.074685	0.00065948	-0.019033	0.044449	0.056231	0.016588	0.0083777	-0.00020902	-0.036503	-0.042193	0.02206	-0.039958	-0.02658	-0.015694	-0.0070582	-0.0083618	0.04772	0.075204	0.0070851	-0.028197	-0.0082956	-0.076978	-0.083821	0.022669	0.057444	0.03482	0.12324	0.11386	0.046952	0.073595	0.085851	0.032787	0.036326	0.092975	0.041164	0.041476	0.053017	0.07247	-0.0055667	0.040853	-0.0013029	-0.019714	0.023237	0.083674	0.027854	0.092081	0.10746	0.010127	-0.013721	0.030457
0.012095	0.030642	-0.025629	0.049461	0.046577	0.0021837	0.042986	0.065975	0.0030845	0.028364	0.052695	-0.011626	-0.045082	0.0065967	-0.019444	-0.031354	0.026085	0.078887	0.0048909	0.010437	0.036541	-0.061767	-0.051293	0.021883	-0.0025912	-0.023834	0.060384	0.093211	0.032502	0.073074	0.10942	0.076575	0.049877	0.1068	0.062112	0.032417	0.054639	0.055322	-0.029747	-0.014149	-0.042153	-0.0495	-0.0048827	0.053601	0.065509	0.14919	0.11368	0.023658	0.010351	0.0063445
0.13156	0.10765	0.033648	0.05242	-0.015491	-0.017396	0.023201	0.061949	-0.0012356	0.051565	0.026205	-0.044494	-0.11867	-0.03742	-0.071309	-0.096559	-0.0031271	0.07812	0.009606	0.027851	0.076959	-0.017586	-0.028499	0.012351	0.03148	0.0051487	0.06359	0.069078	0.0091987	-0.0052537	0.065061	0.029642	0.021972	0.097975	0.10279	0.033192	0.049921	0.038357	-0.031693	-0.091131	-0.10331	-0.11633	-0.059676	-0.023325	0.02213	0.085542	0.051278	0.017108	0.0084404	-0.013369
0.14345	0.060744	0.015112	0.012134	-0.051041	-0.037178	0.033215	0.029968	0.0071004	0.028192	0.01131	-0.055627	-0.1097	-0.010122	-0.01625	-0.069219	0.02956	0.12275	-0.0074582	0.036681	0.076722	-0.028868	-0.072981	-0.041126	-0.036705	-0.0067195	0.052764	0.077193	0.032704	-0.024042	-0.0072668	-0.048573	-0.049273	0.030559	0.061362	-0.0096786	0.014371	0.0047721	-0.040543	-0.070921	-0.087395	-0.10339	-0.091453	-0.076969	-0.091294	0.01047	0.020876	0.026397	0.027198	0.035008
0.074603	-0.027791	-0.070425	-0.10374	-0.1356	-0.096733	-0.025673	-0.010727	-0.039673	0.0024162	-0.00089115	-0.0091546	-0.063302	0.057642	0.001924	-0.087497	-0.043643	0.089675	-0.021673	0.029209	0.084164	0.049401	-0.015644	-0.0066133	-0.030574	-0.013955	-0.0097627	-0.019369	-0.067268	-0.12461	-0.099707	-0.12666	-0.10142	-0.0033432	0.072136	0.052893	0.075894	0.053363	-0.029701	-0.081032	-0.11333	-0.088876	-0.1038	-0.093016	-0.10049	-0.026921	-0.028236	0.025242	0.032585	0.036018
0.20015	0.089691	0.06154	0.0079428	-0.084651	-0.052835	-0.047077	-0.054401	-0.032659	0.016102	-0.019686	0.02776	-0.03515	0.0088076	-0.054324	-0.083779	-0.052597	0.069127	0.021807	0.078095	0.091447	0.084062	0.06144	0.048757	0.034135	0.058664	0.014357	-0.013468	-0.054088	-0.10652	-0.080964	-0.06499	-0.046004	0.025733	0.12028	0.14871	0.14541	0.12011	0.023098	-0.046601	-0.11042	-0.073197	-0.11548	-0.093902	-0.075029	-0.033802	-0.042128	0.020894	0.059045	0.046703
0.14478	0.084768	0.069594	0.034578	-0.047228	-0.031647	-0.050664	-0.048986	0.0069915	0.0016272	0.026469	0.068889	0.025847	-0.0055525	0.00741	-0.036162	-0.02519	0.068026	0.023087	0.030403	0.055824	0.081877	0.018371	0.03532	0.071812	0.074702	0.022743	0.014851	-0.019412	-0.10288	-0.096435	-0.089103	-0.052077	0.025175	0.14623	0.21033	0.18138	0.15119	0.05863	-0.015067	-0.084773	-0.03489	-0.091066	-0.087529	-0.12722	-0.12304	-0.10851	-0.05068	-0.0026846	0.045756
0.10761	0.094249	0.07264	0.041743	-0.051053	-0.065176	-0.10584	-0.10643	-0.02574	-0.020119	0.0216	0.067231	0.076787	0.0099446	0.078977	0.053459	0.073177	0.11496	0.068205	0.047649	0.053396	0.038306	-0.0071168	0.054687	0.07067	0.063351	0.036888	0.039648	-0.0047197	-0.059115	-0.075272	-0.072381	-0.05312	0.008789	0.11095	0.20642	0.15589	0.151	0.062153	0.018626	-0.069054	0.028794	-0.023294	-0.031063	-0.069099	-0.051585	-0.068521	-0.072287	-0.011814	0.048418
0.16002	0.16805	0.14769	0.13434	0.0092652	0.0019553	-0.053615	-0.046412	-0.01331	0.01693	0.037797	0.043557	0.0099445	-0.07717	0.015393	0.0037906	0.00012882	0.062706	0.045692	0.011958	-0.0030661	0.024314	-0.021494	0.063478	0.058664	0.01645	-0.01562	-0.0047407	-0.076137	-0.10035	-0.10431	-0.090093	-0.070554	0.002803	0.063067	0.22062	0.15831	0.14512	0.056877	0.036431	-0.06211	0.023633	-0.014135	-0.00613	-0.015629	-0.028497	-0.034232	-0.032384	0.0052689	0.028134
0.16477	0.18331	0.14296	0.16079	0.036931	0.030534	-0.035593	-0.0091842	0.018979	0.020297	0.02969	0.021155	-0.0068493	-0.11933	-0.01322	-0.012797	-0.0053283	-0.015797	-0.021224	-0.074752	-0.072205	-0.063875	-0.059689	0.010694	0.04204	0.025535	0.0069042	0.082043	0.012931	-0.011027	-0.071469	-0.033565	-0.078973	-0.018893	0.029159	0.20228	0.11251	0.086271	0.039648	0.049551	-0.046436	0.025844	0.039292	0.037003	0.0068577	0.026344	0.032637	0.011164	0.039725	0.083608
0.13073	0.11132	0.072955	0.067455	-0.036719	-0.028535	-0.038529	0.016659	0.029503	0.022019	0.052757	0.029225	0.0014209	-0.0649	0.041168	2.5776e-05	-0.0054629	-0.025065	-0.037073	-0.074997	-0.092934	-0.074927	-0.069935	-0.0017991	0.026733	0.022632	0.010666	0.06773	0.0041254	-0.051418	-0.093023	-0.09731	-0.15771	-0.12633	-0.095336	0.037446	-0.035399	-0.042343	-0.045957	0.01939	-0.024922	0.059969	0.09517	0.07264	0.01417	0.05978	0.095019	0.085397	0.078362	0.1218
0.12145	0.084323	0.082573	0.08397	-0.042385	-0.011548	-0.0030577	0.0097088	0.0091769	0.032227	0.026158	-0.017425	-0.013247	-0.034517	0.065621	0.039112	0.062308	-0.0015669	-0.012893	-0.067596	-0.1138	-0.13488	-0.087842	-0.031756	0.0096191	0.016909	0.031201	0.04903	-0.023555	-0.070918	-0.11305	-0.077364	-0.11442	-0.11423	-0.094631	0.024808	-0.072129	-0.052525	-0.048442	-0.0024804	-0.029982	0.068099	0.10155	0.084743	0.094052	0.17793	0.17651	0.13407	0.12403	0.16031
0.041762	0.020795	0.031376	0.03021	-0.02694	0.02896	0.059462	0.060842	0.042653	0.050017	0.02253	-0.024456	-0.050404	-0.062117	-0.0025687	0.002525	-0.0024693	-0.054112	-0.02647	-0.053363	-0.10334	-0.094647	-0.0055231	-0.0044164	0.009331	0.048249	0.047149	0.043465	-0.022022	-0.059852	-0.1213	-0.089029	-0.098377	-0.097108	-0.10145	-4.7526e-05	-0.066619	-0.087849	-0.090291	-0.031024	-0.021639	0.051569	0.077434	0.10163	0.11577	0.16846	0.19347	0.1646	0.1379	0.17782
-0.1024	-0.095275	-0.079842	-0.041568	-0.060013	-0.026292	0.0017919	-0.0021942	0.013833	0.0078053	0.030626	0.00086499	0.033455	0.010878	0.018745	0.032795	0.045656	-0.054645	-0.011493	-0.034762	-0.092084	-0.098227	0.058193	0.034688	0.070016	0.14706	0.14005	0.068937	0.019939	-0.0096009	-0.071549	-0.03931	-0.02512	-0.042815	-0.0053118	-0.0041484	-0.059188	-0.067429	-0.07855	-0.074702	-0.034319	0.079558	0.098642	0.13048	0.16577	0.21143	0.1501	0.089851	0.088687	0.13193
-0.035258	-0.039241	-0.011072	0.055047	-0.011007	-0.047939	-0.012378	-0.03528	-0.031393	-0.0064316	0.026701	-0.014763	0.00046313	0.0072997	0.020112	0.063057	0.099938	0.027692	0.021512	0.023737	-0.027368	-0.053231	0.096886	0.09506	0.10446	0.12851	0.099356	-0.0053815	-0.053422	-0.099071	-0.11196	-0.095811	-0.066857	-0.08981	-0.038657	-0.042438	-0.067663	-0.055571	-0.041858	-0.061415	-0.018646	0.11881	0.12417	0.16001	0.19922	0.18488	0.11117	0.087303	0.077081	0.12134
-0.13821	-0.043065	-0.034421	0.041451	-0.01932	-0.012448	-0.023456	-0.027488	-0.023482	0.019869	0.026401	-0.010804	0.046691	0.043104	0.045137	0.10176	0.12839	0.028481	0.031457	0.053999	0.02375	0.0092847	0.14875	0.1249	0.096581	0.11267	0.059077	-0.056596	-0.093154	-0.12197	-0.11054	-0.078905	-0.05784	-0.064659	-0.023058	-0.059003	-0.075177	-0.02168	-0.027199	-0.049426	-0.025926	0.097505	0.10362	0.13524	0.17533	0.1846	0.057119	-0.037022	-0.0176	0.043167
-0.15618	-0.066528	-0.079519	-0.020369	-0.058613	-0.041259	-0.062548	-0.062076	-0.034335	0.026568	0.032336	0.034361	0.087407	0.046919	0.015129	0.057412	0.050359	-0.018567	0.038698	0.076938	0.051192	0.043441	0.1963	0.13203	0.11192	0.16755	0.13003	0.030284	-0.031815	-0.071717	-0.094326	-0.085164	-0.12326	-0.03008	0.026403	0.00033833	0.011206	0.059641	0.013447	0.0054459	0.0048267	0.084775	0.10545	0.13703	0.13703	0.12324	0.050963	-0.016338	0.011439	0.025875
-0.054148	0.0051352	-0.0021782	0.039444	0.012655	-0.035453	-0.078853	-0.11137	-0.10025	-0.028819	0.021115	0.045995	0.11407	0.092193	0.054769	0.085874	0.083352	0.0039208	0.015625	0.048022	0.0048544	-0.017339	0.085051	0.054618	0.04807	0.13905	0.074044	0.049687	-0.0036279	-0.047815	-0.12692	-0.040467	-0.10608	-0.029417	0.049973	0.056276	0.052584	0.12232	0.08111	0.076488	0.012785	0.038467	0.047247	0.071199	0.040683	0.075512	-0.0063369	-0.069279	-0.038515	-0.065898
-0.025784	0.016898	-0.021698	-0.001395	-0.03774	-0.058128	-0.1123	-0.1352	-0.11382	-0.049857	-0.050654	0.013202	0.1183	0.095406	0.12243	0.13719	0.10984	0.04871	0.035306	0.060526	0.05077	0.041059	0.088448	0.065282	0.0064211	0.083537	0.032924	0.024104	-0.054526	-0.091837	-0.1826	-0.13103	-0.20869	-0.067654	-0.00072854	0.082276	0.068922	0.13436	0.073898	0.088038	0.030097	0.057024	0.080939	0.12364	0.059119	0.061792	0.0019221	-0.040217	-0.038538	-0.022827
0.01319	0.065187	0.0034719	-0.041062	-0.029981	-0.018699	-0.099515	-0.14184	-0.070729	-0.082325	-0.11166	-0.030949	0.10331	0.052118	0.10051	0.11328	0.084206	0.020418	0.055429	0.090425	0.04414	0.034147	0.059633	0.026018	-0.045701	0.081369	0.088415	0.14571	0.035508	0.0074787	-0.06476	-0.073232	-0.14781	0.035748	0.091433	0.1174	0.12501	0.16534	0.1004	0.12241	0.072825	0.071447	0.091637	0.11376	0.042457	0.066437	0.028097	-0.093212	-0.094296	-0.063715
0.075072	0.067101	0.01662	-0.015635	0.023609	0.002762	-0.047271	-0.12138	-0.078791	-0.13452	-0.14763	-0.063415	0.038444	0.0090696	0.068494	0.091999	0.061438	0.019447	0.035101	0.063355	0.022619	0.017813	0.031663	0.011505	-0.046497	0.057195	0.069583	0.18087	0.10095	0.075869	-0.031066	-0.049954	-0.094368	0.047495	0.092846	0.1828	0.20166	0.136	0.074752	0.072476	0.0048394	-0.030143	0.028445	0.078816	0.030502	0.0074961	0.0079685	-0.052033	-0.05679	-0.048673
0.049875	0.074806	0.020499	-0.0084916	0.012861	0.021533	-0.057288	-0.1324	-0.13978	-0.19626	-0.22253	-0.12325	0.011318	0.030747	0.093937	0.11592	0.088569	0.014373	-0.023741	-0.0043637	0.009757	0.026585	0.029377	0.058622	-0.0079975	0.053819	0.039607	0.10227	0.052063	0.076108	-0.025546	-0.078376	-0.069116	-0.0067561	0.0265	0.070546	0.12839	0.032023	-0.0024339	-0.048697	-0.096352	-0.11802	-0.037948	0.019276	-0.0080977	-0.016131	-0.069509	-0.13056	-0.14709	-0.097633
-0.045128	-0.011276	-0.086932	-0.078337	-0.068093	-0.031737	-0.097301	-0.081351	-0.051631	-0.12428	-0.17135	-0.08792	0.00072369	0.0041649	0.071585	0.075697	0.024135	-0.052447	-0.1099	-0.10409	-0.069373	0.017961	0.050501	0.10391	0.055936	0.073081	0.038286	0.054551	0.0022394	0.017363	-0.042754	-0.12167	-0.089831	-0.035002	-0.0061555	0.067854	0.12671	0.031554	0.018375	-0.045236	-0.069286	-0.069868	0.01135	0.024264	0.0067018	-0.077089	-0.14883	-0.21618	-0.24247	-0.1805
-0.054857	0.041111	-0.01571	-0.021324	-0.050596	0.010736	-0.071844	-0.07454	-0.050777	-0.10729	-0.1299	-0.053815	-0.015052	0.034361	0.06577	0.0763	0.017384	-0.034927	-0.081098	-0.08223	-0.083964	-0.032975	0.0039486	0.023823	0.030139	0.054277	0.034822	0.089634	0.082254	0.086779	0.047243	0.017395	-0.015858	-0.0011052	0.023814	0.074473	0.12962	0.028292	0.032212	-0.054988	-0.09905	-0.16521	-0.034669	-0.073348	-0.048148	-0.11413	-0.1139	-0.21514	-0.19296	-0.14947
-0.1403	-0.023258	-0.09797	-0.072647	-0.069901	-0.0015223	-0.047941	-0.031582	-0.044747	-0.072265	-0.06937	-0.051517	-0.0020516	0.038635	0.050738	0.050273	0.0060139	-0.046816	-0.10875	-0.15203	-0.13729	-0.096162	-0.025026	-0.0048875	0.066834	0.063919	0.0011733	-0.015314	0.048757	0.015586	0.0026317	0.067836	0.052789	0.0018251	0.00070859	-0.012123	0.05464	-0.029258	-0.039177	-0.1187	-0.15302	-0.26396	-0.14996	-0.16596	-0.1288	-0.13379	-0.15946	-0.19268	-0.15566	-0.1103
-0.11665	0.012411	-0.058879	-0.07043	-0.074655	0.0096989	-0.063876	-0.050077	-0.047813	-0.062675	-0.095741	-0.076519	-0.038646	-0.0032798	0.0078019	0.017618	0.011733	-0.011648	-0.096986	-0.13661	-0.12156	-0.11754	-0.076663	-0.036394	0.040024	0.043122	-0.023253	-0.04315	0.01837	-0.021638	-0.025024	0.040484	0.016872	-0.011808	-0.0031995	-0.017886	0.032908	0.020616	0.0013467	-0.066588	-0.069495	-0.11413	-0.05435	-0.071938	-0.056643	-0.095961	-0.11651	-0.12937	-0.099409	-0.038032
-0.045264	0.052543	-0.015627	-0.045632	-0.025122	0.012779	-0.015342	0.036327	0.071835	0.015338	-0.025822	-0.076993	-0.13527	-0.093404	-0.10569	-0.059435	-0.035267	0.011519	-0.077628	-0.086761	-0.12753	-0.11898	-0.087921	-0.061037	0.017	0.050796	-0.027585	-0.055464	-0.014803	-0.065161	-0.078191	0.024603	0.0057753	-0.016222	0.0060939	0.040899	0.019949	0.056214	0.044427	-0.014663	-0.045949	-0.065978	-0.031438	-0.029267	0.014435	0.0048524	-0.0066484	-0.05412	-0.049791	-0.00079527
-0.0040978	0.14872	0.12414	0.12053	0.098685	0.1213	0.049338	0.033044	-0.0022122	-0.031705	-0.035618	-0.12083	-0.15309	-0.092284	-0.12535	-0.065817	0.012908	0.065932	0.047582	0.048504	-0.038553	-0.061727	-0.058863	-0.048157	0.038024	0.10579	0.035727	0.012737	-0.0030537	-0.0684	-0.077465	-0.0039242	-0.036916	-0.042359	-0.023607	-0.024376	-0.0375	0.019998	-0.031197	-0.087428	-0.14015	-0.13705	-0.14725	-0.094634	-0.028208	0.038079	0.024956	0.031741	0.063331	0.13841
0.031801	0.15337	0.13491	0.16979	0.17615	0.14224	0.091829	0.098164	0.017201	-0.0074282	-0.02995	-0.11873	-0.14844	-0.094349	-0.12657	-0.056068	0.0103	0.043271	0.010282	0.013528	-0.022461	-0.038277	-0.050264	0.011912	0.069609	0.092779	0.029122	-0.011429	-0.046527	-0.09228	-0.071178	-0.012796	0.025175	0.044196	0.047641	0.026877	0.031632	0.077964	-0.016766	-0.058324	-0.10314	-0.097585	-0.16153	-0.077759	-0.024185	0.042388	-0.020492	0.030533	0.020851	0.10516
0.092867	0.14559	0.13915	0.17647	0.13543	0.12835	0.105	0.11542	0.04281	0.039599	-0.03821	-0.051622	-0.12283	-0.027592	-0.074074	0.014223	0.024929	0.081686	0.029193	0.062955	0.022246	0.025101	0.0334	0.12467	0.12164	0.15085	0.11705	0.040591	-0.03778	-0.063712	-0.060236	-0.0596	-0.04099	-0.033442	0.014948	0.034216	0.0032419	0.053873	-0.025072	-0.075157	-0.12293	-0.068871	-0.095721	-0.0017632	0.051487	0.052937	-0.050686	-0.0014256	-0.042516	-0.0090715
0.064772	0.12255	0.086469	0.16981	0.10429	0.1066	0.10759	0.14506	0.044766	0.039422	-0.047176	-0.082575	-0.16014	-0.01837	-0.037362	0.04722	0.015615	0.068564	0.054015	0.056177	-0.01737	0.024423	0.06637	0.10777	0.10515	0.13085	0.13195	0.06719	-0.012382	-0.0054202	0.021329	-0.0026281	-0.016824	-0.075786	-0.026717	-0.0023511	-0.033573	0.00027327	-0.0085783	-0.094938	-0.16824	-0.12454	-0.12486	-0.029189	0.046187	0.073662	-0.06361	-0.043295	-0.12329	-0.11649
0.01806	0.096057	0.060938	0.14662	0.087912	0.10173	0.085835	0.078431	-0.056209	-0.022616	-0.091742	-0.11247	-0.10903	0.040082	0.036706	0.0917	0.044146	0.064494	0.084694	0.062234	-0.0019141	0.030871	0.062759	0.081095	0.061789	0.090798	0.11102	0.081623	0.013383	0.038831	0.081668	0.03371	0.038269	0.014972	0.059459	0.036524	0.064129	0.04688	0.024398	-0.053223	-0.067862	-0.029045	-0.019624	0.053708	0.082416	0.03053	-0.14489	-0.077892	-0.15593	-0.14576
0.048102	0.09107	0.044318	0.10676	0.10523	0.13654	0.12572	0.10875	0.010525	-0.025884	-0.10818	-0.062839	-0.068347	0.019508	0.045232	0.078435	-0.0055469	0.042548	0.033317	0.027109	0.023173	0.047488	0.087042	0.11944	0.088475	0.046509	0.078047	0.054723	0.013534	0.062686	0.12907	0.098412	0.1004	0.13024	0.13264	0.093731	0.12666	0.07515	0.080981	0.028873	0.066989	0.04478	0.096841	0.12803	0.13129	0.042823	-0.093632	-0.045605	-0.13419	-0.11601
-0.080956	-0.001475	-0.044346	-0.0011959	0.063345	0.14234	0.13906	0.15189	0.045075	-0.0097307	-0.082513	-0.068176	-0.10263	-0.031456	-0.016953	0.015384	-0.022549	0.046623	0.068891	0.079798	0.058975	0.064386	0.095587	0.11764	0.092482	0.058921	0.085199	0.051046	-0.00016403	0.027408	0.054404	0.017651	0.025827	-0.0050492	0.012982	-0.0057689	0.03016	-0.026467	0.068846	-0.0096702	0.025644	-0.017368	0.039552	0.068593	0.087078	0.038418	-0.05582	-0.020528	-0.13565	-0.15462
-0.10533	0.010259	-0.010946	0.066761	0.10843	0.15613	0.13206	0.14471	0.011077	-0.0047965	-0.030245	-0.060468	-0.065141	-0.010601	-0.011405	0.0083672	0.0048564	0.051843	0.079349	0.10863	0.093107	0.12416	0.093631	0.10878	0.072244	0.034883	0.039126	0.07179	0.036645	0.09844	0.10008	0.08835	0.067663	0.042488	0.02338	-0.013838	0.013161	-0.039466	0.044447	-0.028078	0.057593	-0.019488	0.026664	0.075094	0.069197	0.058075	0.038066	0.078116	-0.016311	-0.0055087
-0.016432	0.042481	0.013695	0.063714	0.11283	0.13598	0.13248	0.1704	0.040088	0.023715	0.034051	0.0029311	-0.0027134	0.032554	-0.0080614	0.010394	0.037032	0.071925	0.059902	0.085691	0.058007	0.07614	0.056905	0.12746	0.10435	0.087939	0.083321	0.062738	0.0018394	0.057196	0.030273	0.022998	0.065805	0.097812	0.081472	0.048425	0.05695	-0.029353	0.015985	-0.023441	0.089227	0.058877	0.10256	0.11866	0.091768	0.080775	0.033883	0.069792	0.026712	0.038595
-0.0072666	0.031925	-0.0098448	0.025062	0.084234	0.13539	0.14918	0.22708	0.12955	0.11093	0.11817	0.071687	0.037601	0.023117	-0.035292	-0.051608	-0.018869	0.032974	0.043424	0.088724	0.11052	0.11938	0.097553	0.14801	0.10395	0.031222	0.037332	-0.0012869	-0.054191	-0.015445	-0.051707	-0.031467	0.0046747	0.0052491	0.0072823	0.044188	0.029691	-0.060165	0.021056	-0.0010756	0.098829	0.020123	0.087186	0.094175	0.099509	0.091284	0.11887	0.12465	0.0922	0.045307
-0.048406	-0.04585	-0.078619	-0.058495	-0.055396	0.025159	0.10341	0.21327	0.16487	0.26321	0.20751	0.081851	0.025371	-0.00089509	-0.055443	-0.047532	0.030212	0.045269	0.032838	0.0093955	0.020709	0.0042933	-8.1768e-05	0.053164	0.030486	-0.016837	-0.0030299	-0.062257	-0.088511	-0.025496	-0.042784	-0.017605	0.052938	0.015388	0.0076624	0.029116	-0.022491	-0.10079	-0.02838	-0.02619	0.08192	0.067929	0.11907	0.1188	0.12352	0.083214	0.075966	0.065781	0.068596	-0.0052815
0.033833	-0.025721	-0.05795	-0.067777	-0.070414	-0.010914	0.088822	0.16679	0.15888	0.25006	0.21496	0.06739	0.075106	0.028008	-0.0001117	-0.028997	0.044195	0.034746	0.020341	-0.041318	-0.068283	-0.046474	-0.052867	-0.017826	-0.034657	-0.032276	-0.060176	-0.10542	-0.12486	-0.037189	-0.030987	0.01485	0.048113	0.051101	0.027927	0.05385	-0.0069893	-0.019274	-0.0068981	0.010725	0.10583	0.11595	0.12549	0.14937	0.13759	0.077833	0.048451	0.048107	0.071708	0.042419
0.10517	-0.011865	-0.048521	-0.069337	-0.070167	-0.044602	0.07367	0.15989	0.19564	0.26493	0.23927	0.080327	0.022151	-0.09292	-0.058042	-0.10951	-0.0033854	0.024854	0.065147	-0.071168	-0.0974	-0.1232	-0.12	-0.11768	-0.088631	-0.015312	-0.0080711	-0.065886	-0.12306	-0.031028	-0.043634	0.006516	0.070023	0.10165	0.036423	0.047785	-0.047856	-0.089263	-0.0099145	0.016447	0.084845	0.16135	0.17508	0.10386	0.14431	0.11515	0.05001	0.012494	0.049121	0.015188
0.090558	-0.039885	-0.059614	-0.045025	-0.082044	-0.096117	0.04027	0.10903	0.10073	0.23433	0.24039	0.087603	0.041101	-0.043565	-0.026007	-0.095354	0.0055617	0.05609	0.10562	-0.024471	0.0078544	0.0074722	-0.027808	-0.050703	-0.03728	0.00079854	-0.026205	-0.034533	-0.10688	0.015802	0.025533	0.072025	0.085659	0.16537	0.054559	0.049534	-0.0334	-0.08055	-0.010826	0.0054427	0.052048	0.085493	0.13979	0.048118	0.11435	0.099689	0.068998	0.0055556	0.072547	0.06774
0.109	-0.023881	-0.047643	-0.023672	-0.07332	-0.12838	0.025217	0.098838	0.11596	0.23772	0.28859	0.12437	0.069837	-0.0071133	0.029399	-0.028193	0.090424	0.13413	0.1694	0.036812	0.045843	0.046568	0.011975	0.023204	0.06039	0.12176	0.098001	0.12322	0.017538	0.092079	0.10598	0.09952	0.078612	0.12829	0.044221	0.020228	-0.030631	-0.029463	0.037328	0.041729	0.014974	0.049784	0.015144	-0.085854	-0.044912	-0.020523	-0.054797	-0.081531	-0.033115	-0.0048793
0.12693	-0.014242	-0.043005	-0.014466	-0.050541	-0.10868	0.038579	0.10686	0.10795	0.1696	0.23626	0.10729	0.052639	0.019832	0.0087698	-0.053723	0.059811	0.11763	0.16119	0.12669	0.16925	0.14475	0.1264	0.10306	0.095584	0.11941	0.11107	0.12192	-0.028328	0.062823	0.01199	-0.038978	-0.097492	-0.0050833	-0.07685	-0.021316	0.014296	0.045832	0.11928	0.087714	-0.0087483	-0.012829	-0.066167	-0.20337	-0.13474	-0.061805	-0.076214	-0.062116	0.0472	0.060785
0.15151	0.044473	-0.028177	0.018274	-0.030092	-0.079139	0.019817	0.11777	0.10941	0.17162	0.18627	0.077001	-0.031558	-0.092378	-0.12836	-0.18987	-0.089513	-0.00045267	0.083309	0.084767	0.21525	0.21324	0.22852	0.23004	0.26116	0.23788	0.25644	0.28555	0.11368	0.1565	0.09133	0.05793	-0.00046405	0.075399	-0.025424	0.044693	0.03826	-0.03421	0.069045	0.056676	-0.0024356	0.016921	0.034822	-0.14714	-0.049476	-0.064359	-0.087694	-0.040853	0.11408	0.094751
0.051722	0.020149	-0.036458	-0.0092697	-0.03618	-0.024063	0.027799	0.096003	0.079584	0.13967	0.1784	0.083522	0.046621	0.029845	-0.061004	-0.18767	-0.11045	-0.082432	-0.030152	0.034424	0.18337	0.17223	0.21538	0.2664	0.28773	0.2328	0.31266	0.31418	0.16578	0.12752	0.1091	0.038972	0.015948	0.063162	-0.0027166	0.083417	0.093049	0.04793	0.091129	0.093134	0.0055719	0.025265	-0.0074565	-0.13627	-0.056894	-0.10427	-0.12992	-0.038817	0.074057	0.095737
-0.11924	-0.054989	-0.090217	-0.070893	-0.052555	-0.012276	-0.01601	0.063497	0.11715	0.12318	0.17714	0.1082	0.05276	-0.026187	-0.081628	-0.23404	-0.17806	-0.17307	-0.091111	0.027492	0.16631	0.1439	0.19468	0.25761	0.22692	0.16969	0.228	0.2056	0.12515	0.065667	0.047357	0.026516	0.058108	0.003968	-0.02733	0.056639	0.059282	0.041005	0.11386	0.13005	0.014449	0.027892	-0.057922	-0.19166	-0.15729	-0.16439	-0.17922	-0.077442	-0.0042628	-0.014377
0.013345	0.061465	0.017236	0.020627	0.00063199	0.04309	-0.0063169	0.033142	0.040075	0.041069	0.071958	0.043448	0.025701	-0.047417	-0.095617	-0.21096	-0.18182	-0.18215	-0.1173	-0.020707	0.10101	0.10852	0.18747	0.20932	0.20147	0.15196	0.1509	0.049535	0.058916	0.0061746	0.0045158	0.025561	0.070693	0.033829	-0.041069	0.035681	0.0095739	-0.037597	0.043501	0.08899	-0.007738	0.064566	0.054294	-0.096861	-0.075873	-0.083156	-0.10096	-0.0090247	0.10382	0.083318
-0.018751	0.037345	-0.012168	-0.029987	-0.038994	0.01882	-0.079617	-0.020022	-0.026152	0.0026122	0.055772	0.058189	0.044699	-0.04362	-0.048709	-0.16316	-0.14166	-0.13794	-0.013482	-0.0041883	0.064682	0.10769	0.14716	0.17298	0.19805	0.18427	0.19542	0.1353	0.15408	0.057753	0.080084	0.052232	0.11432	0.050427	-0.017959	0.019052	-0.0028444	-0.11085	-0.043242	0.023842	-0.03424	0.032566	0.10151	-0.013997	0.005266	0.0089682	0.011619	0.023658	0.052376	0.030773
0.048004	0.070074	0.073815	-5.5781e-05	-0.023804	-0.010838	-0.071415	-0.061034	-0.048784	-0.017939	0.088909	0.095696	0.073282	0.037811	0.074591	-0.026523	-0.012681	-0.0086746	0.05089	0.0049756	0.043616	0.034415	0.06019	0.091798	0.083638	0.063412	0.12344	0.029508	0.0504	0.019937	0.072973	-0.015666	0.069604	0.023565	-0.023081	-0.032012	-0.027673	-0.082296	-0.006896	-0.001874	-0.097368	-0.012128	0.0058548	-0.11123	-0.067195	0.013642	0.014645	0.029519	0.011484	0.014653
0.10289	0.085588	0.089335	-0.012022	-0.041382	-0.047448	-0.06244	-0.031763	-0.016556	-0.0082395	0.085309	0.081901	0.037409	0.032068	0.11972	0.12264	0.14305	0.17966	0.22868	0.15564	0.14378	0.13576	0.12953	0.10339	0.060196	-0.0094513	0.0090731	-0.064684	-0.018268	0.029119	0.06777	-0.0067778	0.031966	0.013793	-0.046019	-0.042309	-0.04156	-0.093511	-0.013713	-0.025293	-0.11668	-0.066063	-0.0035156	-0.13898	-0.11433	-0.0305	0.025598	0.022106	0.047426	0.055634
0.14042	0.096561	0.090411	0.017612	-0.046055	-0.037531	-0.042329	-0.028597	-0.068384	-0.0075132	0.062134	0.069309	0.066257	0.066921	0.11893	0.13326	0.14504	0.15758	0.21444	0.10688	0.095128	0.096996	0.089689	0.030213	0.056216	-0.024623	-0.011408	-0.093714	-0.08351	-0.091201	-0.048412	-0.1095	-0.069511	-0.0097244	-0.031426	-0.021182	-0.011228	-0.071977	-0.013038	-0.061021	-0.1259	-0.077554	0.00546	-0.10628	-0.044155	0.048352	0.09012	0.11508	0.12975	0.15601
0.020923	0.016481	0.0099413	-0.066469	-0.081517	-0.07393	-0.065492	-0.022429	-0.025508	0.06387	0.088288	0.074248	0.064008	0.03765	0.074925	0.11869	0.15903	0.155	0.23296	0.11966	0.068388	0.037335	-0.002843	-0.010513	-0.010155	-0.084412	-0.02843	-0.01541	-0.074166	-0.049873	-0.034028	-0.093647	-0.10151	-0.035304	-0.022974	0.0022037	-0.0018177	-0.058339	-0.035117	-0.12721	-0.14773	-0.12219	-0.056954	-0.089367	-0.048128	0.046713	0.058379	0.07954	0.045134	0.096932
0.023324	0.040403	-0.0016102	-0.029359	-0.034596	-0.098127	-0.064676	0.048614	0.042138	0.061194	0.081843	0.027869	-0.015955	-0.02708	0.01047	0.091868	0.15179	0.15682	0.17064	0.11016	0.06663	0.029869	-0.016614	-0.010208	0.013744	-0.0029369	0.013328	0.015881	-0.026754	0.01271	-0.001547	0.026008	0.0056725	0.034483	0.04779	0.025736	-0.054883	-0.059362	-0.01922	-0.12216	-0.14276	-0.10982	-0.11512	-0.1255	-0.11485	-0.0323	-0.016145	0.08767	0.059421	0.15265
0.0044195	0.0093757	-0.076872	-0.024669	-0.037069	-0.13308	-0.070814	0.091496	0.12654	0.16137	0.20546	0.11328	0.12828	0.10348	0.093686	0.14204	0.2575	0.20471	0.20083	0.17291	0.10055	-0.00034703	-0.062036	-0.10017	-0.049963	-0.031707	0.025915	0.048983	0.071258	0.019911	-0.01951	-0.016504	-0.035916	-0.053624	-0.012936	-0.0048337	-0.089141	-0.11725	-0.071055	-0.12351	-0.11004	-0.072738	-0.043776	-0.085824	-0.14309	-0.070331	-0.039019	-0.0076485	0.0078179	0.13249
0.052024	0.027364	-0.074062	-0.018911	-0.038289	-0.15329	-0.074398	0.1215	0.17645	0.2097	0.24972	0.15914	0.13569	0.063377	0.041018	0.048543	0.13121	0.089907	0.11612	0.039062	-0.031185	-0.079105	-0.14145	-0.16726	-0.057028	-0.00254	-0.020996	-0.012991	-0.023232	-0.080778	-0.1129	-0.10095	-0.10087	-0.1112	-0.04814	-0.035179	-0.046194	-0.052033	0.020914	-0.028269	0.00085722	-0.01588	-0.031595	-0.094973	-0.1536	-0.10693	-0.083307	-0.033513	0.016665	0.094858
0.061036	0.057637	-0.0082386	0.00983	0.021534	-0.10231	-0.041994	0.12603	0.24036	0.19383	0.24667	0.16561	0.13222	0.080625	0.057388	0.062119	0.14304	0.13453	0.14234	0.084078	0.025512	-0.06348	-0.1657	-0.18955	-0.089275	-0.024113	0.010735	0.062078	0.036882	0.05772	0.0105	-0.039179	-0.06944	-0.082426	-0.05319	-0.037605	-0.038373	-0.042932	-0.0035827	-0.043317	-0.017921	-0.017576	-0.044526	-0.057731	-0.10212	-0.10535	-0.089979	-0.032324	-0.0112	-0.00092481
0.072744	0.018791	-0.0069971	-0.026355	-0.019143	-0.14747	-0.10791	0.013899	0.1531	0.058651	0.15726	0.14594	0.10257	0.089777	0.054685	0.028581	0.049818	0.05377	0.020317	0.020677	-0.029706	-0.093054	-0.1896	-0.22134	-0.1207	-0.0046261	0.0077585	0.027571	0.019716	0.0057797	-0.06396	-0.088784	-0.089171	-0.12634	-0.1035	-0.11798	-0.098777	-0.077684	0.0081059	-0.0021587	0.048744	0.041942	0.04102	-0.0067711	-0.029384	-0.042014	-0.0099109	0.030746	0.099172	0.11199
0.10132	0.071225	0.068863	0.02419	0.091509	-0.01985	0.01051	0.048788	0.23095	0.11722	0.224	0.18424	0.19092	0.15232	0.082931	-0.0082816	-0.010064	-0.029415	-0.065141	-0.0086432	-0.022587	-0.081456	-0.14384	-0.16999	-0.17868	-0.15485	-0.089475	-0.10804	-0.11294	-0.10123	-0.12521	-0.17238	-0.11871	-0.12	-0.062635	-0.055751	-0.0023906	-0.0041155	0.025016	-0.017235	0.040125	0.0046237	0.0048322	-0.0075912	-0.0038487	-0.0048683	0.042691	0.01613	0.094776	0.079713
0.075446	0.019554	0.032863	-0.080213	0.016904	-0.049832	-0.051284	-0.0081569	0.15704	0.037922	0.092923	0.15076	0.11373	0.07315	0.010393	-0.0061929	-0.098928	-0.07694	-0.033938	0.025411	-0.013792	0.07848	0.016071	-0.017559	-0.051439	-0.052906	-0.16317	-0.16309	-0.22439	-0.17772	-0.18695	-0.13476	-0.10857	-0.13247	-0.10613	-0.11896	-0.071808	-0.030486	0.0031455	0.0288	0.084978	0.022548	-0.0035265	0.046542	0.038667	0.024009	0.063824	0.039911	0.14048	0.077602
0.01439	0.028043	0.018946	-0.1017	-0.0099396	-0.061321	-0.14685	-0.14651	0.010291	-0.058279	-0.016765	0.044077	0.053274	0.034797	-0.081679	-0.076599	-0.13153	-0.11804	-0.085426	0.067124	0.086529	0.17405	0.16985	0.09375	0.065942	0.046463	-0.038097	-0.097733	-0.095217	-0.10521	-0.18344	-0.11799	-0.028844	-0.11339	-0.062836	-0.038198	0.0071906	0.011216	0.0039936	0.0058353	0.031628	-0.025815	-0.022915	0.085678	0.062868	0.07395	0.072785	0.042648	0.10799	0.065091
0.14762	0.10021	0.041077	-0.13086	-0.067625	-0.17103	-0.27209	-0.23891	-0.064995	-0.094217	-0.037424	0.066956	0.048606	0.029516	-0.038909	-0.014083	-0.050484	-0.026917	0.00030351	0.097877	0.096974	0.20771	0.25857	0.17356	0.17248	0.1738	0.024014	-0.086763	-0.095662	-0.15489	-0.22166	-0.12986	-0.011549	-0.070345	-0.031433	-0.028755	0.022675	-0.0038461	0.0024517	0.053005	0.03944	-0.015346	0.02046	0.09637	0.022968	0.079742	0.082952	0.012905	0.10182	0.12819
0.13144	0.091829	0.063532	-0.10013	-0.057924	-0.13905	-0.21034	-0.19595	-0.023924	-0.042416	0.017963	0.094716	0.092167	0.043292	0.037064	0.083928	0.10074	0.1095	0.18514	0.20177	0.18708	0.26191	0.31526	0.24209	0.22835	0.22384	0.076399	-0.022726	-0.042218	-0.020398	-0.07159	-0.0030288	0.06539	0.0054755	-0.022242	-0.025488	0.011336	0.0078515	-0.031149	0.049388	0.014227	-0.023496	-0.034405	0.020189	-0.068347	-0.012548	-0.027677	-0.012934	0.083562	0.12777
0.07604	0.039714	0.020129	-0.16999	-0.13163	-0.16003	-0.23899	-0.22246	-0.067201	-0.092705	-0.057883	0.054965	0.02528	-0.022266	-0.044219	0.016083	0.067597	0.079734	0.18002	0.19378	0.14933	0.23153	0.29594	0.20618	0.27827	0.36117	0.1154	0.069232	0.068826	0.020277	-0.060345	0.01021	0.030382	-0.062699	-0.10911	-0.099813	-0.06319	-0.11069	-0.11176	0.017362	0.012518	0.00068938	0.051558	0.090262	-0.011463	-0.036522	-0.050882	-0.032804	0.040572	0.060021
0.13645	0.13039	0.12553	-0.038228	-0.059854	-0.085215	-0.18031	-0.22491	-0.086086	-0.094494	-0.029571	0.037222	0.066073	0.036699	0.017573	0.0020102	0.11362	0.059196	0.12749	0.15046	0.14978	0.10535	0.23999	0.13959	0.2215	0.29614	0.19507	0.13073	0.14261	0.10933	-0.018822	-0.005015	0.00015629	0.0027103	0.03677	0.074766	0.16367	0.10855	0.037126	0.070614	0.056857	0.035837	0.05838	0.069395	0.011952	-0.010789	-0.01965	0.069917	0.094113	0.060151
0.072786	0.061042	0.075961	-0.084977	-0.085993	-0.11401	-0.15062	-0.12536	0.020585	-0.0048169	0.046684	0.099169	0.060263	0.008032	0.0085312	0.02338	0.13305	0.078385	0.18491	0.17142	0.15236	0.073563	0.19933	0.10341	0.1491	0.22658	0.14346	0.11864	0.11091	0.12179	0.051811	0.025926	-0.011623	0.075723	0.087495	0.055879	0.092324	0.064747	-0.032802	0.025782	0.030992	0.081833	0.066771	0.069762	0.0042607	-0.0093975	-0.016292	0.061102	0.060057	0.0050847
0.034048	0.038349	0.059804	-0.052458	-0.059151	-0.025129	-0.016337	-0.0046694	0.11076	0.12058	0.097622	0.06599	0.030528	-0.040133	-0.12076	-0.1372	-0.030076	-0.071385	0.066639	0.088652	0.091685	0.024524	0.12363	0.037994	0.099866	0.15702	0.12061	0.13683	0.16976	0.14972	0.071951	0.064179	-0.018879	-0.014607	0.039551	0.010824	-0.0069629	0.0020217	-0.09007	-0.069013	0.058314	0.089768	0.085052	0.10879	0.08721	-0.029129	-0.0093055	0.043252	0.042656	-0.057089
0.15967	0.16524	0.096498	0.0040513	0.0032312	-0.024614	-0.065549	0.011905	0.055458	0.1106	0.052767	0.048302	-0.006116	-0.070054	-0.1885	-0.22464	-0.13635	-0.18876	-0.048191	0.0030692	0.10284	0.0061238	0.080908	-0.026184	0.074005	0.075867	0.080053	0.12517	0.16071	0.096514	-0.022685	-0.029103	-0.034024	0.051405	0.095182	0.09926	0.102	0.041327	-0.064886	-0.066784	0.067965	0.073186	0.11762	0.15121	0.14562	0.038013	0.072672	0.040871	-0.044999	-0.16826
0.22617	0.20145	0.16785	0.1073	0.022524	-0.054711	-0.07354	0.00027845	0.053848	0.13602	0.063934	0.045056	-0.011096	-0.059838	-0.13422	-0.11425	-0.06769	-0.14824	-0.069083	-0.07023	-0.023667	-0.10367	-0.0278	-0.074673	0.025464	0.047646	0.13446	0.14358	0.15467	0.15627	0.048388	0.067356	0.061203	0.16615	0.2306	0.23382	0.16899	0.21044	0.12239	0.046739	0.16628	0.21505	0.17623	0.16457	0.15344	0.099549	0.046732	0.029274	-0.033877	-0.13436
0.032958	0.045689	0.02566	-0.018925	-0.10252	-0.118	-0.13908	-0.01252	0.057878	0.16336	0.035075	0.012264	-0.068534	-0.082007	-0.17985	-0.091756	-0.043431	-0.15354	-0.095897	-0.098996	-0.047404	-0.083646	-0.0090287	-0.043097	0.02837	0.062852	0.13194	0.13082	0.11972	0.16276	0.055092	0.085505	0.14387	0.2271	0.2043	0.22399	0.072096	0.061829	0.0088691	-0.045428	0.053401	0.1283	0.12186	0.10504	0.071675	0.028297	0.0064903	-0.062204	-0.11341	-0.16404
0.10229	0.061463	0.042635	0.031013	-0.068983	-0.093956	-0.10113	-0.045502	0.024554	0.13383	0.011969	0.019457	0.027727	-0.017667	-0.090412	-0.03067	-0.026162	-0.14069	-0.10419	-0.15678	-0.10914	-0.1408	-0.098746	-0.078996	0.061259	0.052313	0.13351	0.18944	0.10831	0.10953	0.062944	0.12952	0.1085	0.15068	0.11877	0.14996	-0.001125	0.010123	0.037004	-0.024414	0.092672	0.14551	0.14839	0.080927	0.11985	0.032063	0.005812	-0.056125	-0.086108	-0.17041
0.028826	0.022203	0.0043207	0.011955	0.0012968	-0.051804	-0.060662	-0.016328	0.021344	0.062095	-0.028791	0.012283	0.0849	0.039626	0.061965	0.17844	0.15024	0.00068057	0.015845	-0.10592	-0.097433	-0.15699	-0.10026	-0.023258	0.065249	0.10332	0.20754	0.25386	0.12728	0.16145	0.13245	0.21049	0.1562	0.26998	0.21885	0.18735	0.055351	0.096297	0.11017	0.030545	0.10679	0.11777	0.043608	-0.058804	0.010049	-0.0045879	-0.033373	-0.06365	-0.075493	-0.13503
-0.19291	-0.13428	-0.12472	-0.13594	-0.13658	-0.083086	-0.032736	0.039328	0.12305	0.13989	0.10076	0.050212	0.076853	0.051526	0.091546	0.21638	0.21463	0.13296	0.15311	0.063338	0.018285	0.012713	0.027251	0.049742	0.076614	0.11453	0.17535	0.21569	0.11341	0.14079	0.14969	0.21177	0.14749	0.22593	0.23245	0.16463	0.038115	0.12319	0.11986	0.091958	0.16406	0.17456	0.059875	-0.018872	-0.011022	-0.035563	-0.093489	-0.10913	-0.088748	-0.147
-0.28176	-0.22091	-0.23357	-0.28022	-0.27613	-0.16193	-0.10618	-0.043717	0.0094044	0.059714	0.03806	0.024964	0.10436	0.11038	0.16316	0.23252	0.21599	0.18281	0.25322	0.14487	0.18456	0.18988	0.16971	0.182	0.22586	0.19656	0.20634	0.25715	0.13264	0.081929	0.12876	0.17447	0.066619	0.12707	0.1795	0.070321	0.001183	0.073442	0.091373	0.10424	0.12599	0.081441	-0.021005	-0.13932	-0.16722	-0.1331	-0.12227	-0.1116	-0.084616	-0.15392
-0.10144	-0.12179	-0.16072	-0.24463	-0.2182	-0.15823	-0.075086	-0.038777	0.026695	0.045497	0.056164	0.051167	0.13163	0.11436	0.18316	0.24987	0.21926	0.25311	0.30398	0.17392	0.15402	0.20985	0.16392	0.15792	0.23428	0.23229	0.22361	0.24338	0.18375	0.085394	0.13266	0.14701	0.03051	0.085955	0.20437	0.073444	0.037922	0.17883	0.22388	0.25274	0.28444	0.23308	0.10479	-0.066187	-0.13747	-0.11007	-0.14955	-0.135	-0.11879	-0.16947
-0.099506	-0.029908	-0.12446	-0.22696	-0.14797	-0.096938	-0.050176	0.010534	0.046644	-0.0077881	0.0022462	-0.045094	0.037909	0.11216	0.15369	0.28833	0.28542	0.26645	0.26735	0.22295	0.13292	0.18051	0.2254	0.23201	0.22129	0.25896	0.25594	0.27792	0.23857	0.15844	0.16598	0.15323	0.036863	0.0708	0.21807	0.11796	0.064637	0.18744	0.19831	0.20271	0.22512	0.19791	0.059109	-0.044527	-0.16733	-0.12525	-0.19923	-0.19506	-0.19086	-0.13569
-0.10795	-0.094166	-0.14965	-0.25479	-0.24139	-0.13333	-0.051483	-0.041101	-0.00023131	0.01429	-0.024938	-0.063739	-0.010999	0.089125	0.070405	0.17975	0.16952	0.18641	0.21208	0.2304	0.19823	0.2427	0.28331	0.23881	0.24833	0.21875	0.22997	0.261	0.24843	0.14826	0.15085	0.055002	-0.049467	-0.052065	0.081745	0.006837	0.0051784	0.10395	0.15709	0.16526	0.17729	0.18451	0.11923	-0.050873	-0.18506	-0.13754	-0.18802	-0.16684	-0.1187	-0.032134
-0.061713	-0.085693	-0.090562	-0.1612	-0.11654	-0.088685	-0.033585	-0.083751	-0.039681	-0.017633	-0.093231	-0.049264	0.036506	0.097352	0.056674	0.2059	0.14379	0.10738	0.11957	0.088848	0.036708	0.067986	0.15573	0.19401	0.22742	0.21159	0.24336	0.2777	0.26901	0.17458	0.18015	0.10858	-0.019772	-0.089669	0.052384	0.0080865	-0.028374	0.046467	0.1802	0.17486	0.16676	0.16162	0.10057	-0.14633	-0.26291	-0.24965	-0.26089	-0.21955	-0.11119	-0.0037677
-0.085307	-0.091748	-0.046306	-0.0066837	0.06369	0.074519	0.13738	0.06693	0.083573	0.11173	0.055885	0.027476	0.040418	0.095691	0.061618	0.19401	0.19943	0.20567	0.13802	0.12311	0.082921	0.060097	0.14672	0.19052	0.17038	0.12643	0.18364	0.1777	0.22619	0.14657	0.1167	0.055035	-0.016685	-0.092105	0.019559	-0.018565	-0.041184	0.054747	0.15519	0.14022	0.21155	0.19196	0.13665	-0.043009	-0.11101	-0.13918	-0.14049	-0.15471	-0.082727	-0.0024745
-0.082623	-0.012666	0.023473	0.050997	0.11579	0.11761	0.10812	-0.0019667	-0.0051183	-0.021164	-0.05602	-0.083924	-0.0011681	0.072983	0.078121	0.19219	0.2217	0.19454	0.10892	0.14085	0.13844	0.075729	0.18162	0.24956	0.15137	0.069398	0.11952	0.11249	0.16963	0.18769	0.18748	0.13574	0.021335	-0.091199	-0.084515	-0.18967	-0.17236	-0.10443	-0.017702	-0.020758	0.1308	0.11505	0.10861	-0.043509	-0.11357	-0.15202	-0.15602	-0.17034	-0.040358	0.077698
-0.087106	-0.098468	-0.0059768	0.00032931	0.044558	0.079543	0.10458	-0.0020768	-0.0029812	0.03258	-0.020075	-0.0054498	0.0258	0.062227	0.062542	0.11796	0.14733	0.16321	0.11946	0.11304	0.15074	0.10391	0.11473	0.18072	0.088709	0.019157	0.047889	0.059464	0.11808	0.1904	0.19363	0.15261	0.05531	-0.040192	-0.095528	-0.19508	-0.1568	-0.091097	0.008821	0.027111	0.15762	0.1306	0.19871	-7.0549e-05	-0.044295	-0.09099	-0.049735	-0.089682	0.10504	0.13558
-0.042711	0.0071172	0.094527	0.067232	0.12139	0.085424	0.055165	-0.038004	0.0020996	0.012579	-0.0090296	-0.0078434	-0.0033079	0.058852	0.088199	0.14972	0.2366	0.23023	0.11682	0.07201	0.088137	-0.0090413	0.0099807	0.11726	0.016627	-0.014818	0.0085968	0.010023	0.046922	0.18813	0.20145	0.21767	0.15629	0.035884	-0.027186	-0.098956	-0.12311	-0.078627	0.013796	0.0056437	0.10012	0.057851	0.074118	-0.039959	-0.1072	-0.19911	-0.15378	-0.11625	0.0078122	0.034107
-0.035519	0.013808	0.064718	0.11734	0.082605	0.091944	0.071822	0.0079975	0.012378	0.071656	0.02323	-0.010208	-0.0085162	0.078936	0.055046	0.10038	0.20414	0.23052	0.092958	0.1345	0.15102	0.078181	0.047308	0.15797	0.051952	0.031711	0.0071196	-0.0076772	-0.019963	0.12018	0.12878	0.15814	0.10581	0.020368	-0.074744	-0.15049	-0.20044	-0.13008	-0.062191	-0.098179	-0.0060509	0.033738	0.028077	0.0035713	0.012985	-0.034313	-0.033824	-0.030086	0.051233	0.030671
-0.0019239	-0.0066239	0.0019506	-0.0203	-0.093116	-0.13532	-0.12497	-0.18956	-0.14204	-0.028291	-0.084979	-0.077437	-0.021787	0.035541	-0.047571	0.076	0.13695	0.14517	0.14129	0.1697	0.13323	0.075803	0.041992	0.066239	-0.031313	0.014558	-0.029679	-0.020772	-0.043331	0.16689	0.14895	0.21158	0.14792	0.074584	-0.079491	-0.11393	-0.21617	-0.17553	-0.13398	-0.13007	-0.091627	0.023134	0.033166	-0.00024179	-0.01217	-0.062316	-0.13689	-0.10355	0.013755	0.027499
-0.040423	-0.11589	-0.059945	-0.039146	-0.098999	-0.11775	0.0076407	-0.052888	-0.06706	0.066171	-0.023761	-0.050652	-0.10625	-0.10118	-0.22275	-0.040811	0.0018948	0.071947	0.12055	0.19959	0.094677	0.057149	-0.013423	0.0088934	-0.014529	0.035864	-0.034559	0.074552	0.034828	0.12596	0.14707	0.22122	0.1112	0.022476	-0.080794	-0.09748	-0.20709	-0.15556	-0.10524	-0.14751	-0.16912	-0.10251	-0.086538	-0.040912	0.030951	0.058065	0.059753	0.054546	0.098456	0.033196
-0.041642	-0.085106	-0.017761	0.049742	-0.00035334	-0.033825	0.033188	-0.034965	-0.051699	0.05429	-0.039487	-0.088108	-0.14214	-0.15321	-0.24325	-0.06719	0.039913	0.13442	0.16604	0.26113	0.19434	0.1478	0.056275	0.039341	-0.025921	-0.0396	-0.11048	-0.033875	0.0061054	0.059404	0.079807	0.11347	0.052084	-0.018196	-0.049652	-0.047074	-0.077361	-0.032834	-0.041045	-0.053388	-0.072726	-0.080822	-0.13723	-0.079541	-0.042173	-0.032169	-0.0016325	0.058125	0.062763	-0.039391
-0.092684	-0.16534	-0.10462	0.013515	-0.059076	-0.061327	0.028695	-0.0069384	-0.061069	0.074411	-0.018999	-0.074165	-0.13989	-0.20787	-0.33415	-0.12071	-0.01803	0.11295	0.19885	0.34799	0.25503	0.26414	0.14089	0.087505	0.019605	-0.002917	-0.1114	-0.021964	0.046452	0.044671	0.040502	0.079749	-0.013745	-0.050057	-0.068065	-0.064171	-0.078661	0.021325	-0.010169	0.015812	0.014599	0.019054	-0.032739	0.033494	0.062428	0.10979	0.11007	0.079841	0.10147	-0.03616
-0.061042	-0.19357	-0.10701	-0.071581	-0.086256	-0.10026	0.028254	-0.033069	-0.070167	0.0043851	-0.067675	-0.12837	-0.21899	-0.30674	-0.38483	-0.17206	-0.030073	0.11941	0.25234	0.3592	0.26238	0.22333	0.15371	0.044308	-0.020719	-0.066991	-0.12992	-0.04147	0.10217	0.085588	0.10951	0.11598	0.016061	-0.027651	0.0021064	-0.025953	0.028519	0.12531	0.077422	0.10011	0.12867	0.045072	0.017083	0.02471	0.0077357	0.040063	0.079649	0.056329	0.090055	-0.044758
[truncated: 190 more columns]
