# Supplementary material for: Auditory cortical activity elicited by infrared laser irradiation from the outer ear in Mongolian gerbils
Source: PLoS One. 2020 Oct 15;15(10):e0240227. doi: 10.1371/journal.pone.0240227 (PMC7561108; doi:10.1371/journal.pone.0240227)
Supplement: S1 File — (ZIP) [file pone.0240227.s001.zip › Submission2020-06-04/Data set for Figure 3A/Auditory/Auditory_2.5 s.csv]

-0.012953	0.051482	0.043273	0.039224	0.085127	0.089182	0.011637	0.029694	0.053498	0.041283	0.013147	0.051638	0.038358	0.0020488	-0.0092822	-0.010385	-0.027228	-0.0065507	0.0044077	-0.0084039	0.026255	0.050551	0.049018	0.098534	0.091516	0.058157	0.051804	0.042415	0.033989	0.014935	0.059485	0.049233	0.012611	-0.033715	-0.0091552	-0.012596	0.029578	0.052398	0.079416	0.068647	0.018078	-0.020213	0.014646	-0.012626	0.021988	0.069634	0.047043	0.035008	0.042643	0.027639
-0.041886	0.041439	0.038515	0.046808	0.074593	0.080795	-0.0050379	-0.013194	0.0088772	0.020762	1.0569e-05	0.041758	0.03645	0.0044577	-0.02053	0.0046503	-0.0045835	0.031919	0.053707	0.034243	0.041767	0.040678	0.030674	0.067938	0.067748	0.047466	0.039411	0.039582	0.044189	0.054129	0.061274	0.063735	0.034496	-0.015767	-0.020285	0.0023876	0.027892	0.067486	0.094552	0.091911	0.062982	0.024744	-0.0027097	-0.011823	0.009642	0.019173	0.029371	0.056064	0.030389	0.025219
-0.016651	0.030228	0.025679	0.020845	0.043227	0.050146	0.0017465	-0.0040525	0.019417	0.025574	-0.0032197	0.015151	0.011033	-0.031637	-0.053416	-0.021033	-0.018689	0.0043419	0.05018	0.033444	0.045593	0.050375	0.038375	0.068692	0.081294	0.063674	0.06159	0.052586	0.050742	0.048034	0.062638	0.061342	0.061811	0.017719	0.0043304	0.0052371	0.023952	0.041912	0.064562	0.066227	0.049134	0.014131	0.0013233	-0.011929	0.003787	-0.001627	-0.005754	-0.0014184	-0.020027	-0.0067477
0.03241	0.037792	0.015289	-0.0071521	-0.015431	-0.042187	-0.070644	-0.047361	-0.01679	0.0032079	0.0098285	0.03	0.037218	0.018624	0.015656	0.040448	0.039548	0.052911	0.070221	0.043385	0.032802	0.059917	0.012148	0.026385	0.025209	0.014412	-0.0077335	0.0019868	0.020522	0.038738	0.056487	0.043365	0.053424	0.0073865	-0.02058	-0.014523	0.022828	0.033565	0.047749	0.061108	0.044908	0.010498	-0.017993	-0.0046254	0.0073205	0.0045798	0.010374	0.026959	-0.0013003	0.011066
0.01888	0.030264	0.012726	-0.0070947	-0.022162	-0.024587	-0.049275	-0.029888	-0.0064508	0.035039	0.048068	0.068294	0.065913	0.048046	0.037927	0.044764	0.029325	0.039086	0.037255	-0.0046154	-0.010387	0.032414	-0.01024	0.019343	0.046799	0.045769	0.0095202	0.032962	0.040179	0.061512	0.052682	0.035816	0.058573	0.029945	-0.01293	-0.004457	0.042316	0.034292	0.031563	0.043222	0.023772	-0.024748	-0.065461	-0.046482	-0.041552	-0.039221	-0.017577	0.00034482	-0.027908	0.0049146
-0.007053	0.00017058	-0.020934	-0.027523	-0.039422	-0.033432	-0.048912	-0.019097	-0.017664	0.0005916	0.0073385	0.03391	0.030374	0.028646	0.037061	0.039952	0.027405	0.040359	0.040319	0.0054903	0.014251	0.057693	0.016269	0.053516	0.088991	0.093307	0.040482	0.060636	0.042746	0.047672	0.039319	0.023037	0.065183	0.055144	0.025694	0.010293	0.04642	0.020962	0.016627	0.040213	0.053588	-0.0014336	-0.042577	-0.04324	-0.056077	-0.08193	-0.022516	-0.00016609	-0.035238	-0.024645
0.034322	0.015203	-0.0069116	-0.0087242	-0.012819	-0.032465	-0.031877	0.01228	-0.012488	-0.021049	0.0043407	0.01857	0.02049	0.02832	0.058355	0.031031	0.012366	0.0028211	-0.0053885	-0.03769	-0.011264	0.044862	0.018039	0.05949	0.10438	0.11116	0.070674	0.082851	0.0508	0.018815	0.013298	-0.018171	0.031052	0.038197	0.022343	-0.0066302	0.046548	-0.019142	-0.038591	-0.0091588	0.0026294	-0.055629	-0.053044	-0.073608	-0.083013	-0.086219	-0.041244	-0.028481	-0.026926	-0.040893
-0.016544	-0.019098	-0.028961	-0.013684	-0.011453	-0.021694	-0.034215	0.0097317	-0.028108	-0.040467	0.016803	0.046629	0.043162	0.07688	0.10306	0.048845	0.017786	0.014369	-0.012908	-0.050612	-0.028573	0.02544	0.0001272	0.032882	0.072674	0.079007	0.03933	0.056315	0.032157	0.012625	-0.0013726	-0.015295	0.007161	0.010545	0.0011453	-0.0089174	0.034276	-0.011715	-0.014124	0.011813	0.0077513	-0.055491	-0.066313	-0.10755	-0.12244	-0.095606	-0.024835	0.023251	0.048006	0.018855
-0.073504	-0.037962	-0.021263	0.017769	0.035604	0.047632	0.017945	0.040181	-0.026868	-0.03289	-0.021477	0.0092872	-0.037046	0.0015733	0.0019118	-0.023531	-0.048233	-0.037366	-0.051777	-0.070538	-0.036025	0.0020973	0.0060778	0.028531	0.052536	0.040811	0.013783	0.017676	0.00071183	-0.0010057	-0.0080773	-0.03946	-0.040363	-0.033316	-0.042888	-0.057932	0.0068453	0.0053755	0.013563	0.012836	0.014977	-0.047739	-0.053141	-0.11079	-0.11568	-0.095621	-0.034919	-0.0094963	0.019882	0.0034752
-0.060687	-0.02083	0.0014014	0.048651	0.064674	0.07571	0.028572	0.047231	-0.039443	-0.049288	-0.032572	-0.0064098	-0.058216	-0.024996	-0.014505	-0.068314	-0.063939	-0.055168	-0.043377	-0.057502	0.00097699	0.010735	0.015574	0.023428	0.038219	0.009104	-0.001214	0.0063932	-0.012822	-0.016905	-0.023113	-0.054961	-0.073328	-0.071559	-0.088901	-0.083147	-0.028509	0.0024645	0.022114	0.038847	0.038053	0.0059012	-0.0044767	-0.067201	-0.10611	-0.07626	-0.049285	-0.040476	-0.0069133	-0.0099048
-0.066865	0.0060967	0.026433	0.064892	0.092707	0.10016	0.02607	0.01188	-0.070526	-0.065704	-0.052688	-0.038069	-0.07617	-0.040896	-0.061107	-0.10469	-0.090203	-0.071581	-0.0604	-0.059383	0.0046432	-0.0073466	-0.016106	-0.027793	-0.026923	-0.06629	-0.047175	-0.024228	-0.023176	-0.025074	-0.032605	-0.068883	-0.096181	-0.097764	-0.093111	-0.058963	0.0061788	0.065289	0.094525	0.07265	0.06254	0.026728	0.013779	-0.067555	-0.093214	-0.071373	-0.074961	-0.065793	-0.022766	-0.038929
-0.082439	-0.036589	-0.016299	-0.00045783	0.015282	0.04517	-0.005305	-0.010502	-0.066162	-0.057911	-0.075812	-0.052304	-0.098578	-0.03985	-0.058316	-0.079019	-0.065458	-0.032523	-0.038783	-0.032515	0.025435	0.00033462	-0.010218	-0.037835	-0.062733	-0.1064	-0.08036	-0.049508	-0.037212	-0.026545	-0.010985	-0.042953	-0.078826	-0.072886	-0.039733	-0.034626	0.0022723	0.064462	0.078828	0.037682	0.032739	0.024296	0.046215	-0.0076462	-0.034595	-0.0048803	-0.0092686	-0.050775	-0.0079138	-0.014013
0.021967	0.053331	0.062976	0.054307	0.03252	0.045985	-0.0045343	-0.03538	-0.091221	-0.065769	-0.097533	-0.077649	-0.10325	-0.037016	-0.035934	-0.046399	-0.028539	-0.0098132	-0.033876	-0.018115	0.041196	0.013528	-0.0011373	-0.026302	-0.076038	-0.13034	-0.11586	-0.059063	-0.031445	-0.011967	0.0036478	-0.036111	-0.073825	-0.085389	-0.066911	-0.056571	-0.023483	0.025282	0.04733	0.016932	0.036534	0.058819	0.089641	0.05301	0.044728	0.04713	0.025627	-0.023621	-0.0097428	-0.038163
0.014169	0.032898	0.030233	0.039636	0.0025224	0.018149	0.0024603	0.0038051	-0.04272	-0.0064555	-0.033782	-0.052592	-0.055878	0.0026397	0.011145	0.014621	0.036308	0.014394	0.00058518	0.019802	0.043156	0.012816	-0.0098588	-0.037361	-0.093226	-0.12299	-0.10026	-0.016193	-0.0037666	0.0026307	0.014259	0.0025487	-0.036919	-0.053129	-0.03011	-0.017036	-0.035959	0.00053373	0.022792	0.023824	0.034034	0.070609	0.073335	0.050177	0.011602	0.033695	0.011446	-0.014192	-0.013679	-0.035948
-0.0016884	-0.005973	-0.028806	-0.013201	-0.069677	-0.050471	-0.016516	-0.0065221	-0.038946	-0.030636	-0.064116	-0.092213	-0.069386	-0.012363	0.01263	0.070395	0.051796	0.024982	0.011678	0.055627	0.051724	0.046906	0.016371	-0.0029561	-0.064966	-0.091604	-0.077401	0.011071	0.031855	0.034517	0.053803	0.059536	0.022586	0.0079034	0.015678	0.003088	-0.028427	-0.00098937	-0.015615	-0.0053444	0.020184	0.050335	0.045797	0.048013	0.029584	0.04307	0.027415	0.028747	0.011263	-0.023823
0.02466	0.015698	-0.0066284	0.01012	-0.060739	-0.032075	-0.00084199	0.0027869	-0.022693	0.0038717	-0.065252	-0.089156	-0.0532	0.0050863	0.042822	0.12533	0.12244	0.093029	0.081612	0.10605	0.086923	0.082683	0.084104	0.069323	0.01039	0.010188	0.0044707	0.036584	0.042135	0.061739	0.062132	0.06761	0.052914	0.034622	0.001248	-0.037473	-0.083849	-0.073321	-0.079958	-0.023775	0.0085142	0.061238	0.041828	0.054817	0.0085171	0.04722	0.028997	0.04181	0.032157	0.02496
0.10086	0.12067	0.073989	0.10566	0.02356	0.047762	0.040163	0.011475	-0.023824	0.0018989	-0.069549	-0.097122	-0.027954	-0.01117	-0.0015104	0.07843	0.081964	0.044525	0.043836	0.083562	0.063315	0.077702	0.075607	0.080178	0.032244	0.019901	-0.010963	0.017359	0.024659	0.06087	0.034896	0.051003	0.036424	0.0043787	-0.059249	-0.062278	-0.088798	-0.064557	-0.048971	0.0035961	0.023068	0.066767	0.018242	0.0071081	-0.028716	0.027724	-0.02693	0.015038	0.0091987	0.013743
0.01915	0.06689	0.012623	0.094676	0.052399	0.090599	0.064492	0.086036	0.039744	0.058995	-0.028596	-0.037296	0.0023109	-0.0043879	-0.010637	0.076317	0.086228	0.052361	0.061825	0.081487	0.042991	0.033715	0.02987	0.036524	0.0061681	0.0032361	0.030651	0.05875	0.074507	0.10837	0.10463	0.06511	0.033077	0.010715	-0.027885	-0.021605	-0.023863	0.020113	0.0039429	0.047803	0.0096693	0.03074	-0.014578	0.0094133	-0.047008	0.023582	-0.023854	-0.020056	-0.045848	-0.019239
0.0214	0.060836	0.019995	0.078097	0.050466	0.084223	0.050649	0.046979	0.0093234	0.011509	-0.047899	-0.044514	-0.006613	-0.012181	-0.035362	0.016568	0.030908	0.018828	0.021061	0.056092	0.049678	0.067556	0.069363	0.0741	0.056901	0.051504	0.04909	0.049395	0.082066	0.11211	0.061995	0.042387	0.027227	0.0049306	-0.0282	0.016914	-0.0077267	0.0039586	-0.020725	0.022953	-0.014064	0.02021	0.026198	0.046402	0.00038075	0.046385	0.0038927	-0.0049505	-0.0041126	0.00091733
-0.017603	0.056489	0.042018	0.090315	0.080635	0.11198	0.062139	0.038097	0.030187	0.059439	-0.0038159	-0.0027909	0.044375	0.034767	-0.010119	0.049065	0.057875	0.014154	-0.011028	0.010862	-0.027352	-0.011381	0.029303	0.050407	0.045657	0.064487	0.073937	0.047567	0.074764	0.12082	0.083559	0.055997	0.047946	0.020015	-0.021967	-0.0015637	-0.02343	-0.027421	-0.02435	0.0077289	-0.030546	-0.011142	0.019584	0.0023221	-0.027404	0.019971	0.0014794	-0.0011857	0.043765	0.046333
0.018668	0.06483	0.022871	0.053015	0.032027	0.025429	-0.022652	-0.0094678	-0.0027208	0.018996	-0.0055947	0.0067748	0.040139	0.031191	-0.0085348	0.056852	0.040181	0.00094581	-0.027181	-0.012599	-0.075918	-0.046359	-0.022036	-0.015175	-0.0050308	0.028991	0.036906	0.038598	0.082077	0.11675	0.092348	0.09372	0.072862	0.044826	0.034553	0.03929	0.012844	-0.0049019	-0.0037373	0.0091176	-0.014856	-0.0066716	0.056477	0.040387	0.023953	0.05521	0.038315	0.019945	0.044287	0.040501
-0.042504	-0.026948	-0.04834	-0.025736	-0.016978	-0.0399	-0.035585	0.031186	0.053834	0.074771	0.082527	0.073827	0.051872	0.046523	0.014907	0.069384	0.05095	0.031549	0.02073	0.026403	-0.022721	-0.031653	-0.017188	-0.033301	-0.049002	-0.017194	0.026432	0.036082	0.074775	0.13739	0.117	0.12179	0.098802	0.087533	0.071474	0.070014	0.044223	0.045942	0.026654	0.053123	0.025357	0.012019	0.062288	0.050188	0.021698	0.024583	0.037609	0.0084756	0.03816	0.038699
-0.086012	-0.048228	-0.070437	-0.034545	-0.036842	-0.062549	-0.064696	-0.00098873	0.034775	0.035404	0.059581	0.035828	0.0023354	-0.016128	-0.031105	0.031683	0.0024864	0.024206	0.034497	0.05913	0.028695	0.038939	0.047249	-6.847e-05	-0.012698	0.016434	0.025429	0.0038316	0.037302	0.089394	0.037087	0.095691	0.085845	0.10795	0.06655	0.034707	-0.0072805	0.0063041	-0.0058149	0.033906	0.053353	0.037322	0.06315	0.011365	-0.025225	-0.0097727	-2.2365e-05	0.0046135	0.072416	0.071185
-0.0069825	0.025837	0.0016423	0.010288	-0.018989	-0.046869	-0.06975	-0.034447	0.01957	0.051524	0.054699	0.051113	0.023323	-0.016175	-0.021761	0.041178	0.0090884	0.045915	0.076463	0.072195	0.042107	0.016637	0.0071672	-0.042352	-0.021307	-0.0023976	0.035277	0.050555	0.090333	0.12806	0.11672	0.16271	0.14547	0.15369	0.11356	0.064863	0.049306	0.055778	0.019037	0.035551	0.042762	0.012931	0.0065852	-0.022739	-0.051123	-0.0079037	-0.0047305	0.01167	0.064697	0.074995
0.017057	0.025994	0.0030324	0.045872	0.026289	0.0064666	-0.024196	0.010794	0.0044273	-0.0054005	-0.0056451	0.0058848	-0.022667	-0.051626	-0.040375	-0.008311	0.0052251	0.074094	0.11445	0.13517	0.1233	0.069509	0.016382	-0.031536	-0.033431	-0.016552	0.020362	0.051927	0.092392	0.12675	0.10415	0.14386	0.10965	0.1167	0.094238	0.062506	0.048809	0.080941	0.027763	0.057198	0.078369	0.061169	0.042772	0.049152	-0.0082219	0.0095971	-0.010069	-0.010456	-0.012586	-0.0016458
0.0007149	-0.00085973	0.015103	0.059964	0.04935	0.052759	0.037652	0.050164	0.038631	0.020667	0.020924	0.031704	0.0099271	-0.018193	0.0031696	0.026512	0.032936	0.075476	0.096683	0.084649	0.08254	0.036747	-0.0068958	-0.021134	-0.0066085	-0.038414	0.0021417	0.041557	0.068166	0.11842	0.097832	0.11615	0.056527	0.054492	-0.011377	-0.0033697	0.0079865	0.06315	0.01544	0.044156	0.05025	0.028266	-0.0024924	0.0087576	-0.018967	-0.0019132	-0.0025203	0.0078158	0.011993	0.020515
-0.025817	0.033193	0.047449	0.099238	0.080136	0.11667	0.060367	0.051334	0.026241	-0.00042285	-0.032415	-0.013566	-0.0067293	-0.025654	0.029701	0.067684	0.058917	0.082412	0.092129	0.050641	0.039512	0.034182	-0.008105	-0.01179	0.032144	-0.00034556	0.046741	0.091964	0.11573	0.141	0.12125	0.098945	0.05124	0.051521	-0.0072397	0.012186	0.034002	0.05934	0.0084535	0.052825	0.060436	0.037477	0.015116	0.045946	-0.015409	0.010452	0.0018051	0.011893	-0.0382	-0.003081
0.038462	0.054079	0.085548	0.069889	0.082856	0.11791	0.08206	0.046798	0.02645	0.0029845	-0.027009	0.01296	0.026933	0.029714	0.080414	0.094472	0.086994	0.081009	0.068884	0.0067687	0.006599	-0.025716	-0.036805	-0.015595	0.0083403	-0.04902	0.0074826	0.056288	0.064537	0.12616	0.13642	0.1016	0.063417	0.072329	0.020584	0.046551	0.079745	0.056604	-0.017323	0.010122	-0.0017015	-0.015043	0.005147	0.049507	0.010597	0.038714	0.0027468	0.011375	-0.041963	-0.017365
0.029902	0.035393	0.039976	0.053946	0.06927	0.057055	0.019108	0.010715	0.015298	-0.039924	-0.032178	0.018553	0.031545	0.023361	0.10672	0.13275	0.12374	0.10564	0.081812	-0.0043912	-0.0074285	-0.015704	-0.0034519	0.013613	0.03959	-0.016222	0.0039641	0.012604	0.027389	0.096072	0.086541	0.032293	0.0094107	0.018656	-0.055592	-0.060578	0.0011983	-0.019342	-0.062804	0.0080136	0.022286	0.0066664	0.058914	0.073659	0.025755	0.047509	0.026238	0.036634	-0.01177	-0.0010303
0.046587	0.045723	0.04337	0.010693	0.029475	0.022129	-0.00075716	0.014284	0.049547	0.0024019	-0.0038454	0.041927	0.03028	0.023722	0.11893	0.16103	0.089071	0.058717	0.034349	-0.076629	-0.053849	-0.011584	0.03045	0.037094	0.075803	-0.0082756	0.015834	0.022819	0.032935	0.092917	0.076388	0.034892	0.033972	0.052441	-0.030788	-0.011195	0.031451	-0.027353	-0.047691	0.018822	0.0022741	-0.012459	0.021502	0.030448	-0.0073329	0.035647	0.027004	0.064417	0.028712	0.02622
-0.0011447	0.0030034	0.016681	0.012734	0.040142	0.050731	0.065179	0.081184	0.10939	0.072037	0.062856	0.063745	0.026315	-0.0020284	0.07296	0.10028	0.057006	0.05061	0.054302	-0.026973	-0.0064355	0.02361	0.05784	0.03912	0.06341	0.018413	0.029153	0.034809	0.071094	0.13603	0.12517	0.094334	0.11391	0.11998	0.054598	0.059046	0.072711	-0.020583	-0.051415	-0.0083923	-0.037125	-0.011319	0.047594	0.052452	0.00044975	0.033957	-0.018905	-0.0048956	-0.019548	-0.020419
-0.0319	-0.011278	0.02061	0.014138	0.051806	0.064061	0.07307	0.081474	0.11947	0.084453	0.059752	0.086923	0.034472	-0.0022762	0.065112	0.098903	0.03328	0.034415	0.044123	-0.012912	-0.001506	0.028578	0.06166	0.039903	0.056575	0.034634	0.013574	0.013551	0.044161	0.1073	0.090844	0.082405	0.10904	0.11166	0.03536	0.03093	0.024914	-0.079715	-0.082776	-0.074025	-0.083458	-0.042752	0.028691	0.0060677	0.0078231	0.017288	-0.020043	0.0092817	0.027805	-0.0067013
-0.045584	-0.014895	0.010017	-0.0020397	0.016585	0.046295	0.039797	0.044495	0.10261	0.065556	0.023991	0.06454	0.0442	0.028137	0.093055	0.10723	0.020917	0.0015871	-0.017318	-0.035848	-0.021656	0.036973	0.065871	0.083641	0.084625	0.087335	0.052655	0.061523	0.08903	0.14102	0.1061	0.09837	0.12183	0.083348	0.032842	0.032048	0.015912	-0.069053	-0.035153	-0.044407	-0.043945	0.02161	0.064052	0.02597	0.031289	0.046473	0.011327	0.02517	0.054949	0.039719
-0.079731	-0.064922	-0.0085702	-0.026084	0.0033257	0.097342	0.14019	0.14636	0.15322	0.096887	0.03381	0.025592	0.024475	0.052568	0.12819	0.13784	0.075903	0.035892	0.0047692	-0.0093939	-0.0090575	0.019542	0.035847	0.074603	0.068177	0.088546	0.093573	0.1171	0.13037	0.18835	0.16602	0.18258	0.18336	0.13344	0.10496	0.11912	0.069067	0.0051717	0.030851	-0.03469	-0.045146	0.014484	0.033725	0.014077	0.050144	0.027596	-0.038479	-0.02042	0.014377	0.00070713
-0.14295	-0.10982	-0.043655	-0.062976	-0.030135	0.061904	0.094556	0.086508	0.074267	0.066039	0.020493	0.022966	0.024423	0.062027	0.099776	0.076437	0.037927	-0.0044626	-0.0044636	-0.012264	-0.014226	0.0067017	0.011334	0.040974	0.041756	0.097524	0.084221	0.11092	0.12673	0.1516	0.13385	0.13276	0.14135	0.10145	0.12308	0.13908	0.10147	0.042383	0.026527	-0.059454	-0.085177	-0.035565	0.024317	-0.0060517	0.033475	0.010485	-0.066447	-0.11694	-0.077514	-0.06373
-0.080648	-0.066527	-0.020897	-0.073007	-0.049501	0.028947	0.055781	0.041154	0.024836	-0.0011023	-0.043988	-0.035859	-0.027034	0.019023	0.10081	0.098833	0.069413	0.027882	0.0090319	-0.025352	-0.045568	-0.02986	-0.021017	0.0059153	0.014789	0.047921	0.034874	0.040999	0.041961	0.039256	0.062993	0.037754	0.055907	0.056773	0.094888	0.10023	0.11422	0.093208	0.057523	-0.022069	-0.060224	-0.059081	-0.034631	-0.040771	0.026987	0.029383	-0.0091466	-0.035028	-0.049377	-0.073755
-0.0087413	-0.06111	-0.032025	-0.093915	-0.079983	-0.0059955	0.042625	0.050161	0.035612	0.014085	-0.015905	-0.016765	-0.024635	0.028887	0.091359	0.072927	0.10399	0.059415	0.028983	-0.02606	-0.062807	-0.095298	-0.070402	-0.04771	0.008485	0.042374	0.04554	0.025712	0.061455	-0.0062147	0.043585	0.027379	0.057248	0.016981	0.11232	0.10536	0.11951	0.12648	0.1034	0.025721	-0.027318	-0.020631	-0.013044	-0.019746	0.015892	0.034377	0.0074345	-0.02744	-0.042655	-0.03252
-0.03654	-0.057625	-0.040117	-0.050006	-0.049311	0.0077017	0.052731	0.073337	0.041246	0.051119	0.01166	-0.017433	-0.036262	-0.0080554	0.078531	0.088184	0.1262	0.10649	0.09714	0.01325	-0.01285	-0.052402	-0.058365	-0.052734	-0.015102	0.015377	0.0090272	0.0022838	0.018049	-0.064673	-0.035997	-0.026762	-0.013895	-0.028877	0.065743	0.068046	0.075314	0.10078	0.065106	0.0091765	-0.042115	-0.069376	-0.059281	-0.039239	-0.033597	-0.026047	-0.021102	-0.043193	-0.095539	-0.06761
-0.011854	-0.024584	-0.016064	-0.034109	-0.041833	-0.019969	0.0033992	0.019493	0.027016	0.069446	0.045076	0.048263	-0.0059386	-0.003542	0.026118	0.036481	0.085425	0.11767	0.10535	0.061101	0.033349	-0.025978	-0.063045	-0.053508	-0.010856	0.011908	0.017505	0.037576	0.031889	-0.067837	-0.061834	-0.094368	-0.082542	-0.086626	-0.0049929	0.030904	0.041584	0.058657	0.034686	-0.0061514	-0.06787	-0.096422	-0.077256	-0.064851	-0.062833	-0.01784	0.009551	-0.031702	-0.077711	-0.050914
0.034189	0.032584	0.039525	0.048091	0.049368	0.043893	0.069668	0.037873	0.054759	0.071487	0.035357	0.0075189	0.0082376	0.0096179	0.037767	0.062976	0.1175	0.15892	0.089273	0.041681	0.019467	-0.063228	-0.085929	-0.052653	0.0026762	-0.0080599	0.026661	0.038946	0.041921	-0.039866	-0.032598	-0.04425	-0.057786	-0.082058	-0.028177	-0.017387	-0.026165	0.012158	0.036214	0.01507	0.0087049	0.017112	0.0050541	0.015202	0.0078618	0.030526	0.045536	0.027861	-0.038897	-0.02719
-0.020639	0.0025815	0.0068594	0.055888	0.044023	0.029698	0.051461	0.027749	0.031506	0.085574	0.059723	0.03602	0.035741	0.032826	0.023448	0.034767	0.054537	0.11439	0.06334	0.030469	0.017663	-0.037506	-0.068727	-0.022002	0.02683	0.043433	0.067107	0.087253	0.084254	0.031409	-0.023803	-0.020565	-0.053753	-0.10058	-0.073505	-0.0079761	-0.061399	-0.0097971	0.045594	0.029312	0.027434	0.069688	0.031264	0.0038524	-0.027163	-0.029763	-0.019476	-0.017794	-0.028015	0.018078
-0.06311	0.0017821	0.0067468	0.07384	0.065211	0.046078	0.038832	0.019941	0.013011	0.085428	0.044173	0.027433	0.015372	0.013292	-0.0018063	0.03624	0.037219	0.10419	0.065386	0.051098	0.070649	0.05674	-0.0086895	0.044173	0.044801	0.014211	0.015012	0.074266	0.040146	0.020156	-0.062227	-0.055582	-0.10312	-0.14718	-0.13497	-0.025904	-0.096211	-0.045312	-0.00045064	-0.0022253	-0.015255	0.050966	0.039584	0.057884	0.050816	0.064983	0.038153	0.032137	0.016231	0.017232
-0.045582	0.020409	0.027489	0.087607	0.090141	0.071256	0.045753	0.062621	0.051307	0.10842	0.085829	0.071246	0.047015	0.083244	0.016028	0.023517	0.041878	0.088601	0.0185	0.018786	0.0059835	-0.0070208	-0.068573	-0.019639	0.033834	0.044298	0.053764	0.10699	0.080737	0.038716	-0.047383	-0.059789	-0.12156	-0.14369	-0.10931	-0.011751	-0.060094	0.00026817	0.020597	0.031679	0.061256	0.12422	0.11402	0.12041	0.10076	0.085035	0.056937	0.059376	0.083379	0.084156
-0.059929	0.017154	0.032597	0.076694	0.091462	0.091789	0.078175	0.072776	0.025279	0.085737	0.031426	-0.016527	-0.014931	0.045829	-0.017633	-0.023502	-0.0034641	0.024547	-0.017746	-0.048415	-0.052157	-0.052591	-0.094027	-0.06282	0.0029621	0.036731	0.027054	0.040047	0.03223	0.0085427	-0.089528	-0.063213	-0.094118	-0.103	-0.059091	0.04726	-0.0061476	0.028332	0.026045	0.045735	0.084119	0.14935	0.15612	0.16098	0.10647	0.096032	0.048118	0.06261	0.083036	0.093508
-0.045684	0.0066237	-0.0026116	0.034164	0.027292	0.027286	-0.00014462	0.049704	-0.005462	0.058887	0.011604	-0.028026	-0.067762	-0.0026392	-0.039554	-0.029142	-0.004687	0.033672	-0.011157	-0.066947	-0.08644	-0.054782	-0.10486	-0.083963	-0.047717	0.010171	-0.023579	-0.024989	-0.024323	-0.0048642	-0.093436	-0.086835	-0.10338	-0.1153	-0.092698	0.015534	0.0039329	0.030045	0.038405	0.07134	0.090618	0.12168	0.15121	0.15219	0.090251	0.088327	0.044213	0.062402	0.097983	0.099902
0.0045738	0.04143	0.025235	0.014877	0.026247	0.050047	0.026885	0.065539	0.01648	0.037077	-0.029593	-0.08814	-0.11377	-0.042798	-0.076403	-0.087521	-0.017303	-0.0024683	-0.049246	-0.063275	-0.040335	-0.025884	-0.06506	-0.034348	-0.0037139	-0.0036452	-0.045705	-0.040196	-0.031908	-0.055446	-0.083261	-0.07426	-0.042595	-0.054979	-0.010828	0.063978	0.058673	0.034295	0.010961	0.069367	0.087702	0.10332	0.14709	0.18063	0.091366	0.096579	0.051753	0.064726	0.093452	0.10825
-0.022765	0.024221	0.012418	0.0037197	0.030679	0.078056	0.062673	0.11731	0.060471	0.057327	0.035341	-0.047253	-0.090612	0.00083679	-0.035043	-0.088039	-0.013222	0.024952	-0.052224	-0.061007	-0.065994	-0.04734	-0.061849	-0.022392	0.0049184	0.055499	0.0037111	-0.02862	-0.039923	-0.036546	-0.055333	-0.041942	-0.033021	-0.015036	0.0086222	0.047474	0.078824	0.059124	0.044593	0.092979	0.13117	0.10396	0.12292	0.12949	0.021933	0.013531	-0.02235	0.021713	0.027803	0.06663
-0.051258	-0.0049821	-0.0049135	-0.015109	0.004587	0.065558	0.049688	0.046898	-0.024868	-0.029614	-0.094039	-0.18835	-0.22077	-0.13398	-0.13779	-0.13592	-0.04374	0.0083826	-0.0037049	-0.014771	-0.0064855	0.024384	0.035461	0.029981	0.045322	0.03271	-0.025022	-0.065568	-0.049156	-0.039604	-0.021271	-0.034217	0.012412	-0.0033609	0.011387	0.043009	0.083285	0.024195	0.014022	0.039526	0.046365	0.030546	0.047213	0.083226	-0.0027811	0.00016838	-0.033606	0.010462	-0.008984	0.0085737
-0.096312	-0.026914	-0.033624	-0.018523	0.019958	0.077521	0.039479	0.056401	-0.021899	-0.032244	-0.060742	-0.12263	-0.18873	-0.091184	-0.10077	-0.080248	-0.035469	0.021794	-0.030575	-0.0031048	-0.013063	0.031485	0.058799	0.072999	0.046975	0.029563	-0.031727	-0.060996	-0.046004	-0.043336	-0.013615	0.0074121	0.049154	0.042824	0.042962	0.037809	0.050377	-0.013238	-0.029838	-0.0075093	0.0052068	-0.010516	-0.010578	0.017639	-0.0099821	-0.0011098	0.0035753	0.063989	0.0621	0.056166
-0.10315	-0.024785	-0.0424	-0.011679	0.038047	0.070489	0.048388	0.042524	0.009825	-0.0076038	-0.027468	-0.091014	-0.10821	-0.054371	-0.074718	-0.049673	-0.0031478	0.038446	0.022359	0.080948	0.06004	0.077224	0.10705	0.10293	0.066394	0.046429	-0.0079176	-0.035979	-0.05705	-0.069084	-0.034891	-0.028756	0.014752	0.043866	0.058651	0.045722	0.059967	-0.01	-0.059034	-0.056591	-0.045678	-0.071763	-0.065739	-0.054913	-0.076149	-0.055655	-0.0057282	0.049557	0.052588	0.077036
-0.066303	0.013969	-0.0047211	0.051363	0.092089	0.1176	0.045982	0.05749	0.026535	0.0069513	-0.022741	-0.04708	-0.08492	-0.024691	-0.033587	0.0053407	0.040936	0.097116	0.043722	0.058905	0.020997	0.022902	0.045417	0.060037	0.051398	0.087599	0.079827	0.057186	-0.0030915	0.01371	-0.001502	0.0064099	-0.01032	0.029125	0.033863	0.012649	0.016726	0.00051318	-0.032282	-0.064406	-0.089331	-0.12468	-0.11552	-0.11479	-0.11288	-0.053854	-0.004729	0.033945	0.036848	0.048529
-0.066807	0.0017503	-0.03145	0.0087213	0.032262	0.060943	-0.036131	-0.036558	-0.077012	-0.079179	-0.13855	-0.105	-0.075875	-0.021942	-0.017044	0.046617	0.06427	0.051458	-0.01178	0.0058519	-0.022302	-0.054127	-0.0076757	0.032063	0.029863	0.071366	0.11066	0.1043	0.080085	0.079024	0.054824	0.0466	0.04907	0.06729	0.064754	0.049886	0.058197	0.048505	-0.023555	-0.040264	-0.079747	-0.12863	-0.14282	-0.12964	-0.091153	-0.044905	0.01463	0.029361	0.056559	0.051573
0.061022	0.081421	0.039629	0.059001	0.059946	0.033539	-0.040419	-0.012403	-0.044081	-0.043069	-0.072199	-0.025554	-0.025497	0.032398	0.01043	0.077995	0.0762	0.095682	0.0026308	0.026929	-0.007814	-0.058621	-0.046467	0.020746	0.044058	0.10788	0.14094	0.11523	0.039349	0.044141	-0.022028	0.024227	0.022152	0.08216	0.050285	0.067532	0.072705	0.070607	-0.0044133	-0.023851	-0.06495	-0.1464	-0.13299	-0.13618	-0.079438	-0.041065	-0.0026646	-0.012438	0.022628	0.0066467
0.04117	0.046316	0.0061662	0.0072636	0.015691	0.016098	-0.050779	-0.012511	-0.031147	-0.027809	-0.096791	-0.048392	-0.036262	-0.0056195	-0.035576	0.017344	0.028666	0.0082458	-0.030742	-0.0097116	-0.015659	-0.052983	-0.0088881	0.047252	0.075494	0.11774	0.15142	0.13966	0.016738	0.0080041	-0.027956	-0.035112	-0.054469	0.041637	0.024215	0.050085	0.088122	0.12285	0.027291	0.0039492	-0.035629	-0.11568	-0.13379	-0.14257	-0.084256	-0.09127	-0.044458	-0.046918	-0.0088291	-0.031768
0.18278	0.14709	0.099387	0.059727	-0.0079184	0.01137	-0.037354	0.028265	-0.039111	-0.033648	-0.11691	-0.070573	-0.11269	-0.045764	-0.04613	0.023494	0.030409	0.0034823	-0.046755	-0.0090177	-0.0045034	-0.064793	-0.012472	0.074599	0.078907	0.11259	0.16423	0.15985	0.066716	0.050997	0.0055594	0.038216	0.037441	0.093996	0.089152	0.082304	0.081538	0.063552	-0.018013	-0.026429	-0.027671	-0.091907	-0.10286	-0.098637	-0.053357	-0.093013	-0.040908	-0.013032	0.020702	-0.010375
0.17676	0.095243	0.077728	0.039299	-0.033365	-0.019247	-0.02332	0.020408	-0.063512	-0.051177	-0.12291	-0.053358	-0.097902	-0.036014	-0.023006	0.040877	0.0029397	-0.029685	-0.0085773	0.037456	0.051322	-0.027857	0.034305	0.081318	0.037127	0.074677	0.13225	0.1182	0.034713	0.011232	-0.06029	-0.019238	-0.0032884	0.038532	0.043549	0.045452	0.071084	0.031867	-0.021862	-0.0022015	0.052825	-0.013986	-0.010361	-0.027058	0.0076131	-0.075208	-0.0084047	0.023703	0.018692	-0.0071662
0.27061	0.1363	0.1192	0.084714	0.0027756	-0.014867	0.038348	0.084047	0.01855	0.039059	-0.02296	0.0063152	-0.093741	-0.063385	-0.085489	-0.047322	-0.10149	-0.071055	-0.012327	0.01152	0.060791	0.032922	0.032408	0.062149	0.037667	0.028706	0.054258	0.046466	-0.041026	-0.068156	-0.10547	-0.066297	-0.02656	0.040832	0.045304	0.04228	0.040405	-0.017175	-0.084427	-0.052881	-0.0032343	-0.035306	0.0011861	-0.042861	-0.042227	-0.0968	-0.031133	0.0091322	0.048707	0.042721
0.16216	0.077384	0.063714	0.041018	-0.0043001	0.022622	0.058455	0.087956	0.049356	0.081332	0.062341	0.096741	0.025426	0.011245	0.035767	-0.0015004	-0.060029	-0.049531	0.0041357	-0.014037	0.063443	0.046628	0.058694	0.086983	0.056387	0.028755	0.065543	0.072575	0.017979	-0.032679	-0.059763	-0.070244	-0.058237	-0.025756	-0.0043865	-0.0037058	-0.0011667	-0.0098338	-0.029423	-0.0025667	0.035121	0.0048654	-0.002842	-0.08348	-0.074833	-0.11405	-0.0056222	0.047286	0.067002	0.0597
0.21125	0.14362	0.13686	0.14045	0.049524	0.030403	0.069967	0.048761	0.011974	0.047901	0.053673	0.031193	0.027078	-0.0036424	0.079579	0.072356	0.041405	0.019164	0.038209	-0.032093	0.038969	0.030113	0.059143	0.12132	0.11956	0.076743	0.089742	0.033927	-0.0047169	-0.020858	-0.10718	-0.10447	-0.058977	-0.060542	-0.074784	-0.056174	-0.033173	-0.056044	-0.023813	0.024014	0.079566	0.052504	0.068558	0.00035786	-0.024602	-0.034446	0.06246	0.082769	0.062687	0.10804
0.12641	0.072202	0.0872	0.08116	0.055476	0.033638	0.040572	0.01786	0.016562	0.066485	0.091985	0.096751	0.10482	0.086209	0.12588	0.10941	0.086864	0.072755	0.085532	-0.0048745	0.034057	0.049464	0.045753	0.073604	0.10308	0.084969	0.075484	0.056695	0.026119	0.034141	-0.046624	-0.047071	-0.078057	-0.030811	-0.073404	-0.067615	-0.048054	-0.012557	-0.022332	-5.9034e-05	0.059919	0.053045	0.060135	-0.0001498	-0.018798	0.002771	0.052379	0.041715	0.034505	0.086594
0.043191	0.05146	0.030303	0.056412	0.073909	0.03227	0.03943	0.039399	0.062435	0.1246	0.16108	0.13205	0.17826	0.12658	0.12704	0.097741	0.090073	0.060998	0.033135	-0.060015	0.0039894	0.059328	0.025523	0.057034	0.09254	0.03513	0.0014245	-7.9312e-05	0.015874	0.028956	-0.029114	-0.037338	-0.049052	0.003337	-0.040799	-0.04323	-0.06757	-0.035935	-0.089436	-0.078433	0.003277	0.01839	0.045745	0.0026513	-0.020319	-0.0070924	0.025483	0.0081244	0.066318	0.14477
0.012054	0.021418	0.0039768	-0.0075106	0.011111	-0.027132	-0.022608	-0.039492	0.0036949	0.069044	0.1205	0.082409	0.1767	0.11714	0.15777	0.13841	0.19335	0.13309	0.12063	0.019504	0.081667	0.076619	0.092154	0.1265	0.15618	0.09677	0.076698	0.054754	0.063571	0.10658	0.014848	0.039655	0.013314	0.02873	-0.035672	-0.013956	-0.084417	-0.037626	-0.022355	-0.020399	0.03551	0.068659	0.10921	0.056559	0.034737	0.029273	0.095706	0.03944	0.10826	0.15779
0.027987	-0.0025052	-0.03467	-0.078743	-0.040613	-0.12192	-0.11035	-0.090763	-0.044846	0.010587	0.070784	0.056946	0.16158	0.085522	0.088451	0.10699	0.14896	0.048958	0.04278	-0.013926	0.022855	0.017667	0.051569	0.1286	0.10227	0.034813	0.034045	-0.0057254	-0.0013836	0.075222	0.0011153	0.04662	0.054497	0.052273	0.034803	0.059427	-0.039727	-0.018608	-0.03292	-0.026113	0.019738	0.058247	0.092529	0.067884	0.011984	0.0060507	0.047338	0.020236	0.11723	0.17055
0.079635	0.024754	-0.01946	-0.062806	-0.014691	-0.064165	-0.083772	-0.011054	-0.0039656	0.056464	0.11064	0.17395	0.21344	0.19017	0.1435	0.11021	0.1221	0.046973	0.033002	0.0035754	0.052969	0.034391	0.020055	0.058975	0.018161	-0.011075	0.035662	0.08523	0.102	0.18027	0.12137	0.13449	0.095204	0.065526	0.040562	0.061024	-0.028108	0.011621	0.0022734	0.0016846	0.014739	0.017124	0.02838	0.022324	-0.055032	-0.072569	-0.05966	-0.07664	0.01824	0.062855
0.081977	0.040554	0.0009776	-0.027393	-0.012499	-0.047927	-0.064826	-0.015816	-0.053978	-0.026138	0.029843	0.0874	0.096219	0.11257	0.14479	0.096007	0.087711	0.066338	0.040291	-0.012331	0.091979	0.10839	0.079347	0.11538	0.090055	0.01334	0.045089	0.068598	0.053139	0.071663	-0.011617	-0.0035258	0.058834	0.021094	0.01574	0.086619	-0.00064012	-0.0070128	0.023509	0.047439	0.041214	0.021709	0.046246	0.064094	0.018582	-0.042722	-0.020459	-0.045572	0.0034363	0.0062009
0.15941	0.10369	0.079008	-0.016363	-0.056703	-0.077274	-0.10577	-0.091638	-0.11081	-0.10037	-0.018456	0.025934	0.0074435	0.003321	0.064287	0.035571	0.044775	0.026536	0.046222	0.024754	0.093449	0.078141	0.10263	0.15184	0.12263	0.083138	0.11176	0.10855	0.032345	0.056544	-0.063636	-0.045717	-0.00099301	-0.0039239	-0.021119	0.091739	0.024488	0.044728	0.098499	0.10408	0.049265	0.051985	0.015711	0.0090685	-0.020307	-0.070272	-0.051996	-0.019719	0.0081543	-0.0062329
0.14908	0.11205	0.10478	0.029567	-0.013415	-0.029025	-0.019804	-0.033425	-0.068005	-0.047606	-0.022661	0.023514	-0.010179	0.038933	0.062267	0.04563	0.0084754	0.016039	-0.013228	-0.039833	0.049856	0.048378	0.084444	0.1508	0.14012	0.11307	0.11967	0.093839	-0.014078	-0.0059087	-0.10879	-0.10745	-0.11019	-0.094244	-0.11228	-0.0053587	0.0040331	0.067155	0.12665	0.16873	0.12435	0.079337	-0.020209	-0.020914	-0.034962	-0.078702	-0.10141	-0.018577	-0.042813	-0.044544
0.2185	0.18037	0.17922	0.082557	-0.027788	0.021385	0.035022	-0.0060985	-0.030295	0.017447	-0.0042089	0.007627	-0.025289	0.02077	0.056413	0.022388	-0.0020344	0.0054842	-0.018577	-0.035063	0.044763	0.042811	0.075947	0.13275	0.12944	0.14909	0.16208	0.16661	0.053793	0.056812	-0.053454	-0.05978	-0.063693	-0.022094	-0.081265	-0.0075046	-0.01863	0.05287	0.14751	0.19375	0.12477	0.11674	0.0043742	-0.025318	-0.014548	-0.014475	0.0045855	0.067595	0.0098255	0.010992
0.1677	0.1135	0.12072	0.010542	-0.097813	-0.077628	-0.031926	-0.077263	-0.025736	0.014787	0.026353	0.032703	-0.01425	-0.0085604	0.071465	0.057145	0.0014672	0.046679	0.022181	0.0016828	0.054983	0.1037	0.12727	0.15778	0.13239	0.12494	0.082716	0.072651	0.043927	0.016678	-0.066376	-0.016211	0.00067913	-0.010184	-0.020494	0.023224	-0.023442	0.013347	0.10159	0.13967	0.0804	0.072318	-0.0062011	-0.026616	0.0178	0.046561	0.098343	0.13098	0.098721	0.050606
0.25693	0.16428	0.1265	0.003531	-0.12992	-0.10616	-0.067742	-0.029996	0.084388	0.16392	0.12524	0.11771	0.035847	-0.050059	-0.019179	0.0023408	-0.0062598	0.029706	0.025405	-0.0054998	0.016585	0.00013085	0.019874	0.10652	0.11265	0.14169	0.18281	0.2064	0.15074	0.11419	0.024195	0.039639	0.0035319	0.0022639	-0.0012252	0.068493	0.022453	0.10279	0.14172	0.15117	0.034916	0.0096762	-0.11351	-0.12159	-0.073287	0.0077852	0.070684	0.15956	0.14318	0.10843
0.19533	0.14656	0.11538	0.0061994	-0.12462	-0.1174	-0.091622	-0.048121	0.046473	0.16026	0.1448	0.14349	0.090484	0.06478	0.079393	0.067342	0.071053	0.090311	0.037731	0.0009605	0.050968	0.020212	-0.013797	0.034226	0.057498	0.04613	0.10831	0.16904	0.19634	0.16347	0.1343	0.10633	0.058371	-0.0093102	-0.036769	0.014764	-0.034649	0.021005	0.090115	0.12728	0.019725	-0.0023984	-0.090763	-0.092666	-0.055255	0.0073817	0.064423	0.098113	0.040029	0.031867
0.20311	0.13321	0.10919	0.031822	-0.039525	-0.049708	-0.041946	0.00014396	0.10392	0.14033	0.12394	0.11753	0.065938	-0.0094038	0.038838	0.040796	0.031456	0.075728	0.046532	0.01516	0.063823	0.073289	0.00089135	0.048096	0.050802	0.053106	0.12621	0.20298	0.22532	0.21349	0.15311	0.133	0.076981	0.016054	0.0055796	0.037248	-0.049266	-0.013593	0.024926	0.016062	-0.066733	-0.050299	-0.1085	-0.08238	-0.073433	-0.032197	0.0084324	0.022231	-0.05282	-0.017451
0.12705	0.10196	0.086704	0.0704	0.019273	-0.032239	-0.019705	0.0081221	0.12246	0.13876	0.13921	0.15454	0.10553	0.01089	0.030805	0.039341	-0.015587	0.028519	0.031897	-0.016234	0.064517	0.095205	0.044524	0.042429	0.077965	0.080975	0.11179	0.17181	0.20913	0.19842	0.12625	0.13914	0.087701	0.026719	0.0023523	-0.0029596	-0.059607	-0.050516	-0.024794	-0.0038107	-0.029456	-0.064685	-0.096473	-0.025663	-0.03482	-0.029609	0.0047065	-0.013066	-0.13891	-0.132
0.11476	0.092017	0.079878	0.053043	0.012192	-0.0534	-0.038855	-0.020589	0.10028	0.10093	0.1163	0.11305	0.083474	-0.0035895	-0.0045043	0.0083432	0.018792	0.067517	0.064761	0.02786	0.11334	0.061421	-0.008478	-0.00052981	0.029141	0.042926	0.071162	0.1033	0.084744	0.098217	0.03606	0.057192	0.027961	0.012102	-0.0030445	-0.0055584	-0.035861	-0.070022	-0.030896	-0.032321	-0.058771	-0.093282	-0.029764	-0.0021424	-0.015256	-0.051344	0.0049301	-0.074471	-0.198	-0.15974
-0.11317	-0.089194	-0.04361	0.015268	0.029799	-0.024114	0.024313	-0.0478	0.044583	0.026344	0.071887	0.03018	0.079516	0.029506	0.013831	0.014959	0.010945	0.058569	0.057437	0.058904	0.14551	0.13722	0.059779	0.015452	0.0088496	0.0056792	-0.0062077	0.0017228	0.030215	0.048458	-0.0072796	-0.0034641	-0.021174	-0.078678	-0.10071	-0.11904	-0.10718	-0.10141	-0.031366	0.010458	0.025464	-0.02308	-0.0035809	-0.013472	-0.040474	-0.11474	-0.04541	-0.11266	-0.2261	-0.18028
-0.093658	-0.068554	-0.030977	0.084874	0.083931	0.0068977	0.049093	-0.021149	0.07628	0.043175	0.086386	0.053673	0.077844	-0.0020144	-0.041126	-0.018632	-0.025481	0.030706	0.0029447	0.010475	0.068915	0.065067	0.016098	0.017215	0.027124	0.043535	0.026295	0.020304	0.029962	-0.0062294	-0.08047	-0.081351	-0.065874	-0.06277	-0.020698	-0.021946	0.018796	-0.033759	-0.026968	-0.01139	-0.024647	-0.1065	-0.053936	-0.073862	-0.065562	-0.093817	-0.061712	-0.14898	-0.18366	-0.13244
-0.15831	-0.1163	-0.097624	-0.0018515	-0.052023	-0.082657	-0.07311	-0.10859	-0.012897	-0.02032	0.054852	0.087629	0.1043	0.044322	0.016679	0.018611	-0.0056439	0.021661	-0.0091401	0.0018997	0.0421	0.046111	0.015861	-0.0052175	0.0067741	0.013799	-0.017041	-0.0087489	0.0022491	-0.029829	-0.068304	-0.092672	-0.045602	0.0026366	0.0052316	0.0038793	0.099443	-0.0095029	-0.017997	0.04717	0.035464	-0.088918	0.0024621	-0.036617	-0.034821	-0.061973	-0.0074024	-0.10011	-0.11258	-0.10637
-0.21506	-0.21288	-0.21983	-0.093336	-0.11264	-0.080149	-0.039297	-0.027172	0.016575	-0.016887	0.012138	0.05469	0.08859	0.07485	0.064771	0.062309	0.039608	0.050465	-0.0030383	0.010977	0.043843	0.03333	-0.021325	-0.01052	-0.018864	-0.035438	-0.074917	-0.044782	-0.060242	-0.068887	-0.073557	-0.078971	-0.018142	0.023338	-0.0080115	0.052078	0.15495	-0.027474	-0.077546	-0.024327	-0.098326	-0.20894	-0.078716	-0.10393	-0.066695	-0.092281	-0.048073	-0.074381	-0.033518	-0.037767
-0.136	-0.14061	-0.16169	-0.04252	-0.047533	-0.081714	-0.053432	-0.0082693	0.025145	0.0048676	0.061595	0.11263	0.1064	0.085359	0.070861	0.063105	0.000405	0.011185	-0.039295	-0.048856	-0.047701	0.017113	-0.0015115	0.00502	0.025379	0.049689	0.0032053	0.00094911	0.022588	0.0099182	-0.0094258	-0.051717	0.013134	0.0079151	-0.055638	0.0016356	0.1127	-0.012573	-0.038805	0.020684	-0.062806	-0.15272	-0.15061	-0.14482	-0.12495	-0.1122	-0.091207	-0.026099	-0.023557	0.0061776
-0.096808	-0.094736	-0.11103	-0.075007	-0.096171	-0.12329	-0.10391	-0.061265	-0.00037105	-0.0092695	0.057645	0.13412	0.087643	0.050901	0.035426	0.025984	-0.04174	-0.029405	-0.075601	-0.087518	-0.066454	0.002776	0.02352	0.06	0.062196	0.064826	-0.0059274	-0.032704	-0.035532	8.6133e-05	-0.0054528	-0.0086369	0.10135	0.091738	0.0078247	0.044916	0.12144	-0.052257	-0.048128	-0.018921	-0.11921	-0.19416	-0.19375	-0.19043	-0.1259	-0.06168	-0.060544	-0.0081889	0.0060206	0.023979
-0.084433	-0.14322	-0.14991	-0.14565	-0.067106	-0.061605	-0.00074166	0.035901	0.089109	0.02097	0.022438	0.12386	0.084283	0.0072874	0.056262	0.050833	-0.045031	-0.0025134	0.001912	-0.030421	0.01566	0.08257	0.10333	0.12709	0.081934	0.06004	-0.013286	-0.079017	-0.13827	-0.035112	-0.027027	-0.0040681	0.091977	0.10172	-0.003982	-0.0049066	0.033299	-0.085288	-0.010425	0.038671	-0.013129	-0.043704	-0.061131	-0.041653	-0.026157	0.028731	0.040566	0.12195	0.049725	0.066811
-0.063285	-0.083054	-0.052594	-0.058386	0.015326	-0.00048159	0.034173	0.034108	0.10202	0.091981	0.061076	0.13585	0.069569	-0.022553	-0.017864	0.015834	-0.028524	0.012382	0.037379	0.060661	0.076724	0.11463	0.1276	0.13201	0.062924	0.051249	-0.04628	-0.10413	-0.12638	-0.077703	-0.089722	-0.05602	0.037568	-0.013474	-0.061191	-0.073708	-0.069227	-0.12996	-0.0033213	0.024613	-0.0018466	-0.017903	-0.11246	-0.13192	-0.11036	-0.015872	-0.0069895	0.13334	0.088826	0.11987
-0.087352	-0.083124	-0.036143	-0.035206	0.040973	0.0011879	0.045773	0.00026906	0.075115	0.09159	0.10189	0.113	0.071773	-0.032177	-0.035349	0.036995	0.036153	0.08467	0.11299	0.11806	0.10626	0.12532	0.1349	0.10917	0.050626	0.059812	-0.010748	-0.066187	-0.078024	-0.051853	-0.091017	-0.069916	-0.028863	-0.064832	-0.089194	-0.13766	-0.14037	-0.11659	0.033595	0.078814	0.10293	0.09351	-0.030763	-0.085516	-0.091373	-0.0081024	-0.03498	0.080043	0.040353	0.063595
-0.14676	-0.14681	-0.075761	-0.059797	0.018413	0.062715	0.091767	0.026237	0.079898	0.094515	0.015989	0.06202	0.070157	-0.045191	-0.066082	0.008057	0.043932	0.055529	0.096018	0.14444	0.19231	0.13818	0.10354	0.14663	0.046828	-0.02735	-0.062139	-0.016649	-0.11992	-0.052667	-0.072036	-0.018502	-0.038009	-0.030682	-0.070371	-0.11416	-0.14688	-0.074752	0.028036	0.090414	0.13424	0.099248	-0.010087	-0.038149	-0.059832	0.04702	0.050549	0.11122	0.080096	0.099387
-0.068356	-0.08591	-0.029025	-0.0054243	0.079575	0.17541	0.2028	0.16394	0.20545	0.19948	0.078678	0.14208	0.15739	0.029533	0.016186	0.079955	0.093908	0.057713	0.13625	0.18399	0.21435	0.14849	0.10214	0.082204	0.0031605	-0.062986	-0.079117	0.029228	-0.036138	-0.019894	-0.036889	-0.011413	-0.071673	-0.090155	-0.10326	-0.11649	-0.13854	-0.070635	0.033135	0.081106	0.10868	0.09875	0.056275	0.039009	0.0025006	0.10094	0.11651	0.095597	0.062557	0.13144
-0.1212	-0.083442	-0.023527	0.032465	0.063493	0.1932	0.20428	0.22188	0.20125	0.21734	0.080846	0.10921	0.1142	0.07006	0.058335	0.142	0.13808	0.045228	0.096634	0.13245	0.14539	0.11283	0.073105	0.050441	0.015962	-0.034669	-0.064068	0.050579	0.02512	-0.022196	-0.086939	-0.068325	-0.14402	-0.18881	-0.17406	-0.17823	-0.18607	-0.072201	-0.029607	0.0076677	0.053	0.01645	-0.021502	-0.031283	-0.043972	0.066109	0.14077	0.080463	0.088115	0.095095
0.016065	0.01924	0.020963	0.019275	0.012165	0.13151	0.17863	0.24925	0.24155	0.21324	0.13258	0.057152	0.059413	0.025542	0.084808	0.1098	0.13517	0.034478	0.082681	0.078436	0.1094	0.060873	0.052709	0.017557	-0.022831	-0.083875	-0.069329	0.0050325	-0.00088091	0.037044	-0.011306	0.026891	-0.043694	-0.099951	-0.14581	-0.14898	-0.15769	-0.078017	-0.043762	0.0030135	0.023797	-0.020561	0.016885	0.042347	-0.0078453	0.11571	0.19973	0.064943	0.033527	0.073089
0.099146	0.098853	0.084455	0.058595	0.052791	0.16453	0.17706	0.27899	0.25509	0.23613	0.1114	0.07789	0.022991	0.0010111	0.064262	0.098883	0.11477	0.0023888	0.070178	0.10738	0.12658	0.076838	0.1101	0.076587	0.0034478	-0.056956	-0.021211	0.056033	0.048307	0.10221	0.089366	0.086998	-0.0035782	-0.068521	-0.11997	-0.10412	-0.11548	-0.035637	0.012727	0.014439	-0.019159	-0.068867	-0.05757	-0.066845	-0.077406	0.016959	0.15669	0.029528	0.0088457	0.078738
0.18952	0.1931	0.12134	0.11945	0.095555	0.17618	0.20939	0.31259	0.2693	0.24188	0.17351	0.089118	0.05903	0.015112	0.11427	0.093134	0.073986	-0.0044089	0.070954	0.054621	0.078961	0.082894	0.10773	0.0030951	-0.013856	-0.068481	-0.03783	-0.0033673	0.073909	0.043013	0.073844	0.058472	-0.025967	-0.065553	-0.053759	-0.075379	-0.070197	-0.0023176	0.033059	0.032427	0.012034	-0.065149	-0.044961	-0.081558	-0.11949	-0.076607	0.042913	-0.066437	-0.067398	0.044801
0.18188	0.16193	0.099071	0.090103	0.032229	0.043901	0.11146	0.19388	0.17846	0.17683	0.16131	0.035459	-0.00010137	-0.063995	0.047003	0.031249	0.071968	0.031607	0.067377	0.051307	0.051065	0.018473	0.038896	-0.021023	-0.06206	-0.071291	-0.044737	-0.051682	0.00022987	0.027352	0.029365	0.04996	0.0072629	0.014424	0.03024	0.011928	0.0012105	0.043982	0.086261	0.041379	0.033965	-0.073805	-0.07753	-0.13178	-0.16152	-0.13456	-0.02998	-0.08058	-0.059775	0.026095
0.32291	0.29067	0.21091	0.14221	0.078641	0.041903	0.095648	0.16159	0.19525	0.20644	0.24322	0.085642	0.014482	-0.097	-0.011492	-0.078049	-0.021433	-0.073196	-0.0056423	-0.0060532	-0.017944	-0.045398	0.012862	-0.07768	-0.15519	-0.12294	-0.074618	-0.012363	0.093368	0.18136	0.21838	0.22126	0.15455	0.085102	0.040278	-0.0015046	-0.043674	-0.026702	0.071941	0.046138	0.021764	-0.068911	-0.1309	-0.19352	-0.2556	-0.24556	-0.14732	-0.12835	-0.097624	0.054345
0.19475	0.20053	0.13718	0.13976	0.13948	0.082459	0.15992	0.21445	0.21253	0.22648	0.26562	0.14885	0.12644	0.0067331	0.041756	0.0025701	-0.0055082	-0.089503	-0.0055619	-0.023954	-0.079764	-0.098136	-0.061114	-0.15689	-0.1808	-0.11284	-0.041645	0.073229	0.13639	0.16102	0.21422	0.19265	0.11126	0.07674	0.10823	0.031274	-0.020763	-0.002054	0.0371	-0.064043	-0.053952	-0.14758	-0.27438	-0.31132	-0.27835	-0.29532	-0.18145	-0.11397	-0.070408	0.0038558
0.22681	0.19397	0.14433	0.10115	0.1001	0.039631	0.12492	0.13569	0.12592	0.091693	0.18847	0.10294	0.096563	0.017673	0.07115	-0.016837	-0.032229	-0.071381	-0.021052	-0.075998	-0.096902	-0.12552	-0.1451	-0.25729	-0.22657	-0.20762	-0.14955	-0.026273	0.10459	0.075136	0.13171	0.11631	0.10988	0.061301	0.10722	0.037495	-0.019393	-0.049342	-0.022597	-0.08757	-0.038085	-0.10106	-0.21224	-0.22767	-0.23072	-0.23087	-0.15865	-0.10027	-0.087884	0.023999
0.15279	0.13332	0.10001	0.039263	0.057005	0.022662	0.10204	0.11234	0.12516	0.044465	0.10896	-0.016475	-0.058883	-0.10872	-0.06388	-0.11453	-0.057066	-0.12512	-0.085824	-0.063486	-0.1007	-0.15463	-0.096922	-0.17975	-0.21907	-0.20858	-0.14393	-0.03007	0.091156	0.087581	0.15008	0.086485	0.062238	-0.0048684	0.041266	3.1754e-05	-0.040561	-0.10129	-0.08331	-0.14572	-0.12426	-0.12618	-0.16629	-0.14448	-0.15186	-0.16516	-0.10406	-0.048691	-0.047711	0.031016
0.20565	0.19098	0.12131	0.076826	0.06359	0.050256	0.11434	0.16257	0.13969	0.060094	0.12859	0.035457	-0.00042939	-0.030721	-0.021225	-0.09695	-0.11518	-0.20575	-0.13318	-0.11996	-0.13989	-0.13516	-0.086421	-0.19345	-0.20103	-0.25135	-0.22268	-0.070057	0.052015	0.025417	0.10843	0.0064794	-0.083042	-0.19721	-0.1646	-0.20608	-0.17995	-0.18541	-0.1524	-0.13694	-0.06978	-0.066505	-0.11542	-0.062219	-0.12743	-0.19562	-0.13098	-0.059225	-0.072811	-0.0067293
0.040513	-0.0064585	-0.055593	-0.050862	-0.07049	-0.054141	0.0012745	0.050381	0.024799	-0.015286	0.02427	-0.024827	-0.062486	-0.086754	-0.14756	-0.20013	-0.15326	-0.19816	-0.1173	-0.069764	-0.052492	-0.059688	-0.037539	-0.11064	-0.06937	-0.14171	-0.14504	-0.029773	0.0033711	-0.034695	0.012432	-0.10215	-0.15508	-0.16175	-0.11944	-0.079931	-0.0079915	-0.024473	-0.059112	-0.035422	-0.041786	-0.062127	-0.049814	-0.0004205	-0.062733	-0.14558	-0.10859	-0.1392	-0.11459	-0.086816
0.040642	0.0077041	-0.041099	-0.034968	-0.032817	-0.03103	-0.023733	0.0054987	-0.023599	-0.067387	-0.019243	-0.03276	-0.035309	-0.049126	-0.13722	-0.19373	-0.1395	-0.22676	-0.14601	-0.10698	-0.054807	-0.058398	-0.016544	-0.066065	-0.045973	-0.11647	-0.15106	-0.025162	-0.0099127	0.0021625	0.013555	-0.1345	-0.18875	-0.17769	-0.18452	-0.10399	0.025981	-0.059214	-0.0636	-0.0054292	-0.067744	-0.053131	0.069682	0.084146	-0.031305	-0.087453	-0.12803	-0.17406	-0.1399	-0.048115
0.062951	0.056738	0.0032766	0.0073219	-0.0074243	-0.0087424	-0.05821	0.018768	0.055443	0.021749	0.026908	0.016854	0.024564	-0.034555	-0.16194	-0.1456	-0.10725	-0.25214	-0.196	-0.15193	-0.1501	-0.06773	-0.014718	-0.00315	-0.015602	-0.020062	-0.10107	0.02295	-0.0028521	0.046274	0.030496	-0.11152	-0.20295	-0.15464	-0.15444	-0.11593	0.019939	-0.045196	-0.083814	-0.035765	-0.095613	-0.082955	0.043671	0.04711	-0.047377	-0.085774	-0.1252	-0.16362	-0.088194	-0.044013
0.032669	0.042736	0.012759	-0.00075172	-0.054714	-0.03229	-0.056488	-0.017679	0.00014681	0.039424	0.051244	0.064382	0.117	0.068869	-0.048544	-0.0076642	-0.034651	-0.17875	-0.13787	-0.15266	-0.17108	-0.078685	-0.05504	-0.04023	0.013426	0.074698	-0.046163	0.084774	0.043642	0.05017	-0.058967	-0.12303	-0.18108	-0.11024	-0.097993	-0.050721	0.049711	-0.018232	-0.033411	-0.022781	-0.028892	-0.0065951	0.066659	0.039481	-0.020433	-0.065909	-0.11761	-0.17335	-0.076592	-0.053651
-0.036087	-0.010187	-0.020138	-0.046149	-0.066882	-0.021998	-0.056463	0.0038482	0.060562	0.085933	0.09107	0.11326	0.12372	0.08037	-0.032717	0.0066728	0.0016272	-0.13136	-0.15277	-0.14593	-0.17295	-0.10915	-0.061756	-0.022675	0.044778	0.13991	0.050439	0.13633	0.10282	0.037134	-0.027855	-0.062836	-0.097517	0.024607	0.10422	0.085567	0.12804	0.074815	0.0082303	-0.039067	-0.048362	0.015961	0.10602	0.080327	0.009686	0.025103	-0.044023	-0.1379	-0.050934	0.011113
0.03032	0.057661	0.020106	-0.040908	0.0016214	0.0080979	0.00012034	0.063984	0.14369	0.12187	0.11648	0.14719	0.21091	0.19725	0.13006	0.2078	0.15604	-0.024021	-0.090765	-0.097693	-0.17081	-0.11597	-0.088447	-0.10153	-0.076568	-0.002134	-0.082262	0.021585	0.061055	-0.0016736	0.029992	0.01938	-0.010939	0.030216	0.07556	-0.034513	-0.0087787	-0.10038	-0.093536	-0.12222	-0.083334	-0.013665	0.081529	0.062127	-0.022133	-0.015006	-0.093475	-0.085214	-0.033126	0.091319
0.08578	0.034878	-0.0043725	-0.062985	-0.11031	-0.042787	-0.026344	0.048348	0.15939	0.22269	0.1504	0.17208	0.2133	0.19688	0.0796	0.18352	0.15011	0.050692	-0.07055	-0.029352	-0.1103	-0.038855	-0.10478	-0.073073	-0.037398	0.033918	-0.082621	-0.004448	0.0057582	-0.086914	-0.057116	0.055275	0.062076	0.088431	0.17632	0.04486	-0.027646	-0.041299	0.0027913	-0.051565	0.022433	0.083143	0.11597	0.06402	-0.0076781	-0.032339	-0.072969	-0.077029	-0.025347	0.069022
-0.013896	-0.064985	-0.068224	-0.092367	-0.1529	-0.035251	0.059046	0.091286	0.082151	0.16211	0.08898	0.041996	0.069505	0.097752	0.012748	0.082758	0.050512	-0.038657	-0.12059	-0.081659	-0.15657	-0.097554	-0.10602	-0.13652	-0.081355	0.0094995	-0.10026	-0.10301	-0.034513	-0.14215	-0.1175	0.027762	0.11282	0.084264	0.18256	0.084837	0.00015187	-0.046814	0.043077	-0.062459	0.0039058	0.068332	0.13959	0.10457	0.059485	0.013949	-0.051843	-0.047924	-0.014799	0.10401
0.01617	-0.039854	-0.051387	-0.096044	-0.13429	-0.039018	-0.03428	0.030576	0.081086	0.12678	0.010366	0.045154	0.029458	0.037149	-0.076249	0.021998	-0.020466	-0.089251	-0.060871	0.010125	-0.10035	-0.051214	-0.050514	-0.18634	-0.14747	-0.02907	-0.13127	-0.18143	-0.12909	-0.20994	-0.16938	0.0080581	0.13599	0.15496	0.22626	0.10512	-0.027057	-0.093759	-0.027017	-0.094048	-0.047367	0.067973	0.14902	0.077834	0.019891	-0.014053	-0.12481	-0.096191	-0.048988	0.083259
-0.068154	-0.066099	-0.104	-0.082175	-0.10995	2.4899e-05	-0.063454	0.022249	0.034683	0.10004	-0.057189	0.014405	0.051906	0.026435	-0.050623	0.088891	0.040562	-0.069094	0.013356	0.04915	-0.054569	0.020456	0.017141	-0.14151	-0.11	0.003109	-0.098904	-0.15135	-0.051955	-0.089306	-0.087059	0.080526	0.17556	0.17276	0.18599	0.13143	-0.0021064	-0.084379	-0.06611	-0.13058	-0.12174	-0.051105	0.011109	-0.03866	-0.044708	-0.10375	-0.16294	-0.11437	-0.052902	0.051021
-0.025137	-0.095235	-0.075917	-0.080648	-0.13717	0.0060176	-0.048807	-0.018912	-0.019554	0.05651	-0.065431	-0.0023742	-0.0070352	-0.046781	-0.11042	-0.031954	-0.043105	-0.043874	0.068398	0.1204	0.03789	0.12425	0.089386	-0.045054	-0.040234	0.050686	-0.027873	-0.093018	-0.0064626	-0.066963	-0.095377	0.023446	0.14847	0.18002	0.23177	0.2318	0.10785	0.011015	-0.050894	-0.12465	-0.13616	-0.061416	0.00030567	-0.016379	0.015793	-0.027429	-0.10479	-0.1566	-0.12379	-0.093935
-0.10639	-0.12697	-0.10258	-0.12759	-0.1365	0.009963	-0.033473	0.01333	0.029546	0.047771	-0.055433	-0.00017725	-0.064969	-0.10209	-0.10175	-0.050821	-0.034067	-0.0020032	0.10735	0.14812	0.067496	0.13981	0.14326	-0.04973	-0.042031	0.014094	-0.08487	-0.099788	0.052739	-0.015268	0.013049	0.077053	0.10532	0.13826	0.15233	0.10886	0.025149	-0.031682	-0.12257	-0.13534	-0.14227	-0.035041	0.026288	0.021186	0.045279	0.05248	-0.037	-0.10192	-0.060429	-0.067965
-0.036424	-0.097335	-0.098525	-0.12644	-0.1649	-0.12221	-0.17006	-0.096853	0.014938	0.052569	0.020275	0.085143	0.004992	-0.055824	-0.051352	-0.064088	0.0098041	0.092033	0.18749	0.26145	0.21477	0.23698	0.20859	0.071358	0.049544	0.051176	-0.0036317	-0.0032986	0.033391	-0.0089154	0.068527	0.11783	0.0885	0.15411	0.086191	0.070797	-0.015918	-0.0088046	-0.1105	-0.0351	-0.054056	-0.0023393	-0.016231	0.031454	0.015392	-0.012644	-0.059329	-0.10133	-0.096006	-0.09742
0.016967	-0.09593	-0.057853	-0.07639	-0.13094	-0.082343	-0.042214	-0.020508	0.043531	0.096624	0.091406	0.072829	0.0088656	-0.058869	-0.054122	-0.14012	-0.038442	0.038225	0.086388	0.12947	0.15786	0.22971	0.16442	0.082445	0.081243	0.044887	0.012685	-0.008844	0.02789	-0.0044818	0.10153	0.070237	0.070295	0.14724	0.084493	0.1095	0.041093	0.078751	-0.044194	0.014363	-0.060097	-0.021799	-0.096313	-0.032442	-0.051644	-0.060567	-0.11212	-0.10626	-0.10879	-0.12311
0.065504	-0.10621	-0.017965	-0.098041	-0.1512	-0.11495	-0.03212	-0.043798	0.012259	0.084969	0.090659	0.10719	-0.032222	-0.11508	-0.14009	-0.22213	-0.19997	-0.079936	0.014847	0.05347	0.028673	0.11585	0.075223	0.017736	0.0065369	0.012131	0.015703	0.022737	-0.011731	0.050356	0.18726	0.17022	0.14746	0.22787	0.079762	0.082048	-0.011909	0.053728	0.013693	0.11345	0.013982	0.062872	-0.0060825	-0.0050632	-0.029027	0.030347	-0.048746	-0.058194	-0.051723	-0.1012
0.043252	-0.06248	0.0030352	-0.053425	-0.11736	-0.08737	-0.018192	0.0089179	0.08986	0.13507	0.12128	0.12691	-0.037472	-0.15439	-0.16259	-0.21552	-0.2386	-0.15738	-0.12506	-0.078828	-0.10208	-0.035239	-0.053131	-0.074878	-0.089879	-0.052766	-0.036278	0.046009	0.0031133	0.074986	0.1846	0.21196	0.06733	0.13379	0.040563	0.037209	-0.041723	0.051524	0.092767	0.15951	0.097212	0.12834	0.059191	0.03506	-0.017668	0.019746	-0.049323	-0.00054616	0.019313	0.011629
0.1079	0.0096704	0.084836	0.089372	0.057852	0.028229	0.058079	0.070097	0.068594	0.059372	0.10145	0.10713	-0.084074	-0.19058	-0.1998	-0.24987	-0.27023	-0.13091	-0.075822	0.024287	-0.01926	0.034426	0.0091382	0.029519	-0.057467	0.0024824	0.094214	0.095526	0.0061557	0.060013	0.12827	0.069502	0.0015029	0.035905	-0.024807	0.090376	0.044811	0.079783	0.13239	0.16233	-0.0035205	-0.0059915	-0.073243	-0.071889	-0.084535	-0.079254	-0.13614	-0.044099	-0.017213	-0.019972
0.15321	0.057208	0.17236	0.19088	0.25797	0.20666	0.19742	0.17596	0.15774	0.042905	0.038796	0.11108	-0.086718	-0.21914	-0.20012	-0.22942	-0.30248	-0.19042	-0.10307	-0.04321	-0.04127	-0.0060361	-0.013209	0.018766	-0.016525	0.075691	0.16674	0.16278	0.056524	0.055427	0.058046	0.039607	-0.036358	0.030444	0.039395	0.10023	0.052538	0.082221	0.092853	0.12346	-0.015529	-0.0089269	-0.051565	-0.086016	-0.13007	-0.048211	-0.12953	-0.061781	-0.025631	-0.016061
0.058702	-0.012789	0.087752	0.11124	0.14846	0.1332	0.14274	0.17946	0.22203	0.098816	0.052154	0.14465	-0.070813	-0.18943	-0.16285	-0.12645	-0.21213	-0.14425	-0.10516	-0.02771	-0.05964	-0.096794	-0.041473	0.059734	-0.023278	0.033707	0.17761	0.21852	0.095217	0.13085	0.13517	0.10773	-0.025136	-0.031128	-0.026334	0.068799	0.066274	0.069669	0.1054	0.12994	-0.027365	-0.069731	-0.022568	-0.0014361	0.0019528	0.13094	0.10811	0.078853	0.071441	0.047299
0.18427	0.10884	0.14884	0.1578	0.22865	0.14193	0.14846	0.14811	0.19732	0.018402	-0.0013439	0.014934	-0.089647	-0.13163	-0.10493	-0.16051	-0.12879	-0.10755	-0.17712	-0.068355	-0.01936	-0.11642	-0.094498	0.032401	0.017438	0.097489	0.17835	0.24318	0.14256	0.022082	-0.042081	-0.018738	-0.14127	-0.17687	-0.018031	0.12176	0.14107	0.12006	0.12157	0.1097	-0.052742	-0.10504	-0.051065	-0.0013165	-0.061295	0.047705	0.011961	0.0062473	0.023329	0.096181
0.064888	0.0084684	0.037123	0.10891	0.14764	0.035582	0.04666	0.042165	0.10245	-0.056531	-0.061667	-0.046279	-0.054603	-0.10112	-0.041935	-0.050743	-0.054806	-0.07245	-0.11689	-0.038831	-0.0058679	-0.048432	-0.05069	0.057843	0.073418	0.17683	0.2726	0.29845	0.18154	0.078839	-0.038947	-0.037153	-0.10913	-0.10464	0.0054422	0.16634	0.15798	0.17214	0.11061	0.088294	-0.092638	-0.13061	-0.0524	0.025779	-0.0073802	0.10724	0.082171	-0.0019752	-0.0041657	0.04068
0.012643	-0.019476	-0.014317	0.029045	0.034002	-0.026775	-0.020869	-0.032425	0.055417	-0.051442	-0.089071	-0.044312	0.011858	-0.03878	0.0081971	-0.015432	-0.03856	-0.13527	-0.15926	-0.15836	-0.11335	-0.15619	-0.13514	-0.081414	0.0053825	0.11767	0.14385	0.21924	0.11522	0.066293	-0.067671	0.014949	-0.097102	-0.0018375	0.061895	0.21733	0.19152	0.24218	0.1318	0.15282	0.037263	0.019821	0.12313	0.18637	0.058237	0.11397	0.083523	-0.053373	-0.076618	-0.00032984
-0.17112	-0.12793	-0.15436	-0.14879	-0.21705	-0.15245	-0.15302	-0.13677	-0.016001	0.016408	-0.055819	0.0091159	0.10419	0.034021	-0.0026588	-0.045472	-0.09822	-0.18756	-0.22986	-0.15439	-0.11273	-0.16645	-0.18024	-0.099436	-0.071298	0.033989	0.070711	0.15726	0.11077	0.13694	0.0029258	0.03636	-0.06964	-0.02457	-0.0038571	0.17835	0.16981	0.21887	0.13316	0.15401	0.088161	0.13553	0.27173	0.34263	0.20122	0.1911	0.15272	-0.017076	-0.057967	0.0067039
-0.15795	-0.082665	-0.13859	-0.11617	-0.14255	-0.081977	-0.1047	-0.085571	-0.022501	0.02306	-0.041338	0.057603	0.14455	0.096981	0.085937	0.031634	-0.077221	-0.098725	-0.17023	-0.10907	-0.072197	-0.074514	-0.15609	-0.095022	-0.055671	0.018896	1.4117e-05	0.10264	0.077531	0.066705	0.0096075	0.099767	-0.016525	0.063253	0.090417	0.19192	0.13645	0.2191	0.11719	0.14364	0.079891	0.11251	0.19395	0.25191	0.0781	0.058644	0.048122	-0.054254	-0.11025	-0.0077285
-0.2197	-0.11363	-0.14452	-0.082181	-0.16098	-0.097746	-0.10767	-0.087384	-0.073242	0.0096543	-0.01475	0.074622	0.11011	0.057358	0.083889	0.061873	-0.085578	-0.057405	-0.031992	0.012475	0.016054	0.0072831	-0.053669	-0.067203	-0.11837	-0.074259	-0.0349	0.012489	-0.01271	0.093227	0.040021	0.080701	0.029069	0.16713	0.14005	0.22961	0.14973	0.20418	0.1235	0.095458	0.068588	0.14206	0.23658	0.28426	0.21281	0.13638	0.12343	-0.023325	-0.11134	-0.10509
-0.069666	0.041589	-0.037647	-0.051848	-0.14666	-0.07546	-0.088434	-0.016323	-0.030247	0.080161	0.057293	0.11745	0.11805	0.12579	0.12336	0.0268	-0.015456	0.0090427	0.031009	0.10608	0.13584	0.050857	0.062216	0.0858	-0.0088585	0.060304	0.04187	0.00072354	-0.035867	0.063364	0.0027664	0.049283	0.049382	0.14034	0.12197	0.2154	0.1404	0.14737	0.085113	0.10758	0.068691	0.16521	0.21302	0.23439	0.12897	0.075189	0.047293	-0.01106	-0.075624	-0.07712
-0.068991	0.027936	-0.014916	-0.040325	-0.13018	-0.08097	-0.058378	-0.008631	-0.036258	0.016923	-0.0041851	-0.018144	-0.026763	0.027003	0.080436	-0.025957	-0.050238	-0.011659	-0.019043	0.051193	0.11883	0.028585	0.059364	0.091844	-0.013499	0.030844	0.076042	0.016925	0.040597	0.11306	0.073188	0.1229	0.14817	0.19845	0.20335	0.25494	0.16451	0.14721	0.12211	0.11632	0.05665	0.07823	0.099754	0.098564	0.03779	0.051576	0.053497	0.012387	-0.07188	-0.031835
-0.014582	0.094277	0.052569	0.079723	0.016671	0.0027283	0.01215	0.085055	0.020358	-0.0040228	0.012646	-0.040919	-0.10413	-0.036644	0.12361	0.054681	0.087271	0.1303	0.11161	0.086261	0.09231	-0.013982	0.074259	0.0809	-0.0071661	0.021278	0.067972	-0.080354	-0.11593	-0.07961	-0.077055	-0.088799	-0.000405	0.11272	0.15896	0.18805	0.14906	0.12446	0.10827	0.027844	-0.058186	-0.043089	-0.04031	-0.061545	-0.0902	-0.042163	-0.063327	-0.11263	-0.15084	-0.11346
0.036958	0.14544	0.074613	0.056691	-0.0093283	-0.063055	-0.10662	-0.075021	-0.13997	-0.17158	-0.046507	-0.114	-0.078462	0.030554	0.14999	0.05218	0.13058	0.1355	0.081217	0.073076	0.054837	-0.0087394	0.079776	0.0909	0.018597	0.08337	0.10119	-0.069593	-0.070719	-0.035671	-0.13503	-0.16271	-0.048215	0.018119	0.068501	0.12137	0.07273	0.047156	0.083496	-0.032938	-0.070223	0.033044	0.031033	-0.04125	-0.02505	-0.024798	-0.11318	-0.17706	-0.16569	-0.16452
-0.019151	0.11833	0.059933	0.041396	0.020808	-0.0082892	-0.095952	-0.042075	-0.047406	-0.12151	-0.076488	-0.14354	-0.10758	-0.054222	0.069901	-0.0060258	0.11174	0.087245	-0.0037245	-0.035927	-0.017133	-0.028343	0.046464	0.15282	0.14071	0.21026	0.19097	0.021908	-0.039439	-0.047537	-0.13904	-0.18715	-0.082688	-0.023764	0.0021374	0.059038	0.038326	0.0067869	0.021625	-0.027898	-0.092743	-0.030752	-0.039852	-0.082016	-0.1124	-0.079452	-0.14871	-0.19282	-0.19029	-0.17132
-0.15754	-0.0014453	-0.02337	-0.015626	-0.032249	-0.011551	-0.11185	-0.081682	-0.083978	-0.13668	-0.13946	-0.17485	-0.1551	-0.088151	0.057538	0.033546	0.08418	0.073074	-0.006313	-0.10585	-0.11294	-0.094869	-0.081335	0.0079682	0.076791	0.089748	0.096417	0.013297	-0.038308	-0.056797	-0.11051	-0.14712	-0.05642	0.025559	0.020125	0.073111	0.076012	0.065418	0.045577	-0.07549	-0.13532	-0.13678	-0.17183	-0.20093	-0.14026	-0.1092	-0.13061	-0.15981	-0.20481	-0.20201
-0.15535	-0.047988	-0.12198	-0.14862	-0.15224	-0.093472	-0.15698	-0.068843	-0.041232	-0.018334	-0.038121	-0.075307	-0.055261	-0.018237	0.055333	0.005668	0.051599	0.034655	-0.03727	-0.099922	-0.083176	-0.042469	-0.057479	0.0072663	0.078432	0.09775	0.069001	-0.020595	-0.11306	-0.14254	-0.24879	-0.29458	-0.17582	-0.13137	-0.12051	-0.044281	-0.035063	-0.047616	-0.022946	-0.15504	-0.15801	-0.10031	-0.18065	-0.15605	-0.093265	-0.10097	-0.18387	-0.17502	-0.22357	-0.23326
-0.19097	-0.15779	-0.18131	-0.24034	-0.23255	-0.18493	-0.22518	-0.18154	-0.1533	-0.087342	-0.035697	-0.071379	-0.032024	0.026041	0.014974	-0.1107	-0.075877	-0.10952	-0.17096	-0.19029	-0.12179	-0.067869	-0.065193	-0.015402	0.056537	0.065977	0.031319	0.0081069	-0.030801	-0.043476	-0.13599	-0.079989	0.0058441	0.012144	0.002828	0.082121	0.033084	0.0096584	0.024174	-0.12937	-0.12114	-0.10054	-0.18731	-0.15915	-0.021575	-0.059662	-0.12718	-0.10819	-0.14263	-0.1635
-0.16795	-0.16394	-0.15307	-0.1517	-0.18558	-0.14768	-0.1658	-0.15287	-0.10961	-0.019474	-0.066295	-0.076111	-0.044122	-0.018312	-0.013525	-0.049538	-0.059295	-0.10147	-0.14286	-0.18598	-0.13465	-0.10798	-0.054898	-0.042063	0.013257	0.0015521	0.022481	-0.07118	-0.084467	-0.003044	-0.023315	0.0011691	0.13668	0.13616	0.074097	0.1313	0.13453	0.077257	0.065739	-0.055098	-0.065663	-0.12058	-0.17305	-0.1114	0.0035603	-0.050192	-0.059461	-0.073782	-0.12894	-0.14632
-0.23248	-0.22904	-0.22061	-0.19059	-0.242	-0.15748	-0.13714	-0.12012	-0.13044	0.010384	-0.021483	-0.028885	-0.016203	0.056795	0.013451	0.019706	-0.026037	-0.048917	-0.11296	-0.15084	-0.15504	-0.15326	-0.10071	-0.099452	-0.040085	-0.11921	-0.092119	-0.1854	-0.15044	-0.053814	0.046017	0.11926	0.2579	0.25876	0.16411	0.1373	0.10036	0.10799	0.065927	-0.032851	-0.010451	0.017982	-0.091498	-0.058313	0.021659	-0.055308	-0.090773	-0.057805	-0.13931	-0.1251
-0.24647	-0.27568	-0.26957	-0.22434	-0.20237	-0.16192	-0.13785	-0.12343	-0.12335	-0.051105	-0.07369	-0.077053	-0.019198	0.024476	-0.034981	-0.010851	-0.048862	-0.092048	-0.13243	-0.11034	-0.090143	-0.072761	-0.011593	-0.065855	-0.065211	-0.12753	-0.10601	-0.26672	-0.20504	-0.13154	-0.02674	0.099495	0.25658	0.24381	0.21132	0.15908	0.070555	0.11035	0.11129	0.020069	0.071442	0.13353	0.052025	0.064933	0.1068	0.029601	-0.076302	-0.10533	-0.13628	-0.084521
-0.094087	-0.14749	-0.12511	-0.01491	-0.078878	-0.13215	-0.13918	-0.16985	-0.23123	-0.1198	-0.095565	-0.034954	0.027197	0.091266	0.0038458	0.07807	0.041658	0.0079174	-0.045628	-0.038761	-0.030551	-0.033934	0.014709	0.027605	0.030786	-0.068131	-0.046214	-0.14788	-0.12176	-0.053556	0.081469	0.17961	0.30478	0.28841	0.26327	0.18882	0.11118	0.10237	0.089207	-0.0018852	0.0071219	0.057866	0.027375	0.0037655	0.066175	0.02219	-0.023178	-0.07448	-0.050546	-0.035509
-0.039444	-0.072413	-0.073752	0.066021	0.001681	-0.067092	-0.084391	-0.12088	-0.16075	-0.032942	-0.097333	-0.08049	-0.019855	0.020845	-0.075658	0.11225	0.13001	0.11246	0.079412	0.096079	0.062678	0.076582	0.087875	0.084406	0.08928	-0.029973	-0.059143	-0.14018	-0.13239	-0.092016	0.02926	0.1181	0.2033	0.18812	0.14788	0.077042	-0.021996	-0.0085554	-0.0033856	0.0032225	0.010945	0.10199	0.09936	0.044221	0.059964	0.00846	0.014532	-0.042301	-0.039814	-0.052703
-0.10695	-0.12555	-0.12404	0.01944	0.0079523	-0.054583	-0.061	-0.049015	-0.12918	-0.0064509	-0.056547	-0.075456	-0.071275	-0.040251	-0.16193	0.0051669	0.069425	0.073057	0.094067	0.11884	0.13134	0.13065	0.1086	0.12436	0.14035	0.019365	-0.041919	-0.066709	-0.11158	-0.16089	-0.062047	0.060763	0.099454	0.092846	0.091026	0.018386	-0.10184	-0.064766	-0.034594	-0.014566	0.019815	0.13434	0.099354	0.01608	0.011144	-0.011633	-0.040007	-0.062612	-0.054708	-0.047778
0.0062617	-0.10583	-0.093971	0.038284	0.039485	-0.13902	-0.12058	-0.11372	-0.1519	-0.058756	-0.080162	-0.090304	-0.080269	-0.064292	-0.16759	-0.0037049	0.092301	0.10052	0.15359	0.21215	0.26035	0.27218	0.24065	0.19736	0.16147	0.082427	-0.018561	-0.03544	-0.074158	-0.16387	-0.19005	-0.062449	-0.035819	-0.088443	-0.0072494	-0.019805	-0.12376	-0.14741	-0.032519	-0.043184	0.01516	0.079811	0.11305	-0.003146	0.049765	0.036765	0.00064324	-0.069487	-0.0017669	-0.0087699
[truncated: 190 more columns]
