# Supplementary material for: Auditory cortical activity elicited by infrared laser irradiation from the outer ear in Mongolian gerbils
Source: PLoS One. 2020 Oct 15;15(10):e0240227. doi: 10.1371/journal.pone.0240227 (PMC7561108; doi:10.1371/journal.pone.0240227)
Supplement: S1 File — (ZIP) [file pone.0240227.s001.zip › Submission2020-06-04/Data set for Figure 3A/Laser/Laser_0 s.csv]

-0.065688	-0.04367	-0.069279	-0.0768	-0.03678	0.023981	-0.0012404	0.027078	0.027766	0.032452	0.018019	0.01833	0.018881	-0.00091836	-0.015794	-0.091341	-0.082887	-0.082773	-0.046701	-0.05012	-0.016499	0.015406	0.046995	0.052628	0.061709	0.076382	0.06052	0.0060715	0.023864	-0.019326	-0.014404	0.015655	0.046643	-0.012348	0.038684	0.036955	-0.0063252	0.025483	0.047927	0.038828	0.00038821	0.0042163	-0.024266	-0.032202	-0.04821	0.0086501	0.088454	0.061036	0.089298	0.1195
-0.029115	-0.025337	-0.051318	-0.06157	-0.026502	0.01893	0.023912	0.055208	0.061976	0.053315	0.039897	0.022677	0.019917	0.012797	-0.004164	-0.052542	-0.049976	-0.050141	-0.021713	-0.02139	-0.00063931	-0.0032968	0.0082161	-0.0046231	0.018613	0.023758	0.041491	0.0060942	0.0033949	-0.029235	-0.015052	0.035761	0.057266	0.012891	0.043658	0.031801	-0.034882	-0.015587	0.0095313	0.02395	-0.0085072	0.016847	0.009451	0.025629	-0.0055591	0.04347	0.10238	0.077235	0.077656	0.093546
-0.030667	-0.020934	-0.034873	-0.063936	-0.026128	-0.005515	0.00017582	0.032937	0.032855	0.02496	0.026526	0.02119	0.009964	0.016258	0.01387	0.0020341	-0.0054599	-0.0032476	0.026899	0.0089929	0.021822	0.016386	0.017257	-0.012521	0.018522	0.016982	0.034399	0.015062	0.030653	0.00025698	-0.0037877	0.04941	0.071396	0.03396	0.044029	0.039227	-0.031307	-0.018123	0.00062804	0.038861	0.011507	0.049722	0.027859	0.035398	0.00091493	0.038744	0.076762	0.068744	0.056423	0.063251
0.0016766	-0.00021834	-0.017801	-0.071501	-0.036783	-0.012989	-0.0077926	0.038107	0.033032	0.0047806	0.019064	0.033735	0.012661	0.021726	0.049205	0.024379	0.0049341	0.027219	0.062163	0.036555	0.065185	0.058055	0.03295	0.004024	0.030481	-5.5177e-05	0.0099699	-0.004737	0.026798	-0.010236	-0.013836	0.038732	0.042313	-0.006156	0.014442	0.010813	-0.04831	-0.0045354	0.029724	0.066498	0.058683	0.096586	0.083	0.06538	0.045647	0.0515	0.065931	0.032768	0.024714	0.019573
-0.015485	0.0027234	-0.020249	-0.054802	-0.010307	-0.015701	0.00084266	0.067579	0.05481	0.022695	0.056643	0.054833	0.016215	0.031957	0.050438	0.038688	0.025012	0.058288	0.080428	0.071093	0.070543	0.042409	0.024777	0.014747	0.016874	0.00028383	0.033026	0.009792	-0.003504	-0.010872	0.0036219	0.02774	0.022861	0.010045	0.0080066	-0.026661	-0.059014	-0.015345	0.0071815	0.057229	0.071923	0.11886	0.09628	0.093486	0.06827	0.075004	0.056777	0.034201	0.021597	-0.0033724
0.088401	0.06536	0.054986	0.0041729	0.020257	-0.028538	0.026642	0.091296	0.070536	0.052286	0.08113	0.063447	0.011355	0.04207	0.047131	0.061898	0.039317	0.055641	0.065669	0.060153	0.052171	0.035242	0.014403	0.0129	0.0079294	0.0013445	0.033999	0.0063087	-0.0091637	-0.011723	-0.015111	-0.022516	-0.0049101	-0.014913	-0.020222	-0.038464	-0.037838	-0.0089585	0.010573	0.07191	0.093412	0.11735	0.1197	0.12022	0.084917	0.072233	0.060071	0.04678	0.023558	0.030695
0.057139	0.066391	0.042732	0.0020781	0.030662	-0.034432	-0.025922	0.055083	0.030599	0.017511	0.058456	0.069214	0.0062911	0.028458	0.038995	0.046698	0.027231	0.051439	0.062307	0.055109	0.051234	0.049081	0.025377	0.029774	0.038217	0.050498	0.064404	0.05542	0.060042	0.018828	-0.014228	-0.059207	-0.074463	-0.068076	-0.050612	-0.051875	-0.0068678	0.036512	0.028413	0.065618	0.088623	0.095174	0.1061	0.067086	0.05589	0.032403	-0.0048156	-0.032842	-0.005691	0.016935
0.027498	0.045718	0.033449	0.026189	0.045393	0.021746	0.03591	0.096112	0.077117	0.078061	0.090274	0.071625	0.029735	0.038799	0.038551	0.023704	0.022059	0.03545	0.046336	0.045946	0.041699	0.037611	0.020922	0.030391	0.031168	0.046137	0.055688	0.040499	0.029891	-0.0030998	-0.013454	-0.07481	-0.10724	-0.10764	-0.079791	-0.093238	-0.022311	0.02786	0.033694	0.037856	0.078482	0.069418	0.10549	0.0613	0.077053	0.042752	0.030531	-0.0051981	0.04139	0.065414
-0.019776	0.014254	0.0073956	0.028735	0.063107	0.035124	0.040813	0.10327	0.093997	0.099689	0.12358	0.090338	0.062905	0.057671	0.04511	0.040126	0.043972	0.039429	0.053327	0.051243	0.023552	0.03223	0.0085368	0.013235	0.002888	0.043716	0.045199	0.043345	0.026653	0.0084304	-0.0090863	-0.061555	-0.083488	-0.084601	-0.069632	-0.072699	-0.0061284	0.0050166	0.011438	0.014224	0.030799	0.012027	0.074246	0.035165	0.05167	0.032579	0.043802	0.016262	0.049103	0.077942
-0.032869	-0.018176	-0.017173	0.022806	0.053421	0.046963	0.053605	0.089769	0.065202	0.061625	0.068752	0.06991	0.071154	0.081184	0.076757	0.072474	0.057595	0.034761	0.02914	0.027578	0.0077883	0.02113	0.007441	0.0043267	0.015028	0.058119	0.051192	0.04828	0.055477	0.0078873	-0.029992	-0.070756	-0.095808	-0.099075	-0.063455	-0.051247	-0.0078385	0.014644	0.0055216	-0.0021986	0.011426	0.0066263	0.056586	0.015012	0.040236	0.010494	0.026759	0.0014004	0.029674	0.072038
-0.026863	0.010543	0.0014822	0.02607	0.061363	0.076493	0.035009	0.067049	0.058901	0.045537	0.043843	0.061356	0.065509	0.05702	0.060553	0.053322	0.059149	0.053388	0.052034	0.052433	0.035226	0.037597	0.012865	0.0086291	0.018622	0.051574	0.033593	0.05089	0.048692	0.0030173	-0.022258	-0.033703	-0.074708	-0.06074	-0.025693	-0.0088899	0.026721	0.030301	-0.0024426	-0.010245	-0.002628	-0.023616	0.034003	-0.00015256	0.013096	-0.012692	0.019537	-0.022376	0.023384	0.04123
0.037706	0.051103	0.034423	0.044325	0.055908	0.072275	0.038424	0.052179	0.043258	0.033517	0.023131	0.03528	0.057909	0.045056	0.05135	0.066962	0.077345	0.051879	0.041326	0.040324	0.017441	0.025427	0.025773	0.040905	0.032588	0.062222	0.0385	0.032237	0.015963	-0.0035329	-0.015899	-0.01799	-0.026069	-0.023644	0.0045398	0.0008751	0.017957	-0.0095791	-0.033406	-0.049848	-0.014897	-0.025822	0.025751	0.045052	0.051541	0.0077259	0.058388	0.035189	0.036828	0.050322
0.043831	0.060059	0.016678	0.020169	0.02702	0.033852	-0.030723	0.0050664	0.017304	-0.023416	-0.042964	0.0058233	0.026718	0.028249	0.048038	0.079322	0.077766	0.069611	0.031044	0.05053	0.02321	0.020036	0.0035084	0.034641	0.023913	0.076891	0.069826	0.065478	0.041357	0.023664	-0.0054167	-0.0045108	0.01946	0.022332	0.05064	0.059774	0.08439	0.019593	-0.018724	-0.029842	-0.0017008	-0.046923	-0.0011358	0.049613	0.030934	-0.011746	0.048524	0.029055	0.00020242	0.025304
0.063662	0.081075	0.061642	0.06234	0.047384	0.063536	0.0052035	0.0012275	0.006769	-0.024327	-0.07076	-0.036319	0.0091727	0.019384	0.029601	0.085359	0.094681	0.079273	0.04079	0.064346	0.033758	0.0057103	0.00068479	0.04973	0.068958	0.097808	0.12673	0.099976	0.062118	0.017206	0.0098231	-0.0057496	0.035391	0.025065	0.055839	0.053368	0.098107	0.041901	0.0079693	0.017298	0.071037	0.017931	0.032389	0.10932	0.057714	-0.0041738	0.038458	0.0029462	-0.01508	0.018252
0.093	0.12883	0.10283	0.089713	0.060651	0.06522	-0.016063	-0.012789	-0.0077713	-0.030944	-0.073718	-0.044651	-0.036099	-0.024246	-0.0069573	0.050122	0.068596	0.08458	0.053069	0.072452	0.042894	0.019984	-0.022895	0.044568	0.053409	0.067005	0.098455	0.10363	0.040777	0.030044	0.038393	0.021717	0.077276	0.07772	0.05858	0.06318	0.11617	0.039448	0.010117	0.033259	0.072124	0.01583	0.034035	0.11228	0.072743	0.024009	0.052437	0.022525	0.016642	0.0217
0.10143	0.12491	0.091052	0.075427	0.025911	0.025808	-0.049392	-0.035058	-0.017623	-0.052163	-0.080947	-0.050003	-0.026702	-0.01937	0.038941	0.095417	0.11002	0.086247	0.048337	0.043169	0.0091468	0.010952	-0.019186	0.028079	0.046104	0.070339	0.074832	0.082428	0.057263	0.055574	0.0532	0.036042	0.10386	0.066033	0.041848	0.036885	0.084167	0.0074939	0.027956	0.064422	0.11125	0.086072	0.099277	0.16693	0.13276	0.074426	0.066357	0.048803	0.02522	0.020736
0.028608	0.063985	0.062976	0.080818	0.045604	0.082367	0.036747	0.048805	0.05457	0.020193	-0.013387	0.00023277	0.0094286	0.018256	0.07952	0.12261	0.13462	0.12531	0.088892	0.061887	0.02365	0.018337	-0.035784	-0.018657	0.016105	0.027938	0.030931	0.036101	0.01997	0.019055	0.022378	0.019917	0.083074	0.054289	0.020522	0.031113	0.076041	0.045395	0.084015	0.13966	0.17092	0.1324	0.11715	0.17013	0.13281	0.10193	0.10469	0.091	0.068417	0.040718
0.10208	0.11512	0.11723	0.13088	0.10687	0.11847	0.08966	0.087566	0.057158	0.036818	0.026581	0.037617	0.036666	0.030839	0.074316	0.099163	0.11175	0.088429	0.070894	0.04196	0.008127	0.012945	0.0017507	0.010065	0.04399	0.032169	-0.0068361	-0.022537	-0.016538	-0.020891	0.0010301	0.030825	0.089557	0.063135	0.021194	0.018017	0.040969	0.026284	0.071283	0.11054	0.13867	0.12393	0.10384	0.13439	0.12341	0.095698	0.078006	0.04939	0.064447	0.034699
0.088301	0.1182	0.087381	0.085734	0.080149	0.075718	0.024816	0.055625	0.05374	0.014416	0.0308	0.05159	0.014629	-0.00363	0.056526	0.052641	0.08617	0.083008	0.075929	0.046718	0.024835	0.02946	0.021509	0.0056836	0.024994	0.026786	-0.058642	-0.058649	-0.044726	-0.035814	-0.034291	0.024132	0.073483	0.076772	0.040886	0.047796	0.03795	0.018152	0.041797	0.056417	0.072874	0.082774	0.083044	0.091579	0.099912	0.08126	0.065793	0.0588	0.0967	0.062249
0.05046	0.059735	0.044115	0.032211	0.037872	0.076339	0.057343	0.080129	0.11352	0.091466	0.062242	0.07838	0.067487	0.035103	0.065336	0.081834	0.10462	0.071576	0.078416	0.056158	0.04863	0.063579	0.096631	0.064837	0.075067	0.062518	-0.046533	-0.062945	-0.037631	-0.02931	-0.027935	0.063228	0.097146	0.056269	0.054143	0.03303	0.009927	-0.0030495	0.059939	0.038776	0.078045	0.084287	0.086784	0.069741	0.085774	0.066891	0.043508	0.019328	0.051467	0.028758
0.0049756	-0.020058	-0.0099387	0.0027987	-0.00068012	0.048746	0.08015	0.10388	0.1164	0.10029	0.076502	0.091588	0.069235	0.064303	0.071949	0.076761	0.092548	0.073833	0.06699	0.046971	0.065835	0.043606	0.079809	0.041695	0.074989	0.05563	0.003706	-0.033268	-0.013678	-0.029188	-0.05248	0.017577	0.060529	0.049154	0.038435	0.062147	0.027373	0.013563	0.032173	0.0076392	0.013319	0.030598	0.025159	0.044264	0.067966	0.075659	0.034381	0.0071893	0.022467	0.019512
0.10842	0.084727	0.072827	0.024987	-0.003127	0.0095446	0.01301	0.045056	0.083815	0.070085	0.060875	0.05343	0.0077511	0.02023	0.041432	0.037328	0.074392	0.070472	0.044972	0.043493	0.057488	0.051451	0.083436	0.064698	0.057046	0.049526	-0.035438	-0.044817	-0.020772	-0.014528	-0.018001	0.067175	0.10356	0.087827	0.078618	0.085932	0.069986	0.033257	0.04745	0.0028681	0.006441	0.0039559	0.016016	0.014652	0.043377	0.038281	-0.00037061	-0.047511	-0.021002	0.014388
0.13707	0.092863	0.084921	0.033199	0.00020216	-0.0029561	0.01569	0.043352	0.088924	0.067094	0.075187	0.055025	0.020543	0.028932	0.056947	0.051029	0.090569	0.084777	0.075376	0.059273	0.069408	0.066899	0.087799	0.0718	0.05023	0.048316	-0.017507	-0.02846	-0.01236	-0.011593	-0.025656	0.058685	0.083351	0.056895	0.093414	0.11858	0.095103	0.07237	0.072935	0.020497	-0.00047882	-0.014443	0.0076372	0.027541	0.031289	0.046726	0.023362	-0.017727	-0.0065546	0.039196
0.07317	0.076318	0.051335	0.0383	0.0063862	0.03496	0.042636	0.086984	0.098367	0.11263	0.094479	0.055425	0.034248	0.048458	0.023958	0.027576	0.061666	0.061467	0.049058	0.058444	0.061307	0.075839	0.082218	0.06712	0.039779	0.050458	-0.0089776	-0.025546	-0.0073058	-0.0012054	-0.02652	0.062509	0.064761	0.0411	0.067008	0.08249	0.055711	0.075048	0.050499	0.0070895	-0.0055771	-0.027677	-0.030725	0.033086	0.031809	0.068191	0.05667	0.018609	-0.01091	0.033915
0.17693	0.19188	0.15956	0.13538	0.085348	0.056658	0.043247	0.058186	0.058491	0.046363	0.068862	0.012489	0.0065359	0.011649	0.012527	0.018328	0.099263	0.11803	0.11377	0.095589	0.075774	0.020781	-0.010645	-0.040837	-0.046077	-0.023722	-0.032375	-0.022712	0.0011612	0.016819	-0.0058372	0.044345	0.042245	0.04806	0.064772	0.10565	0.081143	0.10443	0.06539	0.023139	-0.014053	-0.023335	-0.04391	0.03003	0.036386	0.075	0.084463	0.072901	0.042418	0.085769
0.18426	0.23506	0.18931	0.1474	0.11142	0.04096	-0.0098012	-0.014926	-0.011385	0.0091914	0.039711	-0.018609	-0.029111	-0.028111	-0.057499	-0.034291	0.047763	0.075118	0.086653	0.10091	0.068804	0.034194	0.0041078	-0.0076313	-0.040498	-0.013432	-0.044363	-0.0080201	0.0018582	0.029505	0.046909	0.10692	0.077964	0.075996	0.072929	0.052924	0.038199	0.083448	0.04361	0.0059847	0.00054474	-0.030823	-0.0646	-0.00047235	0.020527	0.049623	0.088473	0.097392	0.077898	0.10882
0.12014	0.16377	0.13829	0.10067	0.065319	0.013202	-0.032024	-0.05166	-0.050862	-0.026398	-0.017575	-0.028032	-0.0089824	-0.01418	-0.045807	-0.0071029	0.029464	0.036303	0.078081	0.088993	0.064793	0.037985	0.033326	0.023526	0.010336	0.010519	0.012491	0.026991	0.030352	0.052413	0.067815	0.099491	0.064727	0.059206	0.046725	0.049392	0.024975	0.059262	0.023479	-0.00063175	-0.020272	-0.036819	-0.068365	-0.0012703	0.02126	0.043946	0.084967	0.12125	0.093463	0.11333
0.078874	0.14097	0.10469	0.061434	0.012361	-0.005993	-0.050981	-0.062959	-0.035729	0.0092535	0.0043732	-0.015505	-0.0021444	-0.01456	-0.057476	-0.0172	-0.003079	0.02486	0.05268	0.047681	0.008286	0.00052015	-0.037365	-0.032293	0.002958	0.0098552	0.011288	0.03802	0.015783	0.034666	0.037743	0.035674	0.010057	0.027284	-0.012245	0.00098234	0.015384	0.064503	0.035744	0.036475	0.022223	0.034558	-0.03483	0.014026	0.034869	0.047342	0.039017	0.083438	0.064113	0.062119
0.15533	0.16305	0.13677	0.063102	0.020997	-0.034222	-0.060778	-0.084369	-0.06833	-0.046436	-0.011191	-0.040903	-0.029676	-0.039497	-0.033606	0.011577	0.020986	0.02742	0.05451	0.016697	-0.051978	-0.045544	-0.052025	-0.045074	-0.0011435	0.016081	0.025002	0.063111	0.059956	0.070048	0.082444	0.054404	0.021706	0.035746	0.013658	0.021452	0.066235	0.081132	0.065236	0.044536	0.032087	0.030283	-0.024025	-0.01136	0.034088	0.029649	0.010691	0.067052	0.06161	0.043299
0.099714	0.099765	0.056553	-0.0045367	-0.0062266	-0.078566	-0.10837	-0.11529	-0.066931	-0.067764	-0.017188	-0.026688	0.010827	-0.030774	-0.0081303	0.015478	-0.0053588	-0.0058489	0.020826	0.012508	-0.044202	-0.01189	-0.038948	-0.012598	0.013473	0.039284	0.037931	0.075527	0.053781	0.06604	0.075881	0.051403	0.031193	0.034501	-0.016836	-0.0058761	0.066567	0.0807	0.09113	0.091036	0.088734	0.070014	0.042647	0.030953	0.067349	0.050755	0.017612	0.049396	0.09083	0.068881
0.15196	0.14814	0.10257	0.023848	0.020456	-0.040924	-0.073789	-0.076625	-0.012103	-0.017871	0.024711	0.041584	0.074157	0.017247	0.047408	0.0515	0.0084317	0.010911	0.028561	-0.0062445	-0.073336	-0.04634	-0.083875	-0.036466	-1.6878e-05	0.012804	0.025417	0.053208	0.01192	0.034022	0.035806	-0.013211	-0.010708	-0.010365	-0.055699	0.00085293	0.080025	0.083978	0.1189	0.12089	0.1174	0.12285	0.087815	0.058582	0.081333	0.043935	-0.029664	0.0041744	0.056794	0.036262
0.076849	0.090946	0.071583	0.045643	0.076484	0.04352	0.038869	0.016517	0.051922	0.053224	0.11714	0.078465	0.12348	0.064428	0.083589	0.049406	0.051105	0.035595	0.033487	-0.0068882	-0.071793	-0.0821	-0.13101	-0.080818	-0.045541	-0.0051929	0.025045	0.070301	0.0093407	0.0099376	0.012331	-0.0279	-0.0054672	0.014069	-0.021316	0.01814	0.095331	0.086204	0.1281	0.14712	0.15983	0.15964	0.12166	0.058677	0.067914	0.030463	-0.035827	-0.015268	0.075087	0.027825
0.064177	0.075994	0.059022	0.030818	0.086646	0.050526	0.057644	0.058016	0.062812	0.046944	0.084735	0.013837	0.041633	0.045399	0.076077	0.044473	0.099085	0.090543	0.048028	0.014173	-0.032238	-0.077711	-0.10836	-0.02577	-0.01012	0.021292	0.050878	0.11347	0.049547	0.045695	0.067925	0.038154	0.027044	0.023063	-0.015644	0.010281	0.087593	0.060638	0.11262	0.1321	0.14802	0.13311	0.12774	0.072062	0.091251	0.04855	0.002123	0.019673	0.10927	0.051108
0.12277	0.097259	0.092213	0.078881	0.11254	0.079696	0.10091	0.078081	0.11064	0.078665	0.068146	0.033465	0.057861	0.052302	0.075395	0.051831	0.087581	0.093478	0.03865	0.011316	-0.00015787	-0.074158	-0.12226	-0.048872	-0.038997	-0.038561	-0.0031905	0.057354	0.0097129	0.022732	0.052942	0.04421	0.047996	0.020488	-0.020696	0.0088115	0.05474	0.031378	0.11115	0.12055	0.13716	0.15182	0.151	0.082568	0.096198	0.059456	0.016018	0.022379	0.11493	0.095566
0.10464	0.069443	0.088711	0.08475	0.10304	0.10096	0.12998	0.095586	0.099799	0.098828	0.059562	0.026291	0.017546	0.074837	0.061368	0.041843	0.06524	0.045894	-0.026857	-0.0567	-0.075961	-0.12307	-0.10605	-0.036948	-0.036957	-0.031661	0.028447	0.057015	1.7715e-05	0.012486	0.062907	0.029809	0.031328	0.024767	0.0071485	0.0015439	0.035995	0.0091525	0.074817	0.099156	0.12803	0.14374	0.12041	0.080308	0.062391	0.028661	-0.026008	0.0036021	0.02788	0.030455
0.10294	0.074815	0.077821	0.08119	0.11442	0.091712	0.12603	0.099674	0.090106	0.085343	0.026605	-0.050071	-0.029979	0.013366	0.0057305	0.00414	0.033466	0.0051563	-0.036635	-0.046697	-0.056892	-0.075441	-0.038216	-0.0011841	-0.0042519	0.014912	0.048904	0.040434	0.026738	0.037026	0.077769	0.098657	0.085588	0.077883	0.08942	0.060945	0.067144	0.06198	0.083635	0.076283	0.11734	0.10903	0.091263	0.082197	0.06546	0.010413	0.0022413	0.0054507	0.0050761	0.0088651
0.15123	0.10204	0.065054	0.05524	0.079827	0.016714	0.026306	0.016389	0.0089013	-0.0088233	-0.049423	-0.061889	-0.019234	0.014096	0.0076058	-0.0046767	0.0051284	-0.017739	-0.051387	-0.065259	-0.051043	-0.069778	-0.04027	-0.0017043	-0.023037	-0.032961	-0.016846	-0.029842	0.0091087	0.086968	0.13026	0.15021	0.1198	0.06747	0.040312	0.011842	0.02658	0.036197	0.03542	0.024886	0.060493	0.058938	0.045276	0.079684	0.070089	0.048452	0.026003	0.032323	-0.00039304	0.05295
0.14345	0.12563	0.10737	0.14541	0.14668	0.07978	0.049616	0.03084	0.026783	0.046842	0.015008	0.035359	0.052555	-0.0035523	-0.011111	-0.018763	-0.033975	-0.065507	-0.060334	-0.080151	-0.045316	-0.046722	-0.0078468	0.021593	0.014603	-0.035016	0.0026565	-0.02508	0.014599	0.097165	0.15613	0.16176	0.11868	0.091377	0.056296	0.034985	0.019704	0.051502	0.046606	0.040523	0.089378	0.090538	0.074142	0.077101	0.046127	-0.012412	-0.050898	-0.031681	-0.056146	0.051981
0.11899	0.1192	0.1014	0.14553	0.15689	0.061923	0.030513	0.015335	-0.0084344	0.016551	0.0088861	-0.0020766	0.018278	-0.0054163	-0.032863	-0.043242	-0.036885	-0.064352	-0.06663	-0.06152	-0.025511	-0.022061	0.019445	0.052499	0.03785	-0.0045962	0.051177	0.0040059	0.020644	0.10537	0.1619	0.14923	0.12199	0.11217	0.071995	0.038945	0.015726	0.041763	-0.003704	0.008805	0.0625	0.072356	0.042479	0.076707	0.040891	-0.038435	-0.09711	-0.057359	-0.075042	0.0016059
0.16426	0.1647	0.14229	0.19102	0.17458	0.11782	0.095878	0.11444	0.062692	0.084778	0.053089	0.031079	0.0077361	-0.055086	-0.072232	-0.064825	-0.047243	-0.023966	-0.023947	-0.0098437	0.038617	0.027249	0.0041635	0.063678	0.029845	-0.042071	0.0028484	-0.023068	0.016251	0.12763	0.18254	0.187	0.18244	0.14978	0.11641	0.097271	0.047394	0.058367	0.0021127	-0.03287	-0.011309	-0.034272	-0.045904	-0.026726	-0.01564	-0.07386	-0.085802	-0.048435	-0.048937	-0.011884
0.11176	0.1056	0.11945	0.2024	0.17709	0.15977	0.13908	0.12821	0.05134	0.047456	0.032287	0.045883	0.04173	0.0022346	-0.014327	-0.020882	-0.0086245	0.0058302	-0.014901	-0.0062183	0.077801	0.04426	0.024439	0.095455	0.096307	-0.0087374	0.047029	0.02	0.033593	0.13085	0.18171	0.18418	0.18635	0.16344	0.096591	0.075632	0.011323	0.0093575	-0.013688	-0.042056	-0.035529	-0.054901	-0.075109	-0.10005	-0.079668	-0.086179	-0.099343	-0.027529	0.011359	0.038774
0.077042	0.07235	0.093154	0.16074	0.15359	0.1612	0.15499	0.18622	0.11569	0.10939	0.05759	0.046399	-0.039368	-0.053995	-0.080772	-0.017949	-0.0053378	0.047304	0.030872	0.076708	0.12707	0.10328	0.075591	0.12668	0.10987	0.03322	0.10171	0.063896	0.048622	0.084182	0.10634	0.098584	0.12857	0.12267	0.10581	0.11572	0.042576	0.055542	0.067454	0.022576	0.0049074	-0.0060025	-0.031872	-0.089168	-0.065564	-0.10546	-0.11183	-0.0603	-0.027945	-0.018108
0.034035	0.016041	0.030864	0.071878	0.099503	0.11192	0.13426	0.15123	0.091955	0.048813	-0.010923	-0.027249	-0.060398	-0.046134	-0.059614	-0.0031718	0.026525	0.05303	0.05357	0.088034	0.12254	0.090362	0.038468	0.04451	0.012326	-0.042413	-0.021738	-0.031234	-0.0356	-0.0045905	0.017018	0.037608	0.069628	0.070093	0.067372	0.07199	0.021847	0.062277	0.057315	0.017884	-0.0031356	-0.035355	-0.08999	-0.1105	-0.065403	-0.061172	-0.021423	0.0165	0.047144	0.019241
-0.086254	-0.066236	-0.049517	0.011548	0.031077	0.091042	0.10131	0.13983	0.078893	0.076821	-0.019168	-0.020301	-0.082705	-0.1052	-0.10717	-0.040659	-0.030161	0.030982	0.065408	0.074777	0.11699	0.11153	0.028741	0.02997	0.024475	-0.038716	-0.050698	-0.042935	-0.056882	-0.040496	-0.02568	-0.015423	0.021375	0.051023	0.04105	0.05854	0.077855	0.11373	0.15057	0.12221	0.10418	0.011459	-0.033195	-0.081332	-0.057398	-0.035676	0.036846	0.051566	0.055964	0.041979
-0.11123	-0.094963	-0.10173	-0.059683	-0.0064019	0.023763	0.045729	0.082287	0.037792	0.038855	-0.024215	-0.024048	-0.031685	-0.041385	-0.060838	0.0086142	-0.016141	0.0039683	0.061183	0.071207	0.079269	0.10921	0.059884	0.032118	0.050042	0.014665	-0.035651	-0.029823	-0.029948	-0.052976	-0.034258	-0.015096	0.0011591	0.016574	0.012977	0.022237	0.086997	0.11488	0.12908	0.1325	0.15105	0.078644	0.042946	0.032104	0.051977	0.04091	0.091381	0.11347	0.10126	0.078705
-0.12284	-0.1047	-0.15013	-0.1375	-0.086177	-0.043188	0.0044312	0.10824	0.098099	0.12057	0.050307	0.051068	-0.020527	-0.041312	-0.041232	0.054665	0.0028261	0.046481	0.10398	0.073263	0.033725	0.08353	0.022881	0.013251	0.019943	0.011998	-0.030958	-0.0019206	-0.020574	-0.060039	-0.024936	-0.0462	-0.015896	0.0016734	0.013616	0.0087009	0.087755	0.082985	0.067679	0.097732	0.10037	0.037494	-0.0012931	0.028303	0.048969	0.040917	0.068786	0.089004	0.061155	0.033393
-0.01912	-0.038219	-0.077918	-0.061378	-0.053484	-0.047972	0.00080389	0.058152	0.056961	0.074673	0.0074236	0.00035034	-0.023443	-0.06013	-0.04371	0.054338	-0.00042081	0.020214	0.069565	0.025095	-0.01134	0.071975	0.010483	0.01974	0.037452	0.026604	-0.029999	0.013	-0.013526	-0.060945	-0.020948	-0.043262	-0.0082506	0.019987	0.042956	0.0056144	0.085323	0.059	0.011326	0.047298	0.07025	0.0021731	-0.060943	0.007025	0.020778	0.032207	0.067312	0.10891	0.075943	0.052456
0.038125	-0.0081044	-0.051872	-0.062539	-0.095985	-0.088514	-0.052003	0.013698	0.011381	0.042367	-0.004832	0.017469	-0.036312	-0.071171	-0.070466	0.028838	-0.062837	-0.026119	0.023559	0.031787	0.015749	0.12942	0.087155	0.10364	0.095614	0.07915	0.045639	0.054632	0.061141	0.0081295	0.056123	0.021829	0.09852	0.085649	0.11327	0.015288	0.067978	-0.017058	-0.038428	-0.026519	-0.0059397	-0.024437	-0.035755	0.0083532	0.0053447	0.053858	0.050754	0.071121	0.043896	0.037496
0.1657	0.11095	0.022045	-0.037041	-0.047498	-0.084434	-0.042511	0.029165	0.072157	0.038983	0.038139	0.054048	0.03919	0.015304	0.027839	0.1083	0.020157	0.027679	0.072547	0.063593	0.047564	0.12607	0.091826	0.086389	0.10512	0.081772	0.083213	0.087385	0.10192	0.032786	0.085801	0.046336	0.10696	0.063256	0.12577	0.037328	0.047512	-0.010643	-0.045201	-0.062709	-0.068661	-0.046681	-0.065604	0.00085087	0.0069533	0.048024	0.026308	0.042354	0.04054	0.034048
0.1099	0.076848	0.012471	-0.048019	-0.086238	-0.094455	-0.071924	-0.036603	0.034096	0.028487	0.0081122	0.0059087	0.0062282	-0.023935	0.022425	0.070051	0.057593	0.060585	0.062593	0.004554	-0.0028109	0.025745	0.0012956	0.018954	0.054614	0.024435	0.049813	0.050131	0.052586	0.0068393	0.050755	0.011428	0.080676	0.076365	0.1256	0.068149	0.038243	-0.022362	-0.034483	-0.070617	-0.11551	-0.082368	-0.1121	-0.098957	-0.11461	-0.041976	-0.06689	-0.058096	-0.026235	0.019394
0.059865	0.061507	0.026021	0.0027492	-0.015243	-0.046889	-0.082367	-0.088892	-0.013065	-0.029516	-0.019683	-0.016394	0.010927	-0.0082165	0.0064582	0.033457	0.0867	0.077713	0.081277	0.047247	0.066162	0.062456	0.028362	-0.0042316	0.032174	-0.038312	-0.0077536	-0.0091414	0.031852	-0.0028734	0.065867	0.0088932	0.075848	0.046719	0.089394	0.018004	-0.0016096	-0.045048	-0.027961	-0.06034	-0.062731	-0.023695	-0.0077041	-0.00056289	-0.031564	-0.0031222	-0.014039	-0.039387	-0.027617	0.016431
-0.006463	0.034099	-0.01167	-0.078253	-0.085144	-0.08705	-0.1377	-0.12809	-0.039421	-0.030641	-0.019413	0.026266	0.074699	0.089005	0.074027	0.0876	0.10941	0.072843	0.061581	0.039031	0.054478	0.031931	0.032217	-0.015337	0.048892	-0.022694	0.024176	-0.013209	0.038072	0.018301	0.063994	-0.0075819	0.048018	0.021478	0.042573	0.018275	0.02444	-0.020766	-0.0058998	-0.045437	-0.071137	-0.032772	0.010323	-0.011362	-0.041936	0.0060822	-0.059118	-0.092763	-0.04403	-0.018392
0.04431	0.088035	0.027446	-0.030811	-0.030905	-0.048296	-0.099046	-0.090679	-0.02656	-0.026812	-0.01653	-0.0058168	0.036713	0.049015	0.042318	0.051863	0.098446	0.10348	0.10289	0.051474	0.04782	0.021329	0.0071395	-0.035601	0.044165	-0.0097145	0.03973	-0.0024098	-0.0075377	-0.011368	-0.0020775	-0.088366	-0.043454	-0.016409	-0.0065882	0.046933	0.082243	0.046026	0.056527	0.012398	-0.011608	-0.0073085	0.031749	0.010971	0.016953	-0.0038572	-0.079411	-0.12956	-0.0808	-0.073307
0.028953	0.057016	0.030799	-0.026135	-0.044983	-0.011938	-0.061767	-0.079936	-0.10224	-0.086641	-0.12652	-0.1133	-0.083671	-0.015995	-0.025491	0.011913	0.072305	0.085401	0.069194	0.088363	0.066904	0.043938	0.068917	0.05645	0.042084	-0.01462	0.0053732	-0.058275	-0.066737	-0.018362	0.0098292	-0.047149	-0.0091062	0.0031445	-0.041734	-0.007171	0.03323	0.0010028	0.016399	-0.0046949	-0.016266	-0.023928	0.019085	-0.022464	-0.0060814	-0.00049723	-0.077196	-0.1089	-0.042601	-0.057894
0.049139	0.080382	0.038329	0.01676	0.013739	0.04776	-0.0030181	0.018021	-0.044596	-0.065876	-0.10393	-0.072318	-0.082483	0.018666	0.0081432	0.031955	0.050826	0.11674	0.10127	0.16279	0.1785	0.17779	0.17048	0.17508	0.134	0.05637	0.053684	-0.010233	-0.048886	-0.009313	0.03052	-0.00026648	0.0011618	-0.0022739	-0.061124	-0.059568	-0.015543	-0.00084513	-0.0078246	-0.011918	0.025117	0.029314	0.095104	0.10394	0.12062	0.10162	0.0019492	-0.065633	-0.0054302	-0.028118
0.15703	0.13359	0.074451	0.025075	-0.024072	0.033756	0.050126	0.1068	0.036616	-0.011874	-0.080593	-0.1094	-0.11813	-0.024708	0.024657	0.054115	0.064486	0.12708	0.099455	0.14641	0.12307	0.14647	0.16827	0.20328	0.16182	0.12136	0.092366	0.00347	-0.076881	-0.054678	-0.060209	-0.086019	-0.085982	-0.041426	-0.084675	-0.031039	0.026863	0.013035	-0.0051586	-0.0037125	0.0019181	-0.011061	0.045326	0.03411	0.056929	0.076596	-0.0023197	-0.069679	0.030232	0.024263
0.23758	0.18544	0.10809	0.065748	0.010151	0.064842	0.12045	0.20271	0.098769	0.076111	0.025394	-0.028926	-0.038578	0.040474	0.069774	0.044837	0.06109	0.10933	0.12906	0.15494	0.14686	0.18658	0.18174	0.20358	0.18494	0.15319	0.088058	0.012406	-0.077042	-0.085938	-0.090338	-0.10142	-0.070704	-0.033767	-0.067049	-0.038107	-0.013049	-0.039879	-0.049786	-0.033937	0.012231	0.011391	0.065849	0.085597	0.10323	0.087501	0.046345	-0.00062915	0.076881	0.073063
0.23735	0.19643	0.12125	0.092277	0.03357	0.049657	0.094272	0.17945	0.093825	0.073368	0.026643	-0.0091433	0.0039105	0.096766	0.094706	0.078369	0.078084	0.099947	0.10329	0.14712	0.1667	0.19194	0.16339	0.17667	0.14217	0.094721	0.03345	-0.022524	-0.092463	-0.072937	-0.041917	-0.033409	-0.030205	-0.0029922	-0.037524	-0.042829	-0.037434	-0.050375	-0.091374	-0.065106	-0.039978	-0.037573	0.0075418	0.04761	0.045119	0.078351	0.07455	0.083067	0.14313	0.14342
0.18925	0.15559	0.078484	0.079464	0.048711	0.011622	0.036659	0.13576	0.10021	0.083891	0.12072	0.064729	0.088189	0.11607	0.090738	0.027009	0.053045	0.048728	0.071815	0.068298	0.11033	0.15839	0.11226	0.11666	0.12804	0.095615	0.041466	0.032799	-0.023701	-0.022826	-0.0096941	-0.025023	-0.041238	0.0078315	-0.01284	-0.022639	-0.011668	-0.049911	-0.068414	-0.040812	-0.017747	-0.031287	0.037845	0.049894	0.022021	0.024688	0.045672	0.012074	0.049089	0.079032
0.23284	0.18087	0.11598	0.058832	-0.020858	-0.089822	-0.075957	0.014857	0.0039002	0.0096761	0.075289	0.01212	0.016335	0.03824	0.017052	-0.039168	0.011969	-0.0020933	0.055092	0.059464	0.052558	0.095037	0.060625	0.042794	0.054116	0.1085	0.075985	0.065133	-0.0034728	-0.014851	-0.039025	-0.091126	-0.08854	0.0013109	0.0055392	0.023237	0.039376	-0.0099956	-0.042747	-0.021378	-0.032502	-0.036754	0.02445	0.027984	0.015652	0.028836	0.048443	0.043304	0.06329	0.066865
0.24409	0.22234	0.14324	0.087063	0.038249	-0.053844	-0.072968	-0.0094579	-0.046468	-0.021648	0.057109	0.0051514	-4.7663e-05	0.027451	-0.048407	-0.13367	-0.076046	-0.066108	-0.026979	0.02344	0.064537	0.056588	0.0040677	-0.0046748	-0.00064339	0.045538	0.042493	0.064358	0.01787	-0.019632	-0.01959	-0.028333	-0.069845	0.03271	0.076146	0.067735	0.055541	0.076582	0.04369	0.014445	-0.031783	-0.016928	0.025199	0.036345	0.074333	0.13213	0.11698	0.088079	0.054288	0.023317
0.18267	0.20592	0.17936	0.12891	0.11797	0.024568	-0.04829	-0.082846	-0.085174	-0.128	-0.063988	-0.11598	-0.10637	-0.090699	-0.12788	-0.1338	-0.041763	0.025236	0.052966	0.10655	0.086076	0.052557	-0.04239	-0.077829	-0.096335	-0.058103	-0.03659	0.042984	0.010911	0.018976	0.060723	0.049082	-0.034116	0.076543	0.12312	0.1041	0.10301	0.14256	0.091057	0.0058112	-0.059828	-0.048683	-0.0016981	0.040075	0.12093	0.19963	0.18372	0.12456	0.065882	0.039398
0.13401	0.16631	0.12722	0.029884	0.036864	0.013868	-0.03794	-0.083902	-0.076314	-0.10837	-0.077202	-0.14455	-0.12312	-0.082974	-0.10729	-0.11834	-0.017181	0.039263	0.046843	0.069456	0.051288	0.0078716	-0.056193	-0.10625	-0.07785	-0.013252	-0.0075855	0.075212	0.089251	0.059763	0.038787	0.02468	-0.048776	0.02107	0.051697	0.03958	0.050186	0.1288	0.10447	0.023782	0.022826	0.030624	0.026488	0.090817	0.19005	0.21772	0.25235	0.20224	0.10832	0.069207
0.20393	0.21045	0.1685	0.033824	-0.018719	-0.0088687	-0.026753	-0.059226	-0.031739	-0.013775	-0.012076	-0.052426	-0.049502	0.011011	-0.019417	-0.049004	-0.003501	0.060054	0.066145	0.09842	0.10157	0.042737	-0.012143	-0.06252	-0.029518	0.00082579	0.0077572	0.036364	0.017619	-0.05844	-0.055035	-0.016445	-0.054182	-0.01029	0.048742	0.056642	0.023053	0.13581	0.095153	0.0060447	0.014926	0.034294	-0.036443	0.075889	0.21036	0.2209	0.24497	0.24935	0.12085	0.081159
0.1555	0.18177	0.14595	0.028234	0.055703	0.06632	0.06236	0.038337	0.060429	0.062348	0.032023	0.0056509	0.019035	0.076721	0.042137	0.07075	0.097565	0.12287	0.10232	0.12398	0.13773	0.10304	0.042967	-0.015933	0.021623	0.018279	-0.010658	0.019295	0.070682	-0.020518	-0.010388	0.00029151	0.02901	-0.032498	0.027959	0.012213	-0.044227	0.027406	0.027549	-0.035071	-0.033094	0.010199	-0.091484	0.0052882	0.117	0.13538	0.17085	0.20928	0.099932	0.055711
0.10895	0.093592	0.074859	-0.057946	-0.03006	-0.033833	0.0086099	-0.014055	0.070801	0.12727	0.078902	0.056962	0.084462	0.10562	0.069213	0.12771	0.11574	0.10692	0.13889	0.12408	0.10969	0.13223	0.079179	0.026748	0.011631	0.027083	-0.0058725	0.016589	0.019114	0.016565	-0.018408	-0.0060574	0.059576	-0.05069	-0.02844	-0.0012431	-0.038938	-0.0064008	0.033166	-0.0029005	0.033317	0.049927	-0.035279	0.028694	0.14167	0.072625	0.10592	0.17812	0.12461	0.077102
0.11994	0.073213	0.047911	-0.031875	-0.027178	-0.026466	0.054859	0.065607	0.094275	0.16139	0.094474	0.086699	0.096685	0.12219	0.07154	0.092259	0.075679	0.033776	0.063975	0.075311	0.14383	0.11144	0.096177	0.049562	0.014173	0.021619	0.030973	0.027003	0.057909	0.054071	-0.026016	-0.024263	0.016654	-0.08102	-0.10383	-0.068567	-0.10647	-0.04055	-0.00011743	0.038992	0.060808	0.061892	-0.04187	0.0043578	0.07988	0.0072502	0.04342	0.12536	0.075861	0.032912
0.0762	0.046158	0.0058224	-0.016684	-0.018028	-0.063682	0.0020678	0.057368	0.10368	0.16637	0.1701	0.19081	0.19695	0.16381	0.11978	0.13471	0.094339	0.027999	0.092187	0.15388	0.16757	0.15477	0.13435	0.081376	-0.044499	-0.033538	-0.013746	0.014953	0.045062	0.071331	0.037062	0.029233	0.071529	0.013397	0.0043339	0.034818	-0.022145	0.015568	0.028982	0.092009	0.044365	0.040592	-0.063007	-0.054367	-0.0067892	-0.022818	-0.044391	-0.005154	-0.033669	-0.099652
0.020904	-0.023011	-0.031963	-0.034565	-0.015289	-0.052573	0.023939	0.015211	0.0674	0.12058	0.13161	0.16611	0.23773	0.18306	0.13852	0.15613	0.089649	3.5713e-05	0.076446	0.14186	0.10233	0.10744	0.070118	0.00039499	-0.12715	-0.045582	-0.014798	0.066422	0.13709	0.18892	0.11533	0.084678	0.084558	0.0096211	0.035562	0.052606	0.007054	0.048003	0.057533	0.093243	0.047474	0.070535	-0.016197	-0.0075277	0.042697	0.016039	-0.035179	-0.0037845	0.0011924	-0.067364
-0.0085013	-0.035209	-0.048362	-0.053042	-0.057046	-0.073804	0.010091	-0.020929	0.015951	0.107	0.14032	0.12923	0.20948	0.15523	0.083733	0.04476	-0.015128	-0.11148	-0.020504	0.026949	0.039672	0.026807	0.060934	-0.029138	-0.12412	-0.052651	0.011176	0.059234	0.1018	0.15846	0.035511	0.0060758	-0.066209	-0.049616	0.011819	0.051137	0.044346	0.12785	0.11218	0.097167	0.047134	0.026459	-0.022126	-0.038263	0.026111	0.046429	0.041958	0.017436	0.037958	0.025014
-0.037364	-0.037627	-0.017977	0.003837	-0.033988	-0.050304	-0.0071068	-0.1143	-0.1166	-0.030653	0.028985	0.070005	0.18579	0.13585	0.083085	0.069013	-0.0066801	-0.083276	-0.027399	0.018814	0.047713	0.021952	0.035982	-0.044362	-0.13907	-0.11132	-0.066685	-0.02463	0.056891	0.092344	-0.010946	-0.095118	-0.15204	-0.10925	-0.0094324	0.048417	0.058402	0.14431	0.11791	0.10453	0.014782	0.027176	-0.025046	-0.028487	-0.072477	-0.015105	0.0042312	-0.014149	-0.033305	0.074592
-0.06681	-0.010514	-0.016121	-0.024877	-0.067135	-0.098051	-0.10302	-0.1738	-0.12929	-0.032653	0.093299	0.11128	0.18297	0.10848	0.078668	0.057452	-0.02199	-0.03704	0.0089389	0.021103	0.02073	0.057977	0.027588	0.009061	-0.06336	-0.078464	-0.13402	-0.062505	-0.038384	-0.026716	-0.089886	-0.091201	-0.13818	-0.14003	0.0056878	0.067477	0.067307	0.10817	0.15026	0.090318	0.0172	0.025079	0.0036979	-0.059483	-0.078639	-0.049244	-0.018714	-0.02942	-0.013851	0.06362
-0.076498	-0.018709	0.014449	-0.013042	-0.094472	-0.096059	-0.10467	-0.22721	-0.2126	-0.088926	0.016633	0.010392	0.096473	0.032324	0.026017	0.0010953	-0.037907	-0.057259	0.014879	-0.0010773	0.021106	0.019351	0.0099533	0.0026641	-0.046126	-0.086861	-0.07852	-0.041094	-0.037957	-0.029674	-0.097454	-0.16506	-0.19067	-0.17535	-0.025722	0.066955	0.10792	0.093852	0.11288	0.0079799	-0.049924	-0.05496	-0.029156	-0.078013	-0.04269	-0.046053	-0.0056384	0.00098323	0.019395	0.069477
-0.043159	0.010782	0.0040253	-0.035763	-0.14424	-0.1294	-0.1119	-0.15701	-0.13889	-0.021128	0.01131	-0.016103	-0.024497	-0.046992	-0.043587	-0.019809	-0.028058	-0.011369	-0.016644	-0.00093174	0.064216	0.032831	0.059731	0.10603	0.020319	-0.042624	-0.018772	-0.017917	-0.042421	-0.032945	-0.1208	-0.21259	-0.18337	-0.097369	0.0042298	0.098261	0.14507	0.084969	0.082972	-0.007155	-0.11718	-0.14421	-0.052659	-0.11097	-0.089027	-0.030982	0.047945	-0.0014902	-0.01166	0.061812
-0.022877	-0.0095032	-0.0011574	0.011086	-0.077824	-0.12385	-0.095845	-0.15954	-0.14574	-0.099855	-0.073635	-0.0599	-0.068342	-0.090793	-0.0282	0.032224	0.016731	0.053276	0.0541	0.059326	0.11438	0.067345	0.047997	0.098824	0.047115	-0.050877	-0.006329	0.009358	-0.0045367	-0.044571	-0.044334	-0.1263	-0.059474	-0.048131	0.0024674	0.07911	0.13704	0.046103	0.066612	0.021134	-0.029419	-0.053449	0.033127	0.015435	0.037474	0.00063762	0.046921	0.027936	-0.048438	-0.020719
0.063248	0.10203	0.062214	0.03924	-0.062568	-0.097094	-0.096565	-0.094957	-0.059785	-0.028669	-0.044438	-0.045352	-0.089787	-0.083755	-0.032569	0.021374	0.010203	0.047327	0.029749	0.032871	0.081166	0.033326	0.020823	0.080049	0.055047	-0.0075693	0.066552	0.071296	0.05778	0.031066	0.0049659	-0.10811	-0.0020538	-0.0085867	0.017507	0.09964	0.19739	0.1064	0.12131	0.070089	0.022204	-0.040989	-0.0034529	-0.038353	0.010828	-0.010131	0.023287	-0.0019987	-0.038492	-0.054379
0.0040518	0.009473	0.022949	0.061229	-0.044651	-0.058687	-0.037343	-0.091766	-0.12632	-0.10398	-0.1362	-0.12228	-0.10963	-0.072856	-0.018793	0.014435	-0.0061054	-0.026684	-0.047124	-0.023402	0.038506	-0.016928	0.059013	0.10137	0.025387	0.028515	0.1513	0.084598	0.077719	0.080314	0.012858	-0.1356	-0.048924	-0.038782	-0.042591	0.041699	0.15404	0.087696	0.068988	0.035304	0.020197	-0.023869	0.02719	0.039001	0.088623	0.026028	0.026804	0.0068036	-0.07075	-0.097448
0.0093057	-0.023014	0.0022356	0.055905	-0.016474	-0.019892	0.032781	-0.0045771	-0.045923	-0.073771	-0.10595	-0.096545	-0.10846	-0.027742	0.0016921	0.031049	0.0025476	-0.016047	-0.074801	-0.040283	-0.023004	-0.04342	0.02629	0.062025	0.023816	0.10827	0.19092	0.13224	0.1297	0.090385	0.0063239	-0.11424	-0.043352	-0.041445	-0.043119	0.0091121	0.117	0.087797	0.10105	0.099836	0.11046	0.096135	0.13994	0.12769	0.10191	0.037904	0.019463	-0.015354	-0.049675	-0.040099
-0.05784	-0.01899	0.0078867	0.10302	0.090986	0.073054	0.072343	0.01465	-0.071042	-0.14738	-0.097386	-0.087707	-0.045769	0.022747	0.070986	0.06284	0.040653	0.027151	0.0090641	-0.013928	-0.042268	-0.049703	-0.041412	-0.037485	-0.0073973	0.078407	0.13051	0.094229	0.11811	0.038238	0.027079	-0.052701	0.0148	-0.0082105	0.0051457	0.0033592	0.12502	0.058246	0.06619	0.072205	0.12745	0.10548	0.14772	0.11208	0.083265	-0.012293	-0.069931	-0.042343	-0.056835	-0.079197
-0.083495	-0.016522	0.0096398	0.035105	0.022739	0.062008	0.039419	-0.008011	-0.051534	-0.08836	-0.01821	0.01181	0.042647	0.086665	0.097917	0.055451	0.021892	0.010591	0.0049493	0.020108	-0.042127	-0.05121	-0.029163	-0.046611	-0.07872	0.046991	0.11757	0.061447	0.12227	0.093986	0.033517	-0.061802	0.023836	0.02972	0.031124	0.022675	0.11486	0.072414	0.049841	0.051086	0.084213	0.039004	0.032329	-0.011303	-0.027995	-0.080453	-0.098643	-0.061023	-0.047022	-0.037715
-0.10779	-0.0696	-0.031078	-0.0070249	0.035855	0.089069	0.090508	0.055374	0.0034114	-0.055911	0.0010766	0.043148	0.019967	0.064943	0.09197	0.025348	0.012366	0.043776	0.051659	0.076278	0.036994	-0.0030496	0.0021329	-0.072741	-0.091598	0.048047	0.12481	0.12038	0.20958	0.16648	0.11148	0.022114	0.010671	0.051124	0.028287	-0.023371	0.062686	0.046008	-0.0019568	-0.041331	0.024464	-0.01921	-0.026393	-0.035101	0.024692	-0.086063	-0.094536	-0.034067	-0.10265	-0.082234
0.11342	0.12135	0.088332	0.078852	0.12982	0.11145	0.095466	0.093893	0.045226	-0.012032	0.020439	0.044582	-0.014829	0.0034275	0.00159	-0.02819	-0.042679	0.031849	0.075098	0.11312	0.046408	0.036652	-0.017425	-0.10226	-0.082076	0.050147	0.12544	0.13234	0.22481	0.17125	0.14719	0.028576	0.080531	0.11341	0.084648	-0.0013111	0.088439	0.076849	0.015037	-0.027395	0.023617	-0.011436	-0.1025	-0.090052	-0.057612	-0.11045	-0.10337	-0.035978	-0.117	-0.088948
0.15787	0.19366	0.15009	0.13986	0.1436	0.10101	0.035613	0.024447	0.0049964	-0.013857	-0.034316	0.059104	-0.042697	-0.039002	0.016669	0.017095	-0.061996	0.072679	0.11836	0.10545	0.074691	0.095827	0.028394	-0.058285	-0.046351	0.028511	0.054599	0.043236	0.12593	0.12069	0.096572	0.056266	0.12847	0.11641	0.019281	-0.050809	-0.019483	-0.048979	-0.094795	-0.093363	-0.034998	-0.061696	-0.13758	-0.087745	-0.041889	-0.075322	-0.035868	0.030707	-0.10758	-0.088167
0.2082	0.18812	0.14296	0.13112	0.0916	0.038103	0.0049856	0.010703	-0.034256	-0.034588	-0.095876	-0.017822	-0.11617	-0.12059	-0.057082	-0.011352	-0.065963	0.058325	0.16086	0.15913	0.14779	0.16286	0.10839	0.0096317	-0.026551	0.0014939	0.071755	0.043601	0.082518	0.13253	0.13592	0.020456	0.071881	0.05695	-0.061029	-0.12523	-0.070714	-0.045244	-0.085906	-0.02429	0.025271	-0.021619	-0.15102	-0.070429	-0.045557	-0.073855	-0.022456	0.044796	-0.072691	-0.1125
0.20782	0.13267	0.043122	0.041834	0.0081448	-0.051854	-0.049983	0.026703	-0.027683	-0.015236	-0.078441	0.00060081	-0.046644	-0.05587	0.013476	0.065422	0.023697	0.12538	0.20157	0.17908	0.17931	0.21138	0.11916	0.089943	0.047594	0.055471	0.059564	0.072976	0.043951	0.10359	0.11623	0.035955	0.053821	0.068038	-0.034604	-0.049025	-0.018699	0.0091582	-0.021691	0.045128	0.05519	0.049619	-0.080404	-0.014175	-0.0029291	-0.013463	0.023783	0.071194	-0.035634	-0.14324
0.069895	0.05761	-0.024699	0.025207	0.04275	-0.059822	-0.089142	-0.028608	-0.1069	-0.13179	-0.12588	-0.047085	-0.046872	-0.027026	0.057423	0.093173	0.05243	0.15306	0.21072	0.19434	0.22493	0.26402	0.16279	0.1503	0.10098	0.054089	0.011838	-0.0035314	-0.026672	0.017252	0.054927	0.05998	0.12463	0.091612	-0.018123	-0.057349	-0.07956	-0.11274	-0.12447	-0.0017371	0.021697	0.027251	-0.049092	0.012298	-0.039463	-0.00019572	0.028198	0.060948	0.018376	-0.066633
0.0080791	-0.009309	-0.087185	-0.061445	-0.082627	-0.16402	-0.17691	-0.11971	-0.17151	-0.20159	-0.17061	-0.075282	-0.066113	-0.042143	0.10186	0.10879	0.10764	0.20636	0.24873	0.20154	0.25849	0.24773	0.13524	0.1112	0.076416	-0.010055	-0.062714	-0.023285	-0.043211	-0.012291	0.08559	0.1031	0.11201	0.086579	-0.0054554	-0.074462	-0.093818	-0.12758	-0.13495	-0.02392	-0.0075944	-0.022438	-0.023685	0.038415	0.016679	0.044629	0.11625	0.092261	0.035859	-0.027221
-0.0085666	-0.025634	-0.093976	-0.094601	-0.05011	-0.13054	-0.1099	-0.06694	-0.11665	-0.12869	-0.073561	-0.042948	0.013427	-0.0015536	0.07153	0.11952	0.15952	0.22119	0.24107	0.24024	0.25008	0.22081	0.12112	0.12124	0.056501	-0.034997	-0.061295	-0.060203	-0.049105	0.00328	0.13866	0.12898	0.13769	0.14844	0.074784	0.00806	-0.045701	-0.049938	-0.073293	-0.026884	-0.014865	0.021173	0.017218	0.055841	0.052817	0.052384	0.058001	0.013667	-0.008069	-0.041294
-0.11398	-0.046348	-0.078234	-0.078317	-0.04493	-0.08891	-0.14969	-0.14656	-0.17112	-0.15207	-0.12699	-0.093882	-0.030923	-0.027203	0.06899	0.11695	0.15618	0.19535	0.17564	0.13959	0.13611	0.1105	0.039165	0.06159	0.025496	-0.00094111	-0.028845	-0.026067	-0.021518	-0.0021761	0.038099	0.08502	0.097969	0.13251	0.070446	0.072871	-0.021525	-0.065069	-0.096949	-0.081682	-0.082938	-0.030233	0.049743	0.080051	0.11305	0.086064	0.13501	0.04368	0.013799	0.010502
-0.090969	0.036599	0.027915	0.062059	0.091356	0.033971	-0.076835	-0.1426	-0.22497	-0.1489	-0.16257	-0.13395	-0.085092	-0.032442	0.00080599	0.091744	0.12309	0.14973	0.1772	0.12828	0.11689	0.11639	0.097016	0.07476	0.062279	0.0040058	-0.036855	-0.055354	-0.089132	-0.07282	0.0069397	0.060815	0.064531	0.11099	0.040377	0.035596	-0.044608	-0.092166	-0.13632	-0.087886	-0.09326	-0.065698	0.057891	0.085905	0.073025	0.0063033	0.075211	-0.048954	-0.039253	0.007014
0.068529	0.14969	0.14419	0.10979	0.074246	0.046377	-0.067492	-0.1316	-0.17251	-0.092038	-0.17024	-0.13036	-0.076194	-0.046523	-0.0078103	0.099545	0.097713	0.062192	0.15091	0.075161	-0.00093014	0.052612	0.05649	0.0019003	0.0052296	-0.0050754	-0.055118	-0.10134	-0.15478	-0.14121	-0.023752	-0.016312	0.017028	0.076606	0.057862	0.029109	-0.029343	-0.06911	-0.13014	-0.1134	-0.086914	-0.056867	0.1055	0.1357	0.17955	0.09716	0.18783	0.071311	0.072544	0.031098
-0.045082	0.12531	0.14532	0.11958	0.12773	0.13488	-0.024776	-0.076293	-0.10785	0.042732	-0.084392	-0.023907	0.023063	0.086619	0.064773	0.22337	0.17962	0.10178	0.17385	0.0761	-0.015037	0.057506	0.11012	0.051158	0.061357	0.054969	0.018692	-0.06479	-0.12576	-0.14705	-0.080804	-0.047581	0.018297	0.12458	0.1248	0.13552	0.02563	-0.035145	-0.091671	-0.078332	-0.084229	-0.027047	0.098025	0.059501	0.09676	0.043202	0.12644	0.063695	0.10082	0.043229
0.034936	0.17879	0.16926	0.13745	0.13532	0.18053	0.0062191	-0.028283	-0.070448	-0.013913	-0.17789	-0.12586	-0.094853	-0.013475	0.011552	0.11466	0.11271	0.015031	0.10571	-0.0090256	-0.075203	-0.030418	0.10012	0.02709	0.082209	0.082413	0.067028	-0.040953	-0.12781	-0.20242	-0.15379	-0.18332	-0.12617	-0.010613	-0.0052087	0.03719	-0.0016053	-0.083406	-0.11861	-0.047305	-0.072497	-0.050079	0.064879	0.033759	0.071257	0.050288	0.16776	0.15871	0.18305	0.12431
0.154	0.19511	0.16774	0.10871	0.14574	0.12095	0.033231	-0.0063062	0.0091144	0.046847	-0.085698	-0.010311	0.029165	0.06454	0.025388	0.097414	0.050903	-0.039348	0.045274	-0.017123	-0.0065958	0.036937	0.18248	0.1131	0.16789	0.085449	0.068935	-0.068835	-0.14766	-0.20006	-0.13217	-0.16812	-0.062207	0.0089969	-0.039475	-0.01808	-0.047314	-0.1327	-0.10662	0.0075828	0.017216	0.042792	0.11985	0.056114	0.065975	0.034729	0.12856	0.078457	0.12927	0.10712
0.15462	0.17237	0.14555	0.017568	0.061199	0.066616	0.0030088	0.0050832	0.062977	0.058795	-0.081297	-0.025356	-0.016557	0.027762	-0.017991	0.046798	0.014707	-0.054342	-0.0012165	-0.028417	-0.013556	0.013624	0.14083	0.064628	0.13669	0.10955	0.096151	-0.040504	-0.062747	-0.1119	-0.087438	-0.1232	0.012097	0.02954	0.026788	0.0096064	0.0063332	-0.1211	-0.055433	-0.024996	0.011298	0.029431	0.10709	0.027946	0.099467	0.061897	0.13566	0.093931	0.14128	0.10825
0.082311	0.12408	0.077158	-0.063232	-0.014153	0.0008757	-0.047235	-0.018703	0.058641	0.13716	0.0050398	0.024732	0.023545	0.061224	-0.051954	0.041779	0.056178	-0.056309	-0.058726	-0.063018	-0.045506	-0.079479	0.10648	0.092872	0.13753	0.088132	0.11024	0.030329	0.0045288	-0.015627	0.017595	0.00029843	0.052803	0.07796	0.052294	0.058232	0.022279	-0.051293	0.023881	0.064158	0.047706	0.10717	0.11392	0.0084904	0.058248	-0.004951	0.015327	-0.052565	-0.012189	-0.0030217
0.12736	0.13026	0.077954	-0.019785	0.00782	0.010252	-0.042641	-0.017722	0.037786	0.071548	-0.082762	-0.046508	-0.043322	0.014343	-0.11529	-0.049114	0.0047433	-0.12461	-0.16513	-0.086786	-0.041939	-0.10593	0.10373	0.1172	0.09448	0.068376	0.094552	0.03756	0.017536	0.048524	0.065007	-0.0074066	0.03133	0.022175	-0.0063794	-0.0092256	-0.012848	-0.11123	-0.017034	-0.0026492	0.030806	0.12788	0.17873	0.068174	0.1232	0.027008	-0.035395	-0.10307	-0.037406	-0.025559
0.10347	0.10754	0.045704	-0.035945	-0.088404	-0.12277	-0.17183	-0.15651	-0.078891	0.039233	-0.053437	-0.0081385	0.044245	0.12233	-0.055151	-0.0067581	0.03061	-0.10948	-0.18542	-0.061549	-0.010709	-0.061891	0.09886	0.12851	0.082648	0.11322	0.15023	0.14872	0.14609	0.14665	0.12958	0.081863	0.12969	0.080988	0.10602	0.037933	0.017097	-0.090019	-0.023986	-0.064299	-0.024228	0.04238	0.096345	0.0027854	0.062547	-0.047478	-0.11271	-0.23693	-0.18808	-0.17386
-0.0046888	0.058253	0.022695	-0.0061508	-0.044994	-0.069244	-0.13894	-0.13966	-0.10271	0.03025	-0.027431	0.0054081	0.044945	0.16915	-0.017295	0.013893	0.11366	-0.010563	-0.10828	0.00031309	0.044329	-0.02879	0.091189	0.13434	0.070058	0.15162	0.1042	0.17464	0.19771	0.1813	0.13651	0.14363	0.11473	0.058131	0.12359	0.045307	0.023848	-0.058199	-0.005776	-0.06761	-0.04132	0.025131	0.094793	-0.011071	0.064576	-0.015008	-0.11864	-0.22614	-0.17236	-0.17094
0.12391	0.1493	0.11628	0.12518	0.02868	-0.040843	-0.14312	-0.19459	-0.17043	-0.035694	-0.095501	-0.00768	0.072861	0.17265	0.076706	0.064815	0.13743	-0.022612	-0.12529	-0.054365	0.024492	-0.059346	0.066679	0.10063	0.0038179	0.030103	0.012207	0.06706	0.080232	0.065401	0.055985	0.050519	-0.0050113	-0.047943	0.0066686	-0.05473	-0.081149	-0.12882	-0.081589	-0.13494	-0.10469	0.010573	0.12763	0.081324	0.18079	0.12349	-0.0304	-0.13393	-0.15558	-0.16764
0.10618	0.057437	0.082257	0.18019	0.06265	0.0013873	-0.023687	-0.15525	-0.17523	-0.082413	-0.11678	-0.048287	0.094117	0.1817	0.15906	0.1546	0.21612	0.13114	0.054153	0.11199	0.14078	0.076366	0.097942	0.046497	-0.054312	-0.010346	-0.024147	0.015558	0.087211	0.058901	0.035259	0.026094	0.028172	-0.028989	0.018752	-0.046192	-0.044364	-0.095646	-0.046351	-0.092096	-0.064483	0.014509	0.10767	0.12631	0.20859	0.22202	0.086529	0.014156	-0.029973	-0.050438
0.074358	-0.026225	0.027281	0.11539	-0.063889	-0.081258	-0.048214	-0.14994	-0.1492	-0.030891	-0.00028892	0.047854	0.13796	0.14941	0.17997	0.10897	0.16835	0.15238	0.11053	0.090819	0.11047	0.036764	0.053127	0.015402	-0.013397	0.052079	0.075416	0.051784	0.11843	0.027218	0.021958	0.0039996	-0.018732	-0.039055	0.024874	-0.022804	-0.045791	-0.045092	-0.024147	-0.025118	-0.062281	0.014153	0.088165	0.1132	0.17975	0.23236	0.12281	0.046503	-0.020606	-0.074861
0.082067	-0.0099275	0.087513	0.19176	0.10734	0.049881	0.094591	0.023044	0.041857	0.099405	0.1524	0.18567	0.19098	0.14575	0.20803	0.11961	0.15922	0.15151	0.14779	0.080965	0.080722	-0.0062278	-0.02143	-0.12739	-0.16393	-0.13012	-0.065811	-0.073985	0.017247	-0.027168	0.040236	-0.0176	-0.03441	0.020324	0.065106	0.018647	0.017185	0.038273	0.045979	0.071867	0.050034	0.14859	0.21272	0.17847	0.2088	0.25425	0.12073	0.060172	0.05235	-0.0092626
0.16503	0.040537	0.10568	0.12621	0.026885	-0.018177	0.066079	0.026769	0.055043	0.12536	0.13015	0.11259	0.13285	0.09126	0.18474	0.17197	0.18498	0.17415	0.17064	0.10789	0.02015	-0.038803	-0.046361	-0.17952	-0.1921	-0.15055	-0.021408	-0.035227	0.021937	-0.077389	0.021556	-0.11643	-0.16332	-0.054942	0.024182	-0.0073031	0.030083	0.041431	0.031717	0.082816	-0.0062858	0.068319	0.14754	0.13592	0.089353	0.22012	0.12846	0.097691	0.061223	0.072513
0.10129	0.0050131	0.063867	0.14394	0.050924	0.011262	0.088017	0.082622	0.12246	0.18533	0.25691	0.21457	0.16705	0.08252	0.083587	0.043186	0.082595	0.15388	0.16017	0.16715	0.051999	-0.03043	-0.059283	-0.20442	-0.20349	-0.12431	0.049892	0.089272	0.1614	0.043157	0.10177	-0.043969	-0.12231	0.018503	0.071391	0.046294	0.081961	0.096022	0.058602	0.17449	0.099271	0.15303	0.15466	0.077347	-0.050836	0.047958	-0.070717	-0.078704	0.0067667	0.048919
0.065893	0.0077782	0.063674	0.077195	0.04471	0.0051822	0.058014	0.063228	0.1205	0.15326	0.22477	0.18323	0.080275	0.017664	-0.010503	-0.069211	-0.037874	0.035712	0.07501	0.11649	0.030817	-0.055156	-0.01625	-0.15821	-0.20406	-0.1261	0.052288	0.044859	0.10674	0.072896	0.10223	-0.077403	-0.12134	-0.0080025	-0.0080895	0.0021359	0.06687	0.035526	-0.0065732	0.14107	0.061874	0.11254	0.12694	0.022268	-0.12739	-0.053511	-0.13994	-0.13292	-0.019492	0.024214
0.11106	0.037068	0.07627	0.057529	0.0038675	-0.022431	0.059436	0.021199	0.083935	0.15214	0.14748	0.05102	0.007039	-0.040423	-0.096001	-0.0697	-0.018486	0.043718	0.084191	0.10804	0.0043041	-0.072542	-0.055861	-0.20582	-0.23463	-0.15991	-0.019305	-0.031999	0.042273	0.044104	0.068681	-0.055446	-0.10322	-0.0040973	-0.0085698	-0.036716	0.021934	0.036064	-0.041372	0.098537	0.052802	0.10023	0.096417	0.043988	-0.11631	-0.062936	-0.13943	-0.10785	0.0044146	0.11498
0.13428	0.067235	0.071951	-0.01514	-0.12123	-0.12775	-0.077188	-0.098321	-0.062532	0.096963	0.10196	0.055707	0.0074848	-0.0024153	-0.096313	-0.066122	-0.053197	0.066223	0.13218	0.16999	0.11011	0.040053	0.031923	-0.03948	-0.065475	-0.035144	0.066415	0.0693	0.064282	0.042399	0.036582	-0.027934	-0.11638	-0.0645	-0.064334	-0.077065	-0.010144	0.0035758	-0.03074	0.10304	0.074376	0.086009	0.11035	0.080315	-0.031	-0.0037475	-0.038527	-0.051308	0.03333	0.11628
0.10097	0.055784	0.067378	-0.0089396	-0.084572	-0.032325	-0.056032	-0.08976	-0.045944	0.051793	0.023194	0.061643	0.015983	-0.052412	-0.12326	-0.099227	-0.094529	-0.014525	0.092168	0.11015	0.02472	-0.097521	-0.049054	-0.11852	-0.1337	-0.082815	0.04168	0.0048782	0.0035367	0.058445	0.04382	-0.0015667	-0.023011	0.062056	0.033329	0.042563	0.060058	0.082238	-0.0070362	0.024087	0.084729	0.15624	0.15575	0.15617	0.14931	0.058957	0.024382	-0.0076192	0.099456	0.10276
-0.022677	0.023939	0.043111	-0.011754	-0.081834	-0.0044155	-0.047972	-0.10172	-0.12005	-0.014886	-0.084013	-0.079731	-0.1193	-0.099792	-0.11909	-0.021787	-0.03211	0.063119	0.13454	0.12007	0.011077	-0.083851	-0.06196	-0.12455	-0.14465	-0.10761	0.044875	0.020322	0.035743	0.077711	0.089324	-0.0088649	0.0039891	0.055344	0.045526	0.037133	0.05258	0.05782	-0.027653	-0.023478	0.025846	0.16015	0.19046	0.21687	0.24319	0.17621	0.13312	0.12055	0.13154	0.11064
-0.11132	-0.026049	0.0054868	-0.026051	-0.13299	-0.036441	-0.052936	-0.079961	-0.066917	0.066335	0.014767	-0.054913	-0.073979	-0.044339	-0.036622	0.051199	0.11036	0.13168	0.13275	0.035523	-0.046695	-0.14492	-0.10242	-0.097246	-0.01892	0.00937	0.098629	0.097163	0.049575	0.048078	0.069056	0.053963	0.035636	0.14096	0.15651	0.13785	0.11143	0.10278	0.0019365	-0.044971	0.0055449	0.13046	0.21931	0.22548	0.26753	0.19881	0.13357	0.10842	0.12461	0.10659
-0.19147	-0.06771	-0.019605	-0.036302	-0.052444	0.0086931	-0.0083219	-0.049387	0.0060147	0.087669	0.05623	0.0046558	-0.0078981	0.020865	0.014384	0.11015	0.12012	0.16179	0.20612	0.13986	0.048349	0.03023	0.023407	-0.043783	-0.021539	-0.0097482	0.080657	0.12894	0.079334	0.12375	0.11704	-0.0097599	0.027556	0.1443	0.14508	0.16412	0.23365	0.13214	0.056771	0.052201	0.084047	0.12566	0.2578	0.21041	0.19771	0.15779	0.13449	0.08511	0.12708	0.084687
-0.266	-0.15018	-0.098052	-0.052709	-0.050465	0.028773	0.043803	-0.0010908	0.019306	0.04799	0.016656	-0.067602	-0.072418	0.0016719	0.038219	0.12267	0.17764	0.22801	0.26029	0.18232	0.084129	0.032258	-0.015192	-0.16173	-0.15866	-0.16058	-0.048258	0.022501	0.039259	0.1116	0.1283	-0.018171	0.041781	0.14194	0.15056	0.18312	0.23781	0.14596	0.040635	0.013923	0.023757	0.072073	0.17555	0.1685	0.13425	0.11854	0.10068	0.10076	0.091783	0.07457
-0.20882	-0.1071	-0.061925	0.0030633	-0.020263	-0.020736	0.01751	-0.015922	-0.038299	-0.0038637	0.018932	-0.060184	-0.05968	0.089024	0.097417	0.17583	0.19871	0.20953	0.21751	0.18079	0.098835	0.070378	0.021008	-0.12776	-0.14252	-0.16452	-0.078095	0.030766	0.12419	0.19327	0.26451	0.13575	0.13139	0.13113	0.11814	0.089524	0.14555	0.056684	-0.0073752	-0.023869	-0.0035711	0.035643	0.11279	0.11062	0.053738	0.044033	0.021442	0.10083	0.086386	0.076939
-0.27916	-0.22193	-0.14137	-0.13818	-0.12958	-0.10043	0.031772	0.0015233	0.056667	0.080476	0.10403	0.0163	0.042196	0.11085	0.12454	0.147	0.13148	0.054761	0.06961	0.019329	-0.044173	-0.075726	-0.064467	-0.16628	-0.17543	-0.14723	-0.11816	-0.065288	0.0085427	0.11482	0.16155	0.090609	0.09751	0.044098	0.021535	0.0078763	0.098085	0.064545	0.088035	0.075416	0.061083	0.00448	0.033882	0.022925	-0.06313	-0.036456	0.013987	0.076111	0.073908	0.079536
-0.084706	-0.070224	-0.055884	-0.050181	-0.049241	-0.021379	0.013199	-0.0052533	0.023628	0.050973	-0.0056263	-0.0054429	0.011776	0.016168	-0.00016188	0.042995	-0.023879	-0.055421	0.0018854	0.0042295	-0.081178	-0.080901	-0.094512	-0.16311	-0.21368	-0.15957	-0.067415	0.00022289	0.086216	0.21012	0.23756	0.13446	0.10561	-0.010082	-0.046863	-0.082943	0.030241	0.013455	0.06039	0.090056	0.11498	0.053891	0.10025	0.083277	-0.031681	-0.033099	0.036762	0.063974	0.077528	0.12508
-0.062368	0.030301	0.04453	0.0085169	0.019057	-0.0047381	-0.051231	-0.051841	-0.042036	-0.018256	0.03042	0.073439	0.10726	0.14724	0.11991	0.098369	-0.0011917	-0.093258	-0.12495	-0.090258	-0.12213	-0.15821	-0.13199	-0.15969	-0.18272	-0.16395	-0.10007	-0.022719	0.074444	0.16578	0.23573	0.24336	0.089777	-0.047348	-0.11073	-0.15084	-0.066329	0.005272	0.077682	0.081104	0.10689	0.03987	0.074751	0.073389	-0.044687	-0.039955	0.036352	0.051054	0.086259	0.16293
0.012053	0.061889	0.093717	-0.03745	0.012285	-0.0070468	-0.070337	-0.10639	-0.025047	-0.021125	0.0017187	0.092391	0.17867	0.18008	0.13265	0.12621	0.014997	-0.096758	-0.15489	-0.089899	-0.10771	-0.0959	-0.048998	-0.017471	-0.051149	-0.032203	-0.02323	0.0093924	0.034343	0.090108	0.14163	0.16487	0.016531	-0.067419	-0.08434	-0.15254	-0.090373	-0.070888	0.0043279	0.0045848	0.025254	0.017111	0.088782	0.06526	-0.082425	-0.068889	-0.062739	-0.041355	-0.018318	0.094616
-0.051916	0.029028	0.067865	-0.047606	0.011585	0.024547	-0.093966	-0.11315	-0.019411	-0.019392	0.049874	0.17398	0.23253	0.19694	0.18057	0.12794	0.019674	-0.040695	-0.11718	-0.080665	-0.086007	-0.046804	-0.043152	0.021244	-0.0073458	-0.011549	-0.042992	-0.022898	-0.10295	-0.03164	-0.020097	0.0010065	-0.11618	-0.083716	-0.10172	-0.088069	0.00028601	0.018138	0.084291	0.13305	0.093563	0.050669	0.1207	0.085977	-0.11277	-0.058295	0.0022489	0.010555	-0.016302	0.14899
0.085612	0.14419	0.14741	0.043883	0.072664	0.02757	-0.098543	-0.12825	-0.052894	-0.056641	0.039495	0.12741	0.21813	0.24415	0.19983	0.20614	0.16854	0.12592	0.019122	0.065405	0.051306	0.087417	0.042597	0.13063	0.081723	-0.003966	-0.073644	-0.024081	-0.16542	-0.076313	-0.046546	0.013526	-0.091077	0.021925	-0.011546	0.026298	0.073238	0.028902	0.051049	0.086019	0.050648	0.036947	0.16755	0.14541	-0.016498	0.0098985	0.033569	0.053836	0.0018088	0.18746
0.17152	0.20646	0.22989	0.096166	0.074606	-0.027631	-0.16642	-0.19223	-0.14756	-0.16428	0.0044055	0.12276	0.20774	0.24888	0.25025	0.24497	0.19107	0.13716	-0.0049696	0.084234	0.072395	0.15022	0.099851	0.18094	0.072509	-0.026127	-0.1139	-0.06781	-0.23295	-0.14651	-0.03856	-0.058182	-0.13956	0.058547	0.068478	0.067725	0.1789	0.14644	0.14098	0.152	0.088434	0.059053	0.086066	0.052129	-0.098981	-0.067412	-0.039296	0.047911	-0.011695	0.17716
0.09599	0.087856	0.10917	0.054568	0.04491	-0.0013902	-0.090949	-0.11244	-0.12206	-0.15592	-0.039907	0.021262	0.085216	0.13459	0.13658	0.16674	0.16578	0.15781	0.054424	0.14312	0.07132	0.14182	0.068918	0.14664	0.017373	-0.068829	-0.1647	-0.12663	-0.2667	-0.16927	-0.072242	-0.092301	-0.051716	0.12757	0.11779	0.10303	0.20719	0.074062	0.030465	0.064412	0.049909	0.074494	0.086404	0.094449	0.0036321	0.012364	-0.011132	0.10726	0.019207	0.20837
0.052775	0.018495	0.070529	0.12811	0.087913	0.014729	-0.014186	-0.051104	-0.1026	-0.15137	-0.036021	0.00048595	0.049725	0.060396	0.04398	0.11971	0.13331	0.077235	0.054254	0.16893	0.083532	0.085838	0.050571	0.102	0.036981	0.00011329	-0.053087	0.031318	-0.067506	0.020372	0.07599	0.041751	0.055294	0.18703	0.11327	0.080122	0.22817	0.16891	0.11895	0.16547	0.18747	0.11278	0.056915	0.078789	0.02029	0.0095519	0.033941	0.18471	0.14779	0.27813
0.049945	0.020571	0.091684	0.14208	0.13455	0.063984	0.097121	0.029602	-0.043208	-0.10934	-0.059622	-0.11338	-0.094924	-0.024984	-0.065903	0.063007	0.11362	0.12932	0.11802	0.21103	0.063497	0.04794	0.019574	0.052289	0.011424	0.054736	0.018585	0.024093	-0.034458	0.034998	0.062703	0.015366	0.090475	0.19144	0.13807	0.062388	0.20613	0.1519	0.10505	0.13449	0.17154	0.12666	0.052814	0.036377	0.029503	0.022407	-0.014794	0.10887	0.083682	0.13046
-0.026619	-0.045991	0.029948	0.10667	0.1564	0.084809	0.092471	0.031153	-0.056595	-0.17724	-0.11051	-0.12613	-0.141	-0.074949	-0.055649	0.071948	0.099307	0.1369	0.094457	0.14893	-0.036748	-0.017599	-0.015095	0.019816	0.040176	0.12085	0.084578	0.020959	0.021242	0.095873	0.12938	0.090626	0.20181	0.27482	0.14215	0.00096013	0.084411	0.073741	0.0069457	0.055832	0.14043	0.094941	-0.018791	-0.065062	-0.067688	-0.054887	-0.067572	0.036448	0.048265	0.11535
-0.15772	-0.14475	-0.063899	0.0084626	0.099109	0.092993	0.13028	0.061772	-0.034342	-0.13531	-0.11723	-0.13999	-0.16975	-0.081003	-0.059671	0.089477	0.1085	0.19036	0.19434	0.16346	-0.010156	-0.038288	-0.027799	-0.027377	0.032419	0.12729	0.10265	0.029314	0.068828	0.10237	0.02865	0.03446	0.12524	0.13438	0.042402	-0.064949	-0.030108	-0.054056	-0.082499	-0.027283	0.089263	0.037265	0.02686	0.041012	0.021469	0.060581	0.080991	0.07818	-0.014668	0.046976
-0.079245	-0.092	-0.054985	-0.039009	0.063685	0.031741	0.094871	0.079391	0.053898	-0.024666	-0.015329	-0.038318	-0.091402	-0.067522	-0.032422	0.086136	0.091088	0.13408	0.13884	0.10967	-0.02606	-0.07632	-0.033768	-0.0079528	0.029015	0.15797	0.16327	0.11883	0.12468	0.14234	0.001014	0.0062236	-0.012913	0.0019099	-0.068362	-0.11824	-0.078053	-0.0084899	-0.0081191	0.050931	0.1464	0.015998	-0.045342	-0.056218	-0.078269	-0.062615	0.034936	0.071042	-0.037575	-0.077018
-0.16599	-0.15433	-0.12688	-0.10141	0.029843	0.0056259	0.039381	0.062146	0.068277	0.027275	0.008789	0.022189	-0.073806	-0.058587	-0.024937	0.10219	0.094735	0.19317	0.12844	0.089145	-0.058289	-0.086681	-0.050585	0.014774	-0.0087704	0.078767	0.036303	-0.011697	-0.0032141	0.064969	-0.060319	-0.0078178	-0.041258	-0.010331	-0.10481	-0.096447	-0.11193	-0.12625	-0.11459	-0.0037031	0.055754	0.0034304	0.046268	0.042283	-0.046001	-0.0085324	0.081144	0.070669	-0.029472	-0.013322
-0.10885	-0.15397	-0.19817	-0.17259	-0.1404	-0.15962	-0.10802	0.051714	0.07744	0.14206	0.13389	0.15791	0.037067	0.04422	0.079989	0.13786	0.11952	0.1386	0.024554	-0.02176	-0.076993	-0.097908	-0.073149	0.034282	-0.014481	0.016002	-0.044597	-0.015382	-0.013428	0.037728	-0.063587	0.036535	-0.027304	-0.063636	-0.083314	-0.060625	-0.047255	-0.090142	-0.070343	0.00059669	0.034539	-0.065228	0.02565	0.031414	-0.053825	0.015518	0.08527	0.044935	-0.035081	-0.015947
-0.12845	-0.10214	-0.12283	-0.098199	-0.096971	-0.12066	-0.12119	-0.0099878	0.054734	0.12722	0.093755	0.12228	0.041996	0.036612	0.054425	0.089891	0.077429	0.10134	0.035258	0.028636	0.012887	0.0081698	0.0080145	0.08392	-0.012221	0.015635	-0.083553	-0.037298	-0.047103	-0.03547	-0.11439	-0.037647	-0.13982	-0.1475	-0.062444	0.0016765	0.021115	-0.015308	-0.074056	-0.036044	-0.086889	-0.16841	-0.073668	0.0037245	-0.070352	0.020773	0.13319	0.085663	0.018771	-0.0048952
-0.14521	-0.10863	-0.13606	-0.081702	-0.081714	-0.093082	-0.10162	0.011449	0.10727	0.16854	0.12347	0.14071	0.068686	0.049516	0.024257	-0.0039874	0.018156	0.05473	-0.03405	0.0037763	0.035568	0.022556	-0.035016	0.061542	-0.020535	-0.019792	-0.13336	-0.055135	-0.088683	-0.063148	-0.06895	-0.001136	-0.10437	-0.076484	-0.025972	0.01432	0.045256	0.037893	-0.039258	-0.013213	-0.13105	-0.18881	-0.12179	-0.063576	-0.10291	0.026878	0.049481	0.056849	0.036169	-0.0084738
-0.20411	-0.15643	-0.11124	-0.03994	-0.0041795	-0.0098467	-0.03563	-0.0037868	0.096358	0.070772	0.023706	0.091946	0.073293	0.073446	0.051428	0.024683	0.036304	0.070551	0.0081398	0.054157	0.10808	0.10343	0.030278	0.064571	0.023892	-0.041783	-0.20286	-0.13588	-0.14733	-0.12503	-0.056184	0.018884	-0.089429	-0.073586	-0.040318	-0.04328	0.0014836	-0.012445	-0.073237	-0.052077	-0.18214	-0.15332	-0.033309	0.0098896	0.030814	0.22357	0.13943	0.079096	0.074061	0.048715
-0.30539	-0.20972	-0.15772	-0.066979	0.014501	0.044433	0.035991	0.08148	0.14897	0.061767	0.028511	0.060576	0.063164	0.093983	0.14935	0.11346	0.11889	0.14051	0.11577	0.10777	0.14301	0.15167	0.048964	0.067408	0.024484	0.018928	-0.11861	-0.10759	-0.16381	-0.11303	-0.070937	0.0073209	-0.047969	-0.056914	-0.076031	-0.1177	-0.088235	-0.081457	-0.12368	-0.12576	-0.24509	-0.22128	-0.13909	-0.087508	0.029113	0.21702	0.15419	0.081872	0.071328	-0.0054629
-0.4067	-0.26019	-0.1227	-0.0091734	0.15581	0.20158	0.16834	0.078907	0.17198	-0.010152	-0.057766	-0.020501	0.030433	0.011516	0.08167	0.073242	0.086131	0.14942	0.18613	0.2117	0.22836	0.24002	0.12473	0.090349	0.033831	0.051105	-0.076751	-0.099515	-0.1482	-0.082821	-0.037687	0.021412	-0.03246	-0.0063128	-0.10392	-0.19005	-0.20896	-0.18205	-0.24835	-0.20229	-0.30117	-0.23636	-0.15695	-0.066198	0.05741	0.24418	0.21853	0.15428	0.14314	0.075361
-0.40708	-0.35904	-0.22081	-0.12939	0.069552	0.15645	0.1852	0.15559	0.23888	0.057067	0.0086679	0.076667	0.095546	0.03821	0.11664	0.064385	0.082169	0.14124	0.21909	0.20916	0.27159	0.21049	0.093196	0.019567	-0.035504	-0.023586	-0.094492	-0.080803	-0.11793	-0.0055991	0.011661	0.067564	-0.023449	-0.023409	-0.18559	-0.29399	-0.22206	-0.21204	-0.19266	-0.10561	-0.14901	-0.13037	-0.023724	0.032844	0.16993	0.33315	0.23027	0.17484	0.13872	0.048335
[truncated: 190 more columns]
