# Supplementary material for: Auditory cortical activity elicited by infrared laser irradiation from the outer ear in Mongolian gerbils
Source: PLoS One. 2020 Oct 15;15(10):e0240227. doi: 10.1371/journal.pone.0240227 (PMC7561108; doi:10.1371/journal.pone.0240227)
Supplement: S1 File — (ZIP) [file pone.0240227.s001.zip › Submission2020-06-04/Data set for Figure 3A/Laser/Laser_0.5 s.csv]

0.024007	0.0022867	0.016782	0.010564	0.048481	0.081671	0.12687	0.15412	0.16231	0.157	0.11207	0.097661	0.082736	0.068105	0.057683	0.08975	0.02857	-0.0023809	-0.056481	-0.033354	-0.043596	-0.0041839	0.0063701	0.03153	0.030615	0.040287	0.062497	0.06212	0.10489	0.091964	0.091218	0.087899	0.065367	0.032375	0.042607	0.020091	0.016367	0.017421	0.032787	0.031715	0.0077105	-0.058807	-0.017839	-0.037628	-0.023691	0.037029	0.11995	0.12712	0.16009	0.14001
-0.030442	-0.017557	-0.021941	-0.013266	0.045064	0.091147	0.10387	0.14468	0.15858	0.14831	0.099966	0.1039	0.10347	0.086407	0.065032	0.099424	0.040285	0.0098202	-0.023269	0.0092177	-0.025549	0.0095064	0.023674	0.057539	0.048758	0.062755	0.087548	0.067629	0.086837	0.078375	0.0925	0.10257	0.065863	0.01674	0.046592	0.033784	-0.0094521	0.017128	0.043806	0.030635	0.0054974	-0.030733	-0.0081267	-0.015349	-0.0012164	0.033084	0.09418	0.11301	0.10868	0.085244
0.0075157	0.0070598	0.0023028	-0.0012254	0.068007	0.09645	0.13032	0.16434	0.16025	0.13513	0.099159	0.082189	0.073171	0.069574	0.053757	0.080825	0.028418	0.025027	0.00063381	0.030684	0.0053138	0.05348	0.03786	0.066207	0.043319	0.042211	0.03355	0.016767	0.025457	0.015319	0.015047	0.044287	0.026057	-0.016998	0.022653	0.040144	-0.00019306	0.020147	0.05393	0.049933	0.020898	0.01358	0.031375	0.01779	0.029825	0.04425	0.073864	0.084005	0.090372	0.077575
0.044459	0.061388	0.037574	0.014065	0.079216	0.10566	0.11964	0.14833	0.1401	0.13065	0.090203	0.07852	0.073946	0.07379	0.055073	0.079557	0.041954	0.056266	0.058631	0.072725	0.053402	0.082875	0.067609	0.081236	0.058262	0.055248	0.072487	0.044443	0.023657	0.027376	0.029926	0.022055	0.0073504	-0.009715	0.024409	0.035602	-0.0083771	0.020359	0.053842	0.055403	0.028052	0.062189	0.059679	0.05587	0.066907	0.070742	0.077736	0.092567	0.084595	0.06474
0.0010101	0.038263	-0.0011287	-0.038555	0.035312	0.052013	0.074532	0.1171	0.12886	0.11224	0.095766	0.064383	0.067082	0.078694	0.061908	0.070918	0.060475	0.070256	0.07011	0.074095	0.076986	0.095047	0.080308	0.079764	0.09017	0.079737	0.10689	0.1001	0.076114	0.056887	0.037177	0.0082397	-0.0042476	-0.01376	0.025908	0.046345	0.022435	0.032185	0.057079	0.049686	0.035772	0.066296	0.069829	0.069494	0.095959	0.097448	0.086979	0.073247	0.076989	0.055526
0.043614	0.0627	0.0026914	-0.021146	0.025555	0.028123	0.032374	0.09318	0.11051	0.11833	0.12207	0.11346	0.096451	0.097155	0.080503	0.084534	0.065333	0.085011	0.07692	0.046963	0.028972	0.057016	0.041077	0.051066	0.073942	0.055166	0.058274	0.050744	0.034265	0.023871	0.021912	0.016834	0.015125	-0.00046184	0.036638	0.068364	0.023782	0.041016	0.058679	0.081853	0.077897	0.12452	0.10544	0.11313	0.11205	0.097329	0.075805	0.073166	0.053593	0.046069
0.11183	0.10019	0.050669	0.010526	0.022146	-0.0028826	0.035914	0.093224	0.11344	0.13468	0.15703	0.12312	0.078999	0.082075	0.078903	0.092312	0.084515	0.12576	0.10901	0.062488	0.047779	0.061871	0.029941	0.029814	0.063309	0.05407	0.057612	0.049678	0.053868	0.028223	0.0057362	-0.016866	-0.0023542	-0.016323	0.013703	0.046581	0.034655	0.040272	0.056722	0.085139	0.091306	0.12189	0.1263	0.12283	0.13254	0.12171	0.11201	0.083945	0.096572	0.082518
0.069275	0.077039	0.053126	0.022495	-0.00061042	-0.0096267	0.0052389	0.04859	0.093454	0.16113	0.18089	0.18029	0.12562	0.11426	0.098819	0.10527	0.10106	0.13532	0.1124	0.071212	0.055016	0.043432	0.026838	0.026801	0.052895	0.053796	0.078828	0.073112	0.082673	0.063585	0.07192	0.04667	0.049618	0.052032	0.072944	0.062953	0.03101	0.042915	0.02611	0.052875	0.060416	0.081743	0.079676	0.08512	0.083003	0.094057	0.10228	0.097409	0.1046	0.094954
0.054606	0.060687	0.043607	0.012133	0.0031946	-0.020346	-0.012997	0.023122	0.062492	0.12264	0.15617	0.17342	0.1198	0.11582	0.095527	0.094207	0.083043	0.11105	0.086696	0.053757	0.038355	0.032081	0.019333	0.019362	0.053081	0.08453	0.085598	0.07749	0.091171	0.046234	0.026402	0.033722	0.033609	0.035395	0.07505	0.069908	0.037845	0.069965	0.044737	0.060542	0.042405	0.042802	0.056725	0.061992	0.071719	0.11667	0.11732	0.10226	0.10954	0.087974
0.097174	0.083431	0.076923	0.07179	0.03401	-0.0074923	-0.008595	0.027201	0.049544	0.08486	0.12781	0.14332	0.075735	0.049885	0.052855	0.057439	0.076398	0.11303	0.10094	0.085944	0.076692	0.055775	0.031539	0.032197	0.039361	0.060346	0.061392	0.05347	0.077456	0.053657	0.037563	0.058671	0.052173	0.054477	0.086662	0.090062	0.043937	0.092274	0.060366	0.084922	0.039188	0.028772	0.038408	0.025292	-0.01937	0.024744	0.028979	0.024687	0.043182	0.055736
0.02708	0.038029	0.071908	0.074193	0.029515	-0.0045865	-0.017151	-0.029104	-0.0074911	0.022888	0.074966	0.10722	0.082599	0.046424	0.056592	0.046766	0.065258	0.083221	0.085865	0.1004	0.096276	0.060799	0.038125	0.036805	0.027061	0.062642	0.071028	0.065913	0.10426	0.090678	0.06449	0.075439	0.062466	0.04981	0.061556	0.07342	0.037697	0.07299	0.051541	0.066589	-0.0048248	-0.0096011	0.006568	-0.020776	-0.032067	0.01845	0.030509	0.034596	0.071112	0.049087
0.040206	0.058564	0.10225	0.10764	0.055507	0.019631	-0.013148	-0.041662	-0.03255	-0.0062394	0.050916	0.075693	0.075594	0.035436	0.050863	0.0087024	0.030507	0.011043	0.023931	0.058632	0.064523	0.045849	0.039324	0.049293	0.0227	0.064162	0.058149	0.048102	0.065889	0.07387	0.04346	0.057516	0.044248	0.056057	0.052229	0.052651	0.020144	0.048507	0.014186	0.036721	-0.015602	-0.0036587	-0.0090454	-0.025444	-0.069339	-0.02265	-0.031178	0.0076317	0.016587	0.023633
0.046972	0.059482	0.086115	0.075955	0.039276	-0.0061124	-0.038985	-0.06536	-0.069426	-0.073302	0.0099277	0.016643	0.029109	-0.011607	0.031224	-0.013978	0.024523	-0.0076865	-0.0033782	0.015563	0.021907	0.010546	0.027524	0.061312	0.03721	0.082134	0.078363	0.054611	0.070454	0.081766	0.014728	0.010545	0.011284	0.021244	0.0093408	0.040322	0.047457	0.057284	0.037513	0.059701	0.0079992	-0.0099471	-0.0083009	-0.011317	-0.025815	0.030727	0.019943	0.039847	0.04835	0.031794
0.10658	0.08331	0.10293	0.085981	0.055262	0.0090048	0.01442	-0.0088051	-0.014566	-0.048525	0.025161	0.0034943	0.029134	-0.022651	0.024152	-0.016684	0.031773	-0.00013312	0.015434	0.032679	0.039268	0.01425	0.034123	0.068538	0.03428	0.064638	0.073977	0.020771	0.03462	0.078189	0.015582	-0.012187	0.017158	0.038211	0.0013284	0.041744	0.062817	0.065347	0.025567	0.061243	0.026179	0.013266	-0.0036964	-0.005231	-0.027777	0.0098756	0.010945	0.033262	0.052656	0.049371
0.055126	0.060633	0.098098	0.10075	0.11011	0.071218	0.06063	0.010846	-0.0029527	-0.011358	0.049876	0.049834	0.095424	0.069019	0.080703	0.03679	0.071959	0.040389	0.038283	0.037962	0.05434	0.039418	0.078566	0.11534	0.1041	0.13145	0.13024	0.05548	0.05473	0.070737	0.0092066	-0.038287	-0.001548	0.017921	-0.0035261	0.026019	0.063237	0.060686	0.01563	0.045015	0.019014	0.012636	-0.0024434	0.01246	0.022828	0.053471	0.059079	0.078815	0.10083	0.064328
0.096481	0.089175	0.11341	0.090854	0.099988	0.061745	0.087874	0.06095	0.077326	0.065221	0.094904	0.058062	0.071848	0.0098613	0.02516	0.010993	0.05099	0.051865	0.058268	0.058808	0.059817	0.042905	0.062759	0.11172	0.09567	0.1087	0.10307	0.023133	-0.006457	0.019092	-0.016531	-0.058286	0.0056967	0.051917	0.042313	0.061249	0.10089	0.087299	0.03754	0.063767	0.070322	0.052215	0.034992	0.046735	0.022087	0.015241	0.0099245	0.022283	0.057359	0.055101
0.024884	0.035539	0.055754	0.01687	0.069977	0.040045	0.062835	0.030592	0.07173	0.058836	0.090685	0.090085	0.093021	0.03855	0.033458	0.028022	0.049991	0.07392	0.088858	0.082731	0.10423	0.057084	0.078681	0.096368	0.092773	0.084055	0.10244	0.037798	0.021752	0.021304	-0.017159	-0.054306	0.01287	0.069211	0.08265	0.10918	0.1394	0.1148	0.055755	0.063166	0.058911	0.03643	0.029835	0.040321	0.058837	0.048818	0.048152	0.0309	0.077711	0.044263
0.042648	0.051309	0.071362	0.055948	0.09783	0.067011	0.069558	0.042511	0.11239	0.11307	0.11903	0.1549	0.14011	0.073509	0.044329	0.059609	0.050793	0.090023	0.12051	0.11447	0.11503	0.070051	0.081631	0.052713	0.053291	0.053569	0.060895	0.0017278	0.0049953	0.015274	-0.0033267	-0.016225	0.026191	0.091422	0.089877	0.087347	0.10868	0.11575	0.069935	0.083945	0.10325	0.10473	0.075333	0.050411	0.033952	0.012156	-0.0061086	-0.0077301	0.030096	0.027565
-0.066008	-0.019063	0.0072875	-0.00073756	0.049643	0.038351	0.047089	0.050032	0.11071	0.10376	0.12775	0.15142	0.11761	0.072474	0.066754	0.088621	0.070656	0.12286	0.12667	0.11481	0.089464	0.064716	0.051406	0.036008	0.027845	0.024731	0.02927	0.0025107	0.02362	0.023303	0.023445	0.023202	0.061117	0.090289	0.12497	0.1049	0.092028	0.087782	0.073881	0.045344	0.093272	0.13751	0.087266	0.0685	0.055115	0.0097718	-0.033757	-0.023487	0.00080185	0.0061397
-0.045687	-0.030829	-0.013688	-0.048182	-0.0083309	4.8996e-05	0.038164	0.049542	0.11413	0.087966	0.10172	0.10867	0.063511	0.010142	0.022436	0.077864	0.040785	0.077192	0.095088	0.064275	-0.01669	-0.040699	-0.048971	-0.055815	-0.073744	-0.066216	-0.057138	-0.060017	-0.06574	-0.042826	-0.026284	-0.0079393	0.035645	0.10767	0.13556	0.11064	0.090465	0.090859	0.061439	0.050129	0.10155	0.15642	0.078922	0.067966	0.065899	0.022766	-0.016093	0.0092905	0.0026781	0.022126
-0.032741	-0.010314	0.0058101	-0.026422	0.015143	0.010565	0.012585	0.0054542	0.077042	0.038568	0.074661	0.10668	0.081616	0.044292	0.049802	0.096022	0.074151	0.10425	0.13105	0.11095	0.058708	0.0099202	0.011041	-0.01268	-0.017677	-0.035389	-0.016682	-0.01474	-0.020133	-0.029301	-0.018637	-0.0023075	0.021892	0.084856	0.13706	0.11085	0.079574	0.081892	0.041565	0.0040982	0.052837	0.1278	0.052561	0.07561	0.099689	0.06543	0.028354	0.062225	0.030064	0.017383
-0.0085667	-0.00038692	0.045743	0.030025	0.046801	0.038535	0.056962	0.019986	0.069025	0.03685	0.089723	0.085386	0.073659	0.041402	0.051888	0.099791	0.097753	0.11407	0.11582	0.097562	0.01122	-0.028861	-0.025927	-0.029684	-0.036906	-0.030051	-0.0038825	0.0014082	0.01832	0.029211	0.041195	0.044298	0.059474	0.11158	0.13514	0.11463	0.095971	0.09998	0.063613	0.045293	0.077239	0.1396	0.056947	0.071921	0.080821	0.053131	0.029761	0.068088	0.032984	0.041932
0.01178	0.042464	0.050779	0.041574	0.067115	0.042288	0.047163	0.029248	0.038775	-0.0055684	0.050726	0.054209	0.072222	0.048617	0.063133	0.11085	0.095973	0.093234	0.1097	0.096213	0.020605	-0.022441	-0.039384	-0.019739	-0.0037064	0.0015507	0.042427	0.073642	0.07729	0.071233	0.076885	0.072964	0.083201	0.08902	0.11123	0.1151	0.078705	0.07229	0.016653	-0.012593	0.00070751	0.049694	-0.0075435	0.060986	0.093496	0.050572	0.068617	0.091346	0.036028	0.023473
0.079849	0.11054	0.11899	0.096153	0.12346	0.091341	0.07462	0.034732	0.054721	0.0070836	0.036368	0.063708	0.086806	0.070963	0.066029	0.11575	0.10164	0.08547	0.11496	0.12665	0.058468	0.011173	0.013519	0.017168	0.030721	0.026505	0.062831	0.09103	0.067825	0.05852	0.058245	0.039459	0.029764	0.06523	0.060893	0.07583	0.052892	0.047222	-0.015105	-0.010442	-0.0096324	0.0096343	-0.016985	0.035614	0.0665	0.02682	0.048213	0.070514	0.014741	-0.011978
0.028334	0.10922	0.08273	0.04824	0.070403	0.046404	0.001411	-0.008279	0.044139	0.0046461	0.035392	0.078609	0.10473	0.088562	0.10319	0.13004	0.12015	0.12922	0.13905	0.14118	0.088007	0.026361	0.031528	0.048259	0.07613	0.093518	0.15582	0.16547	0.15018	0.13098	0.1084	0.071485	0.045607	0.046882	0.038958	0.06278	0.028373	0.033237	-0.0077597	-0.03739	-0.015903	-0.0067906	-0.03346	0.0065619	0.052663	0.0015256	0.032537	0.063903	0.042046	0.0066341
0.093054	0.14535	0.10726	0.077416	0.11918	0.080058	0.043897	0.025499	0.033501	0.0021663	0.046429	0.054905	0.076422	0.081186	0.07337	0.051762	0.057127	0.072558	0.059865	0.067144	0.010893	-0.024977	-0.0048315	0.035671	0.041503	0.09032	0.11222	0.096049	0.070285	0.070139	0.04773	0.046697	0.030037	0.033837	-0.011883	0.0023898	-0.018384	0.014912	0.0039609	0.010949	0.015991	-0.0021524	-0.042717	-0.058789	-0.031056	-0.041424	-0.010345	0.016255	0.0032563	-0.0045026
0.13731	0.20166	0.11776	0.10484	0.13515	0.099366	0.062982	0.092157	0.080222	0.050305	0.048911	0.061553	0.058078	0.051506	0.060384	0.049234	0.025421	0.085377	0.0947	0.072476	0.038574	0.030502	-0.010051	0.032293	0.050475	0.071426	0.074117	0.074949	0.024654	0.010392	2.9669e-05	0.0058152	0.0097945	0.014814	-0.019449	-0.013575	-0.045411	-0.021026	-0.036221	-0.045397	-0.019751	-0.032095	-0.065114	-0.07311	-0.049003	-0.046307	-0.017787	0.01667	0.035576	0.035734
0.1199	0.13695	0.073697	0.055614	0.087702	0.052685	0.069825	0.093579	0.11189	0.086935	0.088358	0.051864	0.062485	0.044586	0.052964	0.024718	0.020554	0.068911	0.067087	0.049475	0.038081	0.058387	0.03947	0.075407	0.063731	0.075979	0.052761	0.020671	-0.027218	-0.031869	-0.018239	-0.02347	-0.0058927	0.012304	-0.016476	-0.041466	-0.059347	-0.040825	-0.032276	-0.021095	0.020801	0.017631	-0.021712	-0.066002	-0.037771	-0.036951	-0.02235	0.017602	0.077476	0.065468
0.10242	0.11381	0.0456	0.032038	0.01788	-0.0028746	0.005491	0.036506	0.037511	0.070124	0.096179	0.049734	0.043879	0.031451	0.031704	-0.011961	-0.0063403	0.046588	0.034079	-0.0079822	0.0073154	0.022636	0.014057	0.059123	0.067781	0.077854	0.053611	0.011551	-0.017778	-0.034381	-0.036924	-0.029179	-0.01245	-0.018278	-0.035754	-0.048108	-0.052828	-0.015756	0.0036954	-0.0030761	0.022721	0.018508	-0.039048	-0.068537	-0.041483	-0.033624	-0.0063746	0.038038	0.096866	0.09463
0.070933	0.055227	0.023414	0.044684	0.036657	0.012292	0.031247	0.033001	0.036694	0.069582	0.11609	0.062992	0.049213	0.014846	0.0062404	-0.065071	-0.06705	-0.0025452	-0.0067092	-0.024303	0.049939	0.076206	0.055358	0.091254	0.067809	0.04647	0.02524	-0.0010699	-0.046835	-0.059443	-0.061531	-0.034879	-0.018045	-0.00796	-0.018306	-0.015903	-0.040536	-0.024701	0.0019446	-0.0038327	-0.0021941	-0.0026988	-0.039017	-0.064296	-0.032929	-0.015806	-0.0015118	0.031904	0.065294	0.070505
0.011872	0.034516	0.0049555	-0.010327	-0.033121	-0.04224	-0.040272	-0.0078488	0.042867	0.079455	0.13129	0.1111	0.063794	0.0097038	0.048007	-0.0075011	-0.043596	0.028079	0.021699	-0.01756	0.058243	0.082196	0.058607	0.094569	0.084179	0.05359	0.065975	0.050063	0.014238	-0.0067533	-0.013991	-0.01585	-0.013844	-0.012321	-0.012885	-0.0014542	-0.023213	-0.034695	-0.0096969	-0.03287	-0.0058633	-0.017527	-0.033368	-0.028923	0.021238	-0.017267	0.0024193	0.051029	0.075583	0.069757
-0.013529	-0.015961	-0.032291	-0.070968	-0.077402	-0.11261	-0.11105	-0.11462	-0.026158	0.0023508	0.096205	0.073845	0.077774	0.038759	0.080838	-0.015371	-0.032234	0.0063682	-0.017896	-0.030478	0.086859	0.095226	0.11291	0.15874	0.142	0.093764	0.10898	0.055442	0.024966	-0.016075	-0.018483	-0.013368	-0.0079136	-0.025581	-0.0099897	0.017306	0.009257	0.011338	0.039363	0.04803	0.025131	0.010173	-0.024019	-0.026821	-0.0056805	-0.026983	-0.010753	0.041381	0.050158	0.05049
-0.048359	-0.034659	-0.02683	-0.070844	-0.086622	-0.10588	-0.13517	-0.16957	-0.10026	-0.072519	0.042322	0.049946	0.025598	0.016173	0.063814	-0.0634	-0.093399	-0.028362	-0.065792	-0.094236	0.037452	0.039703	0.056931	0.13138	0.14292	0.10834	0.13756	0.09838	0.054564	-0.0040106	-0.045195	-0.018323	-0.0089382	-0.019594	0.013279	0.076682	0.065372	0.063348	0.086619	0.068895	0.028022	0.01146	-0.029233	-0.049833	-0.041989	-0.063865	-0.048185	-0.0071128	0.0049018	0.027805
-0.015243	-0.010716	0.011405	-0.013346	-0.018849	-0.081187	-0.10207	-0.15932	-0.09576	-0.092463	0.0041966	0.027816	0.029984	0.04635	0.089871	-0.019983	-0.085532	-0.038775	-0.090961	-0.097576	0.019325	0.057387	0.073558	0.15357	0.14333	0.11537	0.12227	0.088731	0.019738	0.00071193	-0.0055384	0.035272	0.049726	0.049241	0.053003	0.088538	0.054178	0.029752	0.072088	0.06171	0.025519	0.023705	0.0081578	-0.024928	-0.011441	-0.029967	-0.032493	-0.0076708	-0.0061869	0.022208
0.021168	0.042846	0.063892	0.0046518	-0.0074522	-0.085244	-0.09859	-0.13865	-0.1078	-0.063046	0.047189	0.037584	0.031513	0.082752	0.086495	0.0026718	-0.013884	0.0031344	-0.036755	-0.03825	0.011229	0.05735	0.079112	0.15183	0.15911	0.16292	0.14102	0.10159	0.052252	0.038158	0.042013	0.045834	0.067174	0.047999	0.047481	0.067037	0.05532	0.050811	0.088584	0.08461	0.045413	0.061474	0.03511	0.008776	-0.0034265	-0.01214	-0.009975	0.010908	0.010951	0.0465
-0.01932	-0.0087061	0.022863	0.0040776	0.017035	-0.033437	-0.03065	-0.093887	-0.083711	-0.069875	0.0014999	-0.0029074	0.024288	0.055168	0.042953	-0.0094628	-0.034324	-0.048992	-0.056646	-0.04064	-0.019557	0.013424	0.086686	0.15434	0.16878	0.20285	0.19487	0.12817	0.052064	0.022419	0.0053993	-0.0045439	0.035296	0.0085921	0.04463	0.076269	0.092126	0.097985	0.15051	0.12073	0.061329	0.074506	0.039233	0.024176	0.029003	0.044281	0.067637	0.061839	0.054407	0.099438
-0.035355	0.0049358	0.044343	0.043531	0.066569	0.047662	0.033645	-0.020542	-0.021187	-0.026288	-0.0036631	-0.0036531	-0.011419	0.0011042	-0.019426	-0.038488	-0.04695	-0.063645	-0.059298	-0.047353	-0.051806	-0.021286	0.072139	0.13955	0.16194	0.2354	0.21454	0.16626	0.085053	0.072819	0.020417	0.035696	0.063592	0.048039	0.064372	0.10054	0.093681	0.069405	0.10786	0.069925	0.02558	0.040379	0.034394	0.043767	0.06973	0.072313	0.090164	0.073736	0.059152	0.081626
-0.019106	0.043455	0.077865	0.064948	0.11096	0.10672	0.091633	0.05153	0.05017	0.056163	0.027169	-0.0034918	0.0080779	0.02108	-0.0045694	0.027084	0.070734	0.031544	0.034271	0.032802	0.019858	0.033004	0.11366	0.16707	0.1946	0.23433	0.19859	0.15961	0.07673	0.078085	0.037841	0.046342	0.064274	0.068151	0.087322	0.12415	0.10442	0.083034	0.077569	0.030967	-0.014298	0.0060197	-0.0074099	0.043397	0.063539	0.063438	0.092475	0.090337	0.04901	0.051466
-0.040333	0.020014	0.065485	0.074377	0.12938	0.14672	0.11108	0.037383	0.013823	0.00027761	-0.039165	-0.067051	-0.017337	-0.018889	-0.050054	-0.020884	0.052057	0.031119	0.055257	0.03603	0.02576	0.0010972	0.044024	0.059638	0.11026	0.14197	0.12711	0.1146	0.062155	0.059839	0.019997	0.020788	0.042204	0.087557	0.1239	0.1726	0.17987	0.16237	0.10788	0.089146	0.048988	0.055069	0.014571	0.090497	0.074634	0.063457	0.108	0.13651	0.099145	0.086335
-0.038106	-0.012928	0.038989	0.054797	0.13261	0.19073	0.17873	0.098671	0.10213	0.040962	-0.026976	-0.051732	0.015013	-0.039025	-0.029616	-0.040185	-0.013752	-0.050014	-0.030714	-0.077775	-0.038189	-0.051277	-0.0062832	0.038793	0.099522	0.11736	0.13628	0.11338	0.085736	0.069692	0.029035	0.048344	0.082081	0.10844	0.14335	0.17029	0.15465	0.13381	0.098895	0.1034	0.062955	0.052495	0.031571	0.078334	0.050758	0.071849	0.12235	0.13356	0.13107	0.11259
-0.072139	-0.03149	0.057201	0.11454	0.20232	0.22897	0.19824	0.10502	0.064317	0.028164	-0.045621	-0.059228	0.012985	0.0038801	-0.024594	-0.024122	0.0067594	-0.0096416	-0.00054822	-0.035181	0.017324	0.015958	-0.0026759	0.019219	0.063841	0.065704	0.068893	0.067588	0.072216	0.064347	0.03104	0.057981	0.091782	0.13573	0.1679	0.19554	0.1492	0.12737	0.070672	0.082114	0.049342	0.056259	0.029115	0.04814	-0.018113	0.015398	0.040574	0.050461	0.069173	0.097643
-0.08448	-0.073691	0.0096025	0.039181	0.10122	0.15566	0.13546	0.066669	0.020484	-0.0073322	-0.062265	-0.047558	0.020144	0.056328	0.012809	0.0018562	0.043703	0.023871	0.016084	-0.0035033	0.027047	0.005951	-0.019356	0.0013019	0.030659	0.028575	0.037636	0.029639	0.017631	0.019155	0.039335	0.046596	0.087416	0.13386	0.168	0.16206	0.11382	0.12362	0.10276	0.11044	0.1134	0.14317	0.088204	0.078594	0.034578	0.058166	0.056213	0.063223	0.090648	0.11446
-0.024206	-0.036012	0.014866	0.047455	0.074431	0.10573	0.096455	0.044704	0.014926	-0.025194	-0.06973	-0.035088	0.021104	0.03703	-0.0079475	-0.014465	-0.016121	-0.035807	-0.022555	-0.012517	-0.008616	-0.012528	-0.018699	-0.018267	0.0059205	0.037428	0.061604	0.033407	0.031346	0.02014	0.041783	0.021677	0.082755	0.12197	0.1602	0.14377	0.12201	0.1286	0.14661	0.14584	0.14769	0.16627	0.13114	0.098685	0.091326	0.14037	0.14535	0.13358	0.17166	0.19191
-0.066147	-0.053549	-0.0016991	0.052352	0.05803	0.08588	0.092688	0.065667	0.025788	0.012217	-0.0026899	0.0076346	0.023089	0.047997	0.015718	-0.023953	-0.036996	-0.017957	-0.0072602	0.040622	0.087151	0.11335	0.10197	0.11277	0.1089	0.1019	0.12379	0.085555	0.056723	0.0086335	0.042995	-0.0018808	0.038749	0.083099	0.13761	0.10286	0.093168	0.092291	0.096047	0.054255	0.073928	0.066812	0.056183	0.036474	0.081408	0.13555	0.16283	0.11154	0.14472	0.16372
-0.065533	-0.037773	0.0071322	0.073749	0.086242	0.10364	0.099722	0.079175	0.033137	0.015588	-0.016591	0.01189	0.034039	0.090244	0.028103	0.043331	0.029685	0.048724	0.046211	0.13007	0.14805	0.17302	0.14119	0.14226	0.11557	0.074036	0.036181	0.041119	-0.010816	-0.0603	-0.018902	-0.024404	0.0088529	0.083653	0.13984	0.13319	0.13833	0.11108	0.085554	0.043879	0.071744	0.064378	0.058266	0.041577	0.10668	0.13921	0.16664	0.12061	0.13423	0.15459
0.053415	0.033087	0.039749	0.044233	0.025891	0.05001	0.072427	0.071056	0.057419	0.046876	0.027435	0.056068	0.072111	0.13185	0.088604	0.086697	0.050157	0.054047	0.032171	0.089221	0.085564	0.12709	0.11654	0.1359	0.1065	0.069233	0.026631	0.014446	-0.030683	-0.053954	0.017943	0.035834	0.082074	0.13435	0.17199	0.14882	0.15296	0.12652	0.088031	0.043958	0.079864	0.063899	0.064446	0.083902	0.1869	0.21333	0.25254	0.2268	0.23147	0.19318
0.083223	0.055211	0.056281	0.054629	0.0087715	0.027076	0.064641	0.06488	0.073316	0.08094	0.054123	0.069375	0.064379	0.085451	0.043497	0.037866	-0.032237	-0.027063	-0.043413	0.019582	0.031881	0.1197	0.1449	0.16818	0.14466	0.11329	0.040463	0.018075	-0.011831	-0.028405	0.04555	0.080467	0.1286	0.19788	0.21363	0.17405	0.18313	0.14264	0.062879	0.025057	0.05291	0.018504	0.029457	0.045648	0.12548	0.14972	0.20749	0.21177	0.24569	0.24601
0.073857	0.081985	0.093193	0.10446	0.071186	0.085257	0.10397	0.099235	0.098905	0.094479	0.063656	0.053568	0.032571	0.049913	0.0089402	0.0080975	-0.029353	-0.011401	0.01887	0.073411	0.084147	0.14697	0.18305	0.18167	0.14893	0.11335	0.046094	0.0074504	-0.033444	-0.017273	0.04737	0.097381	0.13558	0.18978	0.1973	0.15621	0.15306	0.10381	0.031247	0.010818	0.043304	0.0084683	0.036256	0.039624	0.078324	0.11708	0.14467	0.14816	0.17305	0.17544
0.18058	0.13611	0.13772	0.073631	0.052364	0.051936	0.090863	0.089243	0.149	0.12605	0.094643	0.066688	0.017304	0.011408	-0.017217	0.0035969	-0.0096907	0.0040593	0.046172	0.036429	0.02312	0.057944	0.12942	0.12714	0.14916	0.14759	0.088976	0.017653	0.007419	0.020506	0.048318	0.10513	0.17971	0.17418	0.16394	0.16396	0.15669	0.093233	0.045232	0.057829	0.065516	0.057121	0.083519	0.08131	0.10393	0.12605	0.12279	0.15488	0.19751	0.17076
0.20679	0.15776	0.18232	0.14686	0.10259	0.069494	0.085046	0.057517	0.069401	0.090212	0.056044	0.064833	-0.00066568	-0.0098778	-0.016922	0.0093651	-0.003929	0.047488	0.12438	0.059026	0.070988	0.069451	0.11348	0.08752	0.14288	0.17063	0.16712	0.088381	0.066892	0.08851	0.084167	0.089106	0.15	0.13837	0.11509	0.094738	0.10963	0.10207	0.074436	0.070046	0.095655	0.1099	0.096732	0.11191	0.12338	0.11235	0.053592	0.087073	0.12261	0.12241
0.27449	0.231	0.23065	0.18756	0.082365	0.05808	0.039705	0.0054837	0.046702	0.088263	0.073474	0.076165	0.0059262	-0.030185	-0.02584	-0.0081551	0.028385	0.084025	0.20016	0.14162	0.16235	0.11652	0.16973	0.092867	0.15804	0.16188	0.1958	0.14396	0.11835	0.11921	0.080789	0.059335	0.1016	0.097079	0.066545	0.061289	0.06301	0.053909	0.063703	0.095854	0.11554	0.16225	0.14972	0.13404	0.12521	0.11711	0.027761	0.050831	0.0778	0.07646
0.25078	0.22898	0.25689	0.27177	0.18647	0.14211	0.094499	0.024787	0.006742	0.0606	0.084189	0.10165	0.063468	0.043462	0.022411	0.03838	0.085999	0.13528	0.26112	0.21253	0.24859	0.19373	0.21865	0.11924	0.16927	0.12951	0.18531	0.16572	0.17462	0.16072	0.099891	0.021962	0.021494	-0.039989	-0.027306	0.027958	0.074713	0.08468	0.1307	0.13791	0.11506	0.1663	0.1492	0.12448	0.11658	0.11725	0.02545	0.017767	0.042163	0.0016389
0.1772	0.15513	0.19828	0.22977	0.15597	0.15755	0.10397	0.017986	0.002161	0.084639	0.0991	0.16316	0.1546	0.11743	0.092758	0.11315	0.092313	0.16675	0.20969	0.16275	0.19728	0.1652	0.12988	0.075758	0.13046	0.085857	0.16088	0.16277	0.17426	0.11682	0.069303	-0.028909	-0.036882	-0.062479	-0.018812	0.026701	0.091263	0.11789	0.15394	0.14026	0.13407	0.20237	0.14883	0.10226	0.11688	0.074091	-0.015328	0.012564	0.11077	0.084331
0.05928	0.094088	0.14597	0.20251	0.1444	0.18383	0.086578	-0.036816	-0.058803	0.066343	0.032321	0.16607	0.21221	0.1416	0.089252	0.14395	0.072289	0.13541	0.19544	0.17162	0.16752	0.15245	0.10949	0.063306	0.063775	0.031973	0.10874	0.11272	0.1432	0.1201	0.089092	-0.018196	-0.015873	-0.059415	-0.016922	0.013351	0.088994	0.10052	0.16461	0.13465	0.095596	0.15695	0.11638	0.031341	0.040572	0.047965	-0.041074	-0.037857	0.083665	0.13315
0.11477	0.12237	0.16097	0.18013	0.11517	0.17131	0.11255	0.00036447	-0.00027269	0.091239	0.061226	0.13049	0.18584	0.13586	0.079112	0.11582	0.068073	0.077253	0.12055	0.16345	0.092139	0.081886	0.10656	0.082978	0.02207	-0.0011138	0.077582	0.0392	0.073939	0.060665	0.072729	-0.0093802	0.02179	-0.032401	0.023695	0.077142	0.14093	0.081353	0.13448	0.12867	0.081835	0.10545	0.13067	0.037865	0.017352	-5.2389e-06	-0.042088	-0.018288	0.12013	0.15646
0.012466	-0.016054	0.052576	0.12802	0.13263	0.17221	0.16528	0.053671	-0.0045468	0.029067	-0.0076811	0.044889	0.10712	0.075865	0.03759	0.11056	0.04635	0.05939	0.039059	0.077958	-0.0052412	0.037097	0.041617	0.07845	0.011201	0.011868	0.043762	-0.010775	0.01789	0.001946	0.028047	-0.045406	-0.023506	-0.038398	0.037696	0.0645	0.15157	0.088174	0.092224	0.075971	0.021604	0.016386	0.048317	-0.04018	-0.058253	-0.067126	-0.11672	-0.089469	0.051302	0.074381
0.019486	-0.02419	0.052292	0.12434	0.16538	0.1782	0.18766	0.062504	0.058453	0.02247	-0.039287	-0.0036389	0.037059	-0.048472	-0.02755	0.05818	-0.0015629	0.042649	0.053185	0.069807	-0.021575	-0.0084302	-0.042556	-0.011156	-0.068262	-0.051709	-0.011546	-0.055181	-0.053923	-0.06555	-0.033913	-0.066035	-0.046716	-0.025768	0.011675	0.0095531	0.092865	0.056847	0.057516	0.098117	0.066152	0.046223	0.079066	0.0056704	-0.031097	-0.03161	-0.071191	-0.020478	0.057623	0.068633
0.096414	0.032819	0.14035	0.19245	0.21841	0.16446	0.18344	0.029396	0.014455	-0.0945	-0.11602	-0.10931	-0.093319	-0.093971	-0.022243	0.0027402	0.004602	0.0024311	-0.024345	-0.013142	-0.054508	-0.057051	-0.046743	-0.013751	-0.048195	-0.034305	-0.019636	-0.017425	0.032685	0.024068	0.076604	0.066445	0.074963	0.037988	0.025585	-0.011157	0.073862	0.022107	0.031433	0.11351	0.059913	0.0035052	0.063975	0.01967	-0.018378	0.015343	-0.017616	-0.02176	-0.040251	-0.055838
0.096542	0.0027355	0.10046	0.17073	0.20311	0.14954	0.19086	0.10223	0.074877	-0.048243	-0.034275	-0.060928	-0.058206	-0.032405	0.050394	0.053296	0.07958	0.014473	-0.031225	-0.029825	-0.074129	-0.048122	-0.012316	0.022071	-0.028943	-0.021563	-0.045109	-0.023063	-0.010254	-0.030796	0.0055985	0.048178	0.014926	0.024889	0.016259	-0.011133	0.040059	0.030625	0.0043482	0.11957	0.087852	0.038698	0.083447	0.070627	0.022159	0.032188	-0.033496	-0.013264	-0.090256	-0.12304
-0.011665	-0.043846	0.050442	0.13762	0.16955	0.098076	0.094744	-0.022865	-0.050475	-0.17842	-0.14106	-0.16755	-0.16524	-0.1206	-0.04966	-0.038249	0.013059	0.026641	-0.03935	-0.02308	-0.054245	-0.027497	-0.033413	-0.0035702	-0.074908	-0.043679	-0.07446	-0.032375	0.014276	0.045634	0.052499	0.085958	0.032409	0.048808	0.034294	-0.0054347	0.037591	0.056763	0.018328	0.10405	0.040196	0.0088057	0.022142	0.0092733	-0.0086856	0.067778	0.022694	0.028138	-0.054067	-0.08986
-0.035312	-0.010705	0.091747	0.15455	0.14541	0.11645	0.06806	-0.047838	-0.07326	-0.14026	-0.10358	-0.14296	-0.16321	-0.14599	-0.10251	-0.088236	-0.0014068	0.018426	-0.00038604	0.0093626	-0.010807	-0.018729	-0.040673	-0.031875	-0.089018	-0.078133	-0.10551	-0.017332	0.092378	0.12048	0.12556	0.15161	0.11388	0.0586	0.0079179	0.015661	0.096975	0.092761	0.094122	0.16941	0.069152	0.020744	0.021315	-0.026744	-0.049885	0.017128	-0.0029205	0.01586	-0.0066305	0.0028815
0.071872	0.074822	0.11009	0.11859	0.080274	0.050082	0.0091596	-0.061946	-0.11957	-0.11767	-0.082431	-0.14201	-0.14805	-0.07388	-0.095912	-0.10241	0.0070896	0.0088846	-0.020031	0.012792	0.0029614	-0.022116	-0.023601	-0.010428	-0.090452	-0.10492	-0.12784	-0.053393	0.063316	0.12234	0.15949	0.18204	0.19276	0.12519	0.088622	0.077461	0.15817	0.10621	0.10776	0.12311	0.01176	-0.01876	-0.0080321	-0.059651	-0.038395	0.066253	0.017	0.012975	0.010866	-0.012059
-0.034579	-0.002517	-0.015791	0.024518	0.0094973	0.013645	-0.032954	-0.054197	-0.1151	-0.069994	-0.048448	-0.12729	-0.10715	-0.075442	-0.13142	-0.10636	0.025759	0.053507	0.084374	0.13453	0.042979	0.032987	0.005108	-0.0096067	-0.19164	-0.15045	-0.18489	-0.15121	-0.071968	0.031282	0.032814	0.064266	0.080188	0.085812	0.058634	0.085517	0.15598	0.093302	0.044218	0.075901	-0.0047491	-0.052777	-0.047735	-0.064027	-0.046678	0.041203	0.033456	0.066264	0.09094	0.10881
-0.002389	0.030927	0.0071944	0.073473	0.020203	-0.014333	-0.021268	-0.06403	-0.1175	-0.066532	-0.04463	-0.15605	-0.124	-0.089614	-0.13199	-0.095995	0.037577	0.084696	0.095365	0.1459	0.055862	0.017039	-0.031878	-0.024236	-0.20034	-0.1316	-0.13683	-0.12875	-0.058039	0.044514	0.039234	0.039088	0.10647	0.10788	0.10333	0.089165	0.14128	0.089374	0.066897	0.060666	0.025212	-0.0057545	-0.016419	-0.071479	-0.050385	0.01748	0.064107	0.079309	0.13996	0.17412
-0.044582	-0.05213	-0.059637	0.0011888	-0.035168	-0.026929	0.028349	0.014853	-0.06839	-0.012944	0.022626	-0.077138	-0.04385	-0.034567	-0.056347	-0.018315	0.071384	0.097754	0.14189	0.15845	0.082859	0.061332	0.023189	0.0088151	-0.089165	-0.072276	-0.080321	-0.084041	-0.028226	0.0026937	0.027587	0.021271	0.080811	0.092433	0.081567	0.045005	0.086172	0.057183	0.041671	0.04289	0.044081	0.011769	-0.03561	-0.10101	-0.086701	-0.010395	0.050948	0.063237	0.13073	0.16206
-0.058696	-0.032327	-0.083459	-0.025381	-0.016328	-0.034195	0.0016335	0.044997	0.021169	0.040005	0.025923	-0.062851	-0.051838	-0.053069	-0.059481	-0.037244	0.015801	0.057062	0.11339	0.13231	0.095863	0.11402	0.076482	0.034735	-0.079779	-0.054779	-0.09557	-0.10119	-0.096994	-0.048249	-0.055887	-0.030741	-0.003096	0.05527	0.077299	0.033457	0.039291	0.051671	0.02899	0.037699	0.099974	0.062799	0.020728	0.00042952	0.00021432	0.057109	0.15334	0.12914	0.15061	0.1625
-0.18594	-0.15599	-0.17254	-0.12363	-0.063563	-0.051726	-0.02597	0.017997	-0.012483	-0.047664	-0.055815	-0.072434	-0.039329	-0.047306	-0.0023641	0.045618	0.063395	0.050844	0.11696	0.1066	0.056932	0.094402	0.10015	0.051812	-0.067901	-0.0078017	-0.070558	-0.077854	-0.071086	-0.011993	-0.039687	0.030493	0.030662	0.085748	0.11124	0.074549	-0.011156	0.019464	0.0083095	0.0215	0.09986	0.055345	-0.021857	-0.012011	-0.033637	-0.023517	0.13576	0.14235	0.14962	0.22038
-0.13492	-0.12659	-0.14143	-0.11406	-0.054694	-0.036269	-0.0012943	0.048199	0.061984	0.033213	0.018257	0.016706	0.017559	-0.042872	0.027034	0.070373	0.050923	0.037526	0.093266	0.045398	0.049895	0.077483	0.097125	0.10996	0.083248	0.087033	0.058444	0.066457	0.049913	0.064641	0.088491	0.14564	0.15243	0.15688	0.15997	0.075548	-0.026391	-0.0097257	0.031479	0.040861	0.10006	0.10952	0.034174	0.016879	0.0093458	0.042996	0.14771	0.18385	0.16915	0.18604
-0.10858	-0.084854	-0.13217	-0.11703	-0.025288	0.0078842	0.0074226	0.10201	0.074214	-0.0013868	-0.05029	-0.026903	-0.058647	-0.1048	-0.044636	0.029343	0.0078565	0.050927	0.10458	0.11757	0.11647	0.11069	0.11666	0.13116	0.072731	0.013563	0.021177	0.014056	-0.0058126	0.054741	0.13243	0.17054	0.15115	0.18625	0.13373	0.096232	0.019678	0.047018	0.073944	0.13074	0.15163	0.14346	0.05333	0.046814	-0.020714	0.0022139	0.082589	0.10616	0.10806	0.13208
-0.038606	0.018387	-0.030751	-0.016243	0.065205	0.083571	0.037095	0.0979	0.10412	0.035133	-0.039422	-0.024002	-0.060719	-0.1271	-0.079564	-0.011344	-0.029329	0.038851	0.087756	0.088064	0.11456	0.12345	0.13909	0.18317	0.11833	0.08817	0.074271	0.021382	0.013981	0.077567	0.10816	0.15627	0.15146	0.16906	0.13999	0.087629	0.030435	0.031718	0.041388	0.055137	0.085414	0.087161	0.048791	0.090516	0.064611	0.033569	0.035162	0.076358	0.028775	0.053313
0.00029955	0.03931	-0.014625	0.020112	0.080857	0.11382	0.088684	0.15518	0.094737	0.049295	0.00037026	0.031927	0.020386	-0.014949	0.0028832	0.091122	0.031666	0.080557	0.06957	0.087756	0.082501	0.041283	0.011049	0.10132	0.050736	-0.025365	0.056333	0.017739	-0.029667	0.015199	0.088137	0.15246	0.18389	0.21449	0.12369	0.089646	-0.019017	-0.024881	-0.015824	0.050388	0.038929	0.084766	0.058901	0.096712	0.099008	0.087679	0.040232	0.094242	0.052912	0.084602
-0.029623	0.055922	0.014931	0.10772	0.13727	0.17404	0.17128	0.2273	0.16984	0.15417	0.11156	0.067483	0.077282	0.022152	0.038946	0.11687	0.079417	0.091752	0.07474	0.08231	0.067081	-0.0080304	-0.036643	0.079333	0.068263	-0.035721	0.088269	0.041334	-0.034549	-0.004211	0.06801	0.095301	0.14009	0.1947	0.089488	0.055176	0.0071109	-0.023743	-0.023484	0.081282	0.10448	0.14509	0.13214	0.10737	0.042044	-0.024824	-0.1112	-0.021204	-0.027799	0.035383
-0.1533	-0.091234	-0.092359	-0.013856	0.031743	0.10635	0.14351	0.17293	0.12904	0.11794	0.055075	-0.0033786	0.036107	0.0095567	0.0010167	0.10101	0.090554	0.092575	0.091416	0.098907	0.083913	0.029309	0.011103	0.07505	0.078299	-0.028758	0.090473	0.035478	-0.029938	-0.0018362	0.021171	0.02198	0.06101	0.1298	0.048636	0.099289	0.074241	0.046607	0.052108	0.14294	0.12596	0.10974	0.08272	0.039659	-0.061566	-0.16504	-0.22415	-0.14875	-0.12635	-0.0034844
-0.20939	-0.16395	-0.091611	-0.010289	0.01375	0.094661	0.15778	0.14237	0.11679	0.15328	0.12181	0.038401	0.060223	0.045901	-0.0024156	0.071092	0.082483	0.056248	0.030612	0.028334	0.013701	-0.042987	-0.04227	-0.020431	0.017857	-0.015097	0.069714	0.035442	0.020662	0.0094886	0.029113	0.067969	0.14132	0.17607	0.14445	0.14697	0.11279	0.0371	0.031689	0.088941	0.040288	0.023911	0.029776	0.0064714	-0.0028418	-0.021835	-0.072852	-0.0026248	-0.0092134	0.036688
-0.094862	-0.088605	-0.053028	0.0042027	-0.012713	0.034279	0.07987	0.091112	0.056786	0.1068	0.08809	0.050651	0.10244	0.14671	0.087732	0.15705	0.14525	0.091303	0.029552	0.027846	0.024629	-0.020597	-0.062994	-0.048189	2.6781e-05	-0.053333	0.023962	0.025081	-0.0079247	-0.025874	-0.03171	-0.032648	0.040122	0.07546	0.049873	0.12138	0.12061	0.068584	0.052157	0.16336	0.10828	0.07183	0.053876	0.023534	-0.01204	-0.0081846	0.017549	0.09327	0.11919	0.11818
0.0022245	-0.013846	0.025821	0.035529	0.024149	0.051302	0.096017	0.064669	0.038344	0.04368	0.073891	0.02948	0.087228	0.15054	0.11101	0.13934	0.15906	0.098944	0.035737	-0.00743	0.0029479	-0.05259	-0.018709	-0.0038376	0.057228	-0.00023092	0.075016	0.025254	-0.00046163	0.01411	0.0018887	-0.076174	0.0065667	0.031331	0.059565	0.13206	0.21356	0.11818	0.099376	0.18242	0.11121	0.010378	0.0025688	-0.024954	-0.13332	-0.098307	-0.043305	0.043452	0.053833	0.044673
0.023424	-0.012786	0.0049104	0.015143	0.019768	0.021494	0.080816	0.10672	0.11177	0.05876	0.060206	0.0255	-0.0089644	0.059035	0.045673	0.097728	0.11918	0.15134	0.081769	0.051311	0.040605	-0.014056	-0.024115	-0.035993	-0.010615	-0.03368	0.050429	0.012538	0.020909	0.031982	0.033969	-0.075449	-0.0082816	-0.010344	0.034657	0.10553	0.1892	0.14368	0.12641	0.17519	0.061636	-0.058849	-0.094919	-0.10863	-0.10869	-0.023173	0.029754	0.066787	0.11987	0.056981
0.21112	0.1496	0.15309	0.1353	0.13293	0.10423	0.14003	0.12657	0.079714	0.009465	0.027365	0.0040639	-0.02028	0.06924	0.064836	0.075318	0.11228	0.17287	0.10578	0.11077	0.11895	0.03973	0.0078205	0.020139	-0.018404	-0.03965	0.00033058	-0.058181	-0.0805	-0.020858	-0.021557	-0.05057	0.015058	0.035846	0.056976	0.14379	0.16341	0.17958	0.12448	0.14779	0.032262	-0.017781	-0.063265	-0.044742	-0.0289	0.041885	0.062251	0.066406	0.074182	0.004828
0.24369	0.18666	0.14407	0.10023	0.089016	0.079649	0.10463	0.11032	0.062982	0.019811	0.06647	0.04227	0.030042	0.073084	0.083164	0.065725	0.11247	0.20104	0.17338	0.14422	0.16551	0.1117	0.04614	0.094729	0.099922	0.043392	0.054837	0.008538	-0.033849	-0.0028683	-0.015479	-0.046116	0.0068138	0.026331	0.026137	0.10199	0.14632	0.16168	0.11891	0.14886	0.088094	0.00031834	-0.076261	-0.10746	-0.1242	-0.1136	-0.11086	-0.064257	0.0014804	-0.032155
0.15874	0.15516	0.13072	0.13184	0.16403	0.18433	0.18708	0.21996	0.12071	0.079601	0.097985	0.11002	0.0081505	0.05962	0.091327	0.069904	0.099349	0.21436	0.20037	0.14733	0.1552	0.099287	0.070704	0.094294	0.11519	0.058517	0.062157	0.0021527	-0.035588	-0.022325	-0.010302	-0.022182	0.04992	0.057574	0.026273	0.10008	0.10097	0.073846	0.052975	0.068286	0.012108	-0.04413	-0.10428	-0.11643	-0.12168	-0.12093	-0.1803	-0.11977	-0.065134	-0.029674
0.059175	0.099171	0.11544	0.16145	0.21516	0.2598	0.21341	0.22621	0.10653	0.075217	0.020155	0.056977	-0.034955	0.064832	0.098666	0.086614	0.12325	0.25383	0.21661	0.19099	0.19972	0.182	0.11889	0.13824	0.13696	0.15977	0.12124	0.079588	0.016919	0.019119	0.0015743	0.059602	0.11012	0.14589	0.071149	0.075061	0.022962	0.031328	0.014811	0.022246	-0.0054734	-0.031671	-0.10047	-0.14204	-0.080561	-0.08073	-0.16618	-0.14992	-0.061393	-0.0055035
0.25982	0.26603	0.26434	0.24883	0.18979	0.21391	0.13215	0.081817	-0.053242	0.0039096	-0.010643	0.0049767	-0.043212	0.072365	0.057365	0.021897	0.050089	0.18631	0.13274	0.10706	0.12313	0.15531	0.096169	0.11934	0.168	0.20669	0.16012	0.094979	0.029916	-0.013973	-0.047166	0.017602	0.089718	0.16439	0.10431	0.074082	0.013455	-0.0089739	-0.014428	-0.015722	0.017289	-0.0016562	-0.048307	-0.093965	-0.093105	-0.13018	-0.18448	-0.15977	-0.15219	-0.044164
0.22155	0.22245	0.23018	0.30127	0.19716	0.1698	0.12553	0.11708	-0.043781	0.0054411	0.014825	0.025724	-0.085717	0.055739	0.063651	0.044254	0.055445	0.17943	0.12906	0.06624	0.055498	0.08167	0.020144	-5.083e-05	0.060853	0.1115	0.099739	0.087638	0.047185	-0.018596	-0.019372	0.0069411	0.06321	0.11787	0.097867	0.024292	0.0067316	-0.03965	-0.041623	-0.022717	0.050221	0.011264	-0.010478	-0.015001	-0.0077999	-0.025937	-0.058598	-0.055043	-0.039908	0.037723
0.26949	0.3026	0.28656	0.37214	0.28786	0.16048	0.066454	0.049174	-0.093423	-0.094576	-0.078027	-0.041983	-0.12667	0.038757	0.12114	0.11483	0.09999	0.20639	0.17722	0.11161	0.099814	0.15192	0.10403	0.021308	0.02269	0.081243	0.076468	0.055849	0.033073	-0.011653	-0.029701	-0.051543	-0.022949	0.032558	0.019081	-0.016312	-0.037442	-0.086637	-0.087381	-0.057423	0.0054873	-0.016194	-0.0068113	0.0085085	-0.010536	-0.051676	-0.01295	-0.022284	-0.0095067	0.086552
0.22415	0.23477	0.21011	0.30954	0.14963	0.021804	-0.023815	-0.048836	-0.13258	-0.086407	-0.035142	-0.048911	-0.066467	0.037344	0.074447	0.08612	0.077111	0.15022	0.11714	0.11842	0.072584	0.12559	0.095838	0.048044	-0.019026	0.077128	0.074958	0.048645	0.019504	0.0106	0.018527	0.031564	0.045026	0.13031	0.10007	0.010243	-0.018432	-0.064055	-0.096761	0.0042898	0.048071	0.016411	0.045646	0.038373	-0.011783	-0.038481	0.03371	-0.020007	0.0060173	0.087742
0.24591	0.22962	0.19225	0.27387	0.088839	-0.044145	-0.026356	-0.039588	-0.10582	-0.057204	0.0011937	-0.086796	-0.15	-0.055575	-0.0053269	0.042058	0.048055	0.1247	0.097074	0.10251	0.046551	0.089321	0.075179	0.025309	-0.020744	0.036475	0.041002	0.018683	0.0081089	-0.049123	-0.049474	-0.058613	-0.033333	0.049019	0.060548	-0.0092532	-0.0088743	-0.050188	-0.09356	-0.009916	0.048672	-0.035791	-0.034798	-0.010278	-0.052642	-0.12925	-0.026471	-0.05219	-0.078029	-0.010376
0.090038	0.12471	0.10359	0.26014	0.16806	0.095577	0.11875	0.15344	0.028892	0.0025189	-0.012175	-0.072605	-0.17616	-0.038457	0.031174	0.071507	0.096977	0.15658	0.15107	0.16718	0.12727	0.10692	0.079512	0.024115	-0.046689	-0.018915	-0.0050632	0.018912	0.038661	0.037157	0.037159	0.057613	0.06866	0.088092	0.062529	0.031155	-0.017074	-0.038119	-0.087367	0.015042	0.071074	-0.0011923	0.045827	0.085726	0.078016	-0.0072891	0.091473	-0.015126	-0.025591	-0.015196
0.084632	0.16977	0.12479	0.17359	0.15285	0.094036	0.045681	0.084012	0.028159	0.020233	0.054672	0.04745	-0.0038493	0.10683	0.10998	0.094665	0.10665	0.13107	0.082079	0.12205	0.095421	0.060082	0.053686	0.036653	0.00098767	0.044742	0.039166	0.028261	0.052635	0.017539	-0.048509	-0.01359	-0.0026449	0.034864	0.0089935	0.03654	-0.015417	-0.046575	-0.090361	0.019378	0.053591	-0.020844	0.072833	0.061137	0.041448	-0.023404	0.073013	-0.05141	-0.054447	-0.01123
-0.0043416	0.096228	0.075918	0.13632	0.15721	0.14349	0.10119	0.13503	0.042628	0.0091345	0.039558	0.029814	-0.019564	0.1082	0.098294	0.068851	0.067523	0.1069	0.050855	0.1008	0.072967	0.021019	0.019158	0.018953	-0.029332	-0.0053154	0.0052077	-0.01138	0.0028538	-0.031768	-0.082395	-0.0097701	-0.017019	0.020055	0.047114	0.066151	-0.0005738	-0.030371	-0.075181	-0.040316	0.0069622	-0.056653	0.087642	0.093579	0.090146	0.062378	0.14863	-0.027123	-0.025137	0.0012437
-0.093102	0.014266	0.01432	0.057678	0.19071	0.20404	0.19884	0.18126	0.095142	-0.014033	-0.03425	-0.11253	-0.11559	0.01575	0.081482	0.033887	0.059566	0.078883	0.051381	0.0082011	0.012843	-0.024471	-0.040827	-0.068211	-0.10671	-0.098378	-0.11523	-0.086986	-0.05748	-0.030278	-0.083017	-0.02337	-0.0061304	0.031989	0.04699	0.064493	0.039559	-0.0031537	-0.033689	-0.054918	-0.0062824	-0.074863	0.034658	-0.0091049	0.025499	-0.0057141	0.066416	-0.062399	0.0022797	-0.011369
-0.21642	-0.058877	-0.073147	0.015106	0.17472	0.22618	0.179	0.19758	0.12147	0.0070404	-0.040531	-0.056789	-0.05315	0.013546	0.077276	6.0674e-05	-0.016747	0.042599	0.055773	-0.019804	0.0089506	-0.016256	-0.059683	-0.074306	-0.12247	-0.12155	-0.1165	-0.12258	-0.094608	-0.033731	-0.02726	-0.0027669	-0.0040819	0.051718	0.072015	0.084582	0.06856	0.015571	0.0028798	-0.0087441	0.013602	-0.015935	0.14456	0.034203	0.048209	0.040178	0.11013	-0.015125	0.072798	0.097124
-0.23226	-0.073346	-0.099357	-0.043462	0.10856	0.11567	0.033587	0.048883	-0.013375	-0.030457	-0.02218	0.0060212	0.015707	0.058199	0.092554	0.02697	0.01387	0.090904	0.10789	0.063945	0.1146	0.11943	0.099417	0.11125	-0.022602	-0.013424	-0.046254	-0.085286	-0.10844	-0.013229	-0.018587	0.00871	0.015169	0.10367	0.11597	0.12306	0.11126	0.048925	0.01927	-0.0083642	-0.02899	-0.065633	0.019478	-0.060957	-0.097319	-0.0908	0.0050039	-0.031305	0.029351	0.14268
-0.19696	-0.12466	-0.13722	-0.027411	0.050423	0.060436	0.091721	0.12794	0.052339	0.030393	0.011708	-0.059108	-0.10994	-0.12906	-0.055648	-0.060598	-0.040298	0.094052	0.15935	0.12407	0.1436	0.16774	0.13286	0.11772	-0.047863	-0.052783	-0.071222	-0.10574	-0.094725	0.053884	0.10786	0.099372	0.13476	0.19586	0.17656	0.14827	0.16804	0.10377	0.10687	0.091503	0.057362	-0.026041	-0.025913	-0.13869	-0.21055	-0.17971	-0.082225	-0.078467	-0.0073812	0.11959
-0.16718	-0.11154	-0.10532	-0.029334	0.010948	0.073891	0.12848	0.11691	0.071681	0.10367	0.038188	-0.095301	-0.11605	-0.1721	-0.1475	-0.1544	-0.074149	0.040755	0.092567	0.062806	0.12323	0.11673	0.072397	0.1114	0.016349	-0.01407	-0.020814	-0.036965	-0.067035	0.064597	0.14087	0.16674	0.21055	0.30359	0.25591	0.19494	0.20777	0.13888	0.10446	0.11944	0.052367	-0.066298	-0.074761	-0.161	-0.2299	-0.19534	-0.12027	-0.11347	-0.13773	-0.020488
-0.21293	-0.16105	-0.13702	-0.032036	0.027583	0.091675	0.11356	0.15462	0.037962	0.089289	0.066167	0.0022574	-0.081637	-0.11518	-0.12396	-0.13019	0.0041008	0.10239	0.13245	0.12268	0.15222	0.077607	0.095775	0.13006	0.1231	0.11946	0.13274	0.082932	0.076909	0.11092	0.1926	0.19755	0.2014	0.24987	0.28499	0.21934	0.22404	0.18295	0.19348	0.15756	0.10666	0.0029639	0.0095522	-0.029393	-0.11018	-0.062164	-0.0047538	-0.031412	-0.08664	0.065393
-0.12234	-0.079816	-0.047925	0.00054727	0.059732	0.07648	0.1304	0.13311	0.039262	0.10447	0.12795	-0.019959	-0.085064	-0.074676	-0.091717	-0.077402	0.11787	0.18907	0.20454	0.21405	0.18776	0.10004	0.11229	0.1242	0.10392	0.10026	0.061087	0.053116	0.053114	0.071899	0.14739	0.21213	0.21973	0.20947	0.25158	0.20705	0.16737	0.11973	0.14028	0.070029	0.040514	-0.032472	-0.06284	-0.057012	-0.10534	-0.1121	-0.10023	-0.081611	-0.11841	-0.027057
-0.093151	-0.070348	-0.019902	-0.036929	0.041313	0.082045	0.20643	0.17359	0.15809	0.16831	0.19774	-0.029584	-0.014321	-0.015571	-0.044942	-0.05722	0.11183	0.1074	0.10042	0.073348	0.037019	-0.030069	-0.019871	0.0057005	0.10606	0.10779	0.094921	0.088788	0.072707	0.036795	0.11068	0.14428	0.15022	0.13483	0.22498	0.17365	0.1657	0.13071	0.18947	0.076498	0.037794	-0.053225	-0.041548	-0.1007	-0.11058	-0.069726	-0.049406	-0.077745	-0.042972	0.012344
-0.11944	-0.025244	-0.011214	-0.055359	0.010025	0.028192	0.055156	0.019765	0.0082176	0.074076	0.12201	-0.063502	0.032513	0.043632	-0.0075407	-0.019914	0.16699	0.090373	0.1017	0.08103	0.045792	-0.04077	-0.0096651	-0.0089024	0.089864	0.11141	0.16606	0.15668	0.1806	0.13868	0.22834	0.20443	0.1577	0.091664	0.20428	0.088296	0.048726	0.065286	0.087735	-0.063922	-0.065693	-0.14414	-0.11502	-0.092793	-0.056053	-0.065184	0.015025	-0.00055273	0.01996	0.05318
-0.14726	-0.070298	-0.053445	-0.090767	-0.023074	-0.018045	0.011984	0.0012707	0.010047	0.054739	0.11522	0.024449	0.093742	0.12465	0.095939	0.091955	0.2114	0.12524	0.09861	0.077407	0.0077054	-0.054236	-0.01649	-0.059289	-0.018682	0.03097	0.087724	0.11059	0.19288	0.17916	0.22151	0.10144	0.034673	-0.012934	0.087524	0.011937	0.040461	0.070944	0.092357	-0.022861	-0.0086782	-0.07993	-0.11514	-0.12138	-0.096273	-0.079784	0.0002276	0.040213	0.099469	0.11912
-0.0079377	0.052128	0.012142	-0.062592	-0.029864	-0.065329	-0.047864	-0.044941	0.037274	0.063857	0.11291	0.033864	0.10304	0.14588	0.075872	0.061819	0.10947	0.086659	0.048671	0.094529	0.087657	0.063586	0.034153	-0.035952	-0.063901	-0.062193	0.017791	0.063566	0.15774	0.17872	0.18913	0.083825	-0.0042723	-0.05511	-0.014792	-0.055298	-0.036624	0.0043045	-0.013296	-0.086081	-0.089348	-0.17941	-0.17892	-0.16283	-0.10468	-0.075064	0.00061304	0.0022183	0.038824	0.032679
0.034211	0.061621	0.036402	-0.00049687	0.0037091	-0.02513	-0.062358	-0.051577	0.0068542	0.036823	0.08879	0.10644	0.15119	0.12738	0.06092	-0.0089038	0.0027705	-0.014161	-0.042924	-0.0194	0.017526	-0.016505	-0.03476	-0.06009	-0.098087	-0.094485	-0.011359	-0.018276	0.063013	0.11825	0.13713	0.044092	0.011948	0.020135	0.052099	0.015201	0.067339	0.096989	0.044058	-0.0041785	-0.022624	-0.15181	-0.1203	-0.098906	-0.066985	0.013457	0.13685	0.070574	0.081492	0.095162
-0.013658	0.031849	-0.0077025	0.057289	0.044977	0.073196	-0.01139	-0.0042568	-0.024935	0.00278	-0.012495	0.05562	0.096122	0.04137	0.013851	-0.056006	-0.043399	-0.045146	-0.04384	-0.035459	0.011229	-0.020216	-0.019562	-0.088208	-0.13715	-0.14134	-0.060034	-0.087081	0.036846	0.078794	0.11134	-0.026269	-0.0054774	-0.011913	0.030707	0.052625	0.13463	0.10072	0.022682	0.014042	-0.044419	-0.15091	-0.083102	-0.010603	0.053439	0.1184	0.21813	0.17039	0.15241	0.1118
0.051921	0.092919	0.074476	0.11254	0.11698	0.18509	0.094073	0.060228	0.017003	0.010781	-0.027837	0.043203	0.07762	0.086335	0.039312	-0.019371	-0.021329	-0.011345	-0.045177	-0.054119	-0.025402	-0.042813	-0.0099831	-0.03888	-0.0547	-0.045344	-0.016745	-0.072627	-0.035475	0.0117	-0.0060103	-0.0999	-0.067699	-0.0020548	-0.029849	0.036825	0.11446	0.082394	-0.0084449	0.028233	-0.032607	-0.093953	-0.082869	-0.041989	0.011337	0.11157	0.15362	0.12416	0.11151	0.05992
0.017385	0.053007	0.051305	0.057508	0.099475	0.19163	0.12399	0.060105	0.059397	0.019695	-0.079055	-0.021596	0.10358	0.11179	0.048992	0.052947	0.029179	-0.015751	-0.035805	-0.027063	0.0059691	-0.0065254	-0.0089329	-0.037127	-0.028666	-0.0052883	-0.016187	-0.070334	-0.081748	-0.036754	-0.040913	-0.043993	-0.0013204	0.067381	0.023296	0.045523	0.082571	0.087988	0.026719	0.022548	-0.043581	-0.083335	-0.10485	-0.097962	0.0049269	0.10096	0.13855	0.13347	0.1597	0.16018
-0.026996	0.069541	0.084064	0.12717	0.14344	0.23284	0.15983	0.066788	0.037468	-0.0074508	-0.096036	-0.075148	0.072014	0.063318	0.052262	0.10322	0.07252	0.02537	0.013948	0.027953	0.01291	0.021336	-0.018974	-0.00046585	0.029169	0.034589	-0.00065414	-0.059417	-0.11698	-0.12758	-0.11686	-0.1144	-0.035018	0.053579	-0.0048042	0.02972	0.092534	0.088868	0.092132	0.09008	0.063716	0.022549	-0.038118	-0.10918	0.00079364	0.011381	0.047193	0.053485	0.078959	0.074378
-0.094419	-0.025299	-0.032326	0.043984	0.050717	0.13752	0.13888	0.089751	0.015846	0.012633	-0.10112	-0.11967	-0.025693	0.043348	0.039608	0.1043	0.12198	0.08949	0.024119	0.075367	0.089405	0.046475	0.013328	0.031197	0.023829	0.060067	0.069693	0.063194	0.018259	0.078373	0.032021	-0.0033461	-0.0025944	0.048641	-0.06202	-0.046979	0.0038055	0.047172	0.054562	0.054043	0.063695	0.029847	-0.053297	-0.11483	-0.0031281	0.0085422	0.061217	0.099415	0.15174	0.092342
-0.034772	-0.060123	-0.04799	-0.042481	-0.059523	-0.042938	0.029777	-0.013724	-0.037908	-0.015552	-0.083097	-0.12471	-0.06215	0.06147	0.046184	0.14731	0.15752	0.15106	0.049562	0.15859	0.11968	0.062434	0.037289	0.057244	-0.014205	0.040317	0.029902	0.060894	-0.0053782	0.12288	0.077865	0.098738	-0.032558	0.023421	-0.17693	-0.25366	-0.18854	-0.038631	0.0099539	0.047923	0.14869	0.11619	0.023004	-0.09312	-0.0033999	-0.010669	0.051668	0.077787	0.1394	0.067822
-0.045336	-0.13454	-0.13602	-0.094626	-0.10387	-0.14029	-0.014781	0.0017772	-0.0095788	0.03452	-0.026457	-0.046792	-0.031936	0.074985	0.079201	0.14024	0.13279	0.22858	0.10934	0.16372	0.17667	0.12708	-0.024045	-0.0032343	-0.047861	-0.01596	-0.044085	0.018752	-0.0096446	0.10268	0.064613	0.098817	-0.0090646	0.0092978	-0.13724	-0.21508	-0.15453	-0.061383	0.047211	0.037539	0.1658	0.16869	0.1307	-0.0050836	0.13819	0.080571	0.12239	0.11574	0.12453	0.022472
0.072221	-0.02039	-0.052413	0.032081	-0.064721	-0.1753	-0.072608	-0.0497	-0.12781	-0.050005	0.0022202	-0.029552	-0.091107	0.014952	0.074791	0.072703	0.081329	0.23196	0.099606	0.10334	0.12602	0.046108	-0.020592	0.055233	0.031724	0.027686	0.069201	0.080904	0.049122	0.15439	0.13966	0.1123	-0.01146	-0.034287	-0.17897	-0.2369	-0.16296	-0.087607	0.036903	0.1074	0.24896	0.2593	0.30466	0.21851	0.29807	0.21682	0.2591	0.17357	0.11888	-0.053428
0.2009	0.054231	0.037145	0.05484	-0.077622	-0.2284	-0.11016	-0.10669	-0.14522	-0.0036231	0.083972	0.019298	-0.062571	0.055957	0.08705	0.025724	0.099322	0.23054	0.094158	0.024352	0.072569	-0.050569	-0.072442	-0.016463	0.012717	0.061046	0.12627	0.13017	0.095384	0.22638	0.19019	0.15036	0.024483	-0.038582	-0.18927	-0.29933	-0.26288	-0.14044	-0.025044	0.076731	0.19735	0.23368	0.24355	0.21149	0.28036	0.28356	0.33489	0.29667	0.23447	0.019694
0.27458	0.18419	0.13033	0.073037	-0.05466	-0.20321	-0.13892	-0.11375	-0.1001	0.014255	0.14531	0.064281	0.079424	0.18597	0.15923	0.094773	0.11626	0.17482	0.06519	-0.0033131	0.052798	0.0087819	-0.064579	-0.031314	0.091808	0.052912	0.12308	0.13998	0.12191	0.13133	0.14464	0.099589	-0.00025008	-0.078907	-0.14993	-0.21683	-0.20166	-0.09217	0.043238	0.12627	0.20143	0.25306	0.21327	0.18989	0.23038	0.23887	0.26076	0.28952	0.19362	0.065725
0.33133	0.2857	0.20799	0.092252	-0.032384	-0.12248	-0.11899	-0.078737	-0.019779	0.091528	0.19364	0.115	0.12383	0.21739	0.16196	0.069585	0.10496	0.15264	0.05659	-0.04063	0.0017563	-0.038595	-0.11797	-0.12017	-0.017545	-0.012794	0.09007	0.11948	0.15847	0.18428	0.19474	0.15546	0.12083	0.045609	0.059487	0.058787	0.014075	0.038583	0.14726	0.12248	0.11488	0.17729	0.12646	0.11025	0.18639	0.21213	0.1889	0.21797	0.10238	0.0063961
0.26618	0.25129	0.1767	0.076888	-0.031396	-0.053777	-0.073124	-0.011916	0.029544	0.14208	0.22582	0.14549	0.12943	0.17787	0.084076	0.0011151	0.01805	-0.009432	-0.054682	-0.074403	-0.044114	-0.069229	-0.090562	-0.10485	-0.056524	-0.025085	0.098559	0.14266	0.17219	0.16114	0.15054	0.099587	0.088918	0.0082848	0.065808	0.12903	0.11061	0.1028	0.18798	0.18063	0.086262	0.098704	0.094631	0.078313	0.063306	0.11496	0.10316	0.13746	0.067094	0.06786
0.29048	0.29945	0.18675	0.062959	-0.038776	-0.026402	-0.083412	0.057091	0.11807	0.23993	0.26682	0.15886	0.10778	0.16804	0.059308	-0.038587	0.052526	0.0054182	-0.057915	-0.046553	-0.032943	-0.049786	-0.077924	-0.11681	-0.1394	-0.08628	0.021468	0.063864	0.13078	0.17566	0.17283	0.10584	0.1112	0.0066962	0.029973	0.078362	0.091406	0.072745	0.14311	0.12613	0.047192	0.016155	-0.021383	-0.064793	-0.076031	-0.0075367	-0.0059663	0.070389	0.030721	0.086546
0.26244	0.27131	0.13259	0.032011	-0.028828	0.022244	-0.086517	0.11461	0.16045	0.22129	0.26585	0.25032	0.19224	0.20303	0.09749	-0.0081469	0.034142	-0.037676	-0.075735	-0.035167	-0.049508	-0.067392	-0.078298	-0.098115	-0.18543	-0.12571	-0.011341	0.012008	0.088937	0.15514	0.18104	0.14228	0.15264	0.10332	0.19622	0.27367	0.27752	0.20289	0.20065	0.13102	0.018741	-0.030024	-0.019186	-0.035716	-0.11579	-0.082973	-0.070927	0.0033532	-0.040926	0.093049
0.23856	0.21248	0.10251	-0.021787	-0.020198	0.039476	-0.024214	0.13517	0.17297	0.21292	0.21285	0.21254	0.143	0.10651	0.0231	-0.034029	-0.015558	-0.10759	-0.11123	-0.053967	-0.12249	-0.10822	-0.025435	-0.044845	-0.19639	-0.1426	-0.12298	-0.094883	-0.033802	0.10393	0.16999	0.15396	0.14945	0.10255	0.085432	0.14668	0.19966	0.13481	0.13106	0.12054	0.023	-0.063728	-0.0433	-0.032952	-0.11224	-0.085494	-0.069586	0.0052455	-0.017923	0.12689
0.17437	0.17027	0.030652	0.011333	0.070195	0.077263	-0.014993	0.1965	0.17419	0.12221	0.15154	0.19243	0.10344	0.094099	0.024584	-0.045975	-0.026806	-0.098436	-0.15799	-0.11863	-0.17849	-0.16869	-0.11079	-0.059884	-0.10394	-0.070512	-0.035284	-0.02109	-0.0052532	0.036298	0.085114	-0.01219	0.02964	-0.0070475	-0.013267	0.056356	0.21452	0.080588	0.053435	0.059161	0.015035	-0.1306	-0.065368	-0.013243	-0.12577	-0.10645	-0.044401	0.052476	0.02331	0.19839
0.28305	0.26341	0.077604	-0.019224	0.013951	-0.0026383	-0.025699	0.16238	0.16352	0.08333	0.126	0.11351	0.074783	0.087147	0.065544	0.023431	0.03197	-0.038588	-0.090965	-0.056161	-0.17359	-0.21041	-0.12641	-0.07084	-0.1109	-0.08756	-0.00079431	0.019034	0.041589	0.10147	0.1737	0.031426	0.038404	0.014736	-0.015437	0.018158	0.20201	0.098921	0.090297	0.065314	0.062633	-0.10775	-0.095577	-0.078498	-0.14232	-0.12628	-0.01393	0.088235	0.060827	0.17882
0.25746	0.16543	0.026401	-0.06561	-0.025517	-0.017672	0.030285	0.13569	0.090409	0.0046269	0.059986	0.036863	-0.020438	0.013874	-0.0259	-0.020162	-0.011779	0.0034773	-0.015417	0.01906	-0.12849	-0.14736	-0.081844	-0.037006	-0.021565	-0.04869	-0.015785	-0.0026932	0.00091876	0.021922	0.086861	0.033239	0.059233	0.076368	0.062814	0.15196	0.21868	0.11486	0.10161	0.024349	-0.015867	-0.11862	-0.090093	-0.05882	-0.063159	-0.086187	-0.016111	0.06224	0.048147	0.11137
0.26126	0.10477	-0.013036	-0.12792	-0.11959	-0.084678	0.033547	0.069545	0.072944	0.032658	-0.014642	-0.087906	-0.09391	-0.074747	-0.12285	-0.057485	-0.017819	0.015627	0.02767	0.091581	-0.072075	-0.0733	-0.050454	-0.018323	-0.033122	-0.069886	-0.079198	-0.016595	-0.037792	-0.0072125	0.049835	0.027814	0.034114	0.060588	0.00097404	0.085321	0.13827	0.039285	0.078675	0.035502	0.024243	-0.052277	0.019595	-0.021908	0.058259	0.045967	0.063491	0.090594	0.13048	0.13338
0.32539	0.10945	-0.01206	-0.12722	-0.1627	-0.14028	0.017664	0.037221	0.049953	0.011348	-0.01842	-0.07498	-0.07094	-0.027435	-0.07724	-0.025093	0.014399	0.10917	0.16278	0.23766	0.041868	-0.023908	-0.10481	-0.10692	-0.12813	-0.031642	0.013307	0.11244	0.086967	0.11637	0.063647	-0.00036364	0.023646	0.052108	0.048706	0.13083	0.16735	0.079101	0.14434	0.044003	0.054283	0.031076	0.10013	0.0083787	0.099604	0.081186	0.11341	0.091667	0.086492	0.072297
0.30159	0.10493	0.017746	-0.12726	-0.17423	-0.093819	0.13718	0.11078	0.13906	0.18423	0.081962	-0.036932	-0.041679	-0.021409	-0.092873	0.030778	0.05146	0.16314	0.28712	0.40197	0.19432	0.16117	0.10652	0.020556	-0.063849	-0.0053006	-0.0036617	0.075273	0.064834	0.14373	0.11398	0.066882	0.065143	0.093828	0.015582	0.061288	0.083371	0.074867	0.11655	0.10594	0.092601	0.10159	0.077055	0.030898	0.10252	0.070381	0.043648	0.065149	0.070275	0.023107
0.11402	-0.011419	-0.051279	-0.10813	-0.17747	-0.080093	0.066741	0.057266	0.080942	0.11709	0.02299	-0.00963	-0.044983	-0.00053542	-0.059204	0.045332	0.042484	0.17809	0.23185	0.37753	0.24482	0.27824	0.18994	0.10326	0.00030375	0.010083	-0.082114	-0.058698	-0.068925	0.029924	0.030082	0.042664	0.079088	0.12785	0.0083153	0.013544	0.036258	0.035014	0.045841	0.10416	0.11225	0.11401	0.13024	0.12135	0.16337	0.14304	0.086349	0.096523	0.090946	0.023679
0.059615	-0.051569	-0.0575	-0.11536	-0.18539	-0.083894	0.063887	0.060697	0.12502	0.1352	0.046432	0.05329	0.066715	0.057117	0.024983	0.094678	0.030888	0.11401	0.20968	0.34038	0.24981	0.29699	0.16547	0.081843	-0.013167	0.055947	-0.034608	0.020507	0.013756	0.10811	0.057784	0.049702	0.090804	0.04007	-0.086166	-0.091799	-0.0067592	0.0021775	0.086402	0.18694	0.23869	0.18509	0.13817	0.14986	0.15813	0.096964	0.076135	0.10409	0.077917	0.029687
0.040825	-0.023237	0.013573	-0.02222	-0.09029	-0.021578	0.10962	0.12651	0.13494	0.11467	0.10728	0.11071	0.066011	0.13742	0.14811	0.17212	0.073178	0.14121	0.11639	0.22496	0.15133	0.22318	0.12083	0.075652	-0.01629	0.080292	0.0048494	0.059277	0.068712	0.19674	0.095531	0.061003	0.09707	0.075757	-0.033764	0.01184	0.11888	0.10352	0.13302	0.17185	0.15495	0.083084	0.038664	0.11234	0.085735	0.025518	0.050023	0.097942	-0.032037	-0.0529
-0.013348	0.0022408	0.087402	0.058554	-0.052869	0.063373	0.099098	0.1235	0.15184	0.18088	0.12148	0.10082	-0.042504	0.075344	0.09724	0.10578	0.065987	0.145	0.015583	0.081543	0.10057	0.2086	0.14068	0.16364	0.07109	0.075288	-0.02539	0.007346	-0.015428	0.12566	0.094201	0.10326	0.16131	0.13511	0.035156	0.026233	0.11262	0.058725	0.10923	0.1674	0.15526	0.095584	0.097386	0.12928	0.10196	0.051444	0.061098	0.04377	-0.02196	-0.069034
0.064777	0.061264	0.13029	0.1301	0.012324	0.022728	0.01928	0.034314	0.028337	0.033337	0.1236	0.11538	-0.02319	0.063429	0.11949	0.029014	-0.011026	0.10425	-0.030372	0.0005768	0.061671	0.18174	0.075266	0.13245	0.089367	0.094351	0.012217	0.036722	0.020002	0.10503	0.082678	0.061591	0.13148	0.079081	0.011742	0.0026358	0.064321	-0.03384	0.032762	0.051116	0.078096	0.025368	0.096421	0.10284	0.094855	0.0035406	0.06945	0.033611	-0.029445	-0.069322
0.20496	0.22518	0.30131	0.28383	0.1573	0.1774	0.16917	0.14024	0.14149	0.16385	0.1894	0.10065	-0.034449	0.012147	0.05163	0.025637	0.017366	0.072742	0.0039112	-0.019404	-0.015618	0.10282	0.087567	0.11946	0.08367	0.081764	0.024663	0.12419	0.1141	0.22982	0.19473	0.14513	0.11027	0.0075099	-0.046565	0.003772	0.01825	-0.070057	0.035418	0.053148	0.05426	0.048247	0.10941	0.1308	0.11054	0.0090319	0.054449	0.017014	-0.03769	-0.066958
0.2444	0.30708	0.33617	0.33986	0.26968	0.26624	0.20443	0.23419	0.21975	0.32382	0.3615	0.27501	0.10793	0.11024	0.0056278	-0.026462	0.020603	0.03755	0.010076	0.047727	-0.0033268	0.073809	0.077086	0.10349	-0.0059311	0.040051	-0.017688	0.088003	0.077347	0.24351	0.21613	0.17668	0.14207	0.064452	0.0015844	0.031608	0.017251	-0.060861	0.014803	0.01764	-0.031352	0.014741	0.12993	0.10034	0.091333	0.069995	0.096909	0.067088	0.04989	0.053917
0.33449	0.39848	0.3586	0.3639	0.2941	0.31237	0.2538	0.30558	0.31468	0.40525	0.3631	0.21657	0.02431	-0.029867	-0.13416	-0.14213	-0.071441	0.019293	0.071837	0.11853	0.10576	0.15998	0.14804	0.1233	0.0029765	0.0027742	0.011918	0.068106	0.059545	0.20348	0.17625	0.13377	0.10704	0.041408	-0.027958	-0.035863	-0.057703	-0.064628	0.01024	0.097878	0.13846	0.16127	0.23124	0.10753	0.059852	0.0043429	0.050738	0.024358	0.13228	0.15257
0.34123	0.39788	0.31811	0.32998	0.36151	0.27881	0.23097	0.26316	0.23922	0.23243	0.29767	0.17706	0.04382	-0.053065	-0.18468	-0.19058	-0.13872	-0.018289	0.097336	0.21941	0.14121	0.1475	0.1516	0.12658	0.03216	0.058234	0.099701	0.11076	0.081942	0.16464	0.1535	0.09859	0.0432	0.013683	-0.048834	-0.044967	-0.12185	-0.12747	-0.10214	-0.016155	0.0080861	0.037825	0.12544	0.066225	0.042751	0.020546	0.098752	0.13989	0.17836	0.16214
0.24303	0.31979	0.28568	0.2747	0.27974	0.23968	0.18419	0.18848	0.21208	0.2162	0.22009	0.13519	0.073293	0.012604	-0.10457	-0.054069	-0.0046313	0.061082	0.1168	0.27412	0.14135	0.14458	0.12567	0.078822	-0.065486	0.013232	-0.021084	0.016867	0.024346	0.14971	0.11092	0.15901	0.10037	0.085486	0.0064106	0.016113	-0.081981	-0.047422	0.0049302	0.10168	0.085812	0.0811	0.10071	-0.010976	-0.069476	-0.040264	0.021635	0.025565	0.1143	0.1691
0.1374	0.22263	0.15071	0.1364	0.17321	0.13891	0.062966	0.11257	0.13545	0.15924	0.17017	0.16441	0.10453	0.014828	-0.12211	-0.095151	-0.041705	0.035451	0.055226	0.22979	0.14593	0.08127	0.053648	0.076447	-0.084794	0.046067	0.037755	-0.026164	-0.035725	0.050202	-0.0015319	0.074438	0.12609	0.17559	0.14582	0.097507	0.013469	0.07113	0.076624	0.11709	0.13069	0.10642	0.11878	-0.030632	-0.050928	-0.068962	-0.03876	-0.043745	0.084046	0.1612
0.14679	0.22926	0.14723	0.11008	0.11422	0.060504	0.002082	0.049063	0.099057	0.063422	0.0612	0.042633	-0.034734	-0.080056	-0.12992	-0.081975	-0.064324	0.076164	0.035936	0.19467	0.1365	0.083989	0.041486	0.051616	-0.081663	0.034785	0.053091	-0.040821	-0.033007	0.012199	-0.023425	0.036584	0.096157	0.20852	0.21345	0.14357	0.071007	0.12282	0.08269	0.11094	0.14804	0.088736	0.096855	-0.055271	-0.095438	-0.1347	-0.085192	-0.10097	0.026983	0.10062
0.0061362	0.12255	0.062708	0.0034688	0.053419	-0.035041	-0.13352	-0.098225	-0.050441	-0.079586	0.0055127	0.076179	0.076839	0.037308	-0.078905	-0.043508	-0.014782	0.066936	-0.011526	0.19552	0.084776	0.015865	-0.033809	0.011237	-0.08873	0.062093	-0.019057	-0.099925	-0.071406	-0.062131	-0.025004	0.050727	0.11765	0.16595	0.18366	0.094098	0.0074238	0.029169	0.057598	0.040816	0.03065	-0.017608	-0.047008	-0.14918	-0.15232	-0.14917	-0.10856	-0.10132	-0.024395	0.052449
[truncated: 190 more columns]
