# Supplementary material for: Auditory cortical activity elicited by infrared laser irradiation from the outer ear in Mongolian gerbils
Source: PLoS One. 2020 Oct 15;15(10):e0240227. doi: 10.1371/journal.pone.0240227 (PMC7561108; doi:10.1371/journal.pone.0240227)
Supplement: S1 File — (ZIP) [file pone.0240227.s001.zip › Submission2020-06-04/Data set for Figure 3A/Laser/Laser_-0.5 s.csv]

-0.091035	-0.075858	-0.097473	-0.06792	-0.051065	-0.014246	-0.032488	-0.00044009	-0.01542	-0.016491	-0.033428	-0.051407	-0.096266	-0.091201	-0.12499	-0.080124	-0.017651	0.018	0.042063	0.037531	-0.021311	-0.057541	-0.034468	-0.10099	-0.081868	-0.088745	-0.091521	-0.076596	-0.041668	-0.027846	0.00061715	0.027348	0.013964	-0.011959	-0.038056	-0.014293	0.0069509	-0.021424	-0.044335	0.0041006	-0.021856	-0.074554	-0.014958	0.020431	-0.019845	-0.016031	-0.007968	-0.031191	-0.008255	0.0010883
-0.089272	-0.096733	-0.091393	-0.074096	-0.053793	0.0022797	0.014921	0.015353	0.017343	0.0069176	-0.016358	-0.030449	-0.060262	-0.071004	-0.10001	-0.062312	-0.027131	-0.0063791	-0.0063411	0.0072141	-0.050124	-0.081078	-0.056895	-0.073239	-0.067099	-0.062004	-0.069841	-0.059889	-0.044502	-0.032003	-0.023899	-0.0087497	-0.007407	-0.0053892	-0.033706	-0.0026195	0.031175	-0.0055617	-0.045376	0.020309	-0.012645	-0.067629	0.0019206	0.03725	0.0022337	0.024199	0.025627	-0.011467	-0.01362	-0.011627
-0.072064	-0.081228	-0.087428	-0.071272	-0.062397	-0.014196	-0.0046914	0.013581	0.01497	0.020688	0.0037332	-0.018749	-0.043285	-0.05524	-0.072527	-0.043611	0.0031008	0.011964	0.022869	0.016593	-0.033592	-0.059857	-0.039696	-0.075014	-0.066958	-0.058658	-0.075146	-0.070664	-0.049204	-0.039359	-0.038372	-0.015062	-0.027082	-0.024422	-0.037043	-0.0033722	0.023997	0.022664	-0.013667	0.034135	0.002644	-0.037541	0.0074195	0.045185	0.0057557	0.023545	0.029019	0.00095478	-0.018724	-0.015347
0.00087051	-0.0085609	-0.032875	-0.036643	-0.040069	-0.016094	-0.014973	0.019528	0.018176	0.038087	0.011516	0.012708	-0.029861	-0.030357	-0.041	-0.0093548	0.0049298	0.014473	0.016356	0.0055106	-0.030941	-0.048217	-0.01681	-0.038748	-0.024681	-0.02113	-0.047931	-0.022679	-0.020021	-0.013124	-0.011321	0.0015617	-0.031227	-0.026214	-0.035575	-0.00068746	0.034996	0.037185	0.016927	0.04571	0.0024999	-0.029022	0.0075802	0.034842	-0.019214	0.01616	0.012718	-0.017784	-0.035269	-0.015061
-0.0068509	-0.014813	-0.028378	-0.059146	-0.055469	-0.014199	-0.0076848	0.028407	0.045787	0.053413	0.01488	0.023105	-0.01133	-0.011761	-0.0067656	0.016576	0.022274	0.0079276	-0.0068184	-0.0014105	-0.025733	-0.045486	-0.021211	-0.0040827	-0.013982	0.011464	-0.01319	0.017178	0.010647	0.013914	-0.010241	0.0089808	-0.02116	-0.026157	-0.013119	0.02877	0.052067	0.082968	0.068963	0.070703	0.025063	0.010728	0.036133	0.046147	-0.0041927	0.019595	0.0073012	-0.040841	-0.049218	-0.011886
0.030292	-0.012488	-0.019593	-0.047994	-0.064437	-0.044605	-0.0096805	-0.0049123	0.0038904	0.026435	0.017004	0.006782	-0.010756	-0.0016467	0.0012773	0.016262	0.026864	0.022002	-0.0014247	-0.0010391	-0.020126	-0.028616	-0.023026	0.002815	-0.017835	-0.0022138	-0.032625	-0.0060493	-0.018378	0.013197	-0.024971	-8.464e-05	-0.032442	-0.030852	-0.027578	0.027729	0.041189	0.061726	0.044162	0.037459	-0.01664	-0.041712	-0.0073979	0.0074892	-0.019891	0.01476	0.024701	-0.012966	-0.023046	0.028656
0.05183	0.025519	0.0028351	-0.014567	-0.035776	-0.067	-0.046391	-0.03386	-0.059285	-0.022645	-0.0022687	-0.030102	-0.030625	0.0098744	0.027815	0.028674	0.056443	0.042405	0.024226	0.0055013	0.0039693	-0.0059979	-0.010545	-0.009889	-0.011477	0.015661	0.0063212	0.050223	0.040016	0.064677	0.012073	0.0094142	-0.047259	-0.042155	-0.03911	0.0086854	0.039396	0.078265	0.073759	0.012218	-0.013108	-0.043035	-0.032227	-0.027179	-0.038961	-0.045923	-0.017825	-0.02883	-0.024503	0.03737
0.041854	0.029217	0.013995	-0.0048836	-0.016955	-0.028548	-0.013247	-0.035204	-0.053748	-0.035915	-0.029091	-0.043036	-0.017465	0.029786	0.047822	0.046568	0.057616	0.051917	0.016897	0.014203	0.012281	0.0045664	-0.011154	0.0091551	-0.00025189	0.020755	0.0205	0.061976	0.045854	0.067454	0.038535	0.026762	-0.0051007	0.008197	-0.0057524	0.015548	0.038774	0.040571	0.033189	-0.0095978	-0.030727	-0.045403	-0.024445	-0.035398	-0.03353	-0.02578	-0.031348	-0.048831	-0.016206	0.035304
0.056048	0.016903	0.024268	0.010828	-0.0028468	-0.032389	-0.014047	-0.070319	-0.079149	-0.073096	-0.052471	-0.086643	-0.028774	-0.003137	0.024767	0.0237	0.055731	0.035922	0.012707	0.016034	-0.00058135	-0.0076198	-0.026899	-0.01525	-0.035176	-0.0087545	0.00029557	0.035454	0.033072	0.04906	0.027387	0.0070647	-0.00836	0.010493	-0.0013778	0.017964	0.051112	0.032923	0.0030442	-0.036816	-0.056655	-0.082805	-0.069766	-0.07577	-0.051022	-0.034687	-0.022383	-0.017193	0.010475	0.047496
0.017387	0.0089742	0.025432	0.031611	0.046501	-0.0027357	0.00010837	-0.095958	-0.1194	-0.13693	-0.09683	-0.12172	-0.024823	0.010831	0.033142	0.028927	0.051497	0.03494	0.010298	0.0095751	-0.0017462	0.0027647	-0.024828	-0.030864	-0.040265	-0.034544	-0.037122	-0.0044512	0.012853	0.012308	0.013229	-0.018033	-0.010781	0.0042216	0.0061327	0.010483	0.056324	-0.00064188	-0.032349	-0.066865	-0.074109	-0.094341	-0.1006	-0.089127	-0.056967	-0.053176	-0.029862	0.01145	0.032564	0.056875
-0.034902	0.002722	0.014873	0.014417	0.050283	0.050797	0.037881	-0.034827	-0.061079	-0.09411	-0.10129	-0.11725	-0.020928	0.0047094	0.035774	0.033672	0.038444	-0.0031151	-0.0083976	0.001314	-0.0068687	-0.009946	-0.030363	-0.030093	-0.036323	-0.021594	-0.010951	0.022519	0.039255	0.022961	0.02378	-0.015871	-0.016013	-0.010511	0.0039654	-0.0089426	0.03668	0.013355	-0.011774	-0.064973	-0.071299	-0.070748	-0.098394	-0.087652	-0.042737	-0.045317	-0.041601	-0.015789	-0.020991	-0.021426
-0.042058	0.005363	0.012039	0.00074876	0.039586	0.067467	0.028343	-0.023735	-0.029567	-0.062921	-0.071887	-0.054212	0.0070811	0.019419	0.019999	0.026986	0.0027694	-0.0041486	-0.0057764	0.020708	-0.0011914	-0.010247	-0.032586	-0.0388	-0.040304	-0.046975	-0.030344	-0.0039887	0.023986	-0.0054994	0.019926	-0.00073094	-0.0083744	-0.026104	0.0081151	-0.022601	-0.017319	-0.035197	-0.037187	-0.069262	-0.09735	-0.072803	-0.083319	-0.085601	-0.065059	-0.030349	-0.030507	-0.01148	-0.0026777	0.015997
-0.061312	-0.0036051	0.014779	-0.0055338	0.028061	0.037049	-0.0036237	-0.055678	-0.054964	-0.090275	-0.082933	-0.071454	-0.025138	-0.0069497	0.0021832	-0.00055922	-0.039206	-0.052297	-0.053882	-0.043936	-0.047936	-0.034336	-0.045908	-0.055417	-0.050659	-0.049434	-0.037716	-0.0049583	0.030677	0.003224	0.011188	-0.015883	-0.034523	-0.075344	-0.037507	-0.038047	-0.011406	-0.018944	-0.016724	-0.052255	-0.091003	-0.096295	-0.12221	-0.11699	-0.10431	-0.08384	-0.056907	-0.011553	0.0021542	0.034221
-0.13173	-0.076297	-0.044728	-0.024095	-0.014698	0.0088552	-0.008573	-0.026366	-0.05027	-0.06607	-0.044201	-0.017317	-0.010087	0.023106	0.021572	0.02255	-0.032234	-0.02362	-0.050223	-0.042712	-0.054126	-0.050933	-0.068742	-0.065004	-0.049209	-0.039799	-0.015091	0.0092915	0.044703	0.010846	0.023444	0.0026283	-0.013095	-0.060916	-0.012753	-0.032338	-0.026619	-0.021454	-0.016653	-0.05566	-0.094628	-0.099861	-0.12653	-0.10184	-0.074751	-0.055127	-0.028191	0.0084251	0.027411	0.054492
-0.09284	-0.047212	-0.031206	-0.024352	-0.045356	0.0033325	-0.0058518	0.0017691	-0.020105	-0.0060422	0.0099487	0.017981	-0.0038264	0.022094	0.021478	0.0020877	-0.035941	-0.023247	-0.046778	-0.049339	-0.054479	-0.065029	-0.07299	-0.066912	-0.052615	-0.018073	0.023471	0.050995	0.058876	0.03902	0.032113	0.0013062	-0.03887	-0.049923	-0.029974	-0.049327	-0.035519	-0.011256	-0.027418	-0.043054	-0.071403	-0.0759	-0.088509	-0.081534	-0.063392	-0.05634	-0.042494	-0.038121	-0.0063224	0.0086053
-0.087411	-0.056742	-0.048734	-0.046647	-0.053582	-0.01489	-0.025269	-0.021359	-0.034309	-0.021306	0.021718	0.020752	0.0032108	0.042252	0.013621	-0.030668	-0.051306	-0.021429	-0.060848	-0.050479	-0.030277	-0.018153	-0.036954	-0.05843	-0.040596	-0.0079149	0.0044277	0.025041	0.062913	0.056693	0.043364	0.029283	0.012076	-0.012337	-0.015324	-0.032606	-0.01307	0.0045565	0.0015041	0.0078433	-0.0011985	-0.0172	-0.051268	-0.0465	-0.056371	-0.089587	-0.069913	-0.044331	0.0076276	0.050079
-0.073989	-0.064985	-0.040729	-0.050827	-0.067623	-0.016296	-0.018072	-0.032756	-0.034022	-0.027761	0.0085267	0.013279	0.023012	0.049874	0.036158	-0.016656	-0.037805	-0.040379	-0.067943	-0.086917	-0.062744	-0.038285	-0.049346	-0.068781	-0.047888	-0.011031	-0.029109	-0.017873	0.022412	0.04234	0.025489	0.035797	0.054675	0.02288	0.017995	0.0054188	0.03666	0.038793	0.038294	0.051246	0.048355	0.0052513	-0.058389	-0.040225	-0.042715	-0.10187	-0.076211	-0.054413	-0.025711	-0.010028
-0.039293	-0.057711	-0.036865	-0.020862	-0.025325	0.004762	-0.0016767	-0.021619	-0.035215	-0.037806	-0.017929	0.0065387	0.025545	0.020431	-0.0048257	-0.036048	-0.045908	-0.061492	-0.063175	-0.056609	-0.048759	-0.055662	-0.057783	-0.067015	-0.038617	-0.017951	-0.022701	-0.015332	0.017352	0.017527	0.03181	0.047735	0.06041	0.029326	0.02247	-0.013951	0.0047709	0.012662	0.012438	0.023778	0.038596	0.00058233	-0.041233	-0.021975	-0.012266	-0.066894	-0.02361	-0.024485	-0.012778	0.0038824
-0.0033076	0.0061295	0.0044643	-0.043098	-0.020077	0.029221	-0.0081571	-0.049661	-0.022927	-0.052202	-0.051603	-0.032724	0.0096754	0.0055441	-0.0086809	-0.06364	-0.076042	-0.083488	-0.069108	-0.067187	-0.025704	-0.017201	-0.032473	-0.061786	-0.02517	-0.028689	-0.057048	-0.040803	-0.013754	-0.010352	0.012483	0.052574	0.049098	0.029775	0.013595	-0.0010702	0.0064262	0.026166	0.042049	0.060929	0.09409	0.072468	0.047164	0.0265	0.022438	-0.050919	-0.0096239	-0.027199	-0.011324	0.013421
0.025563	0.011416	0.012354	-0.032295	0.024434	0.045478	0.018186	-0.044478	-0.0056278	-0.05506	-0.070559	-0.053449	0.0091655	-0.010049	-0.024724	-0.053719	-0.074865	-0.080103	-0.062089	-0.085738	-0.049986	-0.031931	-0.048799	-0.066503	-0.013947	-0.027412	-0.035194	-0.049894	-0.029507	-0.020949	-0.00040668	0.029718	0.048318	0.013697	0.00492	0.014287	0.0064077	0.015411	0.046347	0.05532	0.049791	0.036611	0.031011	0.018045	0.001716	-0.050933	-0.0067321	-0.02956	-0.020842	0.032779
0.029758	0.029748	0.050553	0.038509	0.060268	0.053884	0.010858	-0.063308	-0.049338	-0.073072	-0.073871	-0.05631	-0.014311	-0.029547	-0.031119	-0.057927	-0.079059	-0.059559	-0.052704	-0.073851	-0.031189	-0.013476	-0.031401	-0.019958	0.019625	-0.012126	-0.00091801	-0.014211	-0.028141	-0.032669	0.0051905	-0.00028877	-0.0015703	-0.0062815	-0.0035794	-0.0027722	-0.0037283	0.0013253	0.0056922	0.011668	0.0067443	-0.001613	-0.0011039	-0.0078068	-0.018525	-0.041369	-0.0071193	-0.020117	-0.024538	0.030107
0.016013	0.055003	0.041678	0.037813	0.058956	0.056341	-0.0079888	-0.05431	-0.051409	-0.060689	-0.077337	-0.068899	-0.059527	-0.0904	-0.084337	-0.10392	-0.12024	-0.07172	-0.052671	-0.063151	-0.016197	0.0043791	-0.020908	-0.013557	0.009689	-0.032328	0.001855	-0.014996	-0.02646	-0.041976	0.0049404	-0.026886	-0.0057979	0.0023938	-0.010482	-0.001708	-0.008868	0.0012513	-0.013516	-0.0054773	-0.013567	0.0034806	-0.0087451	-0.0012892	0.0060114	-0.0023748	0.0040893	0.011937	0.019556	0.068462
0.033582	0.075068	0.053255	0.014006	0.018625	0.026672	-0.012365	-0.029933	-0.025821	-0.014407	-0.022237	-0.031426	-0.05069	-0.038717	-0.036368	-0.040709	-0.062639	-0.017546	-0.011604	-0.037599	-0.0020605	0.0038279	-0.03445	-0.0507	-0.043492	-0.089154	-0.025967	-0.019602	-0.018103	-0.02391	0.012788	-0.024466	0.0049262	0.025115	0.030301	0.031831	-0.0024766	-0.01115	-0.02545	-0.030681	-0.02875	0.0026737	-0.0015689	0.016443	0.018399	-0.0050827	0.0065199	0.0050364	-0.0057746	0.029454
0.024223	0.022971	0.020306	0.021563	0.036289	0.04016	0.060392	0.043653	0.0005788	0.0103	-0.00018127	-0.041391	-0.073204	-0.055303	-0.059513	-0.038445	-0.051796	-0.0053308	0.015188	-0.022612	0.0032069	0.018039	-0.020982	-0.031438	-0.006019	-0.048742	0.0035535	0.014694	0.011439	-0.013744	0.011967	-0.02653	0.010284	0.026075	0.031216	0.027647	-0.0094951	-0.018627	-0.034674	-0.053333	-0.053988	-0.016638	-0.034058	-0.014983	-0.0023434	-0.038257	-0.064273	-0.079182	-0.10297	-0.077634
-0.01017	0.0016034	-0.0075303	0.021842	-0.016032	-0.013765	0.0043979	0.013558	-0.044785	-0.010005	0.016831	-0.011995	-0.056063	-0.028195	-0.027983	-0.010242	-0.016875	0.018885	0.043356	0.027824	0.042529	0.03825	-0.0030617	-0.026476	-0.01817	-0.053705	-0.020176	0.038342	0.065507	0.045561	0.058526	0.046835	0.049836	0.03963	0.049925	0.031823	0.0039852	-0.0048611	-0.0060023	-0.05381	-0.046869	-0.021984	-0.040125	-0.029338	-0.00045456	-0.029475	-0.066217	-0.07192	-0.12417	-0.11276
0.0029904	-0.0057967	-0.030767	-0.014408	-0.035046	-0.052992	-0.030444	-0.010228	-0.054218	-0.035414	0.0085888	0.011866	-0.010118	0.0098837	0.022458	0.045398	0.017934	0.041867	0.070966	0.036843	0.019876	0.0011669	-0.057555	-0.089379	-0.055223	-0.093204	-0.056469	-0.018747	0.011309	-0.0091631	-0.0032414	0.019356	0.074107	0.060973	0.07746	0.080925	0.027725	0.019877	0.033769	-0.0089084	0.00058944	0.021724	0.00065166	-0.0024311	0.030614	-0.00032289	-0.024304	-0.040296	-0.099388	-0.12693
-0.038228	-0.070105	-0.076084	-0.034391	-0.057035	-0.081938	-0.00022782	0.039858	0.0025865	-0.0022356	0.058512	0.036197	0.0034076	0.041035	0.052812	0.069533	0.039927	0.049677	0.045372	0.02072	-0.0089307	-0.0064206	-0.06808	-0.064378	-0.012148	-0.038678	-0.032912	0.035829	0.044479	0.014061	0.0073059	0.039472	0.046013	0.045652	0.074419	0.08439	0.022518	0.01071	0.0056398	-0.038515	-0.044973	0.0056176	0.017817	-0.0035986	0.026378	0.023032	-0.018249	-0.030588	-0.077875	-0.11222
-0.057439	-0.098205	-0.116	-0.049215	-0.045649	-0.076905	0.024383	0.082262	0.021456	0.0061933	0.067845	0.042953	0.0034397	0.033484	0.057726	0.04977	0.031158	0.052958	0.056394	0.024932	0.0036211	0.020988	-0.026358	-0.023156	0.040643	0.027496	0.0014307	0.048263	0.043157	0.0038485	0.00078663	0.035523	0.023542	0.032053	0.041351	0.041894	0.0063684	0.011317	0.0056983	-0.015356	-0.021655	0.0060054	0.019928	0.005122	0.029428	0.035807	-0.036465	-0.027231	-0.077284	-0.091677
-0.048367	-0.046335	-0.084574	-0.015223	-0.03688	-0.069077	-0.013834	0.056869	0.0020823	0.011212	0.081976	0.063262	0.03546	0.04947	0.078401	0.055442	0.038733	0.041878	0.025045	-0.018649	-0.050185	-0.043166	-0.082466	-0.086006	-0.013756	-0.0026161	0.0037299	0.046965	0.060182	0.042145	0.020761	0.01884	-0.0066445	-0.0018933	-0.018141	-0.022989	-0.048562	-0.044574	-0.045656	-0.045516	-0.049761	-0.034236	-0.019752	-0.024768	-0.010409	0.025025	0.0037003	0.052729	0.015674	0.0014758
-0.077818	-0.073247	-0.085662	-0.047263	-0.024745	-0.022313	0.01946	0.065445	0.038909	0.021838	0.06016	0.057762	0.043724	0.052234	0.091176	0.05045	0.025565	0.026973	0.0065893	-0.039195	-0.040944	-0.015841	-0.064681	-0.082814	-0.028607	-0.043409	-0.047569	-0.013921	-0.0047678	-0.0060275	0.0017414	-0.0014626	-0.0030249	0.032184	-0.0044162	-0.031098	-0.059276	-0.060223	-0.070548	-0.062233	-0.042909	-0.023853	-0.0081697	-0.023272	0.0028939	0.029373	0.0084991	0.037734	0.040281	0.035715
-0.055071	-0.041977	-0.052005	-0.045437	0.0024389	0.035194	0.069641	0.10565	0.08986	0.025679	0.013556	-0.011973	-0.028438	-0.033864	0.034409	0.010387	0.017057	0.013681	0.006094	-0.050547	-0.043204	-0.032084	-0.053097	-0.070292	-0.023123	-0.034561	-0.043696	0.00092784	0.030933	0.020998	0.030713	0.019891	-0.025179	-0.013893	-0.04863	-0.087868	-0.090766	-0.09682	-0.10305	-0.091938	-0.062958	-0.045714	-0.0074988	-0.020754	-0.0057981	-0.0024735	-0.062893	-0.025874	-0.0055136	0.017597
-0.081362	-0.058245	-0.05314	-0.024257	0.016515	0.065128	0.080309	0.076089	0.030199	-0.0048981	-0.040209	-0.054655	-0.022911	-0.041913	0.012923	0.012781	0.037372	0.032305	0.050228	0.019622	0.011974	-0.00231	-0.033329	-0.079275	-0.063921	-0.071067	-0.082773	-0.065747	-0.023613	-0.012488	0.0011907	-0.0049179	-0.034618	-0.022229	-0.091839	-0.11208	-0.078181	-0.069543	-0.058919	-0.0095055	0.011029	-0.030974	0.0019455	-0.01837	-0.040473	-0.047724	-0.063146	-0.057994	-0.046214	-0.0047514
-0.053653	-0.047867	-0.032823	-0.0088668	0.0073358	0.061986	0.07104	0.030659	-0.0022716	-0.05833	-0.069709	-0.090564	-0.036185	-0.074735	-0.029916	-0.028433	0.015029	0.022338	0.057046	0.039641	0.023008	0.010614	-0.031922	-0.092404	-0.065499	-0.093578	-0.12454	-0.10502	-0.05564	-0.03451	-0.013398	-0.019023	-0.019113	-0.016959	-0.065918	-0.055436	-0.024963	-0.041977	-0.02754	-0.00084537	-0.011964	-0.031743	-0.015223	-0.056018	-0.079007	-0.068323	-0.074096	-0.062852	-0.021726	0.0091387
-0.037721	-0.045208	-0.034741	-0.042175	-0.010851	0.047898	0.062474	0.027567	0.035812	-0.026201	-0.048158	-0.062002	0.0087243	-0.043574	0.0048861	-0.012312	0.039475	0.029989	0.078424	0.060108	0.051272	0.034572	-0.010662	-0.060979	-0.062629	-0.10004	-0.14638	-0.11342	-0.079141	-0.041846	0.014694	0.008756	-0.0096462	-0.0043234	-0.043127	-0.047822	-0.00036761	0.0155	0.013522	0.034556	0.026133	0.010275	0.0075811	-0.013493	-0.026007	-0.025453	-0.056991	-0.057031	-0.022582	-0.0032867
-0.018444	-0.041943	-0.053671	-0.050828	-0.048403	-0.0059321	0.032084	0.044211	0.051603	0.016361	-0.025807	-0.047869	-0.025461	-0.093636	-0.074196	-0.050304	-0.00077326	0.01076	0.076951	0.074767	0.032687	0.018106	0.0071471	-0.027893	-0.0038958	-0.010936	-0.06703	-0.059766	-0.04936	-0.058109	-0.015794	0.0038669	-0.045177	-0.025982	-0.021031	-0.02459	0.0068029	0.057884	0.03539	0.085699	0.068519	0.048966	0.0053426	0.0031851	-0.051175	-0.038556	-0.074578	-0.024412	-0.0072859	0.0038798
-0.030657	-0.069807	-0.084866	-0.070888	-0.084714	-0.033618	0.019231	0.043835	0.066717	0.066603	0.056183	0.063032	0.06279	-0.016607	-0.045591	-0.052863	-0.027754	-0.019922	0.055151	0.071927	0.026353	0.021087	0.0046207	-0.056048	-0.050782	-0.06391	-0.12773	-0.10417	-0.10019	-0.073234	-0.012566	0.021216	-0.026295	0.022533	-0.017175	-0.0048924	-0.0033744	0.04117	0.0023052	0.077949	0.042352	0.040377	0.0077532	0.018643	-0.033077	-0.017757	-0.031446	0.0033039	0.0087856	0.005984
-0.026827	-0.052888	-0.056567	-0.060345	-0.037381	-0.015309	0.021265	-0.013093	0.030122	0.018341	0.014134	0.041305	0.069244	-0.0022691	-0.036115	-0.039049	-0.03525	-0.050678	0.024345	0.033887	-0.0098396	-0.022519	-0.023507	-0.1022	-0.11662	-0.12347	-0.16425	-0.11992	-0.093531	-0.053213	-0.00064632	0.023084	-0.027019	0.016845	-0.0077411	-0.0031163	-0.027855	0.0089761	-0.031677	-0.0028574	-0.016838	0.01367	-0.0031663	0.0021273	-0.0042938	-0.015734	-0.053793	-0.024687	-0.0034536	-0.009839
-0.065274	-0.05841	-0.045259	-0.029827	-0.0021503	0.029759	0.056936	0.033784	0.056251	0.043439	0.012288	0.035323	0.019309	-0.017995	-0.051787	-0.062664	-0.073155	-0.091941	-0.046073	-0.024778	-0.050899	-0.073844	-0.056719	-0.10234	-0.12091	-0.10618	-0.12306	-0.10663	-0.069535	-0.021097	0.0090839	0.052353	0.027528	0.049508	-0.0095202	0.0020485	-0.053365	0.018818	-0.015792	0.026498	0.015505	0.046709	0.0084107	0.01664	0.017382	-0.022416	-0.032653	-0.0036558	0.019449	-0.0038604
-0.10441	-0.079063	-0.053354	0.013288	0.015823	0.0555	0.074837	0.054863	0.0096039	0.0056494	-0.027768	-0.020827	-0.075824	-0.091094	-0.12846	-0.12151	-0.12375	-0.10983	-0.068389	-0.021443	-0.039695	-0.058206	-0.033908	-0.10337	-0.12507	-0.13386	-0.13386	-0.14061	-0.073003	-0.050465	-0.031323	0.033167	0.015953	0.024506	-0.0044013	0.036609	-0.05194	2.6002e-05	-0.029981	-0.010616	-0.017917	0.0064116	-0.010211	0.0088915	0.024077	-0.042514	-0.035258	0.0018318	0.019332	0.0044083
-0.13624	-0.0949	-0.027304	0.046096	0.049904	0.081834	0.099133	0.013193	-0.052539	-0.055893	-0.028294	-0.02872	-0.01891	-0.033441	-0.058265	-0.082495	-0.089235	-0.11613	-0.071285	-0.037262	-0.036657	-0.04988	-0.049012	-0.14099	-0.16553	-0.20865	-0.20623	-0.18142	-0.079684	-0.041403	-0.012214	0.034788	0.024585	-0.00032776	-0.060377	-0.00018646	-0.05819	-0.037021	-0.049319	-0.011035	-0.025063	-0.0027277	0.012223	0.014636	0.03177	-0.02418	-0.0091295	0.001923	0.031006	-0.0044516
-0.17864	-0.14714	-0.066417	0.011353	0.0098842	0.027426	0.068538	-0.038751	-0.10494	-0.11901	-0.076445	-0.1127	-0.045567	-0.028038	-0.014018	-0.020847	-0.021989	-0.050753	-0.040731	-0.0078207	-0.017174	-0.016239	-0.019213	-0.080342	-0.10857	-0.12661	-0.12435	-0.11513	-0.0077299	0.0080871	-0.023786	0.00046154	-0.010333	-0.054871	-0.084809	0.0013705	-0.04997	-0.022946	-0.0072117	0.010617	-0.02278	0.018717	0.020719	0.0055772	0.041319	0.020118	0.015677	0.019695	0.045827	-0.003885
-0.14548	-0.11586	-0.059042	0.0047323	0.0054445	0.048384	0.073228	0.040481	-0.026994	-0.057793	-0.042713	-0.081809	-0.088294	-0.056254	-0.030873	-0.046544	-0.030131	-0.044443	-0.051118	-0.0089983	0.031454	0.035937	0.05851	0.024364	0.0014054	-0.04599	-0.039976	-0.036165	0.072957	0.088978	0.063997	0.08795	0.067989	0.0016642	-0.056497	0.022251	-0.016798	-0.0054392	0.0026351	0.06598	0.026137	0.03116	0.01741	0.008278	0.0032697	-0.014306	0.010049	0.041386	0.044111	-0.019906
-0.18265	-0.1368	-0.10151	-0.061709	-0.0442	-0.010287	-0.027459	-0.040308	-0.063986	-0.08011	-0.059375	-0.063252	-0.027361	-0.036644	-0.013592	0.0012078	0.016009	-0.022432	-0.0015975	0.032217	0.066782	0.091576	0.10544	0.063072	0.034965	-0.036224	-0.050814	-0.020436	0.060375	0.077521	0.073964	0.077653	0.0078299	-0.016742	-0.079672	-0.018844	-0.026459	-0.027152	-0.044929	0.023703	-0.02787	-0.018495	-0.015504	-0.034329	-0.04832	-0.034098	-0.0411	0.0018677	0.016568	-0.031
-0.14469	-0.11686	-0.085819	-0.10617	-0.062101	-0.061699	-0.08621	-0.11819	-0.089011	-0.1263	-0.095646	-0.059709	0.0022909	-0.00075891	0.013042	0.022103	0.026875	-0.024664	-0.015349	0.046935	0.086318	0.10145	0.11354	0.07444	0.061991	0.031899	-0.007197	0.031466	0.10273	0.092359	0.062755	0.07562	0.035878	0.021133	-0.037453	0.005692	9.1541e-05	-0.013923	-0.028658	0.051459	-0.0048505	0.037683	0.030577	-0.01547	-0.050651	-0.029922	-0.057757	-0.024245	0.002792	-0.049051
-0.051057	-0.053782	-0.071797	-0.10108	-0.097444	-0.089934	-0.11053	-0.080781	-0.036877	-0.063167	-0.075401	-0.048241	-0.016818	-0.0098168	0.0051357	0.023892	0.050518	0.0071468	-0.0062321	0.061778	0.10571	0.095967	0.11918	0.10275	0.069511	0.049931	0.028808	0.042548	0.086069	0.088285	0.042197	0.039354	0.0011591	0.012971	-0.074608	-0.023029	-0.054824	-0.068967	-0.10522	-0.023475	-0.081233	-0.0079319	0.014308	-0.014325	-0.021633	-0.0030259	-0.048708	-0.032247	-0.011318	-0.052386
-0.080061	-0.051035	-0.059215	-0.041239	-0.040194	-0.022938	-0.060575	-0.018598	-0.011304	-0.03539	-0.075593	-0.056227	-0.051894	-0.029405	-0.033768	-0.0017144	0.043393	-0.011772	-0.016486	0.038286	0.090333	0.056444	0.089046	0.080375	0.066283	0.030865	0.009368	0.017055	0.0299	0.026693	0.019685	0.042271	0.018235	0.040663	-0.037616	-0.031446	-0.060977	-0.085167	-0.14933	-0.080958	-0.098055	-0.048009	-0.023955	-0.021888	-0.026129	-0.025768	-0.037619	-0.0059643	0.030528	0.023502
-0.099382	-0.061785	-0.068741	-0.04645	-0.081193	-0.092074	-0.13258	-0.085602	-0.090576	-0.081346	-0.10514	-0.094303	-0.070152	-0.038602	-0.025939	-0.0093596	0.059519	0.028583	0.033637	0.057799	0.10978	0.068471	0.051289	0.038623	0.020739	-0.0011428	-0.035312	-0.05285	-0.059466	-0.050741	-0.048454	-0.028964	-0.0023369	0.027161	-0.015305	-0.017986	-0.061094	-0.10703	-0.16298	-0.13285	-0.16011	-0.057112	-0.041588	-0.0032222	-0.0079994	0.023697	-0.033329	0.00027997	0.017726	0.045415
-0.028477	-0.020502	-0.013444	0.024972	-0.0088193	-0.0012752	-0.015157	-0.012107	-0.031915	-0.025189	-0.087055	-0.085057	-0.035733	-0.017896	-0.017962	-0.022606	0.053252	0.016272	0.04033	0.03813	0.10657	0.039823	0.0024763	-0.024925	-0.033266	-0.032071	-0.052586	-0.049325	-0.014511	-0.025017	-0.053091	-0.047425	-0.018625	-0.030445	-0.026184	-0.038479	-0.055322	-0.094754	-0.11665	-0.09763	-0.071108	0.0021876	0.048696	0.074649	0.059941	0.045117	-0.013233	-0.040649	-0.037814	0.015128
-0.090217	-0.058505	-0.044159	0.052176	0.026283	0.048909	0.016874	0.018903	-0.0010049	0.0045234	-0.061489	-0.057661	0.0024102	-0.016331	-0.0073768	-0.017932	0.049044	-0.0061124	0.036028	0.0016263	0.071351	0.013217	-0.00011564	-0.020592	-0.046355	-0.03844	-0.054614	-0.088153	-0.075919	-0.05937	-0.089489	-0.094849	-0.065744	-0.086753	-0.095747	-0.1002	-0.07001	-0.096516	-0.10226	-0.078298	-0.06998	-0.039602	0.012839	0.033301	0.018563	0.053242	-0.0099725	-0.059878	-0.063363	-0.0029792
-0.17237	-0.13391	-0.11526	0.039866	0.054007	0.065532	0.042826	0.053014	0.016	0.0072288	-0.060671	-0.057548	-0.022075	-0.065384	-0.052962	-0.041702	0.023724	0.0128	0.068622	0.0090668	0.062476	-0.0050596	-0.040369	-0.069391	-0.069973	-0.065691	-0.059584	-0.093024	-0.089322	-0.074576	-0.049781	-0.046612	0.0086778	-0.0061509	-0.0068208	-0.055567	-0.017613	-0.054131	-0.047313	-0.023418	0.0040331	-0.0014942	0.022385	0.027935	-0.030555	-0.022046	-0.054034	-0.075364	-0.071068	0.045853
-0.15634	-0.090793	-0.08892	0.03595	0.069882	0.062007	0.011123	0.021664	0.025715	0.039587	-0.018712	0.0041665	0.042616	-0.056216	-0.057788	-0.043572	-0.0001793	-0.023335	0.042086	-0.013148	0.029439	-0.038011	-0.069889	-0.093912	-0.11818	-0.10139	-0.074414	-0.068953	-0.052779	-0.019662	-0.0087643	-0.024013	0.0028664	-0.041625	-0.02653	-0.083333	-0.046029	-0.087487	-0.044624	-0.037195	0.0023908	-0.0015774	0.016972	0.0025608	-0.071216	-0.04909	-0.083729	-0.067089	-0.065935	0.034423
-0.020897	0.014252	-0.00075344	0.098389	0.13835	0.1315	0.093808	0.058998	0.08584	0.076467	0.021449	0.057086	0.12224	0.00041314	-0.0044889	0.014446	0.022221	-0.019972	0.033937	-0.01989	-0.017045	-0.082575	-0.060468	-0.085538	-0.1121	-0.073618	-0.045542	-0.049037	-0.039522	-0.027013	-0.017092	-0.02193	-0.039804	-0.10619	-0.080655	-0.13713	-0.12168	-0.14258	-0.089157	-0.074418	-0.032613	-0.042849	0.016116	-0.015744	-0.061491	-0.057137	-0.068591	-0.073291	-0.031648	0.058779
-0.0959	-0.02674	-0.04391	0.077996	0.13801	0.11451	0.062038	0.070281	0.044888	0.024681	0.029791	0.062825	0.074028	0.01376	0.015324	0.0010586	-0.004907	-0.011468	0.0060116	-0.029566	-0.02807	-0.073054	-0.05626	-0.062929	-0.08822	-0.027233	-0.017719	-0.019156	-0.029529	-0.010022	-0.016595	0.01612	0.0065265	-0.029594	-0.031964	-0.056384	-0.052233	-0.090289	-0.068629	-0.066919	-0.066328	-0.083157	-0.062992	-0.064057	-0.093328	-0.086754	-0.094771	-0.044506	-0.013195	0.084899
-0.063426	-0.0027817	-0.032594	0.03413	0.096536	0.096337	0.067884	0.077308	0.030419	0.0070327	0.018547	0.0098356	0.015973	0.018913	0.015065	0.017482	0.040794	0.057881	0.063052	0.053127	0.026646	-0.04843	-0.063359	-0.053957	-0.11008	-0.10662	-0.072182	-0.016826	-0.038362	-0.0038706	0.017959	0.049409	0.0031944	-0.022229	-0.010646	-0.023382	-0.061193	-0.12133	-0.11331	-0.10794	-0.094505	-0.086505	-0.047751	-0.018552	-0.050162	-0.095556	-0.075449	0.030619	0.069739	0.18741
0.044126	0.15743	0.096481	0.085384	0.14572	0.13499	0.023039	0.022347	-0.001641	-0.05382	-0.012559	0.0014582	0.04657	0.038008	0.035663	0.028782	0.059754	0.027693	0.054329	0.060817	0.012285	-0.035887	-0.024991	-0.010558	-0.04722	-0.040519	-0.03714	0.03339	0.0073112	0.017335	-0.0057571	0.01097	-0.076096	-0.10797	-0.040587	-0.0042305	-0.023944	-0.080388	-0.081472	-0.13307	-0.13153	-0.10904	-0.048263	-0.0078812	-0.013383	-0.042764	-0.027345	0.064345	0.10645	0.15165
0.098632	0.15832	0.11579	0.095131	0.12431	0.12334	0.011033	0.009688	-0.033743	-0.10823	-0.084366	-0.031335	-0.019745	-0.025956	0.0091584	-0.0063675	0.036729	0.036404	0.087837	0.086068	0.026837	-0.03752	-0.031085	-0.032659	-0.075625	-0.062071	-0.062053	-0.029763	-0.055941	-0.044781	-0.020955	-0.013832	-0.06449	-0.051758	0.0062917	0.039446	0.034425	-0.011713	-0.049961	-0.063986	-0.099578	-0.080109	-0.024922	0.022446	-0.0022671	-0.023396	0.0013257	0.040085	0.066592	0.098823
0.018682	0.049637	-0.010224	-0.02623	0.0050159	0.0098849	-0.11036	-0.063955	-0.10065	-0.20774	-0.16026	-0.098638	-0.082812	-0.091133	-0.037881	-0.063468	-0.007737	-0.027316	0.036248	0.047059	-0.009249	-0.047995	-0.050623	-0.056489	-0.081002	-0.058333	-0.049284	-0.0074726	-0.044428	-0.03305	-0.010641	-0.0063434	-0.040006	0.029869	0.078918	0.071741	0.064438	0.026914	-0.027743	-0.059866	-0.052002	-0.029639	-0.024184	0.016479	-0.0093411	-0.038897	-0.055815	0.015195	0.0053883	0.072648
0.039589	0.065614	0.003285	-0.058328	-0.064467	-0.038467	-0.18442	-0.16543	-0.11921	-0.20858	-0.22933	-0.1469	-0.084611	-0.13646	-0.063917	-0.045659	0.0020546	-0.028321	0.034447	0.051512	0.003443	-0.033589	-0.0627	-0.074291	-0.11754	-0.13731	-0.091072	-0.045357	-0.084981	-0.088681	-0.023864	-0.038339	-0.072313	-0.013663	0.056189	0.05461	-0.0068101	-0.030816	-0.076205	-0.11033	-0.1143	-0.036307	-0.0126	0.0041979	-0.020281	-0.016213	-0.02112	0.012283	0.051674	0.098187
0.096475	0.095306	0.020166	-0.015217	-0.0032815	-0.012027	-0.14829	-0.066831	-0.0010944	-0.10471	-0.13665	-0.051808	-0.014474	-0.14464	-0.073359	-0.047216	-0.0014545	-0.087051	-0.014139	-0.0065429	-0.03687	-0.074228	-0.074657	-0.082979	-0.088241	-0.073466	-0.026714	0.012142	0.021177	-0.0064901	0.038774	0.039329	-0.0019497	0.039965	0.073334	0.042802	-0.014714	-0.019175	-0.07881	-0.085134	-0.075367	-0.0057273	0.0065182	-0.01143	-0.034199	-0.014734	-0.065744	-0.084926	-0.034695	-0.036069
0.042905	0.009627	-0.032814	-0.083849	-0.086504	-0.067382	-0.11978	-0.026264	0.041137	-0.017691	-0.1081	-0.057967	-0.059232	-0.1356	-0.059847	-0.037331	-0.013063	-0.11028	-0.073146	-0.066968	-0.069291	-0.10548	-0.0875	-0.11535	-0.13635	-0.10087	-0.059487	-0.052225	-0.010865	-0.038733	0.0027945	0.025518	0.017328	0.052168	0.070454	0.059835	-0.0067257	-0.011833	-0.062813	-0.06276	-0.086251	-0.047299	-0.041861	-0.06818	-0.044192	-0.037546	-0.065352	-0.04508	-0.0030624	-0.0056041
-0.065978	-0.023023	-0.054315	-0.097666	-0.051655	-0.015681	-0.092387	-0.012994	0.070007	-0.014592	-0.10556	-0.10517	-0.099258	-0.14848	-0.074699	-0.025628	0.00030218	-0.09236	-0.11131	-0.069851	-0.059383	-0.028634	-0.009743	-0.03327	-0.04916	-0.053653	-0.056663	-0.054191	-0.013144	-0.062962	-0.032233	0.018945	-0.0027173	0.025521	0.033496	0.040356	-0.019173	-0.012848	-0.06993	-0.081805	-0.10415	-0.075336	-0.056497	-0.079589	-0.040181	-0.051732	-0.093998	-0.090535	-0.0046844	0.015014
-0.02214	-0.011084	-0.03826	-0.069535	-0.053267	-0.01914	-0.048162	0.040831	0.11521	0.11504	0.008124	-0.0020812	-0.0092782	-0.043069	-0.038391	0.034872	0.050393	-0.058318	-0.065913	-0.015814	-0.019588	-0.010866	0.0063043	-0.042776	-0.06732	-0.10351	-0.10252	-0.084669	-0.038149	-0.094749	-0.056663	-0.0019204	-0.02869	-0.0034618	0.0090814	0.034311	0.0013692	0.0060528	-0.086672	-0.09356	-0.13212	-0.11707	-0.062561	-0.068988	-0.043821	-0.05297	-0.040579	-0.064362	0.045517	0.043333
0.019701	0.010424	-0.016424	-0.036121	-0.011549	0.027425	0.04857	0.14114	0.17287	0.12431	0.027386	-0.031627	-0.072667	-0.078203	-0.063218	0.021924	0.087694	-0.061571	-0.10436	-0.038883	-0.069264	-0.082204	0.016037	-0.021757	-0.044119	-0.065958	-0.081249	-0.11115	-0.051539	-0.094492	-0.042457	-0.005277	-0.015119	0.0038059	-0.01541	-0.041866	-0.02565	0.00090034	-0.089654	-0.062793	-0.10205	-0.12278	-0.095483	-0.044402	-0.0032704	0.014312	0.027903	0.036596	0.071853	0.041347
-0.034781	-0.04792	-0.045123	-0.056858	-0.10281	-0.06473	-0.044096	-0.0017805	0.052164	0.059849	0.0067583	-0.012199	-0.059753	-0.029459	-0.018776	0.028256	0.075839	-0.013932	-0.10807	-0.036538	-0.061651	-0.068316	-0.020643	-0.017283	-0.063932	-0.083668	-0.13525	-0.13694	-0.12842	-0.17384	-0.13178	-0.068973	-0.072342	-0.043667	-0.018989	-0.031948	-0.016585	0.032917	-0.037747	-0.030388	-0.083047	-0.094175	-0.11488	-0.074966	-0.082307	-0.049347	-0.017528	0.019259	0.066553	0.12473
-0.032567	-0.077299	-0.072019	-0.071927	-0.1086	-0.081642	-0.038026	0.023848	0.081857	0.088867	0.089453	0.07101	-0.012554	-0.0034886	-0.0041725	0.012177	0.061317	0.015735	-0.097705	-0.033092	-0.033162	-0.043332	-0.023272	0.034884	-0.014732	-0.051474	-0.09053	-0.06198	-0.098278	-0.14586	-0.10479	-0.039438	-0.04236	-0.02205	-0.0031378	-0.080662	-0.074886	-0.010865	-0.059356	-0.039451	-0.047759	-0.061382	-0.12384	-0.064287	-0.13042	-0.098094	-0.097326	-0.061168	-0.04576	0.058144
0.089557	0.0055676	0.0065193	0.00054086	-0.086766	-0.048851	0.0050022	0.081366	0.084722	0.17208	0.14479	0.1489	0.067141	0.088267	0.047929	0.031204	0.070837	-0.0030019	-0.098322	-0.026307	-0.015539	-0.055514	-0.045345	0.021557	-0.007863	-0.018338	-0.029013	0.005243	-0.047616	-0.10037	-0.091162	-0.078447	-0.091468	-0.053455	-0.071651	-0.11289	-0.11832	-0.047834	-0.065783	-0.030106	-0.049728	-0.027794	-0.065336	-0.046819	-0.14426	-0.070346	-0.061332	-0.0076247	-0.027122	0.093211
0.024188	-0.026688	0.011842	-0.025275	-0.044693	-0.00050586	0.047836	0.082617	0.082928	0.10621	0.051243	-0.0093507	-0.073182	-0.029023	-0.018275	0.019542	0.11446	0.077139	-0.054954	-0.031203	-0.019561	-0.038673	-0.074706	0.024725	0.0061571	-0.055492	-0.078541	-0.0017016	-0.016711	-0.047808	-0.033797	-0.051961	-0.10713	-0.10282	-0.15327	-0.14229	-0.12714	-0.047142	-0.030837	0.053621	0.021526	0.03676	-0.037203	-0.021578	-0.142	-0.046449	-0.067724	0.010251	-0.041575	0.081239
-0.036343	-0.099609	-0.04345	-0.10224	-0.15866	-0.090252	-0.035059	-0.013479	0.016261	0.10309	0.090915	0.081492	0.031162	0.06938	0.056367	0.023655	0.053588	0.082756	-0.03283	0.016248	0.052787	0.026005	-0.032624	0.054813	0.017519	-0.04799	-0.057668	0.013257	0.010595	-0.015511	-0.039908	-0.011099	-0.075896	-0.052509	-0.1092	-0.056768	-0.076002	-0.030875	-0.019837	0.062335	0.061692	0.089381	0.042915	0.0079706	-0.14514	-0.082761	-0.07882	-0.057448	-0.079452	0.070658
-0.10072	-0.14072	-0.064473	-0.16405	-0.15596	-0.035673	0.01902	0.0022409	0.041183	0.091467	0.037465	0.025714	0.0074971	0.055781	0.088321	0.05651	0.063701	0.079256	-0.018465	-0.03743	0.0063574	-0.007171	-0.035159	0.0391	0.019667	-0.064031	-0.051484	-0.054897	-0.037661	-0.043819	-0.052793	-0.03708	-0.066168	-0.04918	-0.12056	-0.065999	-0.1049	-0.10561	-0.12765	-0.065979	-0.048665	-0.031068	-0.0093142	-0.011256	-0.096877	-0.061892	-0.023867	-0.0045424	-0.067532	0.023655
-0.084385	-0.11467	-0.032445	-0.10077	-0.081775	0.051527	0.10822	0.042676	0.051602	0.040068	-0.071057	-0.062525	0.00092578	0.06287	0.10756	0.14507	0.13898	0.10338	0.014599	0.0033647	-0.014967	-0.013616	-0.05318	0.012203	-0.025716	-0.071839	-0.057424	-0.070326	-0.033223	-0.0034264	-0.040451	-0.096337	-0.14226	-0.070499	-0.12369	-0.069863	-0.11111	-0.074408	-0.1538	-0.10379	-0.063398	-0.039741	-0.016359	-0.034418	-0.075921	-0.058338	0.014627	0.026307	-0.017245	0.03175
-0.11154	-0.10697	-0.059609	-0.12059	-0.083356	0.027166	0.064524	0.019201	0.079074	-0.0018698	-0.074814	-0.064279	-0.016869	0.0084177	0.085024	0.15181	0.14826	0.16738	0.081181	0.04055	0.0014696	-0.024261	-0.04944	0.0069681	-0.075709	-0.14134	-0.096517	-0.099879	-0.040028	0.047649	0.026777	-0.018162	-0.069983	-0.010654	-0.0050693	0.055694	0.04025	0.052164	-0.056045	-0.039018	-0.031277	-0.054294	-0.07452	-0.068282	-0.10975	-0.10679	-0.020376	-0.0089947	-0.0084711	0.051218
-0.087512	-0.07109	-0.018195	-0.014852	0.0087595	0.11552	0.11181	0.070202	0.066541	-0.018245	-0.05122	0.034725	0.061922	0.069416	0.1249	0.10882	0.059781	0.073163	0.044947	0.040065	0.028855	-0.030567	-0.046264	-0.02316	-0.10239	-0.10249	0.0076585	-0.046573	-0.0092998	0.056523	-0.029213	-0.10337	-0.079458	-0.033312	0.016052	0.10982	0.11673	0.13952	0.03293	-0.0040693	0.0054901	-0.076744	-0.1019	-0.10056	-0.079915	-0.12624	0.0060958	-0.0090581	0.056514	0.048036
-0.073629	-0.023113	0.023655	0.057629	0.096724	0.18847	0.17361	0.11441	0.068893	-0.034577	-0.059146	-0.0021922	0.058497	0.066935	0.14579	0.14643	0.10014	0.084446	0.08506	0.019147	-0.016744	-0.055903	-0.075427	-0.080037	-0.14347	-0.12537	-0.007873	-0.058391	-0.027507	0.069708	0.021246	-0.082379	-0.068947	-0.027483	0.011915	0.075398	0.10298	0.12901	0.017618	-0.012457	-0.040216	-0.14809	-0.18197	-0.17354	-0.14752	-0.20958	-0.11984	-0.11709	-0.0011457	-0.022757
-0.041123	0.036846	0.032973	0.10373	0.088341	0.14996	0.094954	0.086752	0.0065726	-0.081862	-0.10947	-0.054419	-0.0060299	-0.0071831	0.037789	0.063061	0.025167	0.012346	0.059251	0.045917	-0.030082	-0.074604	-0.080068	-0.1146	-0.16859	-0.090506	0.043386	0.013986	0.049088	0.11011	0.057604	-0.088916	-0.10412	-0.049755	0.05387	0.12501	0.18825	0.23398	0.14156	0.10011	0.036233	-0.077082	-0.17044	-0.16091	-0.18304	-0.21674	-0.16438	-0.13186	-0.0028889	-0.010715
-0.038021	0.016235	0.0036728	0.062395	0.023984	0.043778	-0.028255	-0.010897	-0.07088	-0.13332	-0.093447	-0.089397	-0.096038	-0.071027	-0.030533	-0.038038	-0.049183	-0.02495	0.032893	0.026589	-0.040003	-0.075843	-0.060798	-0.13225	-0.14799	-0.084251	0.056344	0.015714	0.044697	0.088301	0.03946	-0.043317	-0.044401	-0.063586	-0.011634	0.10816	0.17937	0.2063	0.17172	0.16927	0.06323	-0.041687	-0.12803	-0.088642	-0.1505	-0.16412	-0.14784	-0.12884	0.023576	0.031568
0.042962	0.029303	-0.0014236	0.042976	-0.028931	-0.035728	-0.067629	-0.048197	-0.12546	-0.12237	-0.063735	-0.08705	-0.041055	-0.012594	0.00052931	-0.022234	-0.017124	-0.030847	0.057092	0.032716	-0.037045	-0.083487	-0.083379	-0.18318	-0.14071	-0.070081	0.089257	0.00862	0.055676	0.040855	0.019017	-0.054662	0.00089216	-0.045497	-0.026731	0.056965	0.085083	0.14245	0.092233	0.089934	-0.0065321	-0.10254	-0.19539	-0.13854	-0.11749	-0.11799	-0.12348	-0.080302	0.08855	-0.0010611
0.061707	0.012523	-0.051108	-0.031662	-0.11062	-0.10471	-0.1199	-0.077796	-0.091767	-0.096045	-0.059275	-0.10264	-0.060428	-0.075848	-0.04784	-0.020746	-0.0074576	0.015938	0.096628	0.05327	-0.053968	-0.074514	-0.096126	-0.16947	-0.12432	-0.0689	0.025691	-0.031972	0.013431	0.0029314	0.0037347	0.00049101	-0.017321	-0.062861	-0.066707	-0.0071035	-0.028474	0.055431	-0.00044671	0.011041	-0.067006	-0.080448	-0.13285	-0.073756	-0.07926	-0.051059	-0.094737	-0.069581	0.071468	0.012022
0.1402	0.038688	-0.047245	-0.065489	-0.13569	-0.1349	-0.13192	-0.064366	-0.044205	-0.061674	-0.042013	-0.055772	-0.028567	-0.093988	-0.083278	-0.050897	-0.033523	-0.02281	0.072066	0.044617	-0.047905	-0.074528	-0.078364	-0.13977	-0.097542	-0.065266	-0.00042083	-0.038751	0.0085548	-0.015154	-0.040115	-0.04429	-0.070836	-0.13098	-0.083682	-0.031686	-0.064798	0.0076799	-0.029844	-0.086212	-0.11178	-0.095288	-0.12948	-0.074019	-0.051063	-0.003654	-0.047204	-0.0044234	0.10594	0.064907
0.21241	0.12348	0.030178	-0.023785	-0.08662	-0.15124	-0.19525	-0.14842	-0.088246	-0.078765	-0.0074425	-0.0057513	0.04231	0.003145	-0.012267	0.026968	0.06089	0.0346	0.10018	0.059016	-0.015298	-0.0052322	-0.011607	-0.10974	-0.034855	-0.04819	-0.072596	-0.098802	-0.045262	-0.074669	-0.098097	-0.038795	-0.017775	-0.089078	-0.10094	-0.027417	-0.104	-0.0798	-0.090586	-0.11557	-0.13523	-0.11055	-0.052379	-0.0056641	0.04617	0.085398	0.076196	0.04039	0.12621	0.063339
0.29343	0.20521	0.10706	0.046001	-0.045548	-0.089239	-0.16084	-0.13186	-0.084411	-0.057633	-0.017371	0.038161	0.093469	0.01757	-0.032878	-0.0086879	0.032816	0.030524	0.10349	0.076856	0.020297	-0.015555	-0.049176	-0.11505	-0.028644	-0.037948	-0.036373	-0.038016	0.031608	-0.039467	-0.044253	0.0016384	-0.0085725	-0.077233	-0.039518	0.0209	-0.1125	-0.075692	-0.11635	-0.15	-0.1833	-0.087136	-0.032534	-0.018978	0.055512	0.088489	0.043898	0.0031452	0.099636	0.045703
0.25699	0.1673	0.099165	-0.033882	-0.079454	-0.11353	-0.18282	-0.19294	-0.11091	-0.13745	-0.11009	-0.019939	0.041289	-0.032254	-0.072693	-0.053918	-0.018422	-0.022364	0.050556	0.052912	0.031542	-0.01136	-0.037537	-0.099476	-0.036671	-0.0025627	-0.037832	0.027617	0.10096	0.063645	-0.0049338	0.071049	-0.036712	-0.12777	-0.088119	-0.058677	-0.18863	-0.11438	-0.12795	-0.16212	-0.11932	0.002901	0.041103	0.081966	0.12083	0.086404	0.024168	-0.035995	-0.0039917	-0.0092584
0.19227	0.1607	0.13449	-0.068636	-0.098956	-0.097728	-0.1966	-0.23844	-0.11832	-0.10988	-0.11908	0.022679	0.070345	0.0085995	-0.029587	-0.0016191	-0.0041233	-0.022404	0.04313	0.062241	0.069525	0.02874	0.030746	-0.05631	-0.010692	0.0024631	-0.023072	0.015989	0.11128	0.063702	0.023122	0.08019	0.046469	-0.031205	-0.011868	-0.030365	-0.15436	-0.14559	-0.14235	-0.17177	-0.14156	-0.044248	-0.0034	0.0098312	0.082205	0.055328	0.010742	-0.032327	0.016787	0.019042
0.1046	0.099758	0.078529	-0.083269	-0.10221	-0.08861	-0.1889	-0.22552	-0.13525	-0.13477	-0.15258	-0.088848	-0.081154	-0.077589	-0.099444	-0.04315	0.026044	0.054442	0.061234	0.10075	0.11639	0.074374	0.024775	-0.047456	-0.0016172	-0.021708	-0.041759	0.029873	0.11568	0.024181	0.024932	0.065853	0.051611	-0.010912	0.005431	-0.04194	-0.16772	-0.17466	-0.16107	-0.16169	-0.094617	0.038688	0.055675	0.055028	0.10389	0.027445	-0.029086	-0.064661	-0.052989	-0.019982
0.078693	0.024774	0.03787	-0.056653	-0.092984	0.0033708	-0.008909	-0.027213	0.011054	0.0081655	-0.091448	-0.11546	-0.10476	-0.13938	-0.14919	-0.077761	0.021587	0.061498	0.079721	0.12176	0.14555	0.091451	0.0036486	-0.026374	-0.028316	-0.066906	-0.016885	0.051494	0.12723	0.06395	0.12296	0.10567	0.12086	0.089302	0.1139	-0.056229	-0.11624	-0.15323	-0.20359	-0.24921	-0.12392	-0.040754	-0.082957	-0.064333	0.0040542	-0.060907	-0.13236	-0.093121	-0.051757	-0.0034112
0.016999	-0.0054316	0.0043192	-0.096295	-0.098106	-0.020479	-0.003239	-0.032257	0.029489	0.015847	-0.055393	-0.072705	-0.018028	-0.037806	0.0092024	0.023652	0.0638	0.059274	0.04552	0.059837	0.11979	0.10304	0.020805	-0.010755	-0.075556	-0.12405	-0.1235	-0.04182	0.037096	0.044974	0.11837	0.10305	0.1321	0.10338	0.097158	-0.1172	-0.14399	-0.19005	-0.21198	-0.2287	-0.0669	-0.01452	-0.04631	0.0074726	0.0077922	-0.051236	-0.096184	-0.079425	-0.10646	-0.041441
0.046282	0.041919	0.049499	0.031328	0.015935	0.093698	0.10828	0.094522	0.12619	0.11267	0.023191	-0.02615	0.0024505	0.020951	0.046244	0.095138	0.12643	0.10285	0.058504	0.042743	0.010822	0.033192	-0.011305	-0.021212	-0.054468	-0.088734	-0.087561	-0.054117	0.017015	0.0082811	0.13571	0.067126	0.1573	0.13228	0.11951	-0.090132	-0.060615	-0.16056	-0.18385	-0.15363	-0.033985	-0.02895	-0.060591	-0.0096939	-0.050881	-0.081013	-0.10445	-0.077075	-0.11266	-0.013419
0.11988	0.12577	0.11871	0.1298	0.1088	0.16079	0.20486	0.19668	0.19453	0.13023	0.08824	-0.053462	-0.037415	0.045293	0.01898	-0.0075597	0.066299	0.05527	-0.056878	-0.051685	-0.073678	-0.066839	-0.132	-0.082437	-0.07885	-0.10145	-0.11695	-0.049742	-0.01513	-0.019062	0.11364	0.05623	0.081861	0.075529	0.061437	-0.13236	-0.10609	-0.16916	-0.20364	-0.17798	-0.030583	-0.0072626	-0.051776	0.0005712	-0.067732	-0.10087	-0.15683	-0.17823	-0.23358	-0.11845
0.11994	0.14756	0.13911	0.13878	0.12612	0.11243	0.13748	0.1167	0.15201	0.078516	0.078937	-0.0089584	0.021597	0.10095	0.055864	0.030708	0.013322	0.0056338	-0.10397	-0.1147	-0.15445	-0.10598	-0.16514	-0.11077	-0.11391	-0.086609	-0.087644	-0.020872	-0.013661	0.087722	0.1475	0.08348	0.10152	0.098605	0.015294	-0.1399	-0.09023	-0.14133	-0.17336	-0.13244	-0.036436	-0.059905	-0.11798	-0.031228	-0.094561	-0.076635	-0.12109	-0.14875	-0.20143	-0.1455
0.22026	0.19019	0.15546	0.10093	0.076202	0.062051	0.082549	0.062657	0.14114	-0.007745	0.0014145	0.010897	0.03148	0.10957	0.08952	0.020361	-0.072309	-0.082935	-0.22144	-0.1797	-0.22386	-0.15593	-0.17549	-0.085326	-0.098232	-0.024655	-0.035603	0.034054	0.008152	0.087781	0.06775	0.017237	0.025928	0.011948	-0.069667	-0.13094	-0.11667	-0.15767	-0.12712	-0.044688	0.025522	0.024437	-0.043105	0.010515	-0.055042	-0.079519	-0.13589	-0.19627	-0.26762	-0.23515
0.18293	0.14971	0.11763	0.06664	0.036726	0.032023	0.034878	0.057864	0.091575	-0.022503	-0.0091764	-0.015227	-0.026159	0.04906	0.016094	-0.036699	-0.087522	-0.10033	-0.22039	-0.17407	-0.22912	-0.21229	-0.20451	-0.079809	-0.089438	0.027546	0.092734	0.099362	0.033084	0.088157	0.013698	-0.056145	-0.029701	-0.031065	-0.1115	-0.13821	-0.11192	-0.11425	-0.090661	-0.027986	0.047763	0.014837	-0.097924	-0.096571	-0.081894	-0.13428	-0.17085	-0.19572	-0.20881	-0.22106
0.03506	0.049617	0.037019	0.017817	0.028772	0.026578	0.028985	0.02737	0.043307	-0.042027	-0.04738	-0.039159	-0.014237	0.048422	0.023832	-0.050417	-0.10033	-0.12131	-0.19136	-0.14465	-0.11746	-0.10478	-0.11436	-0.0027643	-0.02805	0.035569	0.076704	0.10956	-0.0032708	0.055344	-0.0606	-0.13162	-0.12609	-0.075479	-0.1548	-0.13189	-0.1125	-0.12158	-0.12786	-0.090779	-0.014344	-0.017311	-0.06955	-0.059562	-0.019175	-0.065233	-0.11297	-0.12442	-0.17522	-0.23194
-0.019646	-0.057455	-0.068747	-0.023199	-0.0043118	-0.058603	-0.015387	0.013008	0.001346	-0.046807	-0.019205	0.017181	0.038383	0.068788	0.052994	-0.016829	-0.11128	-0.1578	-0.16278	-0.1409	-0.11832	-0.079013	-0.050973	0.019675	-0.03273	0.028123	0.092006	0.086716	-0.048687	0.073616	-0.028113	-0.10575	-0.069759	-0.026515	-0.12478	-0.085983	-0.074447	-0.093849	-0.078297	-0.022927	0.004335	0.0073988	-0.039917	-0.03369	0.021994	-0.04293	-0.095683	-0.058646	-0.1088	-0.19306
-0.0041308	-0.070635	-0.050705	0.013709	0.0051302	-0.019187	0.026834	0.062234	0.040573	0.046795	-0.00020799	0.037927	0.038428	0.04317	0.023195	-0.0058494	-0.056529	-0.13953	-0.13186	-0.11706	-0.093669	-0.071608	0.02937	0.12067	0.084804	0.16346	0.16242	0.064142	-0.10253	-0.049533	-0.17803	-0.20396	-0.12567	-0.076557	-0.089182	-0.008871	0.027651	-0.0081112	0.0035927	0.0095792	0.022313	-0.010227	-0.025805	-0.051204	0.046483	0.0049601	-0.051082	-0.026981	-0.045135	-0.10338
-0.044407	-0.059208	-0.030448	0.054182	0.095738	0.016056	0.052829	0.068159	0.026546	0.047508	0.016463	0.036486	-0.017416	-0.048888	-0.064913	-0.045065	-0.046205	-0.076609	0.0062826	-0.037863	-0.030343	-0.070154	0.029187	0.047631	0.0092308	0.069135	0.060713	-0.055288	-0.17796	-0.099278	-0.18447	-0.18451	-0.13931	-0.08291	-0.073991	-0.015154	0.025027	0.043445	0.0061686	-0.0092486	-0.0026766	-0.045951	-0.037552	-0.043386	0.042113	0.015777	-0.0024784	0.0068314	-0.0087826	-0.032345
-0.11109	-0.10609	-0.034424	0.037045	0.093749	0.0733	0.16508	0.13247	0.11542	0.12473	0.010135	-0.0019256	-0.075065	-0.066318	-0.083001	-0.00077205	-0.0045058	-0.020467	0.060833	-0.0001359	-0.023181	-0.057108	0.013232	-0.013303	0.015033	0.0079701	-0.078478	-0.12942	-0.24334	-0.16275	-0.18486	-0.14016	-0.10986	-0.035907	-0.032877	0.047349	0.078928	0.053662	0.025636	-0.013452	-0.048606	-0.041724	0.035997	0.037615	0.091719	0.12151	0.054559	0.060997	-0.034052	-0.048379
-0.17419	-0.17071	-0.11676	-0.050355	-0.00054694	0.021338	0.11693	0.13821	0.13274	0.12067	0.00286	-0.024829	-0.16803	-0.14928	-0.12999	-0.037639	-0.047224	-0.017433	0.016609	-0.026743	-0.085899	-0.11351	-0.047635	-0.044564	-0.018875	-0.022291	-0.060097	-0.096181	-0.19942	-0.14477	-0.12402	-0.082328	-0.071059	-0.040741	-0.024835	0.046338	0.034088	0.011188	0.013678	-0.069115	-0.12128	-0.093387	-0.013051	-0.042976	0.06984	0.10534	0.060019	0.053241	0.0054957	-0.044237
-0.17412	-0.11277	-0.069763	-0.031052	-0.013246	0.0017488	0.065291	0.053931	0.04149	-0.001608	-0.11048	-0.18895	-0.26866	-0.19853	-0.10579	0.0025466	0.041607	0.06904	0.055657	0.0070932	-0.021285	-0.039848	0.012163	0.033604	0.099749	0.10453	0.067599	0.031814	-0.047255	-0.096102	-0.098462	-0.098574	-0.10734	-0.070538	-0.021354	0.022844	0.025927	0.036389	0.008736	-0.08209	-0.10715	-0.11322	-0.07212	-0.065017	-0.0020221	0.037308	0.043311	0.050309	-0.024729	-0.0071013
-0.19451	-0.13324	-0.094555	-0.10921	-0.10876	-0.025767	0.058369	0.026296	0.0069811	-0.040738	-0.076111	-0.15343	-0.21263	-0.11695	-0.0050303	0.021844	0.014169	0.076267	0.064789	0.017075	-0.015262	-0.02409	-0.012256	-0.02288	-0.0087658	-0.025401	0.020795	0.006373	-0.013758	-0.035476	-0.010801	-0.067462	-0.099734	-0.061309	-0.053612	-0.030819	-0.046321	-0.034982	-0.07032	-0.13946	-0.13696	-0.10263	-0.034539	-0.040698	0.021103	0.030223	0.0049653	-0.0064454	-0.057397	-0.080601
-0.23697	-0.19642	-0.14872	-0.16818	-0.19709	-0.096595	0.0093443	-0.014856	-0.060109	-0.034204	-0.066555	-0.16317	-0.16299	-0.0057576	0.084653	0.10649	0.069216	0.12467	0.053959	0.024048	-0.0089772	0.028318	-0.0002174	0.037034	0.07111	0.048497	0.11534	0.08023	0.049046	-0.00058823	0.0036934	-0.06708	-0.066429	-0.044599	-0.077685	-0.0080184	-0.040816	-0.077833	-0.056575	-0.10311	-0.098259	-0.02801	0.014937	-0.037493	0.027984	-0.0044947	-0.070982	-0.021177	-0.067087	-0.13048
-0.22155	-0.17887	-0.14461	-0.1254	-0.094522	-0.026164	0.031048	0.026577	-0.040709	-0.039196	-0.021894	-0.12711	-0.10644	0.011936	0.085775	0.10028	0.087431	0.15234	0.094004	0.069572	0.026415	0.1153	0.076801	0.084292	0.052577	0.069594	0.13604	0.097999	0.091402	0.067388	0.018951	-0.057108	-0.084707	-0.06542	-0.077868	-0.04493	-0.069253	-0.10372	-0.10111	-0.13623	-0.11654	-0.11908	-0.093913	-0.14405	-0.12676	-0.15357	-0.1518	-0.10973	-0.091288	-0.11149
-0.13029	-0.11377	-0.096596	-0.12046	-0.08716	-0.044581	0.038372	0.059258	0.01725	0.020753	0.061605	-0.064282	-0.018113	0.13682	0.14848	0.15745	0.15929	0.19351	0.10973	0.11018	0.039818	0.1294	0.055976	0.041749	-0.014974	0.032242	0.059007	-0.010412	-0.021543	0.04244	-0.02664	-0.0642	-0.037444	0.021808	-0.02639	-0.016652	-0.0034494	-0.053921	-0.071083	-0.088608	-0.05066	-0.12003	-0.094829	-0.15143	-0.15788	-0.1596	-0.14906	-0.14702	-0.092494	-0.071832
-0.16799	-0.20654	-0.1603	-0.14982	-0.12336	-0.071087	0.003153	0.0010499	-0.0015199	0.070569	0.10456	0.031668	0.079971	0.17952	0.10785	0.11324	0.10208	0.12755	0.074787	0.10725	-0.038441	0.059569	-0.021057	-0.022034	-0.12797	-0.09443	-0.09384	-0.12105	-0.15304	-0.037541	-0.043987	-0.016312	-0.0018762	0.023946	-0.021046	0.025455	0.033295	-0.023901	-0.026578	-0.05347	-0.068901	-0.12374	-0.11339	-0.15243	-0.12538	-0.097881	-0.13673	-0.16628	-0.12221	-0.17399
-0.11846	-0.090706	-0.039761	-0.0043316	0.085363	0.051278	0.083013	0.042923	-0.0031238	0.0044852	0.035759	-0.087738	-0.069192	0.047978	-0.027473	-0.024139	0.011354	0.0797	0.048613	0.13151	-0.007349	0.099174	-0.031631	-0.023106	-0.11533	-0.085687	-0.14052	-0.087952	-0.15922	-0.0278	0.019904	0.1111	0.086083	0.11765	0.052016	0.051451	0.012578	-0.020798	-0.032765	-0.057779	-0.050782	-0.099222	-0.084239	-0.073893	-0.086945	-0.081666	-0.090847	-0.14824	-0.16618	-0.14951
-0.12521	-0.12621	-0.0812	-0.058266	0.048894	0.04744	0.12064	0.075707	0.021918	-0.014496	0.0070066	-0.10491	-0.079065	0.056065	-0.0056178	-0.017989	0.026823	0.085872	0.066188	0.10854	0.022938	0.087657	-0.015865	-0.0048133	-0.032961	-0.023487	-0.11917	-0.039949	-0.14893	-0.031799	0.052616	0.17434	0.098509	0.15375	0.13666	0.066059	0.039714	0.072579	0.014693	-0.097434	-0.10363	-0.1542	-0.11087	-0.068071	-0.04508	0.018366	0.0011333	-0.15608	-0.17389	-0.13622
-0.055773	-0.11007	-0.11438	-0.12009	-0.090772	-0.094201	0.027395	-0.0092497	-0.077419	-0.13428	-0.13204	-0.21842	-0.116	0.036277	0.027739	0.024504	0.037872	-0.0068896	-0.029379	0.020262	-0.047732	0.002903	-0.011771	0.069624	0.072666	0.046502	-0.044919	-0.01965	-0.1695	-0.077678	0.068704	0.15923	0.13044	0.19434	0.14173	0.044111	0.04742	0.088259	0.055771	-0.061719	0.018339	-0.01394	0.038298	0.075059	0.18058	0.19968	0.14337	-0.034251	-0.059197	-0.054906
-0.12617	-0.13112	-0.12014	-0.080644	-0.051785	-0.036745	0.076838	0.005654	-0.13181	-0.15831	-0.18985	-0.2993	-0.21693	-0.073179	-0.069061	-0.079676	-0.025608	-0.056026	-0.043617	-0.036346	-0.056464	-0.052822	-0.023294	0.050702	0.089844	0.044524	-0.037301	0.021214	-0.11032	-0.083774	0.11205	0.19843	0.12503	0.20751	0.16945	0.049008	0.021975	0.064626	0.022006	-0.052119	0.027957	0.044047	0.064508	0.079349	0.13692	0.11672	0.047551	-0.062923	-0.083343	-0.060243
-0.15344	-0.13649	-0.12718	-0.086907	-0.0082427	0.037303	0.19185	0.15439	-0.01938	-0.085349	-0.16029	-0.28421	-0.26569	-0.12807	-0.13577	-0.064834	-0.032237	-0.037707	-0.0015948	0.009772	-0.040202	-0.053697	-0.029741	0.012891	0.097605	0.096364	0.013865	0.093438	-0.05186	-0.031941	0.12077	0.19698	0.099145	0.20885	0.16315	-0.013597	-0.067081	-0.031775	-0.038675	-0.12698	0.03916	0.03959	0.12169	0.12408	0.18715	0.13307	0.14556	0.03706	0.044473	0.069185
-0.009272	-0.057784	-0.080167	-0.005169	-0.0060616	0.023613	0.18773	0.17661	0.020067	-0.008287	-0.11167	-0.19318	-0.15103	-0.048975	-0.031971	0.072792	0.087385	0.015993	0.025834	-0.030024	-0.07871	-0.15404	-0.054599	0.0020742	0.13167	0.12588	0.10913	0.092145	-0.07317	-0.090839	0.033267	0.047929	-0.021282	0.07937	0.067107	-0.060348	-0.058154	0.011014	0.07296	-0.0054175	0.118	0.068021	0.077197	0.020565	0.061208	0.04603	0.10911	0.098934	0.13203	0.095067
-0.046975	-0.044868	-0.04534	0.051571	0.043265	0.067894	0.17772	0.15369	0.050401	0.023451	-0.03946	-0.13062	-0.076573	-0.052874	-0.08347	-0.0027652	-0.045232	-0.18387	-0.13761	-0.13325	-0.20491	-0.1565	-0.054903	-0.049973	0.019001	-0.0064336	-0.025478	-0.029758	-0.12655	-0.11724	-0.0045163	-0.020052	-0.045689	0.053395	0.027492	-0.047158	-0.032438	-0.029554	0.027354	0.035626	0.15066	0.093905	0.075849	0.046836	0.060023	0.048375	0.16772	0.23856	0.23696	0.17004
0.059091	0.013678	0.036144	0.10169	0.085708	0.12036	0.20622	0.15221	0.087969	0.066137	0.028022	-0.032679	-0.02368	-0.061033	-0.11631	-0.10214	-0.13642	-0.1725	-0.12677	-0.11552	-0.1642	-0.12273	-0.10221	-0.12787	-0.041788	-0.055795	-0.054815	-0.033467	-0.099757	-0.096339	0.010302	-0.029195	-0.05802	0.013775	-0.015923	-0.056692	-0.018729	-0.036737	0.0022156	0.040391	0.070193	0.018312	-0.008673	0.007611	-0.015352	-0.023786	0.078582	0.15458	0.13929	0.094675
0.22697	0.089938	0.15411	0.1768	0.13606	0.17397	0.26195	0.13557	0.12444	0.032722	-0.006364	-0.020606	0.045365	-0.051107	-0.036842	-0.036462	-0.10852	-0.19608	-0.17839	-0.15577	-0.16222	-0.13144	-0.10357	-0.10243	-0.043297	-0.08395	-0.071724	-0.053404	-0.089002	-0.077317	-0.018071	-0.070622	-0.092024	-0.081336	-0.079564	-0.11098	-0.048631	-0.04807	0.036443	0.013266	0.063413	0.011647	-0.0046125	0.018418	0.02816	0.059225	0.16755	0.17889	0.11631	0.066115
0.2352	0.10348	0.14983	0.12017	0.073556	0.10813	0.20996	0.084678	0.099712	0.014382	-0.016641	-0.097024	0.053831	-0.02972	0.0085381	-0.032665	-0.036827	-0.19716	-0.20201	-0.15161	-0.11099	-0.12043	-0.070782	-0.033634	-0.068972	-0.12724	-0.045302	-0.085685	-0.098953	-0.072342	-0.027012	-0.12447	-0.077689	-0.047393	-0.047121	-0.087359	-0.022215	-0.045549	-0.034629	-0.028697	0.040973	0.037127	-0.018642	-0.016888	0.0091878	0.04845	0.082797	0.12388	0.080177	0.038069
0.21002	0.03744	0.043954	-0.071069	-0.1038	0.0014603	0.18766	0.13165	0.19141	0.13736	0.064611	-0.079743	0.051133	-0.024788	-0.028283	-0.031138	-0.028533	-0.16049	-0.15313	-0.10401	-0.10641	-0.088941	-0.04705	0.0039077	-0.042942	-0.07049	-0.020034	-0.054435	-0.084709	-0.051001	-0.0059003	-0.095901	-0.031201	-0.011489	-0.040286	-0.089474	-0.033073	-0.11842	-0.13516	-0.10242	-0.044033	-0.011228	-0.034435	0.030052	0.008341	0.050128	0.047547	0.061517	-0.043957	-0.0083071
0.27534	0.13603	0.12907	0.0062613	-0.014757	0.030151	0.18384	0.13248	0.16785	0.10318	0.039006	-0.10429	0.028285	-0.0030491	0.030484	0.04823	0.087695	-0.033562	-0.037221	-0.045508	-0.043008	-0.079891	-0.056872	-0.035971	-0.066361	-0.056958	0.012583	0.013544	-0.01861	0.03316	0.028695	-0.085102	-0.092113	-0.034436	-0.053688	-0.098324	-0.001447	-0.027435	-0.070331	-0.064185	-0.030905	-0.022038	-0.050394	0.017735	-0.00075327	0.076365	0.0054256	0.013873	-0.10428	-0.065015
0.063633	0.081503	0.088009	0.023521	0.089242	0.096145	0.18288	0.14777	0.19822	0.12479	0.037427	-0.14957	-0.029453	-0.055079	-0.021246	0.085987	0.14653	0.0027697	-0.0049483	-0.0080881	-0.094569	-0.15062	-0.092093	-0.033545	-0.10861	-0.098267	-0.00088261	-0.045644	-0.13092	-0.015171	0.017011	-0.083948	-0.084552	-0.0095409	-0.043456	-0.12739	-0.073293	-0.060854	-0.09898	-0.10853	-0.022926	0.019933	0.0074611	0.097887	0.079908	0.16392	0.08562	0.077745	-0.094402	-0.096892
0.0050253	0.051253	0.055209	0.0083475	0.055603	0.051141	0.10427	0.12039	0.17617	0.11659	0.063906	-0.079586	-0.027991	-0.048525	-0.019782	0.0583	0.092286	0.03166	0.041306	0.013929	-0.080387	-0.10227	-0.12551	-0.054771	-0.10192	-0.11545	-0.041251	-0.037425	-0.15678	-0.051901	-0.0015159	-0.098961	-0.14178	-0.080458	-0.12719	-0.16191	-0.14105	-0.10068	-0.11682	-0.089991	-0.059664	0.0031912	0.0032488	0.092395	0.064452	0.16581	0.11058	0.13279	0.0063038	0.0073693
0.081988	0.1659	0.15983	0.108	0.12172	0.12126	0.098524	0.11791	0.17076	0.1293	0.081808	-0.024168	-0.018236	-0.029364	-0.010085	0.040897	0.059651	0.010254	0.029081	-0.013721	-0.10426	-0.14064	-0.14446	-0.093039	-0.11062	-0.089761	-0.012701	-0.0061026	-0.1339	-0.066345	-0.080212	-0.18227	-0.23736	-0.16455	-0.15044	-0.098094	-0.047243	0.049569	0.067363	0.036187	0.021251	0.04137	0.014113	0.0864	0.031929	0.10743	0.10998	0.11566	-0.046872	-0.0091331
-0.1698	0.0096438	0.037161	0.091273	0.15889	0.12642	-0.015012	0.011316	-0.0051653	-0.062943	-0.054096	-0.040064	-0.025934	-0.015055	0.014701	0.027354	0.044478	-0.014578	0.0044087	-0.018021	-0.09214	-0.1486	-0.17142	-0.11646	-0.17247	-0.157	-0.1035	-0.10707	-0.21427	-0.11549	-0.1267	-0.18482	-0.22299	-0.11906	-0.064175	-0.045588	0.0052866	0.14158	0.092366	0.020018	0.027301	0.05411	0.029886	0.075516	0.10199	0.18111	0.15803	0.13143	0.07828	0.060924
-0.20199	-0.066639	-0.062628	0.0028074	0.077925	0.071853	-0.040572	0.00012987	-0.011122	-0.075708	-0.10339	-0.11474	-0.10126	-0.10422	-0.067648	-0.043611	0.01827	-0.0013505	0.020899	0.0275	-0.07634	-0.11415	-0.1268	-0.010244	-0.073876	-0.049359	0.014077	-0.042883	-0.20181	-0.12852	-0.13276	-0.23229	-0.21339	-0.15584	-0.13898	-0.13673	-0.12429	-0.0090932	-0.0033879	-0.028629	0.025334	0.085601	0.075503	0.11008	0.12344	0.12484	0.15319	0.063169	0.048579	0.02562
-0.21452	-0.10952	-0.1141	-0.06458	0.020361	0.10087	-0.016572	0.02422	-0.040221	-0.11151	-0.16003	-0.091925	-0.043834	-0.00033617	0.03081	0.020197	0.039383	0.024088	0.055905	0.056654	0.047845	0.012771	-0.081035	-0.017335	-0.079375	-0.12205	-0.068868	-0.048272	-0.16751	-0.17058	-0.17768	-0.22832	-0.21138	-0.18493	-0.10587	-0.048629	-0.089757	-0.035929	-0.013253	-0.015776	-0.046658	0.0016331	0.011488	0.007543	0.0051445	0.047533	0.11643	0.047211	0.099556	0.080545
-0.14436	-0.073564	-0.12681	-0.10683	-0.017242	0.029092	-0.03401	-0.0020657	-0.072801	-0.098964	-0.13992	-0.13912	-0.074532	-0.030561	-0.027168	0.015606	0.03528	0.01837	0.06991	0.046573	0.022676	0.00087798	-0.020662	0.021302	-0.03049	-0.022489	0.068964	-0.0048901	-0.079326	-0.083933	-0.11721	-0.16673	-0.058268	-0.070435	0.0059805	0.014904	-0.018076	-0.029299	-0.031523	-0.031027	-0.01823	-0.016788	0.0061042	0.01706	0.028457	0.012781	0.08418	0.0038188	0.035274	-0.026568
-0.21136	-0.1405	-0.19276	-0.1246	-0.050951	0.036759	-0.022893	0.038363	-0.026951	-0.063178	-0.17801	-0.15453	-0.13915	-0.15318	-0.13154	-0.061982	-0.075425	-0.070319	0.025776	-0.038276	0.0060473	0.057953	0.065921	0.069995	0.080022	0.016076	0.012019	-0.043374	-0.10425	-0.1109	-0.09703	-0.11199	-0.045084	-0.086854	-0.038899	-0.080973	-0.063595	-0.13296	-0.10989	-0.057563	0.01282	-0.022068	0.086758	0.084084	0.08957	0.021016	0.079618	-0.028073	0.04894	-0.059997
-0.063865	-0.035054	-0.092732	-0.061417	-0.072493	-0.035527	-0.052154	-0.037928	-0.098263	-0.10448	-0.18218	-0.22468	-0.17269	-0.1985	-0.17079	-0.12608	-0.10105	-0.10061	0.016515	-0.053709	-0.0051947	0.055902	0.067837	0.051165	0.081101	0.025905	0.011744	-0.035302	-0.097567	-0.10965	-0.052582	-0.06854	-0.015252	-0.010587	-0.013351	-0.094815	-0.083048	-0.13755	-0.077556	0.020415	0.10276	0.067725	0.16799	0.12929	0.094796	-0.0030007	0.034413	-0.1052	-0.075152	-0.15693
-0.13876	-0.10815	-0.11234	-0.09246	-0.08211	0.036231	0.032117	0.0062516	-0.033812	-0.017139	-0.11765	-0.12778	-0.092321	-0.082691	-0.12711	-0.086027	-0.087415	-0.081659	-0.060221	-0.07106	-0.033446	-0.0040755	-0.0022343	-0.030125	-0.028065	-0.058438	-0.081492	-0.099174	-0.10172	-0.13943	-0.07507	-0.0046259	0.033625	0.021524	0.060441	-0.013645	-0.075947	-0.11431	-0.030795	0.056481	0.10641	0.093263	0.14137	0.067066	0.020902	-0.062747	-0.056602	-0.13165	-0.094352	-0.12317
0.021546	0.00017951	-0.02922	-0.037226	-0.095765	-0.10607	-0.068451	-0.051642	-0.072046	-0.030963	-0.0010295	-0.077617	-0.10969	-0.1062	-0.14896	-0.11305	-0.039488	-0.041289	-0.016359	-0.017705	-0.076514	-0.047369	0.034891	0.0044313	0.03378	0.033289	-0.026139	-0.068661	-0.045654	-0.094256	-0.016876	0.059931	0.06103	0.055971	0.048603	-0.088457	-0.14265	-0.16782	-0.097762	0.033167	0.17404	0.15496	0.21114	0.09527	0.056493	-0.080287	-0.10073	-0.16043	-0.11782	-0.13516
-0.022316	-0.052794	-0.062179	-0.067989	-0.1095	-0.11363	-0.075366	-0.041708	-0.10246	-0.04269	-0.014356	-0.10557	-0.1384	-0.1004	-0.17472	-0.16072	-0.01768	-0.03356	0.043797	0.076529	-0.0042539	-0.027867	0.0025262	-0.075872	-0.086405	-0.0642	-0.13724	-0.16716	-0.18613	-0.18512	-0.13939	-0.051978	-0.036249	0.0084739	-0.034078	-0.093293	-0.17747	-0.16448	-0.10395	0.071687	0.14784	0.17647	0.21349	0.11729	0.010736	-0.092462	-0.13918	-0.20866	-0.20802	-0.1479
0.14743	0.073212	0.032286	-0.0073427	-0.052549	-0.088155	-0.068657	-0.067289	-0.14122	-0.09921	0.0074114	-0.035002	0.018097	0.092549	0.015818	-0.0068699	0.11442	0.088796	0.10616	0.17581	0.0073764	-0.022374	-0.024033	-0.091478	-0.14054	-0.057263	-0.093608	-0.13562	-0.1597	-0.17088	-0.14084	-0.089744	-0.038751	0.03776	0.016845	-0.0064197	-0.10371	-0.11199	-0.12872	0.018026	0.029024	0.077202	0.081475	0.027803	-0.066789	-0.11318	-0.14326	-0.18579	-0.21419	-0.14995
0.14019	0.071281	0.023671	-0.010545	-0.01723	-0.020681	0.0081351	0.049263	-0.0076405	0.015866	0.074957	0.040832	0.044928	0.11549	0.035724	0.043693	0.069349	0.014015	0.013384	0.091947	-0.038438	0.0026707	0.044125	-0.027646	-0.076121	-0.04959	-0.071595	-0.12787	-0.1474	-0.1847	-0.18601	-0.18764	-0.095392	-0.043709	-0.038517	-0.007237	-0.097541	-0.13296	-0.14056	-0.043113	-0.014487	0.044897	0.026452	-0.055678	-0.082397	-0.14352	-0.12819	-0.15237	-0.15303	-0.12892
0.16107	0.090563	0.00093458	-0.014435	-0.053314	-0.10253	-0.022783	0.047595	-0.047472	-0.0057458	0.068903	0.003592	0.029604	0.094312	0.078421	0.069532	0.05309	-0.043506	0.00046075	0.042559	-0.059252	0.007776	0.11587	0.078165	0.057154	0.076277	0.079388	-0.020553	-0.099353	-0.14562	-0.16435	-0.23404	-0.16829	-0.065241	-0.082034	-0.093792	-0.089759	-0.085975	-0.15571	-0.10539	-0.046687	-0.01239	-0.0047675	-0.084707	-0.069837	-0.05664	-0.063787	-0.11284	-0.082706	-0.083758
0.028147	-0.01093	-0.054679	-0.017066	-0.057213	0.027934	0.11072	0.1559	0.10354	0.18283	0.077889	0.022629	0.011524	0.019543	-0.04364	0.00048762	-0.050919	-0.1213	-0.080254	-0.0082834	-0.051839	0.017102	0.11544	0.11507	0.032166	0.084813	0.067775	-0.011051	-0.11436	-0.14441	-0.22566	-0.25361	-0.16794	-0.089924	-0.048832	-0.012209	0.026784	0.024002	-0.042059	-0.058008	-0.037442	-0.077035	-0.093505	-0.14286	-0.15179	-0.13557	-0.064954	-0.10583	-0.046647	-0.027162
-0.065523	-0.019236	-0.082015	-0.019336	-0.053472	0.033307	0.069508	0.12262	0.10887	0.20287	0.090613	0.11337	0.11589	0.076589	0.018061	0.068661	-0.10585	-0.17749	-0.16132	-0.082964	-0.11197	0.015725	0.16275	0.19756	0.10289	0.14126	0.12486	0.046984	-0.060252	-0.084387	-0.18621	-0.19683	-0.18513	-0.08037	-0.058177	-0.022401	0.035614	0.028118	-0.068144	-0.096871	-0.0051176	-0.059789	-0.039428	-0.088194	-0.07753	-0.11976	-0.017275	-0.047772	0.042731	0.01816
-0.21514	-0.1543	-0.17493	-0.067319	-0.056846	0.035518	0.099004	0.14145	0.10818	0.19558	0.10161	0.061044	0.017013	-0.050998	-0.12489	-0.081747	-0.20855	-0.2555	-0.19352	-0.15023	-0.17412	-0.047938	0.11236	0.18236	0.093771	0.14864	0.11278	-0.0036381	-0.11666	-0.092465	-0.17231	-0.16487	-0.10754	-0.03721	-0.048558	-0.05627	-0.052542	-0.047756	-0.10316	-0.084129	0.0045079	0.023488	0.036018	-0.021122	-0.046576	-0.076006	0.018897	0.0018416	0.089279	0.087694
-0.22589	-0.1711	-0.15441	-0.057366	0.025201	0.1292	0.14979	0.16688	0.14556	0.12854	0.053367	0.10057	0.10151	0.015769	-0.065933	-0.026311	-0.15484	-0.23617	-0.16633	-0.076582	-0.13536	-0.064347	0.07699	0.13483	0.089608	0.2057	0.191	0.11777	-0.0033067	-0.0074331	-0.088997	-0.058645	-0.078652	-0.015958	-0.027579	-0.02541	-0.021823	-0.011577	-0.10117	-0.05469	0.024473	-0.01449	0.033794	0.071582	-0.021115	-0.06547	0.036617	0.022841	0.069734	0.1262
-0.20957	-0.11924	-0.082676	0.012872	0.10638	0.20424	0.13762	0.15615	0.15664	0.1362	0.060597	0.15787	0.10333	-0.03079	-0.136	-0.084058	-0.19484	-0.23615	-0.13654	-0.042716	-0.1102	-0.068162	0.039885	0.10057	0.028685	0.13516	0.10095	0.044823	-0.078563	-0.032461	-0.08875	-0.012979	-0.015422	0.015508	-0.015788	0.020639	-0.0022722	-0.039023	-0.11758	-0.018915	0.071205	0.020159	0.10099	0.16529	0.0032218	-0.12083	0.047372	0.027202	0.046607	0.12156
-0.23636	-0.13342	-0.097371	0.0051033	0.13118	0.14595	0.064189	0.051831	0.010165	-0.067129	6.5123e-06	0.14256	0.15705	0.034721	-0.050427	-0.072279	-0.25899	-0.3141	-0.1803	-0.097713	-0.17346	-0.10247	0.041512	0.082939	0.057971	0.19674	0.2246	0.081154	-0.068864	0.020492	-0.044964	-0.05247	-0.046688	0.034765	-0.058121	-0.017312	-0.055501	-0.070266	-0.17102	-0.054505	0.039054	0.064765	0.13488	0.2148	0.073461	-0.039345	0.096439	0.053929	0.025989	0.097986
[truncated: 190 more columns]
