# Supplementary material for: Auditory cortical activity elicited by infrared laser irradiation from the outer ear in Mongolian gerbils
Source: PLoS One. 2020 Oct 15;15(10):e0240227. doi: 10.1371/journal.pone.0240227 (PMC7561108; doi:10.1371/journal.pone.0240227)
Supplement: S1 File — (ZIP) [file pone.0240227.s001.zip › Submission2020-06-04/Data set for Figure 3A/Laser/Laser_1 s.csv]

0.13311	0.16152	0.14672	0.14504	0.15829	0.19488	0.11084	0.1114	0.13423	0.13017	0.10082	0.12754	0.12132	0.065381	0.023298	0.034131	0.069856	0.029312	0.05039	0.075337	-0.0067086	-0.014256	0.017117	0.015557	0.024593	0.099832	0.069855	0.13568	0.12238	0.11013	0.074887	0.12321	0.069721	0.10627	0.11074	0.14397	0.12801	0.083221	0.040882	0.043204	0.024796	-0.025955	-0.0053218	0.020696	-0.0078104	0.039207	0.084442	0.084214	0.057279	0.072346
0.13037	0.14968	0.13337	0.15368	0.14061	0.17051	0.10197	0.10354	0.10509	0.12435	0.089013	0.10098	0.089901	0.02716	-0.025865	-0.033003	0.0031413	-0.022971	0.028366	0.055074	0.0024122	-0.013411	0.02626	0.026616	0.040031	0.096521	0.086955	0.11655	0.11381	0.11082	0.104	0.14504	0.12863	0.12987	0.14794	0.13596	0.12685	0.086685	0.070274	0.05709	0.0842	0.025346	0.028364	0.037343	0.0033394	0.032208	0.065554	0.04906	0.035542	0.044165
0.11879	0.13358	0.11835	0.12102	0.1112	0.15535	0.11735	0.1207	0.14101	0.16151	0.12118	0.11402	0.10164	0.033126	-0.019588	-0.021393	0.017113	-0.0064764	0.036964	0.059796	0.0039563	-0.028115	0.017753	0.016843	0.026995	0.098888	0.097747	0.10796	0.12531	0.12234	0.088538	0.11578	0.1038	0.082097	0.098245	0.09927	0.12168	0.10088	0.093766	0.070171	0.077786	0.018478	0.022757	0.033452	0.012538	0.043135	0.06486	0.030022	0.020526	0.038276
0.094681	0.10132	0.10051	0.11343	0.08695	0.12609	0.10193	0.083534	0.1017	0.13258	0.10499	0.10445	0.098864	0.05576	0.0087159	0.0014343	0.026228	0.011625	0.036152	0.061464	0.025756	0.0018372	0.051326	0.050646	0.047157	0.10168	0.10233	0.097857	0.12763	0.1495	0.14062	0.15942	0.13452	0.091649	0.085149	0.031278	0.040015	0.061779	0.077059	0.043696	0.06743	0.023539	0.001381	-0.00065448	-0.00095579	0.047717	0.066616	0.038209	0.030813	0.033674
0.031158	0.037991	0.037224	0.055732	0.031035	0.082594	0.094044	0.082241	0.08693	0.12597	0.098383	0.083682	0.085712	0.05681	0.020797	0.011622	0.029954	0.015306	0.016449	0.045554	0.049411	0.016247	0.081214	0.08606	0.051155	0.05545	0.079689	0.047435	0.090052	0.14325	0.17215	0.16167	0.15073	0.08197	0.071089	0.0056771	0.018505	0.031926	0.058956	0.020731	0.039167	0.01498	-0.0028594	-0.009649	0.016598	0.068184	0.082455	0.048358	0.053563	0.022555
0.056498	0.055962	0.075174	0.090657	0.05482	0.082905	0.094443	0.062521	0.049288	0.079427	0.074257	0.046834	0.066741	0.055176	0.02305	0.0055365	0.02892	0.012084	0.015653	0.046474	0.057482	0.027748	0.074154	0.087895	0.058662	0.062597	0.092166	0.036729	0.070819	0.11229	0.10185	0.0945	0.11179	0.055588	0.058958	0.035544	0.037138	0.057842	0.074004	0.024094	0.042352	0.031011	0.02005	0.0047463	0.045075	0.05633	0.065244	0.019198	0.045722	0.01075
-0.0088656	-0.011255	0.028697	0.028522	0.033776	0.057423	0.080605	0.029874	0.041389	0.037984	0.054724	0.038989	0.088849	0.10097	0.086922	0.077021	0.09241	0.06241	0.035255	0.058116	0.054713	0.029503	0.066555	0.09945	0.077966	0.084531	0.10254	0.052464	0.061947	0.082023	0.067809	0.060576	0.055538	0.025005	0.015403	0.0057571	-0.0055034	0.027898	0.013706	-0.017018	-0.034954	-0.014677	-0.0062684	-0.0082259	0.046953	0.072424	0.08219	0.058632	0.087331	0.06205
-0.005998	-0.0025728	0.033284	0.05187	0.040439	0.022889	0.03192	-0.005705	-0.020326	-0.022737	0.020503	0.013915	0.069578	0.10457	0.1001	0.078354	0.082931	0.040922	0.025538	0.045539	0.057108	0.046988	0.075563	0.091462	0.072858	0.058168	0.068346	0.034386	0.026604	0.043881	0.045342	0.028727	0.014047	0.010304	-0.0046678	-0.0050254	-0.037981	0.0025673	-0.016827	-0.030812	-0.047374	-0.016277	-0.015688	-0.035965	0.0031672	0.037025	0.052008	0.05825	0.098329	0.063581
0.025617	0.032372	0.080215	0.068758	0.080558	0.035601	0.038533	-0.0082872	0.010726	-0.0092919	0.041343	0.025996	0.082587	0.097815	0.089169	0.07187	0.088229	0.029612	0.03011	0.047898	0.061028	0.045388	0.067603	0.080778	0.064543	0.058624	0.05927	0.043754	0.014517	0.024773	0.0033512	-0.020159	-0.032795	-0.01485	-0.026582	0.020814	0.00088904	0.028716	0.001312	0.024154	-0.035235	0.0093177	0.028988	0.0034901	0.012435	0.040784	0.055623	0.060597	0.11129	0.086819
0.020893	0.028848	0.078788	0.074364	0.092123	0.044519	0.021515	-0.032037	0.0109	-0.033726	-0.0107	-0.017719	0.038939	0.02628	0.049323	0.06382	0.094798	0.04021	0.04496	0.042642	0.05003	0.039209	0.059814	0.079221	0.077485	0.073035	0.066597	0.038859	0.015955	0.025657	-0.0096264	-0.014521	-0.019492	-0.0056171	-0.052572	0.0023833	-0.01642	0.025804	-0.0096894	0.047898	-0.011588	0.019201	0.029536	0.024153	0.019001	0.067056	0.064745	0.079692	0.13573	0.12667
-0.0097879	-0.0076619	0.022374	-0.028227	-0.018501	-0.04182	-0.054745	-0.067962	-0.021169	-0.027485	-0.015772	0.0081335	0.037666	0.05147	0.07889	0.10914	0.12986	0.096933	0.10023	0.072014	0.080219	0.050876	0.047219	0.048089	0.044858	0.034442	0.037624	0.03196	0.017338	0.027992	0.005882	-0.0091229	-0.025192	-0.015344	-0.057009	-0.01353	-0.00032956	0.032204	0.0038218	0.047619	-0.015809	-0.014784	0.0061029	-0.003001	-0.007832	0.05317	0.058068	0.067464	0.12539	0.13191
0.058288	0.051914	0.052812	-0.014993	-0.030402	-0.073351	-0.087999	-0.070676	-0.032302	-0.025169	0.0094925	0.0098524	0.023851	0.01725	0.047646	0.068289	0.11527	0.089637	0.11032	0.07512	0.10463	0.064844	0.048087	0.037244	0.014337	-0.0045856	-0.0035501	-0.00012092	-0.0018684	0.031527	-0.0068567	-0.016512	-0.034273	-0.030093	-0.081158	-0.01536	0.0029682	0.024612	0.021666	0.052684	0.0096506	0.0025312	0.02376	0.024797	0.019299	0.063199	0.079535	0.090711	0.12807	0.12697
0.01763	0.016477	0.024339	-0.05536	-0.023023	-0.042743	-0.06941	-0.058393	-0.018926	-0.049763	-0.017401	-0.017967	-0.0061817	0.00080422	0.037251	0.066896	0.14068	0.14492	0.13705	0.10994	0.14093	0.088051	0.066975	0.07079	0.024443	-0.0003488	0.0097667	-0.0020013	-0.0093605	0.032794	0.0021902	0.0051464	0.0024859	0.010684	-0.024554	0.020858	0.02937	0.026852	0.035007	0.043876	0.00020428	-0.016815	0.013051	0.046719	0.063712	0.11003	0.15392	0.1375	0.13694	0.12632
-0.0022239	0.013773	-0.006999	-0.089481	-0.0593	-0.049575	-0.057737	0.0077059	0.022593	-0.022077	-0.023158	-0.077509	-0.095141	-0.092952	-0.036458	0.017365	0.10994	0.1244	0.12295	0.10542	0.12751	0.082851	0.06012	0.072043	0.039886	-0.0063073	0.0091797	0.0017816	0.0096515	0.037054	0.032173	0.063455	0.063321	0.058258	0.047771	0.05594	0.037054	-0.0027371	-0.0036218	-0.021169	-0.029376	-0.072353	-0.044455	0.008278	0.029857	0.087029	0.13241	0.14959	0.14258	0.12974
0.0034771	0.02326	-0.00049853	-0.10094	-0.034365	-0.0055466	-0.001993	0.064574	0.064908	0.00081132	0.0083669	-0.048491	-0.063774	-0.061842	-0.016684	0.020572	0.09917	0.12858	0.15164	0.15593	0.14974	0.10376	0.040962	0.048288	0.0098146	-0.0019392	0.0057833	0.046918	0.029195	0.034516	0.040668	0.076747	0.044859	0.056775	0.080363	0.083469	0.059323	0.02412	0.015887	-0.0083122	-0.008699	-0.048795	-0.018117	0.027621	0.02319	0.026674	0.10129	0.12002	0.10953	0.10987
0.035522	0.077893	0.049441	-0.0089474	0.066593	0.05802	0.038304	0.090381	0.09419	0.0077002	0.022371	-0.037523	-0.062423	-0.10506	-0.057505	-0.012589	0.057581	0.086722	0.12764	0.16382	0.15235	0.13304	0.099186	0.081073	0.03431	0.026958	0.025318	0.036687	0.04065	0.049185	0.046653	0.080892	0.067768	0.085239	0.10373	0.089649	0.038402	0.016206	0.011464	-0.015853	0.0098161	-0.0016132	-0.0005087	0.048002	0.034269	0.02893	0.093397	0.13446	0.11568	0.1053
0.0048127	0.045879	0.042677	-0.014982	0.074021	0.097216	0.087168	0.11067	0.14539	0.035171	0.015808	-0.03501	-0.066078	-0.10314	-0.063493	-0.02793	0.01377	0.042801	0.095269	0.16192	0.14807	0.16179	0.13264	0.077199	0.031779	0.037617	0.035111	0.064232	0.069898	0.070431	0.079159	0.10157	0.09123	0.11276	0.13114	0.12449	0.071261	0.035273	0.034094	0.0084511	0.003316	-0.015265	-0.009203	0.017168	-0.010961	0.00044467	0.060844	0.085703	0.084848	0.072563
0.023727	0.071386	0.070686	0.017679	0.0758	0.12023	0.090404	0.099365	0.12627	0.046796	0.009895	-0.0195	-0.044332	-0.087289	-0.046022	-0.031361	0.0046771	0.020483	0.079589	0.14454	0.13425	0.15134	0.1218	0.075096	0.039638	0.048335	0.020509	0.07023	0.07172	0.063952	0.054845	0.081669	0.062365	0.07384	0.082252	0.077309	0.048274	0.015167	0.0017436	-0.0075057	0.019589	0.011225	0.0083887	0.032616	0.00077687	-0.012238	0.011074	0.060417	0.10221	0.085692
0.069496	0.099013	0.094617	0.045141	0.1291	0.133	0.081011	0.069225	0.089687	0.023709	0.012317	0.022377	0.017794	-0.008549	0.022459	-0.0010959	0.0049823	0.016603	0.037408	0.080298	0.093985	0.11892	0.099462	0.064444	0.014254	0.017759	0.0085509	0.033533	0.030496	0.048324	0.038271	0.048408	0.030515	0.039735	0.025438	0.034778	-0.0050372	0.0075452	0.025479	0.05086	0.05643	0.080819	0.075397	0.082276	0.040486	0.045993	0.068989	0.080362	0.12024	0.087701
0.14438	0.16158	0.15044	0.09316	0.1293	0.12478	0.069038	0.057776	0.076492	0.044179	0.046648	0.077365	0.069322	0.061013	0.067654	0.027633	0.019611	-0.0012048	-0.0004344	0.034399	0.064033	0.081129	0.10196	0.054537	0.010826	-0.011902	-0.017218	-0.041854	-0.025042	0.0057846	-0.012593	-0.014945	0.0029443	0.018704	0.0011187	0.0067666	0.00077375	0.0050927	0.0022381	0.013112	0.027224	0.028976	0.04507	0.067391	0.039265	0.062828	0.076889	0.068386	0.084447	0.049272
0.12484	0.12491	0.11808	0.080039	0.15328	0.14269	0.10678	0.097075	0.1426	0.083043	0.082464	0.098431	0.10428	0.10861	0.11296	0.05597	0.061557	0.026484	-0.019055	0.005527	0.040599	0.048058	0.089697	0.069133	0.031216	0.022926	0.0027146	-0.051733	-0.0508	-0.02815	-0.036029	-0.01685	0.010892	0.027167	0.0044164	0.0070601	0.026922	0.019797	0.0080652	0.032341	0.033808	0.0082905	0.046841	0.076261	0.05434	0.089932	0.10694	0.074843	0.067389	0.034589
0.1631	0.19057	0.16392	0.1447	0.17973	0.15292	0.088021	0.10187	0.15275	0.11955	0.11524	0.12542	0.10836	0.097045	0.086502	0.034244	0.044037	0.041307	-0.021914	0.002348	0.048943	0.034098	0.084094	0.084386	0.056651	0.032282	0.024324	-0.067628	-0.040041	-0.030734	-0.042186	-0.021603	0.0054166	-0.0043631	-0.010647	-0.015537	0.017618	0.035627	0.012874	0.033423	0.04776	0.0093403	0.041784	0.072193	0.078015	0.10521	0.13147	0.086469	0.067183	0.024007
0.16152	0.18047	0.15467	0.15088	0.16387	0.11168	0.055217	0.054957	0.11175	0.096466	0.11726	0.1345	0.13421	0.115	0.10287	0.073631	0.060515	0.066478	0.0010326	0.012244	0.05588	0.062758	0.097297	0.07939	0.039122	-0.017239	-0.029873	-0.12618	-0.060853	-0.02338	-0.00064731	0.012662	0.058255	0.046824	0.032085	0.029271	0.055263	0.057823	0.017357	0.054135	0.051176	0.017189	0.072259	0.087329	0.08987	0.12695	0.14923	0.083483	0.056962	0.0015533
0.15003	0.17737	0.16796	0.18387	0.1487	0.10192	0.046412	0.012279	0.07334	0.088669	0.16041	0.17635	0.18755	0.14472	0.1131	0.058362	0.053162	0.073823	0.034322	0.081546	0.10312	0.094527	0.12294	0.10512	0.060498	0.01733	-0.0073025	-0.10493	-0.043443	-0.022222	-0.0041561	0.020809	0.074621	0.056934	0.055125	0.031372	0.069388	0.053586	-0.0025601	0.014225	0.045855	-0.0011811	0.072204	0.094948	0.068846	0.076659	0.091445	0.015195	0.011101	-0.0072007
0.10176	0.1118	0.11381	0.18615	0.14128	0.074852	0.040362	0.0050994	0.031553	0.074841	0.12523	0.13198	0.15394	0.11705	0.094215	0.047962	0.061078	0.10081	0.073863	0.11012	0.14945	0.14487	0.148	0.13619	0.085707	0.040535	0.028775	-0.044735	-0.0051196	0.013146	0.036833	0.02509	0.081733	0.051209	0.057303	0.057964	0.079172	0.067803	0.050767	0.060908	0.070734	0.059709	0.080578	0.10165	0.091716	0.09304	0.098647	0.040531	0.034418	0.026167
0.069	0.082585	0.067953	0.12822	0.084911	0.053971	0.0042347	0.013495	0.010808	0.076922	0.1063	0.13052	0.13883	0.095056	0.057498	0.00030353	0.0056119	0.036984	0.044058	0.06708	0.12858	0.11966	0.09589	0.10087	0.073053	0.024991	0.026628	0.012745	0.013899	0.02542	0.033348	0.01769	0.052493	0.031233	0.040651	0.042171	0.034305	0.019352	0.048392	0.074977	0.088948	0.11417	0.12749	0.10867	0.085383	0.087791	0.075413	0.022178	0.011294	-0.0058366
0.030967	0.037527	0.024896	0.061783	0.070085	0.066134	0.042156	0.041601	0.020598	0.069755	0.10772	0.14877	0.17126	0.13168	0.098211	0.049478	0.037598	0.037071	0.062569	0.04525	0.074866	0.072923	0.061658	0.072783	0.052874	0.025049	0.013146	0.0080167	-0.033797	-0.014483	0.0019136	-0.015274	0.041977	0.051062	0.060549	0.052499	0.054123	0.026405	0.086358	0.11844	0.12802	0.16361	0.18672	0.15857	0.11409	0.11964	0.0718	-0.00086737	-0.0072138	0.01215
0.075109	0.057904	0.06291	0.074367	0.11562	0.096345	0.11129	0.077038	0.068396	0.051408	0.085311	0.092538	0.12482	0.096174	0.085353	0.034549	0.022796	0.020656	0.048743	0.04759	0.050804	0.036924	0.038796	0.055978	0.054476	0.061829	0.088123	0.063907	-0.007766	0.005392	0.013933	-0.019015	0.038252	0.05693	0.047824	0.02365	0.018749	-0.0089609	0.068426	0.078664	0.088836	0.1279	0.13975	0.12355	0.073728	0.090833	0.048549	0.0099725	-0.011261	0.025785
0.035503	0.035285	0.039579	0.066027	0.11951	0.10638	0.10058	0.10555	0.081759	0.026526	0.024692	0.03919	0.041196	0.0039139	0.032101	0.02468	-0.0091053	-0.0087812	0.040161	0.036872	0.032063	0.054386	0.0396	0.041813	0.049418	0.057456	0.068005	0.06253	-0.0064019	-0.0004368	0.0063977	-0.03221	0.018415	0.058767	0.032144	0.030417	0.036384	0.019217	0.093795	0.10448	0.10633	0.14488	0.11372	0.10444	0.093361	0.10357	0.066555	0.040377	-0.023885	-0.0015711
0.014132	0.014807	0.020327	0.018305	0.094406	0.072068	0.094399	0.10072	0.13619	0.045915	0.064261	0.060748	0.042435	-0.02841	0.022498	0.023657	-0.013804	-0.0087052	0.026464	0.026767	0.012017	0.029316	0.015649	0.035386	0.061054	0.068582	0.080892	0.082338	0.024583	-0.00097294	0.024596	-0.0068184	0.018677	0.0604	0.02614	0.0022843	0.011559	0.01375	0.077322	0.10405	0.10493	0.1219	0.098989	0.077875	0.068014	0.096525	0.077464	0.058558	-0.002641	0.01458
0.016588	0.019242	0.052027	0.060489	0.10783	0.059678	0.087395	0.028669	0.080766	0.014765	0.063921	0.045443	0.044279	-0.021786	0.029699	0.054997	0.033091	0.055801	0.08517	0.09697	0.055517	0.084966	0.084373	0.10463	0.094316	0.082512	0.099377	0.052415	0.02033	0.0026615	0.041829	-0.025474	0.035865	0.056549	0.016814	-0.013945	0.02	-0.0061942	0.017169	0.039564	0.05882	0.049868	0.044723	0.055017	0.061905	0.071879	0.069133	0.070014	0.026029	0.040342
0.088083	0.091773	0.11591	0.1355	0.12607	0.062515	0.066971	0.0045579	0.042934	0.012096	0.065644	0.057203	0.062172	0.019354	0.069786	0.10345	0.098108	0.13116	0.12681	0.15831	0.1098	0.12171	0.086471	0.12207	0.099117	0.048651	0.062378	0.049691	0.026269	0.0079484	0.065546	-0.00065857	0.029646	0.026792	-0.024332	-0.038704	-0.020939	-0.031874	-0.023193	0.0087554	0.017973	0.013629	-0.028796	-0.008355	-0.011951	0.00765	0.030858	0.090809	0.055237	0.044197
0.11933	0.12251	0.11865	0.17538	0.13334	0.090002	0.084829	0.09413	0.087351	0.095794	0.11938	0.11278	0.069088	0.037433	0.062191	0.091354	0.090356	0.12212	0.10435	0.14234	0.11792	0.1204	0.072827	0.12537	0.091497	0.034945	0.028969	0.053129	0.030737	0.0040239	0.038878	-0.0061407	-0.0028954	-0.021931	-0.047732	-0.041135	-0.02623	-0.022866	0.0069926	0.039657	0.043888	0.025856	-0.036932	-0.030386	-0.041303	-0.025749	0.026163	0.095448	0.06085	0.062159
0.089913	0.08285	0.078206	0.13562	0.097152	0.080429	0.097302	0.1094	0.1054	0.090753	0.098047	0.092095	0.062986	0.057143	0.082217	0.10376	0.089282	0.11171	0.071542	0.10409	0.069941	0.083874	0.071353	0.13205	0.09585	0.036646	0.035197	0.026461	-0.011966	-0.0037281	0.041094	0.010768	0.015987	-0.01654	-0.060202	-0.045798	-0.051049	-0.063265	-0.024789	0.0027289	-0.01123	-0.037266	-0.08269	-0.071271	-0.091051	-0.068056	-0.0014235	0.089623	0.082709	0.085509
0.12374	0.13437	0.13207	0.18911	0.15379	0.14106	0.10553	0.091567	0.057551	0.045621	0.046757	0.055687	0.054672	0.064987	0.080186	0.071102	0.072506	0.081144	0.054625	0.096547	0.065266	0.073529	0.058057	0.094862	0.04013	0.02226	0.020161	0.031689	0.0062672	0.053267	0.066011	0.043202	0.027517	-0.0081016	-0.07057	-0.049711	-0.043544	-0.053482	-0.014801	0.0012015	-0.017167	-0.036433	-0.049014	-0.039268	-0.074334	-0.049022	-0.0083586	0.041555	0.043823	0.062305
0.1294	0.16014	0.11459	0.1393	0.11705	0.14912	0.14398	0.14746	0.14327	0.11175	0.11281	0.086614	0.10797	0.082854	0.10472	0.07282	0.054314	0.048183	0.016808	0.044336	0.023994	0.0087987	0.0073979	0.03249	0.0013324	-0.015292	0.020806	0.032143	0.0096419	0.040412	0.061948	0.043323	0.0049089	-0.015387	-0.05112	-0.028287	-0.018006	0.030752	0.072946	0.073087	0.04253	0.035335	-0.0062104	-0.0082976	-0.041487	-0.017318	-0.013572	0.0037133	0.02187	0.036756
0.076016	0.12694	0.11463	0.15268	0.19176	0.22357	0.20411	0.17796	0.17232	0.09275	0.083499	0.054326	0.083426	0.027168	0.087868	0.044791	0.025206	0.010247	0.0045456	0.010944	0.024471	0.0041087	0.020689	0.033323	0.012151	0.011691	0.070982	0.057224	0.051596	0.082723	0.066329	0.045065	0.024763	0.029192	-0.012752	-0.0021424	-0.0024233	0.042412	0.06032	0.083352	0.062977	0.051565	0.027318	0.011978	-0.019591	-0.0041426	0.0075134	-0.027986	0.0091372	0.01037
0.02166	0.11137	0.092738	0.12492	0.17934	0.21692	0.15813	0.13763	0.17936	0.11389	0.10427	0.099393	0.13374	0.056773	0.11528	0.092555	0.056698	0.016929	0.01267	-0.012108	-0.040479	-0.042074	0.0069356	0.019379	0.0076586	0.02843	0.098107	0.055513	0.048725	0.07784	0.06544	0.061304	0.075951	0.095612	0.050361	0.086221	0.051245	0.10206	0.07394	0.12211	0.079939	0.095138	0.073897	0.083634	0.042013	0.043839	0.028173	-0.045754	-0.013395	-0.031257
0.1228	0.22036	0.18556	0.18126	0.2051	0.2166	0.13987	0.10234	0.17049	0.14826	0.13533	0.14848	0.20304	0.1257	0.14741	0.16204	0.12765	0.052808	0.053227	0.011067	-0.020867	-0.043067	0.0036918	0.011787	0.016084	0.029581	0.09411	0.089055	0.091973	0.071415	0.048825	0.051593	0.033261	0.048469	0.040815	0.081416	0.039483	0.1258	0.088522	0.1482	0.11215	0.14686	0.11504	0.11461	0.08534	0.10381	0.071758	-0.018699	0.018779	-0.011759
0.13845	0.1761	0.1225	0.10886	0.10638	0.12089	0.11532	0.11609	0.2052	0.19196	0.20631	0.18214	0.2151	0.11902	0.096005	0.11248	0.06566	-0.020354	-0.014361	-0.041917	-0.04627	-0.061581	0.021321	0.036846	0.064674	0.042495	0.13701	0.092892	0.099043	0.054919	0.0044695	0.0095262	0.032832	0.035524	0.043058	0.11975	0.034521	0.099176	0.088314	0.17134	0.13137	0.1733	0.1342	0.10875	0.082821	0.070803	0.057972	-0.015257	0.030591	-0.033418
0.072884	0.056576	0.051189	0.096718	0.06723	0.064587	0.067303	0.060204	0.087325	0.086428	0.10433	0.15099	0.16536	0.12209	0.10325	0.1178	0.04433	-0.015431	-0.014624	-0.026552	-0.036424	-0.031003	0.026619	0.03525	0.056714	0.053047	0.11161	0.10028	0.12702	0.1015	0.039973	0.078324	0.073141	0.060393	0.043776	0.14117	0.016223	0.068307	0.046105	0.13685	0.06693	0.11937	0.099555	0.08433	0.037243	0.032954	0.058004	-0.014208	0.044414	0.011397
0.12067	0.072366	0.051068	0.061094	-0.0015473	0.0048943	0.016483	0.04259	0.065042	0.060025	0.08111	0.11546	0.11513	0.091482	0.05862	0.047002	-0.02013	-0.095676	-0.08819	-0.071634	-0.090877	-0.056345	-0.00018519	0.011485	0.030255	0.057088	0.10417	0.093428	0.10215	0.069458	0.021046	0.057695	0.081249	0.080207	0.055509	0.14452	0.032125	0.06323	0.040967	0.097758	0.023888	0.058501	0.040988	0.029508	0.028062	0.0327	0.059925	0.0052209	0.060795	0.025527
0.08026	0.029054	0.012352	0.017421	-0.029038	-0.018797	0.015181	0.047066	0.031159	0.049834	0.060546	0.095633	0.081446	0.064231	0.0027443	-0.0087218	-0.045016	-0.088813	-0.036769	-0.0024792	0.00035593	-0.011921	0.019834	-0.0098344	0.039489	0.041543	0.10366	0.096077	0.1132	0.05518	0.048953	0.061024	0.065363	0.059938	0.055739	0.0923	0.0055886	0.042393	0.040783	0.0718	0.039621	0.084189	0.075261	0.039509	0.038442	0.04696	0.038733	-0.0034186	0.081182	0.075762
-0.073698	-0.095754	-0.11287	-0.047742	-0.063385	-0.0059568	0.044378	0.1133	0.064479	0.086063	0.11141	0.14315	0.11552	0.11281	0.070465	0.002536	-0.039254	-0.058521	-0.011517	0.0012611	0.03622	0.012336	0.017428	-0.014369	0.028266	0.01239	0.087689	0.081714	0.091273	0.072104	0.10378	0.088704	0.12572	0.16544	0.14243	0.14383	0.10131	0.098918	0.05928	0.062767	0.048115	0.060236	0.0657	0.034776	0.03896	0.0038587	-0.0099508	-0.045512	0.007923	0.012672
-0.12339	-0.076414	-0.066636	0.0093754	0.033035	0.07908	0.065464	0.10994	0.066252	0.080471	0.082147	0.15314	0.13112	0.13132	0.11745	0.077376	0.016317	-0.0073334	0.049406	0.049753	0.056228	0.056388	0.070576	0.026704	0.041734	0.013515	0.043335	0.063492	0.071791	0.075729	0.19195	0.18129	0.17446	0.2249	0.20411	0.12259	0.10736	0.11523	0.040313	0.016321	0.020484	0.025685	0.024163	0.016491	0.000261	0.0032719	-0.041624	-0.077548	-0.017925	0.040172
0.059715	0.10821	0.085105	0.097065	0.10013	0.12582	0.078161	0.14772	0.14914	0.15183	0.15337	0.17726	0.13506	0.099357	0.09987	0.042624	0.027351	-0.011945	0.045908	0.0073786	0.033089	0.053993	0.077018	0.048964	0.076581	0.02682	0.020483	0.051383	0.040241	0.048498	0.17629	0.17687	0.14676	0.18943	0.1707	0.07853	0.076934	0.06527	0.014076	-0.047616	-0.024376	-0.019833	-0.017246	-0.03138	-0.0059476	-0.019656	-0.097846	-0.11024	-0.052167	-0.0075055
-0.0014101	0.068194	0.048663	0.10144	0.10855	0.12106	0.10048	0.15974	0.17477	0.20461	0.21539	0.23571	0.19203	0.12267	0.087931	0.070195	0.0086786	0.015953	0.077527	0.029042	0.055619	0.10677	0.13088	0.071195	0.096665	0.024965	-0.016631	0.016599	0.02345	0.05882	0.18433	0.19985	0.091591	0.13569	0.14635	0.048371	0.049308	0.10388	0.063521	0.00094318	0.021658	0.061386	0.044488	0.043273	0.029163	0.011275	-0.098529	-0.096176	-0.076859	-0.012014
-0.0092363	0.047677	0.063721	0.12191	0.13489	0.11896	0.085659	0.061975	0.10405	0.1098	0.14369	0.17062	0.18672	0.085325	0.087215	0.067369	-0.0057059	-0.014812	0.037587	-0.016894	-0.0046486	0.11083	0.14999	0.12824	0.11811	0.086566	-0.0033685	0.027562	0.021145	0.077324	0.15245	0.17538	0.071994	0.11721	0.12014	0.053161	0.073042	0.12464	0.10527	0.066965	0.051051	0.014442	-0.011092	-0.034172	-0.059056	-0.070745	-0.11125	-0.09114	-0.087446	-0.034471
0.078165	0.064074	0.099378	0.13729	0.13829	0.094616	0.10836	0.047249	0.094823	0.10524	0.14903	0.17267	0.20112	0.07803	0.064595	0.053014	-0.029462	-0.042552	0.0052439	-0.024091	-0.01686	0.1018	0.17982	0.14976	0.12114	0.096225	0.0023034	-0.011022	0.0018902	0.060709	0.10361	0.12574	0.021763	0.016687	0.030992	0.0023655	0.025998	0.073595	0.091535	0.074358	0.047008	0.034254	0.027095	0.016058	-0.047295	-0.042043	-0.097441	-0.085407	-0.069367	0.0026355
0.04174	0.014312	0.048799	0.080037	0.076893	0.0462	0.059182	0.017697	0.023392	0.035972	0.096603	0.11135	0.1296	0.074697	0.081513	0.054096	0.013764	0.00304	0.037176	-0.0049482	-0.018019	0.10665	0.16165	0.11577	0.10336	0.13061	2.8048e-05	-0.025297	0.0060338	0.042681	0.017043	0.075652	0.018904	-0.0084494	-0.0061937	-0.0080932	-0.015256	-0.0042281	0.030521	0.055556	0.047029	0.045217	0.073216	0.056325	0.022921	0.011506	-0.013106	-0.0097533	-0.0096247	0.0026816
-0.13923	-0.10952	-0.066393	0.0040437	0.01672	1.6799e-05	0.024858	-0.012732	-0.016869	0.030841	0.066998	0.085445	0.098986	0.065462	0.024338	0.043623	-0.011931	-0.0075138	0.037661	0.056569	0.013522	0.12284	0.15796	0.11083	0.065944	0.1017	-0.0033736	-0.033451	-0.012969	0.045849	0.005643	0.039853	0.0098517	-0.0037008	-0.021353	-0.0016932	0.0078121	0.052166	0.10084	0.17529	0.13702	0.10299	0.12688	0.10656	0.046234	0.083352	0.098196	0.098941	0.085459	0.093523
-0.17132	-0.11999	-0.082543	-0.0040849	0.028849	0.020174	0.032012	0.0019566	-0.023158	-0.01223	0.0019732	0.01501	0.031567	0.039852	0.04443	0.059424	0.022939	0.0089859	0.031335	0.048673	-0.0071981	0.079112	0.095691	0.12585	0.10366	0.13013	0.047682	0.022868	-0.010112	0.022551	0.0053013	0.016378	0.049492	0.023652	-0.022507	0.025123	0.048731	0.025293	0.079325	0.14793	0.10555	0.048648	0.090347	0.0671	0.027436	0.057519	0.092542	0.10532	0.10921	0.11079
-0.082809	-0.030619	-0.028301	0.032661	0.05179	0.034858	0.036605	0.048496	0.010846	0.013994	0.036179	0.052439	0.061605	0.095538	0.077111	0.10537	0.063658	0.034363	0.02303	0.051533	0.011952	0.063568	0.074979	0.11409	0.12943	0.10969	0.057741	0.030233	0.010687	-0.0032119	-0.010734	-0.001695	0.031974	0.0049518	-0.040061	0.0079519	0.016853	-0.012496	0.0073189	0.038365	0.012591	0.0070836	0.053728	0.073827	0.10138	0.13075	0.10948	0.11112	0.085247	0.055177
-0.15631	-0.04343	-0.005739	0.067422	0.10367	0.098839	0.028593	0.059811	0.023581	0.014699	0.01513	0.074579	0.02562	0.052168	0.061264	0.069016	0.01696	-0.022519	-0.030029	-0.01937	-0.030908	0.025814	0.012849	0.051824	0.10686	0.073826	0.047104	0.091562	0.099167	0.056239	0.073285	0.052305	0.050818	0.00046378	-0.046321	-0.014882	-0.010849	-0.028462	0.010824	0.045448	-0.0037306	-0.03309	0.026726	0.022306	0.064292	0.14037	0.15543	0.1491	0.15176	0.12288
-0.10066	-0.0016825	0.03328	0.12203	0.12812	0.1491	0.11735	0.12896	0.099597	0.099136	0.088073	0.11359	0.081755	0.048001	0.015031	0.025345	-0.030001	-0.024909	-0.039863	-0.022949	-0.051949	-0.039138	-0.11869	-0.043425	0.025477	-0.0063628	0.025561	0.094559	0.065137	0.0064508	0.051714	-0.0013901	-0.038788	-0.050021	-0.056986	-0.015814	0.030883	0.064388	0.098078	0.10619	0.0098407	-0.054081	-0.039297	-0.037473	-0.027363	0.067781	0.097321	0.11396	0.11111	0.14159
4.557e-05	0.06449	0.10459	0.16514	0.20479	0.2221	0.22794	0.19434	0.14572	0.096416	0.09248	0.054024	0.067208	0.037387	0.05184	0.06213	0.030343	0.0029704	-0.036076	-0.075012	-0.14048	-0.10244	-0.13609	-0.055469	0.055388	0.061286	0.057099	0.084017	0.060223	-0.013601	0.048785	0.0034225	0.0011052	-0.0046775	0.023546	0.06062	0.12675	0.10905	0.10604	0.062176	-0.036164	-0.077916	-0.058764	-0.019151	-0.024442	0.066072	0.047349	0.052562	0.0057403	0.067235
0.027804	0.027238	0.060519	0.078065	0.080514	0.12285	0.13056	0.13422	0.09416	0.098011	0.071444	0.066612	0.062388	0.018009	0.0061682	0.039892	0.038323	0.0094218	-0.0096535	-0.066478	-0.11081	-0.1165	-0.13595	-0.1227	-0.0046145	0.013547	0.059703	0.098324	0.12676	0.032341	0.082805	0.044123	0.0027154	-0.014128	0.045237	0.057081	0.088642	0.10149	0.10311	0.058383	-0.042663	-0.058564	-0.054476	-0.024084	-0.036731	0.081429	0.061688	0.059534	0.023202	0.084563
-0.089846	-0.075139	-0.022648	-0.041047	-0.01804	0.044898	0.064832	0.095304	0.087674	0.08438	0.075309	0.091268	0.061313	0.042129	0.042617	0.013664	-0.013427	-0.017233	-0.047216	-0.076557	-0.080865	-0.079657	-0.13365	-0.13986	-0.073734	-0.037082	0.010463	0.078233	0.11619	0.053813	0.12868	0.11105	0.039103	0.015811	0.073322	0.053938	0.044796	0.062894	0.10384	0.082237	0.014261	-0.0058454	0.026987	0.028749	-0.046626	0.053192	0.082166	0.060652	0.055169	0.18424
-0.0015769	-0.017752	-0.019501	-0.072507	-0.080312	-0.039417	0.049734	0.091212	0.095029	0.11199	0.14241	0.058185	0.03818	0.016175	0.002133	-0.040334	-0.013549	0.031079	0.024666	0.012787	-0.01691	-0.012232	-0.061185	-0.06435	-0.025548	0.054005	0.079593	0.080692	0.092143	0.055993	0.10488	0.11922	0.10207	0.077841	0.11691	0.085399	0.031646	0.035709	0.08567	0.060352	0.02721	0.044529	0.031092	0.042156	-0.011449	0.064841	0.085247	0.10673	0.047651	0.15142
-0.10572	-0.1339	-0.10848	-0.19575	-0.12823	-0.04334	0.053024	0.10517	0.11214	0.10056	0.091031	0.014461	0.00052884	-0.0133	0.0090603	-0.024278	0.01351	0.033561	0.047995	0.043469	0.043238	0.042346	0.026062	-0.0050174	0.025611	0.069968	0.079719	0.043024	0.096525	0.094396	0.14988	0.20607	0.22261	0.175	0.16671	0.16908	0.10517	0.069905	0.12472	0.072381	0.048423	0.066015	0.063533	0.039395	0.048785	0.086292	0.065107	0.081111	0.039759	0.10232
-0.0012387	-0.064827	-0.042552	-0.15151	-0.13157	-0.05967	0.0073076	0.081874	0.12695	0.12536	0.099211	0.078929	0.039799	-0.0087223	-0.011087	-0.036011	-0.0045176	0.022808	0.028857	0.027113	0.071075	0.023064	0.0040869	-0.029736	0.0049825	0.039394	0.083237	0.038903	0.12778	0.10477	0.10772	0.18435	0.20182	0.15353	0.13738	0.12641	0.028377	0.0032567	0.053906	0.041269	0.066731	0.046002	0.036491	-0.00481	0.01217	0.020659	0.071403	0.074659	0.064519	0.10275
-0.091735	-0.095488	-0.05382	-0.080595	-0.020383	0.032452	0.099118	0.12941	0.13328	0.13238	0.14631	0.10971	0.10052	0.096698	0.063794	0.025752	0.032622	0.042065	0.00059791	0.045444	0.077963	0.04911	0.039049	0.035648	0.016393	0.034193	0.059212	0.023819	0.10954	0.1174	0.1107	0.19145	0.19966	0.15596	0.10899	0.13668	0.071051	0.028456	0.062167	0.080411	0.069702	0.010161	0.035102	0.012607	0.036762	0.037283	0.087031	0.099966	0.096957	0.11189
-0.0025258	-0.035658	0.00068813	0.026669	0.070147	0.14462	0.22271	0.22963	0.17289	0.19212	0.18713	0.11999	0.12134	0.11571	0.039543	-0.024684	0.029472	0.028906	0.015228	0.059941	0.099631	0.038988	0.025194	0.0050741	0.0041941	0.036059	0.057778	0.026657	0.084003	0.088223	0.054419	0.11241	0.13002	0.13704	0.1209	0.19078	0.17015	0.10458	0.087807	0.10443	0.025708	-0.035703	0.012949	0.0039716	0.0308	0.044452	0.08754	0.11445	0.089629	0.070957
0.0018966	-0.045544	0.011039	0.057546	0.11243	0.17963	0.2175	0.16867	0.093229	0.10534	0.097162	0.064665	0.085581	0.073429	0.021484	0.031637	0.08792	0.08458	0.064115	0.10474	0.12045	0.06819	0.044329	0.018973	-0.016356	-0.047086	-0.036872	-0.048116	0.025589	0.015458	-0.014686	0.047943	0.078588	0.12052	0.11991	0.23803	0.24149	0.15566	0.11203	0.089058	-0.0096617	-0.076015	0.0016926	-0.021017	0.041081	0.011706	0.022188	0.036776	0.042988	0.057451
0.14592	0.09179	0.083002	0.15372	0.13183	0.1169	0.14022	0.13489	0.022178	0.048891	0.11376	0.096773	0.084391	0.10782	0.046096	0.023567	0.02996	0.051009	0.0088372	0.026632	0.052855	0.054105	0.028425	0.050516	0.025113	0.0060193	0.014554	-0.010233	0.0062797	0.0051758	-0.073329	-0.052674	-0.033102	0.0024271	0.025193	0.14639	0.12744	0.095734	0.038207	0.00080449	-0.098577	-0.14596	-0.096947	-0.055858	-0.0077212	-0.011128	0.030052	0.064139	0.054781	0.091545
0.071426	0.025205	0.036197	0.10703	0.1083	0.10373	0.12742	0.060567	-0.090272	-0.056256	0.032756	0.028449	0.049087	0.12148	0.063861	0.021121	0.0054605	0.053652	0.039045	0.088435	0.10957	0.16008	0.10728	0.096955	0.030179	-0.00076384	0.0046667	-0.008714	0.0024137	-0.003271	-0.027203	-0.044779	-0.02224	0.015756	0.04169	0.15533	0.15696	0.15036	0.094302	0.071507	-0.062075	-0.090112	-0.059861	0.00093114	0.070102	0.08351	0.074141	0.14121	0.10019	0.12715
0.17576	0.10025	0.13	0.12739	0.17084	0.10387	0.12493	0.080329	0.0058001	-0.033149	0.092735	0.096196	0.07484	0.10005	0.059091	-0.023174	-0.057516	-0.0246	-0.0050739	0.032133	0.069077	0.14223	0.069979	0.060226	0.023374	0.0031879	0.033704	0.025378	0.039254	0.022335	-0.0022607	-0.049088	-0.025747	-0.0010988	0.043374	0.10092	0.077216	0.15268	0.10607	0.087173	0.0065099	-0.0028305	-0.052355	-0.047175	-0.026509	0.0096359	-0.012152	0.083163	0.031914	0.12701
0.2944	0.18225	0.17462	0.10702	0.11569	0.049701	0.076801	0.05595	0.049696	-0.0029028	0.081965	0.087688	0.060443	0.063407	0.036106	0.0025112	-0.058069	-0.00030728	0.013914	0.039367	0.052592	0.18003	0.090212	0.090776	0.099799	0.079807	0.069572	0.08822	0.10581	0.06823	0.030376	-0.0027994	0.01949	-0.0011575	0.0094667	0.065965	0.04989	0.10959	0.088178	0.081142	0.033946	0.0080461	-0.048042	-0.038596	0.0080118	0.066956	0.046558	0.082918	0.022885	0.097696
0.27038	0.17965	0.16459	0.068822	0.087078	0.045999	0.09842	0.11445	0.090278	0.017175	0.095983	0.096443	0.057731	0.079728	0.043894	-0.05177	-0.13824	-0.084677	-0.090582	-0.069276	-0.052442	0.053186	-0.053273	-0.0030345	0.053042	0.12386	0.12261	0.13779	0.083999	0.020415	-0.052593	-0.10832	-0.10295	-0.065823	-0.017616	0.020492	0.012533	0.1337	0.11363	0.11328	0.060527	0.044121	-0.017825	-0.015875	0.0065214	0.13769	0.15388	0.14998	0.11586	0.1096
0.21515	0.16292	0.17287	0.060388	0.13247	0.12603	0.12753	0.073551	0.089085	-0.010785	0.0098186	0.0081714	0.016112	0.015755	-0.0075546	-0.059655	-0.054524	-0.022482	-0.029741	-0.0086194	-0.02004	0.0018387	-0.10188	-0.047543	-0.0088327	0.08448	0.089671	0.15485	0.11399	0.057419	-0.027459	-0.077483	-0.042673	0.020241	0.036601	0.067343	0.067106	0.094472	0.070212	0.14121	0.12251	0.1356	0.11189	0.079721	0.095893	0.20767	0.20718	0.21912	0.18175	0.13418
0.21646	0.18411	0.18464	0.10091	0.13471	0.11861	0.086498	0.083391	0.082126	0.043648	0.065218	0.077189	0.047177	0.030048	0.03145	-0.0063306	0.067481	0.11086	0.10857	0.084105	0.080669	0.0011912	-0.095919	-0.02401	-0.00055353	0.088439	0.1081	0.16558	0.10072	0.050144	-0.0022132	-0.049982	-0.0226	0.0018952	0.019279	-0.017563	-0.014562	-0.011915	-0.0037583	0.091149	0.086349	0.11157	0.13961	0.088914	0.078624	0.18555	0.22075	0.20726	0.17287	0.13862
0.23134	0.17875	0.14822	0.083673	0.083936	0.1055	0.091958	0.10118	0.042041	0.06598	0.069844	0.04148	0.0053192	0.012507	-0.002023	-0.010881	0.12208	0.18676	0.14628	0.123	0.079237	-0.030485	-0.099035	-0.023306	-0.02275	0.054643	0.045955	0.064484	0.019543	-0.013948	-0.080964	-0.09097	-0.026462	-0.026476	0.0080135	-0.015901	0.017812	-0.033868	-0.016204	0.059293	0.077542	0.067085	0.14995	0.14297	0.15219	0.22772	0.24334	0.14705	0.10403	0.04381
0.063193	0.034496	0.057758	0.046735	0.053815	0.042431	0.059726	0.056277	-0.0031963	0.030185	0.087197	0.050159	0.0096692	-0.0054658	0.0095421	-0.00213	0.11978	0.1471	0.10746	0.061728	0.048519	-0.064834	-0.073512	0.011107	0.0080852	0.063913	0.038204	0.0074553	-0.008687	-0.0052523	-0.055455	-0.036142	0.030643	-0.018356	-0.047491	-0.10589	-0.076118	-0.098123	-0.066034	0.038418	0.075961	0.086191	0.13938	0.10984	0.099631	0.14385	0.16233	0.15268	0.19323	0.16613
0.1287	0.060788	0.078456	0.067602	0.068539	0.024107	0.027383	0.0010909	-0.018854	0.020317	0.061186	0.053419	0.044545	0.0090324	0.029137	0.05111	0.18897	0.19082	0.19976	0.17632	0.17355	0.048015	0.055241	0.074434	0.025925	0.034578	0.035813	0.012707	0.032514	0.076843	0.041743	0.019334	0.083962	0.013611	-0.035548	-0.095218	-0.024345	-0.082392	-0.060822	0.023047	0.049142	0.014953	0.071549	0.06524	0.070492	0.10899	0.14118	0.14742	0.14049	0.14876
0.10055	0.033809	0.074912	0.094547	0.02833	0.013937	0.063514	0.041993	-0.0031951	0.10038	0.14238	0.15023	0.1097	0.10702	0.10986	0.11893	0.17369	0.18227	0.19305	0.1891	0.2081	0.13126	0.15348	0.16402	0.11736	0.12893	0.13904	0.088913	0.072127	0.10636	0.038638	-0.0084064	0.049057	-0.045346	-0.05859	-0.095018	-0.028493	-0.045667	0.010453	0.053819	0.10852	0.055552	0.078827	0.078333	0.049507	0.076519	0.099837	0.091052	0.1046	0.13778
0.13125	0.079916	0.13243	0.088417	0.084919	0.033077	0.077464	0.039414	0.056891	0.13321	0.17834	0.18986	0.16367	0.16462	0.11418	0.10828	0.10744	0.10301	0.077746	0.078631	0.10717	0.084121	0.10776	0.1316	0.13669	0.12932	0.12656	0.074241	0.085964	0.09321	0.013564	-0.041211	-0.016131	-0.10465	-0.11578	-0.092286	0.0010907	0.046251	0.075295	0.070304	0.1326	0.028632	-0.06818	-0.08714	-0.1084	-0.081584	-0.035783	0.013445	0.054251	0.099142
0.16403	0.095238	0.14382	0.095887	0.080358	0.019112	0.053363	0.014464	0.046829	0.10056	0.13077	0.17982	0.20662	0.21492	0.18055	0.15131	0.16283	0.12387	0.12458	0.12292	0.19835	0.1577	0.17184	0.20312	0.22202	0.2174	0.16735	0.13058	0.082034	0.065842	-0.040119	-0.04682	-0.024486	-0.077421	-0.11109	-0.073178	-0.0065834	0.0095623	0.070402	0.091631	0.14882	0.08495	-0.01148	-0.047522	-0.089379	-0.11241	-0.048845	0.059325	0.077209	0.14028
0.21043	0.13916	0.16471	0.11165	0.10387	0.053032	0.083565	0.049527	0.052101	0.12816	0.13228	0.20329	0.24206	0.27276	0.21703	0.21313	0.18868	0.15081	0.14729	0.17455	0.17225	0.11663	0.12139	0.14138	0.12975	0.17654	0.21225	0.15326	0.096779	0.0744	-0.074275	-0.14167	-0.093334	-0.098209	-0.084173	0.00075479	0.036806	0.093704	0.16883	0.15117	0.17897	0.133	0.02273	-0.019575	-0.058145	-0.055871	0.0012716	0.05062	0.002814	0.078605
0.12431	0.12236	0.14709	0.12755	0.16517	0.13977	0.15408	0.084243	0.082482	0.16173	0.14832	0.16877	0.26779	0.27449	0.19601	0.19267	0.18258	0.11112	0.09135	0.10805	0.08978	0.048762	0.074994	0.10328	0.11453	0.18614	0.18333	0.11751	0.058545	0.032939	-0.099656	-0.095024	-0.066346	-0.083509	-0.093678	-0.018253	-0.021874	0.054843	0.14996	0.16292	0.18822	0.13248	0.036298	-0.049295	-0.095227	-0.11813	-0.044018	-0.0067318	0.011427	0.083803
0.1571	0.12655	0.11834	0.073485	0.14712	0.10186	0.10692	0.086966	0.095694	0.1091	0.11947	0.1158	0.22448	0.21514	0.1326	0.1098	0.14944	0.050057	0.038304	0.076	0.069277	-0.0056034	-0.013433	-0.007587	-0.021553	0.020515	0.019815	-0.022273	-0.012564	-0.0097739	-0.090545	-0.082793	-0.04112	-0.10674	-0.11874	-0.044078	-0.009922	0.083263	0.20839	0.18044	0.14085	0.080644	0.0044276	-0.12357	-0.12407	-0.13647	-0.074105	-0.032614	-0.00033436	0.058396
0.11722	0.071539	0.029819	0.068029	0.067829	0.05689	0.089566	0.11503	0.08198	0.1156	0.10811	0.08558	0.16423	0.12084	0.065101	0.061252	0.11048	0.03494	0.032828	0.081691	0.042182	-0.030936	-0.069731	-0.037945	-0.071246	0.022879	0.024953	-0.003097	-0.036084	0.018323	-0.091221	-0.051582	0.0245	-0.020413	-0.080694	-0.024331	-0.058566	-0.0020599	0.15627	0.14834	0.11825	0.099311	0.10379	-0.032701	-0.051898	-0.10042	-0.047722	-0.055597	-0.017042	0.080832
0.10019	0.11139	0.082804	0.12723	0.15692	0.13266	0.10926	0.088074	0.035969	0.091838	0.048279	0.051012	0.12083	0.048114	-0.026706	0.029782	0.046411	0.010741	0.048318	0.11125	0.0017126	-0.031225	-0.070244	-0.091182	-0.13836	-0.032374	0.019031	-0.038289	-0.013761	0.05016	-0.0069325	-0.048151	0.069271	0.0069125	-0.068918	0.0059708	-0.011336	-0.0033414	0.10445	0.097999	0.030649	0.013576	0.05892	-0.052921	-0.032634	-0.026845	0.010041	-0.050961	0.018786	0.10905
0.20208	0.18701	0.14739	0.15464	0.19481	0.11512	0.11974	0.088497	0.042833	0.072655	0.071267	0.030087	0.11026	0.040309	-0.040013	-0.032638	0.010662	-0.025988	0.027655	0.083097	0.032202	-0.013351	-0.056635	-0.045566	-0.077576	0.0047735	0.050019	0.0218	0.018355	0.085118	0.065609	0.061962	0.16229	0.066331	-0.010077	0.018673	0.0061708	-0.032817	0.04581	0.043122	0.0058402	-0.026279	0.048149	-0.032998	-0.0062294	0.016322	0.056445	0.035135	0.13882	0.1751
0.33803	0.27626	0.22372	0.21191	0.18534	0.037836	0.062439	0.07006	0.0089712	0.054001	0.049201	0.022248	-0.0093903	-0.044368	-0.11547	-0.04097	0.001069	0.042539	0.051984	0.11689	0.029724	-0.033525	-0.10209	-0.059005	-0.078848	0.015239	0.042818	0.029054	0.044907	0.064816	0.0096178	0.020951	0.076983	-0.01375	-0.043762	0.042177	0.037006	0.044367	0.11195	0.10732	0.017576	0.016969	0.038742	-0.02114	-0.03617	0.031737	0.022765	0.049391	0.12497	0.18391
0.34196	0.28179	0.23554	0.26443	0.23571	0.063007	0.072831	0.059539	-0.0047436	0.048621	0.057386	0.069478	0.038757	-0.0030755	-0.074592	0.018504	0.033184	0.068932	0.036333	0.11859	0.002602	-0.06386	-0.068806	-0.0014925	-0.029227	0.06128	0.102	0.048668	0.040303	0.033195	-0.029311	-0.017872	0.015191	-0.0059055	-0.039212	0.028398	0.0042027	-0.0028138	0.01202	0.048223	-0.022024	-0.023385	-0.0058784	-0.042134	-0.092845	-0.030444	-0.017455	-0.022808	0.047423	0.10782
0.21957	0.16814	0.15753	0.17923	0.23617	0.088673	0.11478	0.060258	0.04088	0.068663	0.071308	0.12541	0.15919	0.099699	-0.0018985	0.099001	0.066937	0.06573	0.071381	0.1606	0.063724	0.0020263	0.027398	0.030236	0.0055784	0.048461	0.082476	0.042306	0.063349	0.043246	-0.02965	-0.030959	-0.053109	-0.083897	-0.082417	0.019653	-0.0039743	0.034132	-0.0056875	0.0087889	-0.098025	-0.064802	-0.063485	-0.032854	-0.069264	0.035656	0.024281	-0.010858	0.041117	0.084207
0.17541	0.16918	0.13243	0.16188	0.18531	0.09041	0.1403	0.11825	0.058053	0.074476	0.089077	0.13169	0.1698	0.16367	0.12187	0.18187	0.10641	0.093048	0.081645	0.16019	0.086162	0.040223	0.057426	0.04456	0.00079775	0.064888	0.074641	0.063376	0.068471	0.017684	-0.096296	-0.088442	-0.14395	-0.16453	-0.072566	0.0010303	0.017408	0.11334	0.10214	0.079568	-0.034849	-0.045807	-0.091941	-0.044611	-0.10222	0.034352	0.063156	0.049436	0.051407	0.067018
0.026784	0.11505	0.11273	0.23827	0.24598	0.18919	0.16451	0.10619	0.01033	0.015421	0.0081082	0.082915	0.15324	0.15452	0.11529	0.23851	0.15889	0.13711	0.13121	0.20578	0.079544	0.079638	0.074939	0.043845	-0.0030791	0.06366	-0.019658	-0.0084554	-0.013305	-0.011207	-0.18309	-0.1293	-0.15965	-0.13832	-0.089424	0.084557	0.091884	0.17903	0.13844	0.11372	-0.029123	-0.0079804	-0.079493	-0.060485	-0.092732	-0.018349	-0.06367	-0.103	-0.086894	-0.050205
-0.046523	0.072262	0.052043	0.16579	0.17739	0.165	0.12581	0.091856	0.024152	-0.022055	-0.01015	0.05699	0.19196	0.20374	0.21603	0.26761	0.18386	0.096858	0.12372	0.14633	0.094838	0.079186	0.082872	0.025271	0.0076882	0.026865	0.018621	0.0095078	-0.01914	0.022026	-0.11871	-0.071681	-0.03271	0.018986	0.0077672	0.1553	0.11384	0.11602	0.059885	0.047467	-0.024209	-0.012402	-0.030592	-0.028174	-0.044625	-0.05034	-0.047572	-0.07733	-0.044133	-0.051996
-0.089369	0.057305	0.038479	0.141	0.158	0.13432	0.070717	0.057189	0.001631	-0.019238	0.0023754	0.094468	0.19385	0.21615	0.25422	0.27678	0.17477	0.091425	0.12568	0.076968	0.046163	0.082135	0.09999	0.064919	0.060398	0.075362	0.025207	0.050262	0.038827	0.12483	0.0010397	0.038477	0.052414	0.041871	0.019557	0.19183	0.17564	0.20157	0.15955	0.13947	0.073476	0.07462	0.031369	0.0050257	-0.0057876	-0.017073	-0.041741	-0.058906	-0.013709	0.05012
-0.0064942	0.13646	0.078982	0.17332	0.12169	0.059878	-0.057317	-0.0091803	-0.10039	-0.1528	-0.1086	-0.050952	0.00031265	0.062154	0.17404	0.19572	0.15883	0.071411	0.061078	0.047026	0.0088097	0.051815	0.11154	0.13383	0.094397	0.093078	0.039578	-0.004311	-0.024211	0.067372	0.013332	0.054926	0.11135	0.1017	0.039566	0.1889	0.20438	0.20567	0.20535	0.22496	0.15333	0.094506	0.064578	0.0038304	-0.057956	-0.053092	-0.033049	-0.05267	0.015567	0.090221
0.026517	0.11296	0.046729	0.10159	0.00033577	-0.056226	-0.089979	-0.056083	-0.083747	-0.12772	-0.042347	-0.056342	0.016141	0.010952	0.064274	0.082556	0.086378	0.0065356	0.017753	0.049088	0.024186	0.043562	0.089294	0.12933	0.1141	0.082832	0.018108	-0.046971	-0.079216	0.046399	0.0012195	0.066533	0.16347	0.15823	0.032009	0.18474	0.19849	0.18191	0.15942	0.16442	0.10758	0.027429	-0.016546	-0.039452	-0.042644	-0.057535	-0.025487	-0.027722	0.049545	0.11738
0.088546	0.10258	-0.0018133	0.021526	-0.12503	-0.15543	-0.14486	-0.021827	-0.0082681	-0.037067	0.048783	0.017719	-0.025617	-0.092436	-0.028357	-0.036557	-0.012772	-0.043377	0.0081313	0.03922	0.017438	0.013911	0.084369	0.096899	0.10117	0.063224	0.076071	-0.01263	-0.026376	0.055646	0.070024	0.059454	0.10098	0.10012	0.0041708	0.092654	0.09998	0.11867	0.12615	0.13282	0.067902	-0.024038	-0.051885	-0.027219	-0.05142	0.020088	0.11725	0.14341	0.10445	0.18448
0.04687	0.042271	-0.037831	0.017711	-0.1366	-0.1585	-0.1133	-0.0018002	-0.035698	-0.028997	0.065465	0.017299	-0.061912	-0.090197	-0.069258	-0.064999	-0.0075212	-0.022089	0.0015146	0.051288	0.025648	0.029912	0.13302	0.18631	0.20027	0.14384	0.059617	-0.026226	-0.065849	-0.021075	-0.044549	-0.026483	-0.014778	-0.046829	-0.090113	0.001469	0.0581	0.10594	0.12439	0.14161	0.084195	-0.03416	-0.075774	0.042864	0.022737	0.13479	0.20578	0.22344	0.10814	0.22544
0.032694	-0.013396	-0.078134	-0.078021	-0.2634	-0.27122	-0.1427	-0.062289	-0.057158	-0.016529	0.03964	-0.044028	-0.092883	-0.10245	-0.096503	-0.03565	0.04483	0.05348	0.054925	0.15679	0.13337	0.054825	0.10916	0.16479	0.19673	0.18694	0.11991	0.03324	-0.055846	-0.063796	-0.13416	-0.093144	-0.054594	-0.035057	-0.098594	-0.029073	-0.0089783	0.0011954	0.0044585	0.072605	0.013658	-0.054187	-0.030918	0.13728	0.074349	0.19135	0.30161	0.30247	0.17887	0.21384
-0.0058484	-0.04516	-0.068899	-0.079404	-0.22385	-0.22403	-0.022733	0.019266	0.046317	0.10127	0.15576	0.05281	0.019062	0.038379	0.017378	0.056904	0.076332	0.05486	0.034982	0.083019	0.11083	0.038637	0.08837	0.20266	0.24742	0.22741	0.17056	0.1664	0.019093	-0.0017654	-0.087269	-0.035923	-0.060336	-0.046129	-0.06848	-0.0063792	0.013337	0.023223	0.024823	0.068204	0.041963	-0.052795	-0.041558	0.11196	0.12468	0.1784	0.28857	0.31547	0.17853	0.17468
0.064108	0.032879	0.024266	0.0099372	-0.11018	-0.16382	-0.072969	-0.034424	0.0087967	0.053143	0.055746	0.026924	-0.032488	0.0048767	0.0042502	0.065561	0.10619	0.089468	0.019461	0.020945	0.079161	0.0060443	0.033921	0.15534	0.20479	0.17873	0.087729	0.13558	0.0097492	0.0076805	-0.044738	0.047518	-0.018712	0.012729	-0.0012702	0.010403	-0.0048018	0.01945	0.01241	0.06619	0.081703	0.028581	0.045962	0.13732	0.11146	0.13607	0.20189	0.223	0.10825	0.12562
0.055534	0.013093	0.023603	-0.041843	-0.092299	-0.11194	-0.00054932	-0.035471	-0.019788	-0.013811	-0.072163	-0.13973	-0.1079	-0.012017	0.013813	0.065253	0.16171	0.10159	-0.031798	-0.037233	0.1063	0.0072847	0.0568	0.22798	0.30303	0.22948	0.11753	0.16962	0.079102	0.008517	-0.034085	0.065026	0.0044006	0.0040776	0.014198	-0.021352	-0.013159	-0.0024411	-0.030425	0.0078509	0.069762	-0.0063626	0.028126	0.097794	0.099411	0.064212	0.13583	0.14326	0.11917	0.11562
0.12439	0.087991	0.12829	0.042192	0.0093379	0.016811	0.10431	0.030718	0.051552	0.047329	-0.073081	-0.10074	-0.065242	-0.004299	0.0033044	0.065924	0.14249	0.091084	-0.032243	0.048594	0.16065	0.039066	0.027352	0.18452	0.17765	0.15028	0.10975	0.18938	0.13411	0.019211	-0.025462	0.028535	0.00096277	-0.015638	0.06522	0.017253	0.020608	0.0097583	-0.016764	-0.023404	0.10281	0.059587	0.08526	0.11271	0.11791	0.039918	0.093981	0.094539	0.12752	0.11123
0.19979	0.17396	0.19913	0.12739	0.11875	0.12324	0.15622	0.10955	0.15086	0.078467	-0.020902	-0.055459	-0.029502	-0.034441	-0.004954	0.022913	0.065958	0.0019849	-0.057243	0.0189	0.13859	0.13938	0.13309	0.22117	0.17627	0.1105	0.068108	0.13092	0.11045	-0.0068848	0.026388	0.047502	0.02112	-0.045446	0.13018	-0.020358	-0.0033224	0.0248	0.045281	-0.041811	0.12393	0.058977	0.058544	0.074532	0.12568	0.069744	0.070414	0.055009	0.055837	0.052175
0.35118	0.3198	0.31607	0.22052	0.16145	0.18809	0.15436	0.10896	0.11829	0.062179	-0.03603	-0.11087	-0.08942	-0.1339	-0.11365	-0.10252	0.026264	0.02391	0.056844	0.15202	0.21577	0.19763	0.09297	0.062575	0.060767	-0.032452	-0.033915	0.03804	0.090999	-0.10645	-0.022199	-0.016285	-0.011563	-0.067834	0.17774	-0.0041363	-0.0025934	0.062922	0.066654	-0.051929	0.15124	0.15534	0.071828	0.086812	0.14188	0.083497	0.033036	0.049208	0.089451	0.047255
0.21214	0.16044	0.19094	0.13904	0.077318	0.12405	0.14518	0.10207	0.089298	0.070633	0.040171	-0.046159	-0.027155	-0.092446	-0.060746	-0.11542	0.013455	-0.0074567	0.05713	0.14861	0.22716	0.19153	0.10774	0.092755	0.070539	0.0017399	0.061467	0.11611	0.15099	-0.058972	-0.020914	-0.043618	-0.050507	-0.12268	0.10388	-0.010144	-0.0052328	0.05828	0.089407	0.021424	0.17626	0.18105	0.13687	0.14363	0.15401	0.069324	0.046166	0.019613	0.071329	0.041311
0.29175	0.26759	0.28908	0.24307	0.16766	0.16537	0.14278	0.10455	0.10703	0.091117	0.10468	0.048065	0.064536	-0.0087523	0.02477	-0.038171	0.06617	0.072978	0.13156	0.22059	0.26581	0.23164	0.10943	0.077228	0.012487	-0.019713	-0.0099497	0.047218	0.053493	-0.052847	-0.0014574	0.0034135	0.025638	-0.0036967	0.15607	0.036646	0.094766	0.13928	0.18488	0.1376	0.27836	0.25806	0.18332	0.19186	0.17313	0.10518	0.10149	0.090573	0.13177	0.087633
0.18796	0.18509	0.19437	0.15846	0.040044	0.058104	-0.0065594	-0.029858	0.010951	0.049568	0.081944	0.043733	0.10434	0.033606	0.07845	-0.0067049	0.063021	0.039977	0.094721	0.10207	0.15886	0.18673	0.10366	0.068146	0.026205	-0.0062828	0.0063066	0.060129	0.032413	0.058454	0.13654	0.15425	0.13811	0.1778	0.19091	0.056276	0.076402	0.12104	0.1012	0.1135	0.18028	0.15066	0.12524	0.14514	0.11114	0.088293	0.12568	0.041833	0.14062	0.12336
0.061695	0.11252	0.12289	0.1155	0.066645	0.11719	0.085547	0.074101	0.067784	0.16061	0.18506	0.10469	0.14602	0.12459	0.10877	0.0058922	0.056477	0.050981	0.048048	-0.0082278	0.036524	0.016859	-0.033415	-0.0095915	0.046113	0.018482	0.063085	0.053755	-0.010481	-0.0071967	0.021661	0.092675	0.08903	0.18411	0.10283	0.086361	0.12309	0.17171	0.10647	0.18693	0.2162	0.1284	0.053187	0.067211	0.026013	-0.0011529	0.10013	0.063721	0.17018	0.15081
0.00047522	0.057806	0.099691	0.16293	0.13296	0.16451	0.11197	0.056439	-0.0099112	0.06548	0.073362	0.061231	0.14677	0.1642	0.16224	0.087656	0.11721	0.05256	0.022949	-0.0089395	0.033786	0.0052075	-0.0012505	0.013493	0.014144	0.05136	0.070267	0.089812	0.035816	0.10462	0.019374	0.093344	0.078457	0.19817	0.068154	0.11018	0.16018	0.18013	0.13466	0.23105	0.18175	0.082601	0.02484	-0.042847	-0.10303	-0.022602	0.060361	0.049314	0.21047	0.21007
0.14766	0.19624	0.19946	0.21719	0.19572	0.21998	0.14719	0.083254	0.023603	0.076377	0.019187	-0.01106	0.081207	0.10267	0.070788	0.05133	0.097004	0.02597	-0.0021314	1.6864e-05	0.0013822	-0.080272	-0.017669	-0.025055	0.01121	0.045704	0.16296	0.16456	0.13734	0.17976	0.11596	0.12526	0.094401	0.26073	0.10294	0.16623	0.1735	0.17515	0.027669	0.12633	0.096058	0.037173	-0.040427	-0.063543	-0.085777	-0.020322	0.077474	0.1073	0.23515	0.22752
0.13247	0.19282	0.17	0.19862	0.16217	0.19133	0.066349	0.028131	-0.023584	0.024012	-0.046747	-0.029275	0.042805	0.15577	0.14907	0.10679	0.1245	0.052021	-0.060628	-0.06345	-0.099734	-0.19104	-0.11184	-0.12248	-0.11236	-0.036397	0.16191	0.13739	0.11849	0.084229	-0.0056939	-0.021877	-0.046583	0.091605	0.038691	0.15651	0.12149	0.15546	0.034495	0.08797	0.0082959	-0.050756	-0.128	-0.20989	-0.19691	-0.1458	-0.056262	-0.082338	0.092705	0.13466
0.2392	0.25236	0.18848	0.16007	0.15298	0.14597	0.076577	0.13806	0.13216	0.12566	0.075647	0.015892	0.015566	0.11332	0.11447	0.075003	0.17209	0.099558	-0.022377	-0.052152	-0.071816	-0.19602	-0.11447	-0.13041	-0.099068	-0.003508	0.19462	0.14356	0.11075	0.033179	-0.053783	-0.097282	-0.1055	-0.0047879	-0.013103	0.061763	0.084331	0.11941	0.11991	0.14275	0.064219	0.027282	-0.074997	-0.21574	-0.16839	-0.093396	-0.082889	-0.063371	0.042501	0.046564
0.41324	0.36974	0.30605	0.27362	0.14563	0.089618	-0.0022998	-0.0067437	-0.0076823	-0.0034866	-0.089624	-0.10698	-0.066034	0.0382	0.090014	0.14562	0.2873	0.19062	0.11764	0.14434	0.072024	-0.061759	0.017388	-0.0356	-0.086338	0.015818	0.15743	0.17516	0.16732	0.1265	0.016559	-0.027043	-0.06779	0.047319	0.037655	0.11996	0.069287	0.098181	0.063419	0.052708	-0.035101	0.03023	-0.045282	-0.1839	-0.12306	-0.075364	-0.12196	-0.11322	0.010904	-0.0052597
0.35956	0.31659	0.206	0.12272	-0.013143	-0.051369	-0.14595	-0.076269	-0.0057157	0.010087	-0.042927	-0.047159	-0.06455	-0.058986	-0.029901	0.036675	0.19239	0.13788	0.10424	0.13877	0.077982	-0.066528	-0.0059676	-0.025024	-0.023446	0.04657	0.16642	0.15649	0.14594	0.031926	0.00082584	-0.074763	-0.10362	-0.042173	-0.055064	0.00050201	-0.00068248	0.0004003	-0.033399	-0.025275	-0.099358	-0.042703	-0.023888	-0.087917	-0.034089	-0.048108	-0.085003	-0.093005	-0.039283	-0.050733
0.24957	0.20643	0.13766	0.095208	-0.025227	-0.03906	-0.095264	-0.048324	-0.0077286	0.011697	-0.0059696	-0.062544	-0.072466	-0.030755	0.015261	0.032902	0.18529	0.1748	0.12326	0.092276	0.064114	0.00099385	-0.033287	-0.0057683	-0.025248	0.027515	0.023441	0.022908	-0.027513	-0.085207	-0.1163	-0.11016	-0.099605	-0.089502	-0.091013	-0.090174	-0.038778	-0.030967	0.055186	0.038065	-0.065914	-0.073962	-0.031224	-0.13454	-0.10003	-0.017444	-0.055217	-0.091203	-0.058377	-0.11854
0.1655	0.080023	0.02633	-0.048666	-0.14099	-0.14379	-0.12303	-0.081936	-0.011783	-0.014278	0.015676	-0.053368	-0.050138	-0.099957	-0.056246	-0.030956	0.1222	0.11669	0.16195	0.1312	0.14377	0.084995	0.037051	0.047411	0.049254	0.050937	0.041971	0.076161	0.0012772	0.012072	-0.012702	0.0047999	0.015936	0.12128	0.011412	0.015867	0.032803	0.0064621	-0.025781	0.032972	-0.011632	-0.0059535	0.044339	0.0093643	-0.023434	0.02488	0.035678	0.058769	0.06746	-0.0080351
0.14105	0.038516	0.053483	0.034855	-0.061057	-0.09723	-0.092017	-0.16635	-0.14424	-0.15412	-0.14098	-0.13604	-0.082913	-0.1526	-0.085062	-0.012589	0.070074	0.10057	0.19554	0.18068	0.15733	0.099711	0.039742	0.042096	0.026138	0.00089488	-0.029478	-0.0037843	-0.065048	-0.091027	-0.077478	-0.0082643	0.054973	0.1568	0.10283	0.14156	0.14129	0.096084	0.027527	0.095645	0.011481	-0.020601	-0.019692	-0.063421	-0.12123	-0.06435	-0.014471	0.013409	0.067544	-0.0041599
0.024833	-0.053933	-0.034459	-0.061306	-0.066106	-0.042521	-0.018181	-0.056328	-0.007163	-0.088794	-0.075014	-0.098518	-0.071532	-0.2135	-0.13458	-0.17806	-0.1038	-0.074696	0.0016891	0.005489	0.090524	0.019905	-0.026791	0.010713	-2.3037e-05	-0.045455	-0.030816	0.032577	-0.028093	-0.09867	-0.04681	0.017743	0.037767	0.10356	0.13166	0.16965	0.19467	0.11889	0.085242	0.14182	0.03615	-0.025699	0.023029	0.045486	-0.078105	-0.014112	0.054582	0.064707	0.035048	0.046475
0.036228	-0.061516	-0.030728	-0.057221	-0.077105	-0.027416	0.03234	0.0021728	0.065737	-0.042331	-0.044461	-0.029155	-0.010049	-0.11332	-0.036115	-0.076466	-0.076115	-0.02805	-0.0036054	0.025144	0.068063	0.018717	-0.012941	0.063379	0.042617	0.032108	0.043783	0.10369	-0.01822	-0.031394	0.0069657	0.11363	0.11611	0.21717	0.25046	0.26083	0.24644	0.18277	0.1461	0.18223	0.11423	0.064927	0.084611	0.12484	-0.0061857	0.044232	0.11822	0.092177	0.053175	0.08159
0.051457	-0.040742	-0.044514	-0.086394	-0.095361	-0.063273	-0.029921	-0.0054886	0.07632	-0.064628	-0.05074	0.030993	0.030802	-0.063624	0.0095688	-0.02959	-0.05609	-0.046623	0.01104	0.087681	0.076763	0.015269	0.037659	0.018087	-0.029653	-0.015648	0.025255	0.052832	-0.024971	-0.026961	0.06248	0.12367	0.11221	0.22473	0.29631	0.30664	0.28371	0.23887	0.17583	0.18125	0.11053	0.097101	0.037199	0.11036	-0.031265	0.0048705	0.047981	0.082371	0.1087	0.17442
0.00019868	0.02237	-0.023343	-0.075794	-0.068735	-0.025897	-0.067331	-0.014845	0.096199	-0.014246	-0.0090818	0.047879	0.032158	-0.089051	-0.031065	-0.034652	-0.043004	-0.015904	0.023783	0.073235	0.055268	-0.001802	0.034247	0.023967	-0.017716	-0.027275	-0.0044296	0.015432	-0.029244	-0.072292	0.07143	0.14221	0.091786	0.11727	0.24583	0.19415	0.14836	0.18993	0.21812	0.18774	0.10506	0.13641	0.014472	0.084236	-0.0061363	0.044128	0.051794	0.086366	0.067932	0.13356
-0.10987	-0.011858	-0.10786	-0.15381	-0.094503	-0.0033311	-0.06439	0.031139	0.13797	-0.017323	0.016276	0.02514	-0.026696	-0.13323	-0.05761	-0.10522	-0.084442	-0.014009	0.043037	0.14632	0.11087	0.071456	0.072082	0.066301	-0.020218	0.0029136	0.034538	0.06612	0.040078	0.052612	0.11967	0.14391	0.078884	0.088637	0.19433	0.16458	0.12667	0.20773	0.22925	0.1439	0.11368	0.15894	0.041915	0.12924	0.018004	0.033688	0.057329	0.08369	-0.00037281	0.10805
-0.011242	0.072624	-0.015697	-0.034139	-0.048159	-0.0083573	-0.10502	-0.050494	0.0015263	-0.099366	-0.027445	0.037363	0.028517	-0.022443	0.026058	0.027706	0.0044567	0.09329	0.15214	0.27091	0.12851	0.14344	0.052534	0.064303	-0.012439	0.053304	0.026616	0.040344	-0.001524	0.022792	0.069132	0.12051	0.081514	0.083967	0.13078	0.094282	0.052615	0.19096	0.20585	0.12951	0.098046	0.12649	-0.021011	-0.032147	-0.059616	-0.028901	0.020466	0.058764	0.09805	0.12238
-0.10236	0.015492	-0.058836	-0.061427	0.0035882	0.037954	-0.05741	-0.031465	0.033528	-0.12222	-0.074906	-0.067613	-0.071551	-0.13215	0.0087858	0.001536	-0.0015378	0.11801	0.21916	0.28077	0.18088	0.24799	0.13847	0.054168	-0.020821	0.046194	0.0036459	-0.029865	-0.023711	-0.004261	0.02842	0.026982	0.021537	0.059165	0.10729	0.085871	0.065239	0.23645	0.2125	0.12776	0.044638	0.056808	-0.11977	-0.15075	-0.12118	-0.018003	0.068896	0.14184	0.19172	0.13589
-0.21326	-0.015742	-0.071209	0.02215	0.053752	0.10491	0.0067408	0.0052091	0.030738	-0.074605	-0.010494	-0.031572	-0.073834	-0.14294	-0.0078956	-0.010089	-0.027287	0.14973	0.21858	0.27754	0.21629	0.29953	0.20001	0.19704	0.12547	0.13493	0.02901	-0.011155	-0.058699	-0.020723	-0.021674	0.019324	0.00028192	0.055245	0.0072204	0.0059521	-0.012381	0.15034	0.074058	0.064157	0.062959	0.10004	0.0091683	0.019312	0.065413	0.04938	0.11727	0.14852	0.13076	0.080653
-0.20341	-0.092125	-0.066986	0.138	0.13221	0.19047	0.16095	0.13305	0.083544	-0.035701	0.040891	0.024838	-0.053691	-0.15874	-0.011529	-0.042978	-0.11615	0.041913	0.14313	0.22623	0.17072	0.3273	0.23844	0.27412	0.17591	0.14965	0.01999	-0.032636	-0.11299	-0.042677	-0.04615	-0.031071	-0.01205	0.039902	-0.0082254	0.00072466	0.0068619	0.10139	0.059617	0.050541	0.092169	0.12708	0.080371	0.0029484	0.0012334	-0.072772	-0.029071	0.0062436	0.050141	0.034073
-0.13944	-0.042437	0.017072	0.19717	0.17706	0.20893	0.12348	0.088033	0.036906	-0.011209	0.02094	0.085272	0.043035	-0.049592	0.0083183	-0.02488	-0.11244	-0.048792	0.057898	0.1522	0.17849	0.33748	0.27152	0.23996	0.18223	0.13195	-0.0091823	-0.020419	-0.075107	-0.036959	0.035297	0.036422	-0.0044949	0.030435	-0.037746	-0.091397	-0.12189	-0.015868	-0.061694	0.0085501	0.066755	0.12658	0.088871	0.040284	0.031627	-0.074544	0.0022828	0.063732	0.1334	0.07997
-0.23324	-0.12352	-0.065238	0.14182	0.13699	0.18269	0.10759	0.098211	0.077671	-0.035195	-0.035983	0.0047112	-0.06173	-0.17043	-0.076546	-0.058349	-0.13707	-0.089949	-0.0049921	0.078656	0.14327	0.29633	0.29688	0.26157	0.16026	0.061784	-0.016662	-0.075361	-0.13431	-0.016208	0.1102	0.07232	0.076092	0.14123	0.077861	-0.016403	-0.059042	-0.013564	-0.092132	-0.074425	0.015815	0.088829	0.080802	0.091119	0.096591	-0.045375	0.02582	0.042441	0.076395	0.045439
-0.20718	-0.11716	0.0026523	0.25061	0.19515	0.20699	0.11895	0.056095	-0.020362	-0.060077	-0.050377	0.032468	-0.038591	-0.097179	-0.072156	-0.058729	-0.13252	-0.11728	-0.054063	0.046485	0.11468	0.19681	0.2222	0.20486	0.053958	-0.021873	-0.052053	-0.094659	-0.14238	0.016234	0.11503	0.11975	0.15394	0.19737	0.10842	-0.006285	-0.069994	-0.10397	-0.16025	-0.092264	0.057353	0.14234	0.19231	0.22797	0.14785	-0.053561	0.049966	0.02229	-0.010218	0.043989
-0.13444	-0.16288	-0.043375	0.11007	0.087254	0.070292	0.049562	0.011605	-0.00071966	-0.072465	-0.074801	0.034639	0.0043595	-0.10142	-0.089206	-0.054192	-0.14063	-0.19881	-0.10878	0.010036	0.092412	0.19975	0.25556	0.2003	0.073565	0.029752	0.02853	0.0033893	-0.01464	0.082333	0.13722	0.11899	0.18477	0.21209	0.19831	0.058179	-9.2989e-05	-0.10941	-0.11544	-0.091619	0.061355	0.11568	0.17122	0.1855	0.1255	-0.0053522	0.12034	0.11487	0.10499	0.12077
-0.12149	-0.17681	-0.082782	0.026393	0.015813	-0.042975	-0.028672	-0.076986	-0.079977	-0.099678	-0.11893	0.003919	0.026928	-0.025944	-0.033091	0.018029	-0.068808	-0.14039	-0.049991	0.012493	0.093325	0.16692	0.24713	0.14529	0.064203	0.0088784	0.0011934	-0.025365	-0.0058529	0.10666	0.16133	0.16177	0.23159	0.24825	0.1707	0.019882	-0.057717	-0.15861	-0.19235	-0.10267	0.039502	0.13963	0.18857	0.28691	0.24057	0.22519	0.29509	0.28315	0.2399	0.23182
-0.088439	-0.15763	-0.10962	-0.015529	-0.063782	-0.12356	-0.040454	-0.083853	-0.057125	-0.058009	-0.061525	-0.029318	-0.006382	-0.030586	0.018866	0.035044	-0.055529	-0.039447	-0.045181	-0.047794	0.048369	0.13222	0.20185	0.20192	0.12663	0.059724	0.061373	-0.052486	-0.1133	0.040317	0.052067	0.089941	0.20316	0.30509	0.22764	0.10704	0.021982	-0.024978	-0.07593	-0.050271	0.13505	0.26537	0.25306	0.30706	0.3074	0.25602	0.24846	0.27483	0.28905	0.23612
-0.06303	-0.14384	-0.084035	-0.048482	-0.086325	-0.17015	-0.091201	-0.1385	-0.1463	-0.092344	-0.046776	0.0091162	0.021583	0.039249	0.076346	0.0098966	-0.012733	-0.0037364	-0.024342	-0.048222	0.060421	0.030759	0.10751	0.11027	0.097115	0.024887	0.026063	-0.079323	-0.093132	-0.021519	-0.0077597	0.038196	0.14984	0.22623	0.16338	0.070778	0.008826	-0.031281	-0.063775	0.014144	0.16609	0.29061	0.22906	0.26363	0.2156	0.22877	0.25103	0.34795	0.33359	0.29818
-0.0048969	-0.069705	-0.051905	-0.087685	-0.11242	-0.17106	-0.11183	-0.1452	-0.11244	-0.085624	-0.020877	0.012356	0.04631	0.08001	0.084451	-0.039703	-0.047658	-0.0071336	-0.07881	-0.062519	0.047022	0.0067098	0.021041	0.077712	0.11095	0.0062935	0.042124	-0.057111	-0.062248	-0.055072	-0.016043	-0.007777	0.085843	0.10462	0.087275	0.01432	-0.047535	-0.029094	-0.071615	-0.053948	0.073265	0.18726	0.086238	0.13891	0.14828	0.18195	0.11701	0.25532	0.28838	0.24119
0.0063269	-0.036678	-0.032364	-0.069345	-0.075591	-0.084705	-0.074437	-0.082689	-0.061404	-0.052943	-0.030209	0.045464	0.055167	0.089501	0.15096	0.024755	-0.0095378	0.042688	-0.065987	-0.15027	-0.08939	-0.14308	-0.19572	-0.040352	0.0059225	-0.077814	-0.051629	-0.093382	-0.10859	-0.0082154	0.031564	0.081431	0.13931	0.14837	0.07134	0.04118	-0.055041	0.025866	-0.070985	-0.048959	0.022238	0.13501	0.028502	0.086332	0.088348	0.12755	0.03222	0.14501	0.16742	0.14014
-0.073215	-0.093647	-0.067247	-0.093208	-0.096524	-0.082311	-0.10735	-0.073762	-0.047716	-0.025689	0.0041381	0.098516	0.097031	0.16532	0.21039	0.068966	0.043963	0.045496	-0.10601	-0.16378	-0.10284	-0.15521	-0.21852	-0.084194	-0.026936	-0.097007	-0.10095	-0.13592	-0.14409	-0.10645	-0.11348	-0.057606	-0.0081289	-0.016693	-0.041601	0.028364	0.015831	0.092907	0.026048	-0.010777	0.0016962	0.043111	-0.014368	0.030727	0.050505	0.07662	0.040617	0.095994	0.13696	0.10966
-0.11594	-0.15785	-0.096414	-0.10791	-0.063865	-0.048876	-0.083103	-0.04094	-0.038432	-0.05762	0.0041759	0.171	0.15218	0.21288	0.24483	0.10311	0.066636	0.021064	-0.10447	-0.13746	-0.12588	-0.20779	-0.27587	-0.17669	-0.10438	-0.1767	-0.17736	-0.14565	-0.075333	-0.06996	-0.076546	-0.043183	-0.010283	-0.1072	-0.15528	-0.055286	-0.024321	-0.017253	-0.087251	-0.090049	-0.1525	-0.16808	-0.14259	-0.027304	-0.027197	0.080768	0.088302	0.093581	0.06636	0.094484
-0.16248	-0.18234	-0.14021	-0.13894	-0.06887	-0.0076391	-0.05784	0.023006	0.056311	0.027958	0.083032	0.25609	0.24678	0.2764	0.28478	0.13855	0.045458	-0.0032401	-0.10605	-0.15352	-0.14995	-0.12552	-0.23967	-0.15689	-0.089987	-0.13306	-0.17757	-0.11122	-0.071533	-0.043665	-0.10284	-0.077508	-0.060989	-0.17466	-0.23372	-0.12712	-0.055439	-0.031259	-0.073675	-0.070274	-0.089339	-0.14278	-0.075786	0.057032	0.071762	0.14404	0.082879	0.058335	0.038739	0.047334
[truncated: 190 more columns]
