# Supplementary material for: Auditory cortical activity elicited by infrared laser irradiation from the outer ear in Mongolian gerbils
Source: PLoS One. 2020 Oct 15;15(10):e0240227. doi: 10.1371/journal.pone.0240227 (PMC7561108; doi:10.1371/journal.pone.0240227)
Supplement: S1 File — (ZIP) [file pone.0240227.s001.zip › Submission2020-06-04/Data set for Figure 3A/Laser/Laser_1.5 s.csv]

0.043053	0.035517	0.0088243	-0.040584	0.0067821	0.043301	0.088385	0.091368	0.064717	0.053807	0.073151	0.066401	0.089351	0.14822	0.1624	0.099878	0.056474	0.026763	0.015957	-0.0083619	0.023381	0.029205	0.019053	-0.025503	0.017176	0.0052783	0.026135	0.088999	0.11681	0.090016	0.1171	0.11147	0.070469	0.090163	0.078035	0.054466	0.026286	0.01651	-0.031024	-0.037668	-0.030001	-0.032124	-0.041328	-0.016738	0.002521	0.0019924	0.041272	0.069781	0.035466	-0.0059185
0.022899	0.013013	0.011207	-0.012198	0.02258	0.066441	0.098066	0.084921	0.049897	0.059138	0.066222	0.064741	0.08312	0.12233	0.12352	0.077211	0.043687	0.022775	0.018088	-0.0033506	0.03609	0.063493	0.051217	0.0119	0.019569	-0.0077682	-0.018747	0.01503	0.039326	0.042552	0.07564	0.10298	0.091857	0.10987	0.090044	0.069539	0.025517	0.020939	-0.01194	-0.017872	-0.011693	-0.019895	-0.043636	-0.01729	0.0040454	-6.4656e-05	0.034022	0.058535	0.016599	-0.00857
0.030465	-0.00044936	-0.0083289	-0.0273	0.0053559	0.048164	0.090788	0.094715	0.042469	0.044902	0.049094	0.04282	0.049851	0.10055	0.11075	0.076291	0.062506	0.057375	0.041873	0.025881	0.043964	0.047606	0.030806	0.010166	-0.0016378	-0.0021594	-0.015492	0.017212	0.026938	0.03836	0.059782	0.11052	0.085381	0.10048	0.07885	0.045446	0.0061464	-0.0003459	-0.039104	-0.033535	-0.026374	-0.045205	-0.04459	-0.004652	0.025119	0.030327	0.059789	0.072324	0.0086815	-0.029346
0.059336	0.0078057	-0.011371	-0.030984	0.0035475	0.045978	0.088391	0.074122	0.025934	0.0061164	0.0050832	0.013077	0.045705	0.081464	0.095263	0.092234	0.071691	0.060106	0.055567	0.067956	0.048142	0.063247	0.052513	0.044834	-0.029817	-0.031414	-0.0469	-0.034155	-0.054871	-0.021239	0.0021787	0.051985	0.049234	0.078136	0.060963	0.05172	0.0064456	0.019324	0.0012714	0.0095763	-0.001363	-0.012724	-0.026075	-0.018873	0.027383	0.041063	0.068417	0.068377	0.0035207	-0.045492
-0.018235	-0.05022	-0.041873	-0.018269	0.019364	0.053244	0.065895	0.046058	-0.015161	-0.030174	-0.031075	-0.011374	0.019049	0.053347	0.056374	0.07005	0.067323	0.056429	0.055757	0.068593	0.035131	0.039123	0.04094	0.039678	-0.020696	-0.013788	-0.025591	-0.036835	-0.068341	-0.037858	-0.020649	0.016458	0.018123	0.043827	0.025501	0.017925	-0.01535	0.0049007	-0.003135	0.033328	0.020041	0.023421	0.0058286	0.041594	0.042732	0.069088	0.072932	0.075612	-0.039537	-0.06005
-0.016896	-0.039911	-0.0077954	0.037593	0.064834	0.081619	0.080328	0.044874	-0.022232	-0.025958	-0.037165	-0.016469	0.014938	0.03322	0.041938	0.060483	0.061633	0.057995	0.060511	0.05038	0.008751	0.0050899	-0.020395	-0.016097	-0.061179	-0.051012	-0.034619	-0.039936	-0.061429	-0.027446	-0.0037614	0.025437	0.046547	0.052087	0.038553	0.051096	0.00075958	0.016543	0.0042826	0.025555	-0.0065328	-0.0085163	-0.042344	0.00031189	0.0050056	0.0046277	0.012209	0.031793	-0.049688	-0.071521
-0.008183	-0.0082176	0.0043063	0.038334	0.065564	0.04871	0.04924	0.015654	-0.030873	-0.050471	-0.041521	-0.037586	0.010542	0.023883	0.039163	0.057479	0.055966	0.043081	0.041762	0.037889	-0.011076	-0.02508	-0.048574	-0.052132	-0.074888	-0.056674	-0.047443	-0.046079	-0.059577	-0.046593	-0.041609	-0.00077846	0.014801	0.040535	0.034022	0.059878	0.0046894	0.012626	-0.024284	-0.016356	-0.042452	-0.035137	-0.045851	-0.0090675	0.014296	0.008839	0.01841	0.020962	-0.033977	-0.082335
-0.0075747	0.016136	0.018594	0.04388	0.065157	0.045569	0.031742	-0.010797	-0.021389	-0.06035	-0.044455	-0.036884	0.022653	0.007651	0.023089	0.039173	0.024977	-0.0043638	0.0086943	0.0082906	-0.025954	-0.025128	-0.028767	-0.047636	-0.053503	-0.053147	-0.041333	-0.04447	-0.048317	-0.043964	-0.042958	-0.0098242	0.020391	0.040599	0.047029	0.10754	0.022118	0.017303	-0.0014082	-0.012788	-0.048548	-0.013433	-0.046182	-0.045541	-0.019583	-0.011884	-0.011203	0.0096593	0.017575	-0.035087
-0.013399	0.010883	-0.00044736	0.021177	0.019802	-0.0033584	-0.029742	-0.019237	-0.022403	-0.010208	0.01386	0.013415	0.045189	0.021546	0.017161	0.0026199	-0.0018248	-0.041182	-0.033335	-0.041418	-0.0397	-0.044007	-0.038493	-0.041631	-0.0082762	-0.010408	0.0011283	0.00057668	-0.0048101	-0.023895	-0.029692	0.035616	0.048495	0.062425	0.074398	0.12717	0.023781	0.018636	-0.00055337	-0.013158	-0.045933	-0.027456	-0.058368	-0.048058	-0.053956	-0.034135	-0.023948	0.014698	0.027862	-0.0064813
0.030376	0.029722	-0.014981	-0.0070741	-0.020768	-0.035122	-0.020357	0.015849	0.019836	0.026455	0.041208	0.00070248	0.040679	0.019904	0.010928	-0.012258	-0.0016344	-0.057674	-0.049592	-0.047113	-0.024659	-0.033564	-0.018137	-0.018038	0.0084612	-0.0024528	-0.00093776	-0.0035951	-0.0038734	-0.0071332	0.00052938	0.1021	0.12146	0.13199	0.11228	0.13967	-0.0060139	-0.010711	-0.036071	-0.012813	-0.056084	-0.024129	-0.042272	-0.027723	-0.024286	-0.012889	-0.020629	0.011074	0.042146	-0.0081168
0.066925	0.059637	0.013319	0.00010976	-0.021651	-0.02928	-0.00018849	0.029959	0.059164	0.053985	0.064228	0.0057948	0.052321	0.00157	-0.016002	-0.026226	-0.01013	-0.084764	-0.065478	-0.060402	-0.040996	-0.046953	-0.011238	0.0080469	0.044875	0.043465	0.030683	0.022595	0.011071	0.0015855	0.0037201	0.10624	0.10788	0.11038	0.10372	0.10701	-0.032673	-0.030024	-0.03667	-0.027719	-0.049788	-0.0048898	-0.011188	-0.015317	-0.0062163	0.010247	-0.0042722	0.016942	0.046164	0.012943
0.10207	0.075288	0.031245	0.018028	-0.011631	-0.0016291	0.018831	0.067969	0.073114	0.055142	0.048821	-0.0031073	0.024811	-0.0010056	-0.0086911	-0.010374	0.00016979	-0.080681	-0.072854	-0.073374	-0.058703	-0.050396	-0.0032771	0.034353	0.068578	0.073918	0.079786	0.071938	0.061381	0.054118	0.06246	0.14859	0.14801	0.11379	0.10405	0.089291	-0.04224	-0.046208	-0.02278	-0.019702	-0.04464	0.0042258	-0.01256	-0.028174	-0.033073	0.0023002	-0.037238	0.0053348	0.031307	0.014878
0.037362	0.03534	0.014357	0.016554	0.022566	0.043732	0.057603	0.096413	0.087132	0.079418	0.065516	0.0073746	0.038067	0.0052276	-0.020233	-0.029762	-0.027611	-0.09036	-0.097876	-0.098191	-0.080601	-0.067607	-0.043477	0.026569	0.075988	0.080378	0.093117	0.087472	0.073071	0.063364	0.090435	0.17536	0.17314	0.1406	0.12071	0.074963	-0.030038	-0.02791	-0.0047002	0.0095228	-0.0033541	0.031965	0.018114	0.019927	-0.0014107	0.030429	-0.0028074	0.053292	0.039257	0.046914
-0.01334	-0.0069044	-0.015123	-0.013388	0.0035013	0.039555	0.053444	0.068589	0.071114	0.037681	0.0071169	-0.026143	0.016018	0.0059584	0.014074	0.0038974	0.015906	-0.047364	-0.076208	-0.081933	-0.088527	-0.088397	-0.061667	0.010717	0.056412	0.074013	0.084733	0.090852	0.098586	0.10321	0.16207	0.22777	0.22012	0.16753	0.12519	0.054686	-0.012396	-0.011726	0.0023586	0.0097051	0.0052237	0.043117	0.019528	0.026191	0.024975	0.057307	0.020675	0.082436	0.076038	0.088794
-0.0022066	0.041313	0.041909	0.052609	0.079351	0.10299	0.059418	0.05329	0.05317	0.010248	-0.0033953	0.017483	0.042771	0.022047	0.045184	0.020162	5.4728e-05	-0.03922	-0.09044	-0.10142	-0.12225	-0.12234	-0.11246	-0.019263	0.024611	0.064038	0.080981	0.10262	0.11071	0.10463	0.12106	0.14718	0.13833	0.083967	0.079278	0.043419	0.030812	0.015888	0.029545	0.0016464	-0.015433	-0.0057565	-0.040406	-0.041034	-0.039419	0.031577	0.013624	0.082458	0.090299	0.10064
-0.020611	0.0054062	-0.009806	-0.0028783	0.046595	0.041098	0.014851	0.030018	0.014014	-0.018233	0.0042189	0.035894	0.070988	0.079783	0.09649	0.077037	0.020359	-0.02187	-0.10305	-0.095772	-0.1165	-0.096977	-0.093125	-0.019928	-0.0010215	0.030112	0.045572	0.05696	0.08133	0.079232	0.080102	0.11012	0.12353	0.087053	0.074767	0.066358	0.047555	-0.0083994	0.00037064	-0.0085843	-0.039116	-0.012727	0.003318	-0.012746	-0.016545	0.057215	0.05	0.075163	0.10697	0.11389
-0.10655	-0.077944	-0.078852	-0.056201	0.018395	0.013911	-0.0005812	0.0081706	0.012981	-0.011541	0.032373	0.072852	0.10304	0.08844	0.085708	0.031357	-0.012556	-0.035808	-0.10421	-0.095178	-0.10775	-0.1193	-0.13207	-0.061409	-0.036722	0.0075406	0.034223	0.062418	0.087273	0.092473	0.095136	0.11878	0.11278	0.099515	0.10688	0.076523	0.053384	0.013844	0.016007	0.0039115	-0.0091976	0.03037	0.034991	0.0083537	-0.014531	0.054098	0.066496	0.10388	0.14827	0.16115
-0.073938	-0.072812	-0.082914	-0.047491	-0.021877	-0.061039	-0.070154	-0.053935	-0.03325	-0.027358	0.023387	0.081662	0.12141	0.1068	0.11653	0.077436	0.038113	0.0031388	-0.032775	-0.040425	-0.052072	-0.066961	-0.070133	-0.01381	-0.0015244	0.034282	0.052055	0.064917	0.075877	0.088512	0.083299	0.09675	0.095804	0.074935	0.085334	0.062421	0.063392	0.039817	0.042476	0.020305	0.0037634	0.024113	0.028843	-0.0039595	-0.020049	0.020385	0.045575	0.044348	0.094754	0.122
-0.070874	-0.067314	-0.07296	-0.019539	0.0013774	-0.044853	-0.046111	-0.033564	-0.026151	-0.010789	0.057193	0.11085	0.13478	0.0867	0.078006	0.033249	-0.031388	-0.062099	-0.04112	-0.033403	-0.026531	-0.023583	-0.018787	-0.0018137	-0.023079	-0.015499	-0.0027124	0.0031943	0.0031955	0.040029	0.026395	0.040639	0.049564	0.053127	0.068304	0.057361	0.056772	0.046238	0.065333	0.041941	0.047372	0.061118	0.046821	-0.01268	-0.030434	0.0006803	0.031762	0.03405	0.10513	0.13504
-0.028872	-0.077909	-0.064671	-0.030835	-0.026713	-0.08757	-0.057509	-0.051053	-0.046749	-0.016873	0.055016	0.098765	0.11317	0.048274	0.037766	-0.013595	-0.086294	-0.12119	-0.07068	-0.061352	-0.03636	-0.018127	-0.0085293	-9.6866e-05	-0.019923	-0.024332	-0.0022655	-0.015124	-0.016223	0.033313	0.046269	0.056588	0.093372	0.10738	0.098803	0.065286	0.058955	0.063297	0.085368	0.044276	0.058981	0.072691	0.037854	-0.030789	-0.02861	-0.0087451	0.022498	0.022625	0.092496	0.13033
-0.065592	-0.09127	-0.073164	-0.0099741	-0.019922	-0.061134	-0.048419	-0.040458	-0.050327	-0.017019	0.028606	0.070209	0.045888	-0.01819	-0.037687	-0.090189	-0.14171	-0.12629	-0.058203	-0.03567	0.01158	0.036452	0.031153	0.039487	0.019376	0.013722	0.01597	0.014196	0.00047542	0.041473	0.065697	0.078312	0.099538	0.12906	0.1316	0.063594	0.05532	0.08658	0.089516	0.034949	0.085435	0.11076	0.034871	-0.0088187	0.0048612	-0.00094759	0.010542	0.030223	0.082303	0.12034
0.030088	-0.0098242	-0.017751	0.018981	-0.0041266	-0.041884	-0.019775	-0.01702	-0.038372	-0.033498	-0.0027779	0.028326	0.0079982	-0.041623	-0.024198	-0.064443	-0.11202	-0.091262	-0.030761	-0.016801	0.023088	0.061195	0.069866	0.076747	0.055467	0.039956	0.018375	0.010081	-0.0067923	0.013689	0.036036	0.039412	0.060679	0.073827	0.064126	0.022515	0.043964	0.061664	0.045014	0.0030533	0.045255	0.030665	-0.019292	-0.01616	0.026438	-0.011212	0.023626	0.020905	0.035936	0.077942
0.031342	0.029261	0.0041151	0.044202	0.083678	0.043341	0.045935	0.050622	0.0041101	-0.043288	-0.01936	0.0017749	-0.01925	-0.052418	-0.040662	-0.065051	-0.095306	-0.085195	-0.057462	-0.029346	0.0018216	0.030479	0.04141	0.05532	0.034689	0.031261	0.010403	0.012871	0.00022136	-0.00066206	0.021026	0.036829	0.071875	0.11437	0.10377	0.048749	0.022065	0.028068	-0.024063	-0.056821	-0.011992	0.0072907	-0.057523	-0.023601	0.012055	-0.011081	0.0021866	0.015769	0.024483	0.074498
0.023162	0.061026	0.015991	0.04401	0.10113	0.047189	0.010762	0.034587	-0.0028242	-0.070347	-0.058699	-0.047937	-0.067442	-0.067374	-0.037668	-0.065019	-0.059149	-0.04194	-0.058446	-0.039969	-0.0016024	0.013345	0.021169	0.050172	0.043485	0.064363	0.02781	0.030582	0.023446	-0.0059866	-0.0078712	0.025351	0.059267	0.092361	0.10408	0.059312	0.026926	-0.019063	-0.084378	-0.1091	-0.070997	-0.052055	-0.069673	-0.026031	0.0050931	-0.028739	-0.02113	0.003094	0.011585	0.056898
0.051883	0.077382	0.01934	-0.0015299	0.044382	0.034313	0.018537	0.051655	0.045342	-0.017698	-0.01514	-0.013218	-0.033834	-0.026891	-0.021173	-0.034686	-0.033037	-0.019202	-0.035931	-0.004401	-0.0066204	0.015608	0.022706	0.023873	0.016271	0.06003	-0.0043421	0.0021798	0.031108	-0.0095645	-0.02482	0.032358	0.053752	0.062676	0.082275	0.037296	-0.0068778	-0.04673	-0.11832	-0.12789	-0.072197	-0.055168	-0.066392	-0.022795	0.0035134	-0.02701	0.00667	0.044151	0.068202	0.093193
0.11428	0.12246	0.056125	0.0028367	0.043535	0.046187	0.044241	0.063917	0.064345	-0.023479	-0.026503	-0.038766	-0.039968	-0.035351	0.014207	-0.005909	0.0079155	0.010623	0.017174	-0.0033434	-0.018893	-0.0018449	0.0026695	-0.030159	-0.016114	0.024125	-0.022338	-0.028551	0.024956	-0.00098485	-0.0074903	0.0054883	0.052672	0.054178	0.048329	0.0090412	0.013941	-0.019487	-0.097717	-0.091755	-0.042502	-0.061945	-0.071415	-0.020321	-0.010174	-0.033289	0.0037844	0.049984	0.070654	0.10236
0.093088	0.10442	0.069183	0.032969	0.040541	0.039977	0.01105	-0.0038289	-0.0081174	-0.02563	-0.050511	-0.02657	-0.012948	-0.0073693	-0.013802	-0.0090855	-0.010555	-0.019693	-0.0046635	-0.0448	-0.055853	-0.041033	-0.028623	-0.07387	-0.015484	0.036066	0.0049814	0.0048767	0.055511	0.02901	0.0060524	0.012136	0.05166	0.075695	0.068795	0.040965	0.052723	0.031529	-0.025894	-0.012099	0.013868	0.017183	-0.014435	0.0087891	-0.017564	-0.0051255	-0.025342	0.030939	0.079205	0.11336
0.14717	0.099417	0.063513	-0.0077942	-0.044779	-0.021597	-0.025017	-0.021856	0.020785	0.023936	0.004354	0.023659	0.022662	0.00026762	0.0081044	-0.036022	-0.024021	-0.016933	-0.020855	-0.080675	-0.070406	-0.087455	-0.066538	-0.11937	-0.051483	0.0089708	-0.005648	-0.020186	0.048982	0.038308	-0.0012907	0.0049959	0.038447	0.04469	0.041636	0.018672	0.059577	0.029188	-0.020867	-0.015417	0.021402	-0.0093402	-0.033588	-0.026664	-0.021583	-0.028659	-0.028917	0.037098	0.11164	0.096187
0.20235	0.11954	0.0975	0.0054384	-0.057446	-0.039806	-0.025871	-0.028582	-0.017694	-0.015356	-0.026812	-0.041038	-0.05097	-0.075706	-0.054684	-0.079476	-0.047415	-0.033351	0.0091224	-0.026991	-0.011602	-0.019176	-0.019242	-0.08462	-0.039538	-0.028294	-0.044983	-0.055175	0.0095263	0.027643	0.017573	0.024579	0.072518	0.08438	0.038717	0.016946	0.058082	0.03533	-0.021376	0.00045609	0.059776	0.020265	0.0080613	0.032039	0.02917	0.002879	0.012056	0.03136	0.08034	0.077624
0.18414	0.124	0.08967	0.06856	-0.018687	-0.03297	-0.042209	-0.019284	-0.04259	-0.046699	-0.066125	-0.059703	-0.07638	-0.084042	-0.022936	-0.048935	-0.021221	0.021277	0.072067	0.0004593	0.0307	-0.0076704	-0.043572	-0.10626	-0.060389	-0.042499	0.0073651	0.0059143	0.034465	0.042436	0.014062	-0.011243	0.027499	0.052343	0.025977	0.018944	0.064934	0.035494	-0.0029478	0.0025884	0.10422	0.072782	0.081008	0.074602	0.10504	0.027181	0.011397	0.0096421	0.063439	0.065823
0.15501	0.10576	0.090703	0.094642	0.014582	0.013117	-0.01311	0.023037	0.0020799	0.0069363	0.0077782	0.0018745	-0.059496	-0.093086	-0.077475	-0.093999	-0.034783	0.0046485	0.054775	0.020501	0.033148	-0.028765	-0.049768	-0.090161	-0.07282	-0.05102	-0.0064356	-0.00010073	-0.00023961	-0.0051828	-0.035886	-0.010028	0.0052776	0.032952	0.053139	0.066161	0.061907	0.047107	0.019163	0.00081478	0.073975	0.039679	0.031951	0.0056733	0.065314	0.0034747	0.0012495	0.0026389	0.061817	0.02026
0.13608	0.093481	0.060905	0.068833	0.01966	0.015511	0.015522	0.089693	0.084395	0.030372	0.046043	-0.0061287	-0.097117	-0.1375	-0.070826	-0.088264	-0.00015467	0.062886	0.10472	0.080165	0.098514	0.032964	-0.0052075	-0.011767	-0.022906	-0.039307	-0.019851	-0.032714	-0.059643	-0.056404	-0.060983	-0.025941	0.014985	0.029552	0.053287	0.066951	0.045797	0.028721	0.00074211	-0.019029	0.050639	0.034539	0.036144	0.0096113	0.075711	0.012284	0.050695	0.036856	0.095937	0.051371
0.11026	0.074327	0.0676	0.10857	0.051162	0.034645	0.025781	0.06763	0.011469	0.0011735	0.00092416	-0.024514	-0.12404	-0.12939	-0.10176	-0.071994	-0.011328	0.063565	0.12264	0.10804	0.10863	0.073465	0.018588	0.0059165	-0.0027147	-0.034473	-0.036695	-0.018527	-0.019458	-0.018941	-0.031937	-0.010178	0.0065536	0.0044174	0.021847	0.047285	0.036757	0.042622	0.052677	0.041256	0.10215	0.11613	0.11043	0.045729	0.072851	0.040662	0.063053	0.053849	0.10177	0.10437
0.1077	0.043264	0.048287	0.11919	0.094193	0.072917	0.099471	0.11906	0.064396	0.053751	0.04528	0.031314	-0.063395	-0.065727	-0.071031	-0.037326	-0.010215	0.068622	0.10296	0.067777	0.032067	0.001843	-0.02275	-0.0057019	0.022381	0.041548	0.070968	0.052563	0.027956	-0.0094623	-0.014112	-0.026353	-0.002681	-0.012735	0.055038	0.04119	0.052656	0.045842	0.055356	0.0097636	0.060037	0.057767	0.060652	0.016854	0.051244	0.044839	0.078969	0.090413	0.14447	0.15326
0.024905	-0.032198	-0.00088181	0.06257	0.065465	0.054827	0.091004	0.076138	0.054357	0.045393	0.063349	0.004297	-0.068051	-0.056577	-0.077237	-0.04939	0.030402	0.098551	0.095318	0.071827	0.015596	-0.0024626	-0.0066263	-0.0019031	0.031133	0.049589	0.049169	0.038936	0.047812	0.027309	0.034999	0.037187	0.037076	0.025165	0.079167	0.067787	0.071875	0.064236	0.046324	0.025994	0.03283	0.022286	0.023415	0.027182	0.018252	0.041703	0.055175	0.092777	0.11146	0.14852
-0.058113	-0.13125	-0.11911	-0.044264	-0.043036	-0.019285	0.053776	0.040284	0.00022427	0.0050158	-0.023766	-0.051666	-0.065584	-0.012559	0.013449	0.032808	0.077484	0.13119	0.11349	0.077718	0.058291	0.044205	0.06223	0.054752	0.050215	0.055995	0.055509	0.014002	0.034846	0.042404	0.061498	0.034975	0.046859	0.031059	0.052827	0.030741	0.055054	0.04871	0.041368	0.0099983	0.013743	0.018051	0.033301	0.040387	0.052679	0.091141	0.10851	0.11148	0.14109	0.20365
-0.088505	-0.14555	-0.11906	-0.048672	-0.043888	0.015929	0.073501	0.030795	-0.01616	0.014435	-0.0164	-0.031905	-0.018389	0.06538	0.051012	0.032292	0.066128	0.089308	0.054299	0.060853	0.030659	0.019225	0.049489	0.021713	-0.035893	0.0072303	0.021108	-0.010363	0.037967	0.080151	0.062222	0.04049	0.064674	0.039107	0.060683	0.049192	0.066197	0.038168	0.046754	-0.0025848	-0.0079658	-0.025629	-0.0071658	-0.013099	0.012702	0.068663	0.088365	0.10241	0.14523	0.23896
-0.12548	-0.1514	-0.12589	-0.074728	-0.07429	0.0071919	0.052228	0.027488	0.01395	0.053168	0.040385	-0.0087102	-0.0076934	0.038798	0.015294	0.022253	0.060136	0.0817	0.064883	0.087935	0.011377	0.029631	0.068116	0.03818	-0.029639	0.016719	0.026093	-0.046638	-0.015956	0.023024	0.047695	0.021632	0.086096	0.045224	0.051143	0.00081122	0.016751	-0.016336	0.0077574	-0.025035	-0.0052261	-0.049733	-0.020346	-0.010411	0.0048163	0.030872	0.048404	0.049537	0.088666	0.19191
-0.13328	-0.13153	-0.10171	-0.069006	-0.068034	0.020363	0.058428	0.0082054	0.010075	0.049961	0.03474	-0.013621	0.017918	0.083998	0.070608	0.064655	0.075623	0.10538	0.067438	0.10193	0.050104	0.081287	0.076775	0.018613	-0.064697	-0.023453	-0.02209	-0.080862	-0.033944	0.032073	0.047431	0.031154	0.089852	0.050832	0.025355	-0.0073843	-0.0038858	0.014287	0.064295	0.037294	0.0096307	-0.014837	-0.042869	-0.067932	-0.058505	-0.01421	-0.011579	0.0034292	0.04627	0.1444
-0.054586	-0.044262	-0.018125	-0.020335	-0.031493	0.045446	0.07036	0.003396	0.024754	0.06172	0.020775	-0.029064	0.024073	0.059129	0.043702	0.061656	0.06461	0.087272	0.05443	0.11074	0.08048	0.093334	0.080156	0.054025	-0.040207	-0.014726	0.00081254	-0.063294	-0.028681	0.006805	0.049164	0.0085268	0.068706	0.015692	0.036327	-0.012536	0.014254	0.04611	0.10089	0.045663	-0.02886	-0.049785	-0.099723	-0.1371	-0.13922	-0.063627	-0.058435	-0.055116	-0.0082799	0.084638
0.032502	0.039877	0.076817	0.039499	0.038394	0.077251	0.095018	0.046921	0.072438	0.10658	0.08316	-0.00060208	0.020721	0.078425	0.052567	0.093901	0.10599	0.13889	0.060688	0.10659	0.031676	0.055694	0.0080978	0.01971	-0.025163	0.011028	0.030903	0.020185	0.037545	0.070609	0.10996	0.074373	0.087391	0.04775	0.055508	-0.011144	0.015366	0.036093	0.075215	0.056749	-0.0096503	-0.03065	-0.065049	-0.07819	-0.10854	-0.023611	-0.040869	-0.027916	-0.012279	0.04909
0.028455	-0.013828	-0.010575	-0.036323	-0.016834	-0.014876	0.031415	0.062764	0.0734	0.082162	0.080405	0.012958	0.0055521	0.046318	0.043722	0.094089	0.085673	0.11515	0.058896	0.09842	0.04817	0.077263	0.011106	0.034641	0.0179	0.022256	0.05982	0.069746	0.054578	0.044943	0.10669	0.052974	0.043602	0.032356	0.016208	-0.065899	-0.001369	0.041913	0.055808	0.078979	0.013915	-0.02581	-0.071759	-0.050438	-0.082972	0.021115	-0.0047384	-0.0035376	-0.026247	0.0038132
0.091562	-0.0018766	-0.0018914	-0.056456	-0.049623	-0.087854	-0.015832	-0.0034973	0.011298	-0.0051831	0.027049	-0.0069865	0.020008	0.071418	0.083914	0.077676	0.07638	0.098109	0.042877	0.070045	0.059189	0.063202	0.0078576	0.044554	0.042676	0.069694	0.095387	0.14392	0.085007	0.080717	0.0849	0.038602	-0.032738	-0.019636	-0.026659	-0.034373	0.008932	0.056904	0.060805	0.063988	-0.033067	-0.064015	-0.10032	-0.063893	-0.050471	0.067234	0.076614	0.061836	0.03168	-0.00028491
0.0044029	-0.052521	-0.05178	-0.078622	-0.096836	-0.085109	-0.016603	0.021583	0.066151	0.052206	0.066254	0.023563	0.015133	0.026505	0.055388	0.045193	0.044361	0.081397	0.024458	0.034978	0.021084	0.022383	-0.010504	0.022607	0.038546	0.056914	0.077476	0.13061	0.08195	0.085285	0.060897	0.0022638	-0.091175	-0.05541	-0.067081	-0.035819	0.022362	0.068933	0.055825	0.065726	-0.0065082	-0.047123	-0.069417	-0.02635	-0.013595	0.086021	0.088487	0.062905	0.027247	-0.023389
-0.05834	-0.11189	-0.13037	-0.13647	-0.11716	-0.08038	-0.011224	0.068247	0.10323	0.070099	0.074407	0.026882	-0.012323	0.0084798	0.048494	0.031195	0.03462	0.055154	0.011564	0.006458	0.0053047	0.07361	0.071984	0.067738	0.10977	0.11762	0.078181	0.12491	0.085273	0.12222	0.057032	0.026917	-0.045339	-0.013208	-0.10699	-0.047906	-0.0052882	0.040749	0.023532	0.04916	-5.6083e-05	-0.055404	-0.081342	-0.045434	0.010855	0.10664	0.14083	0.12616	0.10546	0.0093652
-0.19705	-0.18957	-0.18356	-0.14718	-0.1016	-0.026427	-0.0058687	0.026861	0.072552	0.016685	0.030014	0.042608	0.035824	0.042357	0.042994	-0.011552	-0.028512	-0.016282	-0.034387	0.0043412	0.01486	0.081768	0.08601	0.079452	0.1028	0.14029	0.078848	0.11647	0.061565	0.07881	-0.020748	-0.040745	-0.067918	-0.036796	-0.11832	-0.02484	-9.0208e-05	0.0055071	-0.036006	-0.010465	-0.067483	-0.10466	-0.13599	-0.05699	0.009835	0.10574	0.1549	0.16442	0.11719	0.0073891
-0.14154	-0.10781	-0.095151	-0.078608	-0.062308	0.021394	0.040278	0.0087802	0.062611	0.055177	0.037766	0.033697	0.080191	0.093399	0.075873	0.067738	0.052602	0.038335	0.0041001	0.035308	0.001677	0.045509	0.10324	0.098118	0.089671	0.14228	0.078899	0.094484	0.055587	0.098389	-0.014077	-0.00012725	-0.037527	-0.018617	-0.053846	0.039753	0.024291	0.043491	-0.0036698	-0.028342	-0.039195	-0.068137	-0.11768	-0.046717	0.030999	0.074428	0.133	0.14765	0.10533	-0.020299
-0.21278	-0.14062	-0.10747	-0.049988	-0.012809	0.090225	0.11193	0.082205	0.12004	0.10329	0.066294	0.039571	0.082416	0.1044	0.12962	0.13395	0.12181	0.096533	0.06562	0.072911	0.0060099	0.062474	0.11577	0.12142	0.1342	0.19314	0.11919	0.11602	0.093229	0.094	0.021417	0.013999	-0.00076917	0.022599	0.021643	0.090979	0.08721	0.092456	0.0021932	-0.019576	-0.044356	-0.050141	-0.099464	-0.024355	0.008855	0.039472	0.060169	0.075872	0.046547	-0.051046
-0.16982	-0.11848	-0.075064	-0.048705	0.0058205	0.10149	0.10651	0.06714	0.066642	0.051154	0.056528	0.04126	0.10407	0.17968	0.18115	0.18873	0.22672	0.16681	0.13437	0.15048	0.070308	0.098895	0.15878	0.17867	0.14955	0.20958	0.12973	0.13079	0.098847	0.10221	0.029705	0.044832	0.021244	0.014355	0.010587	0.059337	0.024903	0.014536	-0.039885	-0.016891	-0.060274	-0.038102	-0.055748	-0.011797	0.025419	0.07052	0.080377	0.082761	0.069215	-0.041893
-0.17751	-0.15727	-0.10491	-0.057548	-0.032552	0.039989	0.058732	0.018215	0.00035303	0.028157	0.03686	0.072157	0.13909	0.2199	0.1911	0.21125	0.21412	0.1976	0.17499	0.17644	0.071704	0.044416	0.050711	0.11039	0.061883	0.15094	0.10323	0.11843	0.057444	0.060753	0.0080039	0.038336	0.026486	0.049104	0.057515	0.061918	0.0025658	-0.050393	-0.11241	-0.092085	-0.095551	-0.022519	-0.012961	0.035538	0.08196	0.11734	0.079769	0.062028	0.03588	-0.044898
-0.051071	-0.09007	-0.048884	-0.031819	-0.045613	-0.033428	0.010519	-0.024527	-0.027162	0.0034987	0.050132	0.049275	0.087288	0.13549	0.13739	0.17236	0.20727	0.19958	0.20502	0.19297	0.073097	0.042843	0.039704	0.069911	0.029945	0.10179	0.070343	0.090123	0.055235	0.069055	0.056454	0.083958	0.064242	0.08177	0.09508	0.061301	0.026067	-0.0012377	-0.027865	-0.026014	0.00041528	0.046608	0.053861	0.063131	0.093115	0.09205	0.043939	0.030991	0.02506	-0.0068102
-0.079634	-0.13185	-0.071469	-0.03711	-0.045551	-0.042401	-0.024329	-0.042299	-0.035849	-0.042277	0.067245	0.11996	0.12748	0.15992	0.15477	0.13865	0.16777	0.17436	0.18707	0.18675	0.10002	0.0789	0.055187	0.076255	0.060958	0.10317	0.055677	0.044313	-0.012787	-0.03035	-0.0066559	-0.0043034	0.006219	0.046559	0.039188	-0.0012543	-0.021306	-0.062553	-0.039889	0.010119	0.0062275	0.090617	0.13172	0.080223	0.089646	0.084244	0.0059797	-0.017649	0.0040336	-0.02989
-0.0066425	-0.072034	-0.051562	-0.024099	-0.037795	-0.04912	-0.052514	-0.062761	-0.088309	-0.10009	0.0097273	0.068437	0.031861	0.078288	0.065889	0.028376	0.077479	0.14482	0.15191	0.14888	0.13601	0.059253	-0.0083073	-0.0077171	-0.044278	-0.042356	-0.029228	-0.0098451	-0.020996	-0.0066364	0.010595	0.018641	0.034448	0.024356	-0.016852	-0.055122	-0.078954	-0.10522	-0.043124	0.0017508	-0.016979	0.053562	0.09556	0.02666	0.07104	0.1135	0.073171	0.032576	0.034168	-0.01784
0.032782	-0.02112	-0.019175	0.019649	-0.023529	-0.080545	-0.086409	-0.089555	-0.11834	-0.10863	0.015038	0.10815	0.078462	0.070135	0.047077	-0.01375	-0.044328	0.016904	0.041248	0.044233	0.053337	-0.012912	-0.083332	-0.077645	-0.081448	-0.089192	-0.059858	-0.027946	0.0079327	0.02857	0.046135	0.015646	0.04616	0.024484	-0.021629	-0.062833	-0.055143	-0.10245	-0.086528	-0.072626	-0.05717	0.017746	0.050925	0.0005331	0.027945	0.058937	0.054275	0.019644	-0.021868	-0.032841
0.080084	0.05395	0.074081	0.085635	0.058099	-0.021896	-0.047404	-0.063535	-0.086705	-0.099239	0.047303	0.10922	0.055571	0.013743	-0.0027356	-0.088575	-0.097083	-0.06793	-0.056064	-0.040614	-0.0029068	-0.05454	-0.057375	-0.024412	-0.012514	-0.058582	-0.029027	-0.031866	0.0066093	-0.0040306	0.019582	-0.018078	-0.0065529	-0.048396	-0.035466	-0.048412	-0.030019	-0.064804	-0.027173	-0.024523	-0.027444	0.018525	0.084022	0.020612	0.022364	0.060713	0.083673	0.030326	-0.0060442	-0.052357
0.096333	0.073486	0.055062	0.038836	0.051864	0.002752	-0.016541	-0.0042287	-0.019137	-0.038526	0.072511	0.11646	0.088845	0.053274	0.010151	-0.11551	-0.1286	-0.11557	-0.12497	-0.11059	-0.012102	-0.080457	-0.075455	-0.016114	-0.0082048	-0.089849	-0.056213	-0.065137	-0.032577	-0.04926	-0.016211	-0.047083	-0.044041	-0.1163	-0.12775	-0.12438	-0.12236	-0.15713	-0.10948	-0.068014	-0.093446	-0.017554	0.062475	-0.0035699	0.0092673	0.061164	0.087416	0.016826	-0.022778	-0.087505
0.14509	0.10549	0.071979	-0.0060648	-0.013298	-0.052755	-0.067686	-0.034457	-0.020979	-0.041958	0.015051	0.040926	-0.0097131	-0.048648	-0.048019	-0.11982	-0.11259	-0.064279	-0.068318	-0.11277	-0.013274	-0.067985	-0.077376	-0.012391	0.032625	-0.046227	-0.0087549	0.0020566	0.076822	0.073552	0.09654	0.085125	0.069455	-0.03949	-0.083458	-0.063379	-0.094469	-0.13957	-0.14107	-0.065522	-0.10292	-0.051626	0.018393	0.013853	-0.00063249	0.035523	0.083639	0.020247	-0.027248	-0.094814
0.1044	0.078871	0.082138	0.0028116	-0.0063144	-0.021696	-0.025298	-0.033429	0.012921	0.0085844	0.051573	0.05011	0.08972	0.05106	0.049584	0.010482	-0.015024	-0.031441	-0.051115	-0.074256	-0.043049	-0.039021	-0.0098859	0.060667	0.044025	-0.021102	-0.0037426	-0.030302	0.0019311	0.059118	0.13329	0.13407	0.099626	0.033575	-0.045336	-0.069733	-0.081619	-0.12593	-0.14915	-0.048758	-0.049501	-0.0079657	0.058127	0.076941	0.045401	0.054598	0.065957	0.011233	-0.014872	-0.056867
0.079494	0.046378	0.025721	-0.034321	-0.016482	-0.040795	-0.034594	-0.0013677	0.085434	0.093163	0.12289	0.089604	0.11734	0.072	0.046399	0.038308	0.06109	0.027458	-0.02813	-0.060688	-0.060668	-0.03404	0.0076454	0.13488	0.11667	0.052892	0.038723	-0.0079557	-0.059268	-0.039542	0.063437	0.10396	0.081566	0.032712	0.0049173	-0.020344	-0.01855	-0.031846	-0.040737	0.026075	0.028594	0.046126	0.10857	0.1422	0.15068	0.13729	0.097932	0.039134	0.036823	-0.013496
0.035327	-0.0058882	-0.04754	-0.089644	-0.072184	-0.085178	-0.080869	-0.026721	0.013287	0.0078696	0.068253	0.071992	0.11249	0.16528	0.19226	0.15523	0.1789	0.18067	0.11542	0.044884	0.059247	0.051392	0.011005	0.085092	0.048737	-0.014097	-0.0021638	0.001011	-0.028666	0.025636	0.14727	0.16175	0.14999	0.063364	0.012548	-0.043265	-0.031916	-0.028142	-0.025699	0.036776	0.075934	0.08215	0.086679	0.15946	0.1494	0.1047	0.11777	0.087968	0.044704	0.027922
-0.055264	-0.07812	-0.068059	-0.061581	-0.063211	-0.081854	-0.084362	-0.041421	-0.023189	-0.016611	0.02504	0.049572	0.065117	0.15816	0.19045	0.18066	0.18501	0.17255	0.088016	0.020574	-0.0027884	0.039528	0.023226	0.11805	0.096237	0.11001	0.099339	0.094933	0.075078	0.13023	0.20181	0.21089	0.20773	0.12234	0.13325	0.10951	0.093313	0.11113	0.09677	0.055516	0.074929	0.077829	0.073002	0.13534	0.1335	0.082644	0.092092	0.054419	0.021472	0.033416
-0.10206	-0.12223	-0.09259	-0.053	-0.022822	-0.043831	-0.016208	-0.0081604	-0.032113	-0.032562	0.0039485	0.020171	0.062028	0.15885	0.16929	0.12109	0.10134	0.096412	0.041433	-0.022762	-0.039296	-0.004785	-0.048109	0.05092	0.040801	0.090436	0.059965	0.052961	-0.0072836	0.079433	0.14302	0.13803	0.13602	0.076035	0.068883	0.016123	0.0345	0.039438	0.063984	-0.0087073	0.050188	0.050035	0.054488	0.10361	0.14611	0.13976	0.1583	0.14079	0.089304	0.099704
-0.10001	-0.11254	-0.13082	-0.079	-0.071549	-0.087921	-0.069851	0.015707	-0.0069913	0.0079584	0.016692	0.063246	0.03747	0.13211	0.1008	0.04175	0.0072359	0.039857	0.0015143	-0.014046	0.0209	0.059961	-0.0022966	0.085568	0.11726	0.14024	0.099592	0.1284	0.035637	0.052357	0.084347	0.08468	0.10294	0.045272	0.09951	0.05642	0.044922	0.0024397	0.059707	-0.027123	0.053657	0.082982	0.088946	0.13233	0.15536	0.10006	0.08715	0.099521	0.054723	0.061805
-0.16085	-0.13737	-0.15321	-0.10152	-0.062435	-0.057306	-0.04421	0.024888	-0.045923	-0.066532	-0.071777	-0.062133	-0.081956	0.029657	0.023428	-0.052467	-0.059776	0.026791	0.026566	0.052527	0.1369	0.16385	0.053983	0.082845	0.074416	0.09242	0.078926	0.13402	0.096342	0.16103	0.17456	0.18911	0.17374	0.11434	0.098623	0.016848	-0.064092	-0.087931	-0.041515	-0.075576	0.0084235	0.051913	0.046278	0.085821	0.074903	0.088088	0.11822	0.15344	0.15834	0.153
-0.20019	-0.15515	-0.13425	-0.1228	-0.045645	0.0066409	0.042942	0.074825	0.05361	0.011125	-0.022812	-0.032698	-0.022672	0.026354	-0.0026645	-0.050761	-0.091491	-0.042834	-0.028044	0.058299	0.12652	0.17482	0.091548	0.10003	0.041921	0.074223	0.059161	0.059629	0.043113	0.10368	0.077119	0.084355	0.115	0.093322	0.093777	0.035975	-0.010038	-0.067643	0.0074084	-0.0088805	0.029489	0.057628	0.087471	0.046553	0.016496	0.068047	0.087776	0.10191	0.1716	0.20029
-0.070772	-0.058897	-0.060379	-0.085188	-0.027233	-0.021684	0.0048589	0.026483	-0.00211	-0.030437	-0.017325	-0.0010206	0.029669	0.07054	0.051749	0.01382	-0.016538	0.029306	0.044037	0.11429	0.19723	0.20993	0.11669	0.11291	0.06083	0.011958	-0.023056	-0.014398	-0.031056	0.0010688	0.0054839	0.040282	0.096822	0.13911	0.10359	0.032487	0.017154	-0.050088	-0.0055206	0.052872	0.12362	0.16261	0.14812	0.072547	0.013074	0.06459	0.070241	0.11595	0.24289	0.25714
-0.090441	-0.014235	-0.053282	-0.064437	0.014768	0.00029106	-0.0063384	0.091488	0.086902	0.027059	0.06866	0.056307	0.064625	0.062618	0.074313	0.05113	0.027905	0.013681	0.021099	0.1207	0.18951	0.20728	0.14008	0.090214	0.044575	-0.028076	-0.080361	-0.072697	-0.021055	-0.070285	-0.084265	-0.028339	0.045618	0.065917	0.077295	0.018792	-0.0085833	-0.036407	0.0040462	0.059251	0.10114	0.17006	0.12778	0.033137	-0.029821	0.051982	0.019311	0.06386	0.20183	0.24722
-0.056206	-0.0012077	-0.011082	-0.060694	0.058475	0.060772	0.058862	0.11122	0.10283	0.015386	0.043638	0.018889	0.059068	0.087178	0.13533	0.12819	0.11117	0.06111	0.032429	0.074292	0.10313	0.14166	0.077135	0.018626	-0.043019	-0.038471	-0.10416	-0.11199	0.013926	-0.017977	-0.072013	-0.044245	0.014618	0.010635	-0.0058831	-0.024282	-0.030683	-0.0091062	0.013835	0.081978	0.089004	0.15524	0.11589	0.009004	-0.033342	0.063173	0.062208	0.10605	0.22033	0.3015
0.0083095	-6.7657e-05	0.0010435	-0.032116	0.067854	0.061269	0.092922	0.076327	0.038518	-0.02267	-0.0046566	0.03037	0.13456	0.17931	0.22002	0.22113	0.15151	0.077814	0.032484	0.013162	0.049502	0.087286	0.028922	-0.018868	-0.023881	-0.013313	-0.080279	-0.073462	0.028951	-0.041883	-0.10731	-0.078309	-0.015583	0.0022241	0.071283	0.072686	0.061386	0.043845	0.074112	0.073942	0.03042	0.087165	0.076348	-0.044391	-0.06057	0.019648	0.010047	0.046409	0.11611	0.17418
0.065649	0.047665	0.024202	0.028745	0.14163	0.081707	0.092553	0.10946	0.029009	-0.0011169	0.035003	0.060313	0.13559	0.19342	0.18327	0.17257	0.11147	-0.0097861	-0.075058	-0.11334	-0.071154	-0.028145	-0.010208	0.0022418	0.047384	0.049217	0.0050779	0.042672	0.093875	0.01788	-0.021422	0.025693	0.027858	0.056598	0.079549	0.063237	0.017918	0.035228	0.017856	0.049458	0.027994	0.096126	0.052467	-0.00062188	0.007355	0.06741	0.052189	0.10027	0.15249	0.13373
0.0096581	-0.031092	-0.049622	-0.032649	0.06103	0.01586	0.081375	0.074526	0.0048847	-0.035248	-0.033985	-0.02937	0.097318	0.16952	0.17003	0.18422	0.10238	-0.011487	-0.073337	-0.10231	-0.074445	0.008974	0.00065723	-0.024826	0.016199	0.0427	-0.0056201	0.029577	0.10053	0.049564	0.031002	0.092441	0.058448	0.038134	0.072741	-0.015616	-0.078851	-0.04367	-0.042089	-0.021012	-0.045658	-0.0065121	-0.013606	-0.018238	-0.023554	0.051604	0.069933	0.077289	0.10286	0.12107
0.041771	-0.042534	-0.026333	-0.014737	0.060514	0.048356	0.12576	0.043042	-0.027347	-0.059062	-0.10601	-0.064113	0.062802	0.1577	0.179	0.17733	0.076191	0.018726	-0.017819	-0.06953	-0.027627	0.024048	0.013032	-0.031539	-0.017351	0.017939	0.0054338	0.037316	0.076167	0.071253	0.068773	0.14543	0.12165	0.091309	0.1086	0.038471	0.0030739	0.015161	0.020241	0.038573	-0.0049168	-0.011454	-0.0027344	0.02731	0.014926	0.058586	0.11556	0.10372	0.12363	0.1693
0.060598	0.015646	0.0088045	0.023434	0.11547	0.11026	0.16509	0.059671	-0.04922	-0.076465	-0.12908	-0.091937	0.065041	0.14761	0.12122	0.1022	0.040798	0.0072086	-0.0079631	-0.030947	0.051809	0.038381	-0.0054532	-0.010804	0.038685	0.0081406	0.010899	0.066098	0.06035	-0.016857	0.038585	0.13761	0.15459	0.13122	0.2267	0.16567	0.12631	0.093238	0.10176	0.094763	0.031728	0.0055203	0.007356	0.048582	0.0077599	0.074775	0.12598	0.13242	0.13412	0.18895
0.01583	0.010065	0.00061821	-0.048618	0.059192	0.091133	0.11088	0.037	-0.047421	-0.11422	-0.17393	-0.13569	-0.0085749	0.10668	0.091198	0.082874	0.030971	-0.0070645	-0.0077097	-0.01694	0.020193	0.022828	-0.00053612	-0.014342	0.047084	0.047068	0.04861	0.10529	0.095237	0.011341	0.086387	0.13669	0.16653	0.14663	0.20714	0.16136	0.16508	0.090227	0.09298	0.11496	0.073073	0.065449	0.069871	0.10195	0.065687	0.073454	0.090186	0.097632	0.08974	0.15735
-0.018168	-0.0017057	-0.051062	-0.070739	-0.033342	0.038525	0.066244	-0.031463	-0.13031	-0.15955	-0.26504	-0.23774	-0.027976	0.10669	0.12532	0.11617	0.092242	0.077903	0.07523	0.061015	0.1107	0.084716	0.028646	-3.0823e-05	0.065453	0.078638	0.10895	0.17451	0.14703	0.073588	0.10242	0.12294	0.12158	0.10366	0.13861	0.12681	0.12251	0.059409	0.1268	0.14199	0.097288	0.0969	0.12179	0.12073	0.055845	0.052189	0.031242	-0.00010182	-0.034218	0.062716
0.066512	0.10665	0.046237	0.029498	0.077882	0.12213	0.11591	0.046069	-0.037937	-0.071755	-0.15033	-0.13774	0.021377	0.10397	0.10997	0.097802	0.066429	0.065877	0.059536	0.057629	0.083013	0.035074	-0.022811	0.0093211	0.075312	0.087946	0.15832	0.22776	0.1624	0.060303	0.067868	0.072114	0.068262	0.055913	0.086588	0.129	0.13424	0.063854	0.11973	0.1263	0.094225	0.077759	0.078754	0.072027	0.022686	-0.009295	-0.023504	-0.0099144	-0.025385	0.035835
0.046579	0.099513	0.030405	0.015366	0.03567	0.081788	0.062416	0.047558	-0.031247	-0.022134	-0.074216	-0.072882	0.037232	0.11504	0.085736	0.068894	0.074884	0.089082	0.076321	0.072176	0.089242	0.042182	-0.04394	0.023035	0.067836	0.088778	0.14651	0.21871	0.14725	0.07378	0.11015	0.08858	0.055707	0.027565	0.10493	0.10177	0.075849	0.038972	0.13296	0.096081	0.082224	0.13021	0.13132	0.099165	0.037873	-0.016501	-0.066904	-0.021931	-0.070881	-0.019482
0.10425	0.075097	0.037684	0.02323	-0.014331	0.0002048	0.018443	0.026788	0.0045541	0.024396	0.0054208	0.036148	0.11027	0.15028	0.13432	0.11288	0.11002	0.090643	0.058829	0.056528	0.045553	-0.016913	-0.066077	-0.030568	-0.0094414	0.057097	0.12181	0.17904	0.14186	0.13121	0.10658	0.092906	0.016392	-0.015545	0.017321	0.00077952	-0.037262	0.0065374	0.093055	0.072045	0.068615	0.12775	0.096286	0.070587	0.01247	-0.01064	-0.049056	-0.058065	-0.028843	-0.0010689
0.17881	0.057866	0.059738	0.054374	-0.00045748	-0.014716	0.084203	0.051655	0.080791	0.1466	0.13342	0.12187	0.18258	0.1405	0.1114	0.08673	0.081704	0.091303	0.070866	0.056421	0.06441	0.013004	-0.059446	-0.018943	-0.012574	0.0043429	0.059192	0.13479	0.13573	0.14684	0.1358	0.14081	0.052521	-0.056289	-0.025212	-0.022971	-0.016833	0.027229	0.12093	0.11417	0.091839	0.090752	0.048833	0.066156	-0.032781	-0.016298	-0.035554	-0.017953	0.019956	0.053478
0.24789	0.12959	0.15002	0.10343	0.042828	0.035433	0.11464	0.08762	0.16178	0.21804	0.19834	0.17796	0.20271	0.13513	0.071675	0.060871	0.041265	0.05799	0.060302	0.095642	0.073973	0.053719	-0.035402	-0.024016	-0.059645	-0.068949	-0.074585	0.0083431	0.02687	0.027942	0.075077	0.11083	0.045759	-0.053745	0.02789	0.0082986	0.044175	0.068773	0.096921	0.036697	0.0011335	-0.0066852	-0.071601	-0.037155	-0.096759	-0.090565	-0.087586	-0.042235	0.010533	0.067647
0.2631	0.15738	0.19166	0.13076	0.06108	0.07045	0.099961	0.037348	0.10274	0.18124	0.14058	0.15001	0.13799	0.10118	0.030447	-0.031929	-0.032331	0.006187	0.030017	0.033862	0.082873	0.089956	0.031589	-0.0068674	-0.0095676	-0.028671	-0.073664	-0.019766	0.01792	0.01204	0.033835	0.036866	-0.0076502	-0.11486	-0.015212	-0.0296	0.085497	0.13164	0.1913	0.12668	0.086082	0.074293	0.029812	0.049864	-0.019263	0.027261	-0.023858	-0.035425	0.002903	0.08154
0.26264	0.1733	0.18427	0.13895	0.078168	0.095238	0.081906	0.0051633	0.026326	0.095647	0.055452	0.07348	0.15351	0.1648	0.077146	0.028804	0.026363	0.021135	0.0020921	0.042714	0.083221	0.11327	0.068795	0.05089	0.04338	0.034742	-0.012602	0.045083	0.066035	0.039467	0.021649	0.017374	-0.042595	-0.084742	-0.012625	-0.01026	0.18993	0.25665	0.22455	0.18311	0.12536	-0.023759	-0.065151	-0.05075	-0.088146	-0.011546	-0.015245	-0.096293	0.01224	0.067674
0.19876	0.11387	0.13646	0.073234	0.075719	0.094788	0.082932	-0.011855	0.011425	0.086594	0.041464	0.073061	0.13121	0.12017	0.016374	-0.02667	-0.067137	-0.056254	-0.049673	-0.020978	0.034418	0.11523	0.11642	0.097184	0.099247	0.074854	0.02077	0.031891	0.053982	0.051112	0.052786	0.038944	0.020744	0.0045801	0.045224	0.046549	0.23488	0.25751	0.20535	0.16028	0.14289	-0.0096342	-0.0093637	0.0050576	-0.015267	-0.0073977	-0.039915	-0.13601	-0.053892	-0.0049611
0.21639	0.19168	0.18524	0.17905	0.13591	0.14676	0.065107	0.01271	-0.050943	0.019611	-0.0041269	0.052583	0.079405	0.11547	0.039763	-0.031443	-0.078447	-0.088741	-0.080442	-0.028693	0.030274	0.095576	0.12708	0.098946	0.094645	0.083312	0.025178	-0.017438	-0.023366	-0.050549	-0.067746	-0.059483	-0.060351	-0.019356	0.011371	0.047824	0.16683	0.22311	0.14407	0.073659	0.047604	-0.024209	-0.056965	-0.041708	-0.011122	-0.019616	-0.099407	-0.16593	-0.056533	-0.01163
0.17639	0.13987	0.13284	0.12438	0.11898	0.13397	0.095361	0.078684	0.0048393	0.014045	0.054617	0.11558	0.09391	0.075468	0.049978	-0.065234	-0.12087	-0.1271	-0.10188	-0.052144	0.053908	0.15194	0.2277	0.24092	0.22942	0.20863	0.11152	0.017137	0.016948	0.022285	-0.051173	-0.058405	-0.04494	-0.065848	-0.050683	-0.011964	0.095736	0.11974	0.091591	0.031467	0.033639	-0.010748	0.0375	0.060247	0.076572	0.10089	-0.020729	-0.1264	-0.052632	-0.043034
0.11384	0.088296	0.095597	0.13561	0.15158	0.15695	0.14655	0.10523	-0.012176	0.027661	0.083586	0.14245	0.20318	0.15849	0.096922	0.030468	-0.063983	-0.099944	-0.062007	0.0035242	0.043703	0.1421	0.18538	0.20801	0.16137	0.13293	0.06562	-0.039681	-0.025396	0.0029856	-0.034399	-0.034958	-0.030294	-0.013557	-0.013007	0.033343	0.057493	0.097892	0.014453	-0.035614	-0.018048	-0.06495	-0.026891	0.0095803	0.028604	0.0025279	-0.039251	-0.10384	-0.050147	-0.067428
0.15252	0.10912	0.11553	0.096629	0.13971	0.080877	0.11675	0.053053	-0.013555	0.048652	0.088644	0.1099	0.14718	0.056965	0.030834	-0.029556	-0.10885	-0.14969	-0.070576	-0.032981	0.034451	0.10175	0.18506	0.19921	0.15822	0.09042	0.059546	-0.058438	-0.035555	0.0096037	0.020446	0.045709	0.064959	0.050671	0.064277	0.06094	-0.029567	-0.023821	-0.091598	-0.16214	-0.092455	-0.040329	0.0064397	0.090524	0.08459	0.067441	0.035322	0.019665	0.017021	0.020216
0.063081	0.13109	0.11608	0.16473	0.17488	0.17091	0.17947	0.12002	-0.0060351	0.040919	0.050147	-0.00074298	0.082479	0.029486	0.033985	-0.016862	-0.071305	-0.104	0.016694	0.088329	0.13495	0.2424	0.26651	0.27203	0.16777	0.097627	0.023296	-0.06391	-0.062831	0.0055301	0.026914	0.013695	0.041015	-0.035241	-0.063049	-0.10117	-0.18031	-0.1836	-0.15929	-0.21592	-0.16655	-0.10843	-0.075793	-0.038497	-0.041159	-0.0047996	-0.0041106	0.026469	0.045163	0.084903
-0.0115	0.023685	-0.019466	0.0077978	0.042842	0.07498	0.13682	0.1167	0.019242	0.066636	0.012206	-0.007845	0.078037	0.062519	0.070705	0.053622	0.0052717	0.021823	0.10706	0.13494	0.17343	0.26985	0.24851	0.25756	0.15976	0.12341	0.03232	-0.050976	-0.053514	0.052696	0.055655	0.030652	0.05907	-0.031247	-0.068629	-0.17028	-0.20947	-0.19499	-0.14162	-0.14454	-0.039057	-0.021442	0.045154	0.08771	0.024022	0.06091	0.10229	0.053633	0.024059	0.046087
-0.075552	-0.039722	-0.053973	-0.0012238	0.0063228	0.03733	0.091607	0.065595	0.0040851	0.085899	-0.019295	0.0090545	0.086428	0.085593	0.11609	0.16288	0.11235	0.12341	0.1986	0.14739	0.10521	0.1244	0.06893	0.063212	0.0096535	0.031933	0.01505	-0.044899	-0.055786	0.014488	0.027369	-0.018049	0.015476	-0.020703	-0.089218	-0.16571	-0.19582	-0.14422	-0.088617	-0.0081664	0.037404	0.0011029	0.028468	-0.0088924	-0.086982	-0.045306	0.097818	0.064958	0.10008	0.11764
-0.086614	-0.053008	-0.078058	-0.028586	-0.044845	-0.0025528	0.094258	0.14084	0.14503	0.17272	0.066153	0.026979	0.0017188	0.0059689	0.069896	0.10057	0.10801	0.1487	0.20335	0.15225	0.17659	0.12776	0.073588	0.05651	-0.0016111	0.0077015	0.0060227	-0.0079138	-0.054053	0.088787	0.11301	0.11829	0.13975	0.084613	-0.054452	-0.19823	-0.23242	-0.19014	-0.090815	0.0094666	0.069819	0.038878	0.052166	-0.026248	-0.12069	-0.090593	0.021454	-0.034738	0.065644	0.094038
-0.11505	-0.047979	-0.061991	0.036775	0.01959	0.076695	0.15277	0.17849	0.15055	0.18593	0.089051	0.027446	0.012985	0.032986	0.028885	0.09162	0.13028	0.17813	0.20966	0.2102	0.19928	0.15851	0.099114	0.067956	-0.035558	-6.9418e-05	-0.039581	-0.043541	-0.075802	0.089138	0.054798	0.02972	0.083315	0.015698	-0.15089	-0.26012	-0.21201	-0.21039	-0.082192	0.009646	0.05302	-0.019723	-0.017925	-0.11944	-0.15655	-0.12942	-0.048746	-0.090077	0.018177	0.040575
0.0020878	-0.010274	-0.024851	-0.030862	-0.052128	-0.030731	0.07513	0.10319	0.17201	0.18121	0.14631	0.069794	0.031002	0.022125	0.00098854	0.060112	0.12559	0.14472	0.11171	0.10788	0.099404	0.018177	0.020539	0.033553	-0.022743	-0.019959	-0.019658	-0.021255	-0.045032	0.032031	0.012152	0.014468	0.025518	0.030513	-0.015575	-0.1189	-0.076017	-0.059801	-0.015662	0.045716	0.10236	0.0076963	0.014907	-0.063334	-0.11908	-0.11354	-0.029231	-0.088366	-0.038476	-0.04741
-0.0019386	0.040399	0.050588	0.045926	0.023434	-0.009293	0.044739	0.070003	0.1557	0.15259	0.20695	0.099051	0.058423	0.045562	-0.00071123	0.022916	0.12235	0.094125	0.025815	0.09645	0.090063	-0.0089232	-0.015008	0.010515	-0.093475	-0.081361	-0.030103	0.031147	0.035683	0.1014	0.058012	0.036263	0.013905	0.026469	0.028251	-0.07437	-0.057528	-0.037296	0.039382	-0.0053505	0.063832	-0.013839	-0.016141	-0.14116	-0.11065	-0.10797	-0.064379	-0.11584	-0.081017	-0.085227
0.020015	0.030875	0.048069	0.050449	0.097602	0.048801	0.12987	0.139	0.17136	0.13427	0.16991	-0.0057751	-0.041999	-0.024871	-0.079101	-0.048784	0.095305	0.11074	0.012874	0.097496	0.12344	0.051679	0.010798	0.03733	-0.06643	-0.10211	-0.1035	-0.040151	-0.056665	0.057335	0.045747	0.074299	0.066415	0.083242	0.09392	-0.020411	-0.0053499	0.048336	0.13863	0.015878	0.091462	0.0037749	-0.066242	-0.14452	-0.11126	-0.14586	-0.16317	-0.22183	-0.22394	-0.18208
0.055925	0.054731	0.062285	0.012336	0.039249	-0.01167	0.0087573	-0.029168	-0.02669	-0.022192	0.016686	-0.1066	-0.085064	-0.012067	-0.075156	-0.020403	0.13183	0.11976	-0.0040162	0.12715	0.12519	0.0459	0.022195	0.059484	-0.078576	-0.096687	-0.055203	0.015396	0.040834	0.072104	0.0026557	-0.019279	-0.033984	-0.032185	0.035432	-0.013552	-0.0060835	0.038266	0.12838	-0.0047927	0.038233	-0.00078498	-0.047443	-0.10031	-0.04517	-0.054771	-0.092228	-0.13794	-0.20596	-0.16016
0.048861	0.039456	0.065282	-0.0084257	-0.019005	-0.036937	-0.013797	-0.035917	-0.024447	-0.023422	0.043485	-0.085188	-0.094774	-0.0037453	-0.032317	-0.021299	0.11783	0.12759	-0.011112	0.049952	0.053586	-0.020703	-0.098951	-0.062406	-0.11287	-0.15809	-0.078999	0.04665	0.086507	0.078823	0.057535	0.02106	-0.061144	-0.064721	0.014058	0.014747	-0.017771	0.056827	0.12728	0.06376	0.094705	0.10491	0.11389	0.090948	0.05476	0.0069588	-0.048791	-0.1259	-0.19127	-0.19778
-0.022792	-0.028651	-0.01677	0.015815	-0.010918	-0.046448	-0.040063	-0.023118	-0.11466	-0.072278	-0.022775	-0.13061	-0.15956	-0.051698	-0.056628	-0.021044	0.10134	0.14835	0.052428	0.032	0.022252	-0.084706	-0.22437	-0.22038	-0.2567	-0.23687	-0.10154	0.042962	0.13945	0.23404	0.15937	0.14241	0.073661	0.033452	0.012033	0.05894	0.044607	0.11169	0.13631	0.071584	0.040175	0.033603	0.045966	0.06754	0.091088	0.03121	-0.051241	-0.16491	-0.21643	-0.27232
0.035411	-0.015053	0.0030578	0.017023	-0.056859	-0.061987	-0.029164	-0.047454	-0.1728	-0.11445	-0.098739	-0.2194	-0.23232	-0.16543	-0.14061	-0.084774	-0.0021137	0.076118	0.082422	0.0064422	0.0060462	-0.058646	-0.16914	-0.21917	-0.225	-0.20705	-0.08555	0.020383	0.17092	0.22501	0.16691	0.19244	0.13514	0.052465	0.032502	0.047227	0.051087	0.10037	0.1496	0.14469	0.14039	0.10765	0.11954	0.13158	0.097439	0.030759	-0.036184	-0.13506	-0.17574	-0.22516
0.10419	0.041883	0.016297	0.019459	-0.12199	-0.087678	-0.096136	-0.10463	-0.23489	-0.13032	-0.1067	-0.17479	-0.14684	-0.073099	-0.1369	-0.13029	-0.076761	-0.023902	-0.01128	-0.033913	-0.035016	-0.10222	-0.17989	-0.20182	-0.19132	-0.15184	-0.031027	0.059065	0.20099	0.22765	0.19841	0.28375	0.18873	0.078424	0.055419	0.053157	0.011519	0.034201	0.063672	0.060652	0.093908	0.13556	0.19779	0.19962	0.20499	0.14682	0.0039165	-0.10766	-0.11062	-0.19167
-0.027712	-0.045305	-0.06683	-0.0025519	-0.087032	-0.064955	-0.061055	-0.028852	-0.19111	-0.12932	-0.07631	-0.1353	-0.10333	-0.066171	-0.11499	-0.14166	-0.092729	-0.060451	-0.016045	-0.091588	-0.11033	-0.16108	-0.18859	-0.21711	-0.16003	-0.16811	-0.10377	-0.1089	0.043635	0.073351	0.10968	0.20629	0.1717	0.096271	0.11734	0.11056	0.11607	0.10577	0.1119	0.092708	0.1244	0.11596	0.15983	0.1482	0.1768	0.12275	0.0054189	-0.065016	-0.056421	-0.17479
0.031008	-0.019308	-0.042261	0.054255	-0.02169	-0.033206	-0.0055794	0.020071	-0.17405	-0.13781	-0.10301	-0.16559	-0.1044	-0.080801	-0.11025	-0.15367	-0.096603	-0.069736	-0.013332	-0.017168	-0.039796	-0.11737	-0.16055	-0.23395	-0.21756	-0.17717	-0.096423	-0.12293	0.060206	0.019033	0.039594	0.13613	0.1599	0.12549	0.20197	0.16207	0.13901	0.086324	0.078781	-0.0040925	0.035959	0.048562	0.038609	-0.0090812	0.091133	0.066372	-0.012324	-0.037244	-0.031038	-0.13427
0.098926	0.061774	0.064865	0.092342	0.045121	0.062908	0.074153	0.070232	-0.062122	-0.042027	-0.014592	-0.0903	-0.054551	-0.0086515	-0.036702	-0.11313	-0.0072486	0.036972	0.06437	0.074727	0.032671	-0.074977	-0.066543	-0.14581	-0.081042	-0.098025	-0.013772	-0.097974	0.0029466	-0.17324	-0.12844	-0.054304	-0.0050265	0.034827	0.18984	0.17264	0.11074	0.061691	0.065723	-0.0014259	0.13202	0.15454	0.0926	0.0019303	0.060578	0.013267	-0.029006	0.025001	0.024976	-0.022364
-0.094742	-0.037786	-0.020885	0.042521	0.048496	0.13412	0.081621	0.084396	0.0074677	0.011381	0.019041	-0.0047356	0.0042388	0.058504	0.074074	-0.0084063	0.1492	0.17006	0.15079	0.14071	0.10248	-0.071459	-0.062173	-0.14487	-0.064676	-0.11588	-0.024988	-0.047733	-0.018347	-0.16217	-0.12351	-0.1014	-0.056922	0.10644	0.17302	0.23699	0.18845	0.11487	-0.0089186	-0.031437	0.0098175	0.047168	-0.02076	-0.054306	0.01414	-0.0099254	-0.06212	0.012422	-0.033857	-0.017449
-0.055485	-0.021252	0.022004	0.073511	0.063555	0.11029	0.058644	0.033128	-0.0094364	-0.0075156	0.050079	0.04502	0.049407	0.10552	0.19406	0.060881	0.2182	0.22857	0.17862	0.14698	0.15005	-0.019377	-0.018524	-0.13131	-0.10614	-0.14182	-0.04791	-0.059088	0.0043049	-0.15919	-0.16441	-0.20629	-0.12864	0.039443	0.17609	0.22458	0.16067	0.031997	-0.12164	-0.16185	-0.070887	-0.025919	-0.066563	-0.081201	-0.029568	-0.11337	-0.060952	0.02462	-0.052592	-0.020789
0.10189	0.072459	0.11723	0.12188	0.10258	0.19271	0.15703	0.086257	0.090833	0.070467	0.084297	0.1048	0.13859	0.098932	0.19182	0.13212	0.23763	0.2516	0.27772	0.23677	0.1799	0.043646	-0.030688	-0.15426	-0.13334	-0.080768	0.0010173	0.066501	0.10075	-0.075266	-0.11519	-0.15701	-0.12725	0.034371	0.12946	0.15689	0.030966	-0.034073	-0.19386	-0.22779	-0.12667	-0.05228	-0.070674	-0.093554	-0.0016423	-0.051777	0.038903	0.060966	0.0080725	0.094369
-0.082159	-0.073467	-0.0039579	0.010141	0.025659	0.15116	0.14326	0.071737	0.16168	0.13647	0.12657	0.16802	0.1654	0.11039	0.21154	0.20368	0.2617	0.29577	0.32452	0.22759	0.17581	0.064536	0.034289	-0.05348	-0.035969	0.042182	0.10121	0.12717	0.11348	0.027439	-0.11428	-0.15545	-0.12846	0.024906	0.079471	0.15787	0.045802	0.048039	-0.13437	-0.16626	-0.059721	-0.01493	-0.05785	-0.063309	-0.0064119	-0.064996	0.010331	0.010868	0.0094876	0.16693
-0.079061	-0.05927	-0.064204	-0.039215	-0.12432	-0.035088	-0.037039	-0.05474	-0.0097492	0.034183	0.037802	0.11986	0.12775	0.12651	0.22207	0.20877	0.17816	0.21138	0.19443	0.15102	0.15604	0.074654	0.010762	0.00225	-0.051993	0.046708	0.06019	0.11715	0.049794	0.074387	-0.070158	-0.065509	-0.067352	0.049151	0.052835	0.13461	0.043464	0.074915	-0.060186	-0.13677	-0.13141	-0.071857	-0.08407	-0.031969	0.04062	0.050392	0.10799	0.11936	0.095284	0.2222
0.016659	-0.014778	-0.014499	-0.0063714	-0.092526	-0.068468	-0.043151	-0.061721	-0.043978	0.028589	0.038799	0.116	0.13083	0.1305	0.16868	0.16117	0.021912	0.011578	0.031902	0.0049037	-0.0014435	0.022949	0.028912	0.038344	0.012923	0.13463	0.16462	0.12579	0.018823	0.015594	-0.10737	-0.084224	-0.071696	-0.004853	0.033459	0.081814	-0.10083	-0.022646	-0.12769	-0.24082	-0.17935	-0.057926	-0.05574	0.015921	0.10882	0.093992	0.17003	0.14308	0.15606	0.21014
-0.027973	0.006361	-0.00079536	-0.0063201	-0.09599	-0.090167	-0.074584	-0.050996	-0.039347	0.040199	0.0080086	0.046682	-0.012313	0.0067147	0.03129	0.12642	-0.032584	-0.045292	-0.0076349	-0.024486	-0.10416	-0.041075	0.014705	0.02869	0.075684	0.19421	0.25138	0.1974	0.073759	0.062036	-0.088792	-0.11104	-0.11822	-0.053907	-0.083595	-0.029975	-0.15693	0.029919	-0.058141	-0.13063	-0.084992	0.010646	-0.077518	0.030642	0.11598	0.16225	0.17718	0.19422	0.18128	0.20592
-0.10879	-0.032543	-0.042283	-0.046063	-0.12311	-0.10185	-0.074519	0.005215	-0.029875	0.092189	0.060284	0.027653	-0.096392	0.0074093	-0.01624	0.02204	-0.0547	-0.051521	-0.060677	-0.052744	-0.064119	-0.066637	0.014909	0.064529	0.11579	0.15378	0.23794	0.19679	0.047674	0.090149	0.00052215	-0.016178	-0.021615	0.017852	-0.079831	-0.049732	-0.15552	-0.018914	-0.051928	-0.079783	-0.057178	0.025897	-0.070588	0.0159	0.041014	0.052803	0.040747	0.089659	0.096944	0.11851
-0.0011824	0.035011	-0.014676	-0.071014	-0.19717	-0.19543	-0.15999	-0.05669	-0.10782	0.056529	0.061074	0.0086595	-0.095531	0.0067386	-0.029862	-0.030981	-0.096558	-0.12193	-0.11793	-0.089945	-0.088336	-0.096448	0.0037375	0.037518	0.083419	0.040125	0.092608	-0.0034518	-0.11908	-0.085587	-0.082142	-0.067691	-0.03194	0.0075062	-0.086425	-0.074841	-0.12966	-0.052263	-0.035135	-0.020236	-0.014831	0.040833	0.043701	0.12613	0.11365	0.14156	0.12419	0.10767	0.041658	0.020708
-0.075701	-0.069884	-0.015031	0.010384	-0.012984	-0.018502	0.027788	0.024841	-0.079467	0.065877	0.039028	-0.023907	-0.087109	-0.029033	-0.083086	-0.048139	-0.041024	-0.1061	-0.016055	-0.066233	-0.04736	-0.076799	0.048852	-0.046158	0.047705	-0.010439	0.04051	-0.039189	-0.078976	-0.066769	-0.067426	-0.054301	0.0058162	0.064068	-0.049199	-0.080144	-0.16493	-0.13541	-0.16358	-0.078601	0.0091158	0.087994	0.080438	0.19054	0.1278	0.10337	0.06633	0.057425	-0.051831	-0.013748
-0.083089	-0.032177	0.0055641	0.019881	0.020679	-0.020845	-0.020699	-0.0091404	-0.075364	0.06412	0.10218	0.035062	-0.059715	0.013247	-0.13095	-0.098537	-0.017813	-0.041395	-0.010455	0.013569	0.013893	-0.045185	0.023364	-0.061252	-0.011941	-0.074573	-0.089237	-0.15992	-0.16497	-0.10738	-0.12041	-0.084895	0.048714	0.098037	-0.00033913	-0.0093047	-0.044136	-0.077473	-0.10954	-0.039982	0.030605	0.052291	0.045192	0.15932	0.073007	0.068608	0.074398	0.10726	-0.0020141	0.066332
-0.079126	-0.024794	8.1257e-06	0.012774	0.069176	0.060557	0.071404	0.067559	0.0061106	0.10322	0.11406	0.040411	0.0020976	0.031097	-0.13465	-0.098105	0.00025315	-0.0036733	0.055807	0.073036	0.11212	0.0076082	0.040773	-0.062414	-0.074214	-0.1425	-0.17327	-0.27824	-0.28983	-0.16567	-0.1663	-0.090105	0.026854	0.13263	0.050832	0.09189	0.05879	0.007856	-0.03551	0.049969	0.067494	0.076559	0.10739	0.17789	0.052247	0.022729	0.05105	0.074792	0.012642	0.12332
-0.029472	-0.021088	0.0013816	0.0065681	0.024317	-0.0037521	-0.0036983	-0.022464	-0.043968	0.05672	0.10833	0.061705	0.065393	0.063853	-0.091653	-0.083061	0.0034669	-0.018677	0.0022641	0.0022214	0.053188	-0.034947	-0.03338	-0.13962	-0.14886	-0.15506	-0.17465	-0.32335	-0.27305	-0.2145	-0.3042	-0.26214	-0.11976	0.014125	0.033467	0.15052	0.16243	0.14278	0.025963	0.090581	0.075538	0.13262	0.1919	0.29824	0.13741	0.14052	0.10754	0.10921	-0.008561	0.12165
0.040865	0.044756	0.10878	0.19697	0.22672	0.16989	0.129	0.060483	-0.023362	0.055932	0.10852	0.096846	0.11273	0.11171	-0.057183	-0.0028796	0.059908	0.016332	0.028053	-0.0071614	0.023218	-0.050737	-0.040399	-0.15565	-0.14357	-0.13594	-0.12393	-0.24173	-0.19503	-0.15648	-0.25246	-0.18438	-0.11676	-0.010532	-0.014747	0.082116	0.023948	0.046377	-0.046803	0.036898	0.025105	0.094749	0.099474	0.18369	0.018734	0.01006	-0.044303	0.050246	-0.065905	0.095742
0.0039073	0.040862	0.038039	0.054191	0.12284	0.082985	-0.006886	0.018229	0.082112	0.1059	0.19805	0.19893	0.20127	0.14168	-0.056806	-0.013059	0.043703	0.027458	0.0024866	0.046561	0.026125	0.0083086	-0.03998	-0.11363	-0.11377	-0.056547	-0.055177	-0.17106	-0.12621	-0.11438	-0.23878	-0.22342	-0.16415	-0.090075	-0.0098315	0.092523	0.077059	0.091774	0.015582	0.048696	0.0058053	0.045286	0.11409	0.10756	-0.052101	-0.012643	-0.03363	0.0081394	-0.013439	0.11772
0.12142	0.094193	0.080589	0.11	0.11892	0.095525	0.072014	0.10141	0.14747	0.17018	0.20105	0.18317	0.23575	0.19226	0.10058	0.13305	0.14977	0.10422	0.019624	-0.052116	-0.050888	-0.072339	-0.14781	-0.2138	-0.18104	-0.099512	-0.082402	-0.15269	-0.065169	-0.10862	-0.2944	-0.24738	-0.25606	-0.19425	-0.10694	0.037028	0.025657	0.096204	0.070116	0.12007	0.070523	0.092798	0.12408	0.093413	-0.009394	0.02138	-0.0097709	-0.01368	0.031586	0.14982
0.10563	0.084602	0.095167	0.10571	0.069981	0.015085	-0.02825	-0.022254	0.016585	0.12424	0.25841	0.27804	0.33252	0.35738	0.25309	0.20014	0.18838	0.12087	-0.0020357	-0.055512	-0.031918	-0.057885	-0.16407	-0.26088	-0.21137	-0.13487	-0.094229	-0.041782	0.099236	-0.036635	-0.22975	-0.16489	-0.22564	-0.24153	-0.1496	0.012965	0.019053	0.053154	0.094951	0.14997	0.050934	0.031776	0.085533	-0.0027306	-0.074291	-0.0084524	-0.047206	-0.018747	0.083192	0.22123
0.061627	0.043189	0.063414	0.15319	0.15524	0.052202	0.033939	0.049346	0.030258	0.13886	0.21024	0.25928	0.26313	0.28199	0.16668	0.19431	0.096372	0.069005	0.03121	0.014595	0.019201	0.071499	-0.04168	-0.18074	-0.16068	-0.12092	-0.1133	-0.0026974	0.11396	3.8701e-06	-0.1806	-0.10804	-0.21399	-0.27838	-0.19416	-0.059296	-0.07259	-0.038583	0.050538	0.11005	0.050144	0.009906	0.015924	-0.049136	-0.10493	-0.018037	-0.047005	-0.0070698	0.10382	0.23448
0.020582	0.0053153	-0.015095	-0.0075737	-0.0061954	-0.036787	-0.026536	0.048189	0.076912	0.2419	0.22891	0.22452	0.22199	0.23335	0.077722	0.11514	0.06377	0.04405	0.0065621	0.00060379	0.014029	0.07147	-0.038123	-0.1353	-0.092426	-0.028521	-0.028549	0.069524	0.16418	0.062889	-0.12729	-0.12185	-0.22422	-0.25312	-0.19267	-0.046819	0.0064395	0.029371	0.06083	0.070127	0.060862	0.023611	0.069052	0.0017578	0.052015	0.056267	0.027872	0.044703	0.18362	0.21651
0.084654	0.01237	0.0428	0.025803	-0.00060025	-0.082652	-0.0071699	0.014173	-0.0089057	0.14621	0.17128	0.15454	0.14598	0.21335	0.14955	0.18821	0.10479	0.068404	-0.0010305	-0.067743	-0.094473	-0.013766	-0.063487	-0.13815	-0.09887	-0.035988	-0.060353	-0.01784	0.10662	0.046287	-0.093565	-0.056501	-0.16438	-0.242	-0.24107	-0.11015	-0.046285	0.019546	0.11513	0.13546	0.1557	0.050721	0.055382	-0.022566	0.064229	0.0058779	-0.013031	0.026797	0.15429	0.12198
-0.0075303	-0.069222	-0.0046038	-0.036504	-0.044032	-0.055035	0.010675	-0.0049158	0.0056982	0.090099	0.05303	0.073824	0.060533	0.10547	0.026775	0.093814	0.042195	0.034086	0.061253	0.083457	0.029548	0.064611	0.036913	-0.064394	-0.086558	-0.057151	-0.066078	-0.03099	0.044242	0.059543	0.016803	0.030663	-0.071752	-0.17611	-0.22608	-0.1321	-0.083806	-0.039892	0.073306	0.1209	0.1612	0.014828	0.038384	-0.078958	-0.021371	-0.082261	-0.060854	0.040962	0.15547	0.10175
0.030266	-0.059582	-0.028575	-0.028183	-0.025442	-0.028368	0.054436	0.016473	0.0049093	0.066942	-0.046119	-0.039471	-0.043985	-0.031748	-0.15084	0.027056	-0.012735	0.0043349	0.054959	0.080782	-0.086641	-0.081011	-0.061514	-0.15596	-0.1472	-0.093698	-0.10252	-0.11398	-0.066923	0.0073565	0.039551	0.051721	-0.0068256	-0.11174	-0.16248	-0.13959	-0.091747	-0.031563	0.047688	0.092361	0.18925	0.040156	0.0069419	-0.072576	-0.05291	-0.15718	-0.12777	-0.0080555	0.063522	-0.035765
-0.0056711	-0.054559	-0.0078264	-0.068617	-0.099056	-0.043866	-0.030183	-0.096211	-0.040518	-0.018901	-0.12174	-0.1094	-0.10596	-0.067132	-0.13254	-0.052289	-0.072967	-0.095351	-0.10667	-0.11026	-0.24212	-0.20126	-0.1104	-0.17509	-0.10889	0.0061302	-0.045839	-0.074612	-0.038924	0.018379	0.05487	0.10898	0.051072	-0.039041	-0.044031	-0.04869	0.0087476	0.024567	0.1217	0.12047	0.2231	0.04156	0.061175	-0.059076	-0.045362	-0.18387	-0.1354	-0.047999	0.015663	-0.073051
0.0061241	0.0023277	0.04	0.031157	0.0046084	0.029923	0.0052722	-0.098112	-0.084356	-0.15623	-0.18888	-0.13415	-0.12953	-0.10109	-0.077995	-0.030003	-0.10652	-0.083751	-0.079037	-0.11728	-0.26785	-0.21318	-0.16659	-0.19192	-0.12268	-0.01402	-0.029379	0.017729	0.034017	0.084328	0.17055	0.18976	0.1123	-0.018185	-0.0025389	-0.03443	0.041979	0.083587	0.21143	0.21242	0.28233	0.04791	0.026565	-0.1023	-0.12724	-0.23067	-0.11051	-0.04412	0.044071	-0.017188
0.089451	0.041776	0.057448	0.054915	-0.036243	-0.0074707	-0.016983	-0.084738	-0.054798	-0.13562	-0.2081	-0.090194	-0.092617	-0.077246	-0.066622	-0.036029	-0.14625	-0.12998	-0.13073	-0.09168	-0.15942	-0.14155	-0.1262	-0.12791	-0.023304	0.026332	0.013211	0.11558	0.12164	0.087095	0.15532	0.15973	0.090632	-0.010075	0.042923	0.058083	0.14394	0.12774	0.22553	0.17019	0.1814	0.013518	0.044826	-0.081344	-0.070396	-0.1261	-0.022291	-0.0013741	0.083055	0.058158
0.18399	0.12189	0.10807	0.11246	0.023076	-0.010567	-0.02628	-0.077294	-0.090318	-0.15515	-0.17773	-0.14344	-0.12036	-0.1194	-0.11067	-0.11422	-0.11901	-0.15692	-0.15588	-0.1244	-0.15035	-0.1675	-0.1213	-0.12691	0.045215	0.10326	0.094337	0.13156	0.1271	0.037053	0.12594	0.11777	0.082565	0.055915	0.15686	0.11986	0.21814	0.19817	0.2775	0.16133	0.1234	-0.022358	0.014481	-0.11818	-0.091585	-0.13504	-0.06168	-0.078258	-0.038068	-0.037536
0.15878	0.10538	0.10062	0.072156	0.025554	0.0030159	-0.017751	-0.043081	-0.02889	-0.14696	-0.17099	-0.13904	-0.12444	-0.13674	-0.07086	-0.10467	-0.11144	-0.17109	-0.18373	-0.10402	-0.085792	-0.050824	0.015271	0.05076	0.17699	0.19038	0.16241	0.15906	0.12495	0.020856	0.12477	0.10265	0.082527	0.079343	0.16137	0.13627	0.25139	0.20262	0.26246	0.10597	0.0022901	-0.11628	-0.020344	-0.082205	0.034972	0.052435	0.11427	0.0099608	0.017372	-0.054507
0.19834	0.15277	0.10197	0.057691	0.01506	-0.0658	-0.085043	-0.077444	-0.0545	-0.12143	-0.049049	-0.037116	0.0022917	-0.041748	-0.043791	-0.07048	-0.026547	-0.07082	-0.075061	0.035703	0.010854	-0.045714	-0.0073247	0.058229	0.15807	0.17827	0.20075	0.15153	0.12984	0.024348	0.13116	0.057896	0.071714	0.061956	0.10321	0.071778	0.2069	0.18323	0.19306	0.043816	-0.081363	-0.18381	-0.089224	-0.12454	-0.0066208	0.017674	0.054236	-0.033479	0.014007	-0.045351
0.16214	0.1093	0.083562	0.025308	-0.00041486	-0.047295	-0.076704	-0.08181	-0.045704	-0.098494	-0.1219	-0.11612	-0.080966	-0.10319	-0.18045	-0.13093	-0.024293	-0.096083	-0.11824	0.067253	0.021507	-0.06905	-0.019437	0.016377	0.1141	0.14341	0.097146	0.010019	0.044716	-0.024406	0.023576	0.01844	0.10262	0.078409	0.097817	0.095523	0.20263	0.1262	0.060984	-0.073977	-0.20179	-0.27208	-0.1794	-0.15352	-0.086173	-0.027844	-0.069366	-0.094132	-0.093796	-0.12352
0.045288	0.052715	0.039517	0.018035	0.037737	0.060644	-0.019529	-0.035932	-0.045937	-0.12614	-0.18705	-0.18042	-0.1525	-0.16129	-0.22661	-0.1526	-0.000543	-0.072706	-0.033844	0.1283	0.058138	-0.092618	0.016335	-0.019523	0.011885	0.089529	0.11733	0.00036822	-0.0063401	-0.065181	-0.038697	-0.088603	-0.0068366	0.0086011	-0.0090431	-0.0065929	0.1034	0.065723	-0.034326	-0.03467	-0.18311	-0.22217	-0.23568	-0.16447	-0.16056	-0.081789	-0.15932	-0.13286	-0.10136	-0.095717
-0.013608	0.014205	-0.0068689	-0.046903	-0.0019709	0.041156	-0.055871	-0.05413	-0.056603	-0.11856	-0.17915	-0.12992	-0.13307	-0.14234	-0.23071	-0.12394	-0.028353	-0.06635	-0.029442	0.15703	0.03789	-0.10637	0.0058186	-0.010245	-0.015652	0.083893	0.13502	0.054318	0.082188	0.020443	-0.009303	-0.075852	-0.025099	-0.072835	-0.10092	-0.04709	0.095696	0.052598	-0.080216	-0.026134	-0.18525	-0.19183	-0.20139	-0.078569	-0.13326	-0.034389	-0.16714	-0.14135	-0.082922	-0.084016
-0.055652	-0.02148	-0.02357	-0.014381	-0.013114	0.036025	-0.099997	-0.10283	-0.12161	-0.18218	-0.23565	-0.177	-0.17846	-0.19444	-0.2908	-0.17846	-0.0062104	-0.064741	-0.00050934	0.12964	0.013809	-0.20181	-0.081686	-0.10951	-0.077277	0.098344	0.16509	0.10567	0.17108	0.09215	-0.044088	-0.14299	-0.096925	-0.12886	-0.13832	-0.044517	0.073824	0.036644	-0.16643	-0.078641	-0.19031	-0.17047	-0.20934	-0.10725	-0.23431	-0.15989	-0.29893	-0.18887	-0.10904	-0.010435
[truncated: 190 more columns]
