# Supplementary material for: Auditory cortical activity elicited by infrared laser irradiation from the outer ear in Mongolian gerbils
Source: PLoS One. 2020 Oct 15;15(10):e0240227. doi: 10.1371/journal.pone.0240227 (PMC7561108; doi:10.1371/journal.pone.0240227)
Supplement: S1 File — (ZIP) [file pone.0240227.s001.zip › Submission2020-06-04/Data set for Figure 3A/Laser/Laser_2 s.csv]

0.15591	0.16669	0.12892	0.11588	0.10942	0.12268	0.12833	0.15661	0.17169	0.11045	0.07395	0.0094547	-0.021478	-0.093447	-0.050194	-0.060293	-0.0097176	0.003586	-0.001303	-0.056057	-0.042135	-0.03592	-0.016403	0.0049411	0.082647	0.068716	0.017504	-0.017888	0.015226	-0.0057501	-0.0095823	0.061557	0.054197	0.06551	0.026606	0.026984	0.043805	0.073182	0.033439	0.06331	0.075686	0.0080155	-0.017866	0.029586	0.060133	0.074814	0.06809	0.062629	0.062696	0.024171
0.09748	0.098877	0.094491	0.11617	0.090168	0.10369	0.1258	0.11697	0.12659	0.10288	0.071498	0.013366	0.00053663	-0.04696	-0.028691	-0.026851	0.013372	0.025462	-0.018588	-0.073933	-0.075531	-0.068815	-0.04889	-0.0035283	0.063582	0.060414	0.0093231	-0.018558	0.01093	0.0031142	0.0035705	0.069584	0.062352	0.072628	0.047602	0.046165	0.05683	0.076639	0.031712	0.031879	0.024456	-0.027804	-0.030618	0.014402	0.062345	0.089394	0.084444	0.082457	0.076561	0.040176
0.094752	0.09667	0.098633	0.11015	0.10022	0.11215	0.13244	0.1176	0.12432	0.10397	0.084868	0.030196	0.010956	-0.028761	-0.0091158	-0.0021966	0.046091	0.057938	0.024704	-0.032636	-0.046122	-0.06974	-0.05148	-0.0027542	0.047677	0.035755	0.0021648	-0.021903	-0.0037195	0.009995	0.0077605	0.075502	0.082394	0.070031	0.035057	0.030039	0.028811	0.042331	0.020653	0.017982	0.022914	-0.015136	-0.0016999	0.022166	0.074806	0.090002	0.079921	0.06162	0.067851	0.025511
0.061866	0.075297	0.078636	0.095777	0.11253	0.13353	0.13553	0.1137	0.11256	0.067981	0.042342	0.0032127	-0.018858	-0.029821	0.0086148	0.025109	0.059738	0.071607	0.044816	-0.02154	-0.031642	-0.047908	-0.017374	-0.010282	0.025217	0.0075211	-0.027516	-0.05043	-0.037616	-0.0094606	-0.0074684	0.041862	0.072484	0.051462	0.033094	0.020608	0.03105	0.016458	0.0037528	-0.04448	-0.02197	-0.050805	-0.041468	-0.027482	0.040026	0.040342	0.043059	0.023353	0.067214	0.045741
0.036207	0.051297	0.06205	0.093846	0.099809	0.12922	0.12788	0.076084	0.083198	0.057012	0.021298	-0.0028388	-0.004762	-0.010392	0.014736	0.049172	0.071008	0.092813	0.061812	0.011992	-0.0047474	-0.032299	-0.014409	0.0070751	0.017197	-0.035861	-0.03099	-0.040569	-0.044133	-0.0075756	0.013222	0.037025	0.047753	0.036118	0.03375	0.041051	0.03644	0.03407	0.018874	-0.02992	-0.011878	-0.011903	-0.0075432	0.002442	0.045914	0.040723	0.023306	0.0065286	0.055653	0.061634
0.057394	0.05229	0.059305	0.071853	0.066919	0.06068	0.055988	0.0010564	0.012375	0.02865	0.032271	0.031275	0.036445	0.043888	0.055454	0.069916	0.074919	0.093051	0.054482	0.015692	0.0001299	-0.018309	-0.010064	0.0081679	0.014365	-0.022566	-0.015136	-0.026428	-0.026873	0.011249	0.041401	0.039993	0.066127	0.049693	0.034128	0.0077276	0.0089626	-0.0043551	-0.040346	-0.070967	-0.022467	-0.016726	0.0063777	0.026118	0.074635	0.069246	0.046098	0.029131	0.078821	0.046639
0.083673	0.081481	0.072195	0.088045	0.11986	0.093086	0.067949	0.043357	0.020526	0.0085909	0.016796	0.043183	0.05257	0.069534	0.075776	0.095629	0.10246	0.10087	0.081342	0.059447	0.041773	0.0082436	0.030995	0.041283	0.056028	0.020283	0.057794	0.033689	0.023168	0.043081	0.072404	0.029982	0.050522	0.03465	0.010494	-0.009496	0.0011396	-0.0050432	-0.032885	-0.037383	0.0091912	0.010736	0.020194	0.019792	0.045731	0.03085	0.0026987	-0.03386	0.028005	0.0063819
0.1167	0.083382	0.061917	0.084216	0.082881	0.054936	0.048774	0.027293	0.012194	-0.00040566	-0.018228	0.008738	0.042791	0.065423	0.071991	0.087696	0.087125	0.077561	0.059458	0.047566	0.040195	0.024102	0.047422	0.038801	0.052029	0.027425	0.054918	0.035091	0.030302	0.031299	0.062732	-0.0028136	-0.00058696	0.0012617	-0.010537	-0.036841	-0.0051731	-0.016514	-0.060614	-0.05686	-0.016409	-0.021048	-0.0010425	0.023017	0.023384	0.012959	-0.00064809	-0.026805	0.023685	0.025473
0.13945	0.079586	0.070662	0.084481	0.087912	0.044419	0.066374	0.063728	0.033307	0.027992	0.031491	0.047333	0.073955	0.080862	0.059988	0.058854	0.063806	0.037922	0.026563	0.037465	0.025411	-7.451e-05	0.022031	0.022635	0.025078	-0.00082055	0.030687	0.012511	0.019505	0.026254	0.065914	-0.01317	-0.022434	-0.029821	-0.059641	-0.10422	-0.04493	-0.05525	-0.07741	-0.044005	-0.007454	-0.00056351	0.040826	0.055365	0.044709	0.019556	0.0016568	-0.015915	0.0048817	0.003569
0.16949	0.085685	0.06465	0.091052	0.094606	0.016078	0.06615	0.095448	0.029562	0.019526	0.035328	0.049147	0.046675	0.072687	0.06277	0.053045	0.063337	0.036387	0.021363	0.030917	0.028424	-0.0061633	0.018025	0.014503	0.027757	0.009357	0.030827	-0.0058549	0.003403	-0.0087658	0.013182	-0.06393	-0.059013	-0.061173	-0.080211	-0.092506	-0.0341	-0.038387	-0.059338	-0.015973	-0.020614	-0.012224	0.011562	0.021412	-0.0051744	-0.012785	-0.018986	-0.02328	-0.003391	-0.0095336
0.13394	0.073687	0.047141	0.091576	0.10296	0.045133	0.080174	0.13675	0.06988	0.03103	0.018153	0.013814	0.0061426	0.025776	0.03247	0.031047	0.05495	0.012378	0.020172	0.032421	0.03483	0.011997	0.038345	0.018756	0.033835	0.019553	0.032673	-0.0039998	-0.0011999	-0.027523	-0.014368	-0.067126	-0.078608	-0.062501	-0.069441	-0.065643	-0.043613	-0.03125	-0.052489	-0.02439	-0.062355	-0.04526	-0.024185	-0.038877	-0.059282	-0.050198	-0.051693	-0.063407	-0.034268	-0.0090332
0.13048	0.085624	0.054634	0.080599	0.070928	0.030914	0.073368	0.11985	0.10255	0.039775	0.038184	-0.010675	-0.044908	-0.054891	-0.0095064	-0.049287	-0.018654	-0.026883	-0.00011954	0.00075398	0.024939	0.03049	0.048248	0.010874	0.016622	-0.0081586	-0.016251	-0.050038	-0.032989	-0.045128	-0.01998	-0.054285	-0.063088	-0.06227	-0.062734	-0.07604	-0.055578	-0.035626	-0.037363	-0.028348	-0.053786	-0.045671	-0.0099418	-0.01047	-0.028773	-0.016543	-0.00084598	-0.011983	0.0011187	0.0263
0.072401	0.053588	0.034373	0.086264	0.10539	0.062852	0.078759	0.14507	0.097862	0.019423	0.039252	0.023042	-0.045636	-0.054761	-0.0067382	-0.063355	-0.053191	-0.040501	-0.020707	-0.028627	0.0064759	0.018952	0.024944	0.0029663	0.017853	-0.006415	-0.02182	-0.059754	-0.048385	-0.055252	-0.041012	-0.048994	-0.055267	-0.039327	-0.047508	-0.038506	-0.034651	0.019163	0.020996	0.028629	0.0061069	-0.0062398	-0.011841	-0.037772	-0.041721	-0.02386	-0.010725	-0.0062621	0.03081	0.062827
0.041765	0.028447	-0.0068298	0.091685	0.075505	0.058149	0.086178	0.15827	0.09774	0.025886	0.036951	0.007269	-0.060942	-0.093798	-0.040522	-0.079047	-0.063757	-0.017482	0.027373	0.0045977	0.040693	0.057301	0.058105	0.043775	0.076924	0.073216	0.040663	-0.0017642	0.0021857	-0.022973	-0.037899	0.010166	-0.015826	0.0088018	-0.0033694	0.020638	-0.021744	0.04398	0.014819	0.032144	-0.021302	-0.060128	-0.072023	-0.069227	-0.079331	-0.043431	-0.026038	-0.026377	-0.0073857	0.036005
0.014938	0.052044	0.019362	0.079874	0.071412	0.10438	0.10613	0.16164	0.14922	0.093949	0.085818	0.051071	-0.0048017	-0.047419	-0.011572	-0.073908	-0.059088	-0.026974	0.023525	-0.018843	0.027394	0.049139	0.057173	0.040405	0.081538	0.081216	0.040037	0.018721	0.031265	0.026807	0.022134	0.080479	0.038066	0.043945	0.021189	0.015617	-0.027555	0.045716	0.014926	0.035096	0.034724	-0.0077942	-0.018319	-0.0049555	0.00068884	0.0014877	0.01658	0.011396	0.018263	0.030447
-0.031815	0.012139	0.0062731	0.07637	0.083096	0.13559	0.15881	0.17903	0.14969	0.10173	0.10913	0.072887	0.022201	-0.019281	0.028669	-0.038906	-3.4039e-05	0.047988	0.081525	0.023614	0.069443	0.041709	0.032831	0.051796	0.064253	0.048981	0.024638	0.028232	0.031534	0.060189	0.059084	0.085793	0.044263	0.014415	-0.00091643	-0.018373	-0.029368	0.032325	0.046373	0.056896	0.085867	0.03938	0.040368	0.059626	0.064631	0.055972	0.071648	0.061657	0.042938	0.06093
-0.055847	-0.01977	-0.023198	0.022375	0.041387	0.10937	0.12279	0.18653	0.16929	0.14514	0.13522	0.13471	0.079025	0.046902	0.069113	0.025362	0.043484	0.069669	0.09556	0.046208	0.080227	0.028657	0.010605	0.014142	0.033301	0.030718	0.02074	0.025683	0.024096	0.03992	-0.003982	0.039114	-0.00022864	0.0019207	-0.019986	0.00028001	-0.028122	0.029123	0.0054187	0.023576	0.061613	0.029048	0.026058	0.058816	0.057235	0.019271	0.016383	0.0083115	0.0017469	0.019163
-0.021831	0.053348	0.035678	0.06075	0.076337	0.15707	0.16488	0.22902	0.23276	0.20525	0.17856	0.14427	0.089044	0.049205	0.065871	0.053404	0.093782	0.10035	0.13401	0.088832	0.10405	0.034772	0.028792	0.012425	0.034427	0.019562	0.033353	0.055616	0.074993	0.074514	0.059881	0.078301	0.019048	0.001264	-0.0025548	-0.0030197	-0.032502	0.016591	-0.011958	-0.011907	0.0091419	-0.010986	7.291e-07	0.029729	0.033684	-0.0054268	-0.0075343	-0.038705	-0.064046	-0.054053
-0.011977	0.062979	0.056642	0.049862	0.098948	0.17665	0.18503	0.23628	0.26084	0.2337	0.20293	0.15706	0.10927	0.069078	0.069695	0.061512	0.10337	0.084582	0.084521	0.072864	0.085736	0.024883	0.025738	0.019674	0.0069546	-0.024379	-0.003526	0.0061497	0.024821	0.032351	0.039364	0.037313	0.010806	0.0036122	0.014948	-0.011297	-0.034371	0.013255	-0.0057084	-0.014986	0.052158	0.051605	0.052882	0.04609	0.047547	-0.02238	-0.02085	-0.050106	-0.036483	-0.032246
0.030336	0.063888	0.063445	0.081196	0.10076	0.13772	0.14302	0.16837	0.18123	0.15915	0.15033	0.12066	0.10826	0.075422	0.08034	0.095855	0.13153	0.10919	0.10916	0.10908	0.09675	0.057748	0.036959	0.028014	0.012167	-0.002451	0.00073729	0.016193	0.024117	0.0054253	-0.012015	-0.012784	-0.037788	-0.043023	-0.017334	-0.02173	-0.044771	0.013235	0.024292	0.0085103	0.013533	0.02645	0.018111	-0.019591	-0.043525	-0.061427	-0.045931	-0.081683	-0.057863	-0.011532
0.04854	0.058906	0.061406	0.065092	0.064507	0.087784	0.085194	0.12648	0.1726	0.15687	0.15283	0.15157	0.12767	0.089487	0.090578	0.087764	0.090181	0.076376	0.07326	0.074064	0.078435	0.045135	0.015746	-0.0088465	0.0066832	-0.0032468	0.015373	0.044164	0.061311	0.021057	0.020893	0.027195	-0.023148	-0.0096169	0.019034	0.00062763	-0.033681	0.025197	-0.0055456	-0.025629	-0.015621	3.5219e-05	-0.00048807	-0.023869	-0.058655	-0.10063	-0.071461	-0.10247	-0.065063	-0.02641
0.10326	0.13892	0.093353	0.094037	0.065593	0.10144	0.08187	0.12474	0.14464	0.14954	0.1218	0.099628	0.087684	0.069338	0.079322	0.093374	0.11108	0.10654	0.093675	0.085762	0.087868	0.06192	0.033355	0.026399	0.018909	-0.007028	0.0009788	0.040836	0.056057	0.020824	0.068744	0.086579	0.028143	0.02771	0.061271	0.014615	-0.01823	0.032683	0.021592	-0.0032343	-0.003496	0.012944	0.0025723	-0.036292	-0.060694	-0.073271	-0.037797	-0.04873	-0.025106	0.033362
0.097962	0.11205	0.068049	0.070496	0.019143	0.045999	0.029658	0.084018	0.097471	0.10758	0.10059	0.091251	0.092524	0.080293	0.10149	0.10722	0.11885	0.11167	0.09179	0.093301	0.077904	0.070938	0.030202	0.045616	0.021177	0.012139	-0.011766	0.027485	0.035001	0.0007905	0.04923	0.092591	0.025748	0.045047	0.08045	0.021184	-0.022285	0.01823	-0.020317	-0.0371	-0.022847	-0.0061386	-0.0039601	-0.013135	-0.029246	-0.033684	0.010039	0.033059	0.043991	0.085509
0.065917	0.10382	0.077047	0.07479	0.012545	0.057396	0.0012659	0.049598	0.062872	0.07716	0.066646	0.070898	0.079672	0.052026	0.071299	0.064568	0.087417	0.067569	0.085169	0.080242	0.061192	0.058701	0.01752	0.024219	0.0043366	0.022173	0.00113	0.035054	0.018697	0.012221	0.045103	0.080483	0.026094	0.081785	0.081576	0.04892	0.0041667	0.022599	-0.028624	-0.019201	-0.027372	-0.023528	0.001527	-0.0053183	-0.025396	-0.023348	0.020278	0.019275	0.017955	0.058918
0.038912	0.086313	0.049984	0.039938	-0.028824	0.030347	-0.04123	0.059736	0.082107	0.098322	0.080517	0.10837	0.071944	0.017034	0.063139	0.055564	0.057156	0.026236	0.086881	0.054731	0.044091	0.046991	0.034824	0.018688	-0.0013246	0.014752	-0.011858	0.022567	0.042567	0.060319	0.09574	0.15284	0.121	0.14394	0.11719	0.077124	0.025434	-0.015966	-0.088406	-0.065315	-0.040555	-0.028385	0.040363	0.050561	0.041283	0.0165	0.028667	0.022138	0.029771	0.062828
0.086848	0.16649	0.097709	0.075814	0.014865	0.08232	-0.015732	0.085225	0.071543	0.084202	0.046755	0.05002	0.045221	0.01004	0.049053	0.066207	0.080155	0.029603	0.087092	0.062705	0.032848	0.063185	0.046979	0.027324	0.0064745	0.040681	-0.015491	0.023655	0.034208	0.044272	0.043252	0.10705	0.080637	0.11772	0.080571	0.075241	0.048404	0.005478	-0.046713	-0.023398	-0.026392	-0.044092	-0.008468	-0.032595	-0.015269	-0.013533	-0.024564	6.5692e-05	0.029604	0.057511
0.080978	0.1171	0.09195	0.097361	0.053822	0.061332	0.0027109	0.08104	0.082951	0.062022	0.069332	0.063562	0.061757	-0.011417	0.027409	0.02882	0.032892	-0.026307	0.042441	0.009078	-0.007144	0.022489	0.01453	-0.0060934	0.0035253	0.030573	-0.015987	0.01549	0.012389	0.021066	0.019062	0.063016	0.060305	0.13088	0.10129	0.063847	0.044625	-0.0069485	-0.088108	-0.057392	-0.013264	-0.02799	-0.0084391	-0.010606	-0.017789	-0.025626	-0.033889	-0.0047211	0.04311	0.078782
0.048283	0.07733	0.061432	0.051087	0.02979	0.057161	0.0074751	0.079486	0.093162	0.065772	0.053435	0.062155	0.039235	-0.019645	0.0076257	-0.0059333	-0.011599	-0.054282	0.0058288	-0.036669	-0.015088	-0.018585	-0.024541	-0.05754	-0.02272	-0.020701	-0.021179	0.0079339	-0.0025674	-0.0021457	-0.010447	-0.0086988	0.016097	0.069508	0.031547	0.017218	0.036817	-0.019968	-0.052272	0.018895	0.055815	0.064745	0.05091	0.015422	-0.033766	-0.046792	-0.099965	-0.052828	0.00054618	0.047159
0.036828	0.054612	0.058203	0.090643	0.060158	0.059206	0.048387	0.079534	0.082616	0.065756	0.069768	0.081548	0.05874	0.024231	0.086311	0.067759	0.047436	0.015367	0.068246	0.0028194	0.03202	0.00023686	-0.0028423	-0.05246	0.0020568	-0.022553	-0.014365	0.027212	0.029415	-0.0059156	-0.0091136	0.010773	0.022706	0.039553	0.031817	-0.0051641	0.0031744	-0.016983	-0.038004	0.0047545	0.040774	0.057572	0.0084258	-0.0067344	-0.054041	-0.025759	-0.090985	-0.0084916	0.027444	0.087926
-0.02666	0.0060656	0.022377	0.097319	0.12533	0.12715	0.14076	0.15168	0.10946	0.069225	0.080726	0.050178	0.015085	-0.00079336	0.042349	0.026675	0.018235	0.027394	0.049317	0.001168	0.03292	-0.0139	-0.035255	-0.054715	0.010868	-0.04015	0.011671	0.029957	-0.0066143	-0.069234	-0.064375	-0.046601	-0.029554	0.019949	0.020984	-0.010427	-0.010363	-0.0076648	-0.022686	0.020405	0.049461	0.037108	-0.020933	-0.02046	-0.04776	-0.023516	-0.064163	0.0064315	-0.0025718	0.037645
-0.02212	-0.01078	0.0398	0.090242	0.10681	0.098603	0.13163	0.083281	0.055026	0.0090977	0.016677	-0.012505	-0.040031	-0.03716	0.037724	0.01189	0.0088071	0.023787	0.031918	-0.05225	0.0093674	-0.054657	-0.062628	-0.067366	0.0047131	-0.071308	-0.012661	-0.028327	-0.035585	-0.089571	-0.05101	-0.031437	0.0035737	0.030002	0.050555	0.011362	-0.017218	0.012546	-0.01472	0.0072834	0.036964	0.059709	-0.0031911	0.027654	-0.01126	0.00222	-0.024677	0.048434	0.0014321	0.048525
-0.043154	-0.0079075	0.040879	0.094346	0.11027	0.14567	0.15103	0.073975	0.021056	-0.011578	-0.017128	-0.018948	-0.030293	-0.0098186	0.078369	0.040257	0.044156	0.06978	0.063782	-0.011726	0.03658	-0.038873	-0.073929	-0.094679	-0.046627	-0.070749	-0.046224	-0.042761	-0.030122	-0.09646	-0.10381	-0.07045	-0.044763	-0.038947	-0.010375	-0.0041186	-0.014832	0.039296	0.042275	0.077993	0.058096	0.088329	0.017642	0.015706	0.0070901	0.018359	-0.031409	0.041712	-0.0084779	-0.044955
-0.073177	0.010751	0.045136	0.089247	0.082835	0.1104	0.069851	-0.030357	-0.075956	-0.051358	-0.060593	-0.065577	-0.044331	-0.024062	0.052357	0.014079	0.013806	0.057642	0.058645	-0.015042	0.037469	0.00091795	-0.036045	-0.04961	-0.005809	-0.02209	-0.039421	-0.063682	-0.037649	-0.10119	-0.12518	-0.066558	-0.017662	-0.026597	0.015794	0.034745	0.017448	0.045835	0.042724	0.034772	0.015827	0.034056	0.00010214	0.017448	0.044363	0.050856	0.03589	0.096483	0.034247	-0.011351
-0.065125	-0.00034062	0.000665	0.023376	0.05772	0.082902	0.025032	-0.019195	-0.091544	-0.093147	-0.11146	-0.094704	-0.088858	-0.027299	0.017709	0.022373	0.040894	0.09847	0.056217	-0.0029516	0.028485	-0.010819	-0.080304	-0.061472	-0.019739	-0.038814	-0.053875	-0.07406	-0.044436	-0.081914	-0.097636	-0.083509	-0.02893	-0.057033	-0.047384	-0.012557	-0.0095392	0.010182	0.014898	0.030428	0.028153	0.069038	0.053196	0.060075	0.072122	0.039283	0.028112	0.088977	0.056386	0.0011225
-0.10937	-0.036149	-0.026893	-0.060154	-0.0091448	0.024621	-0.032486	-0.074521	-0.098494	-0.12023	-0.14313	-0.12207	-0.085477	-0.022949	0.033598	0.052056	0.08915	0.11267	0.053962	0.0038436	0.025842	-0.028034	-0.08968	-0.069738	-0.036523	-0.047709	-0.047457	-0.070707	-0.034632	-0.044445	-0.048483	-0.077167	-0.017249	-0.048751	-0.056498	-0.031126	-0.0069717	0.017929	0.025313	0.037279	0.016164	0.05374	0.029584	0.01465	0.021743	0.018577	0.0055805	0.08139	0.075556	0.040544
-0.13098	-0.052085	-0.07265	-0.081367	-0.023801	0.017154	-0.031429	-0.013085	-0.051389	-0.069714	-0.086476	-0.092059	-0.08281	-0.03715	0.0085946	0.03426	0.084044	0.11581	0.085879	0.054219	0.048444	0.019573	-0.046484	-0.050297	-0.036925	-0.031287	-0.056418	-0.067362	-0.046702	-0.039573	-0.055035	-0.085791	-0.033925	-0.081672	-0.12234	-0.11945	-0.068708	-0.038184	0.024439	0.076189	0.081838	0.10728	0.08222	0.015933	0.016066	0.0055148	-0.028938	0.028301	0.033728	-0.029896
-0.11942	-0.04582	-0.06306	-0.09467	-0.02493	0.014322	-0.021238	0.0091805	-0.034536	-0.057018	-0.078567	-0.091546	-0.1148	-0.0834	-0.061144	-0.019629	0.030327	0.09623	0.098203	0.075408	0.07477	0.05918	-0.018275	0.0021628	0.029786	0.016198	0.0037332	8.2258e-05	-0.00083423	-0.011024	-0.00095606	-0.059341	-0.025318	-0.093669	-0.12432	-0.15221	-0.095403	-0.077935	0.011733	0.043818	0.07795	0.08829	0.077589	0.002056	-0.015573	-0.030856	-0.042176	0.02541	0.019835	0.040636
-0.021716	-0.015909	-0.023883	-0.055575	0.026346	0.0092313	0.0080201	0.035382	0.016793	-0.048217	-0.048688	-0.066759	-0.09122	-0.094737	-0.04058	0.035593	0.075615	0.14299	0.15587	0.11267	0.081555	0.063779	-0.01634	-0.0051778	0.025291	0.014559	0.026286	0.025209	-0.0054641	-0.0042461	0.035711	-0.023742	-0.015763	-0.039809	-0.078475	-0.13293	-0.087765	-0.012267	0.063597	0.088287	0.13098	0.15014	0.077181	-0.022972	-0.04768	-0.08008	-0.10505	-0.049415	-0.039587	-0.008344
-0.0051909	0.0034627	0.029006	-0.011263	0.069788	0.057163	0.049544	0.042156	0.041111	-2.6226e-05	0.020685	-0.00047263	-0.025689	-0.05287	-0.0316	0.018369	0.072099	0.13331	0.18217	0.14064	0.10977	0.062119	0.014213	0.0061837	0.03136	0.0086841	0.027266	0.01189	-0.044467	-0.041903	-0.024755	-0.020487	-0.033415	-0.023137	-0.051352	-0.064284	-0.036946	0.033488	0.11988	0.13935	0.15783	0.14594	0.072589	-0.024492	-0.038256	-0.056395	-0.073696	-0.040439	-0.057837	-0.030151
0.13074	0.11429	0.12544	0.099453	0.1121	0.089007	0.079773	0.067762	0.037543	0.020179	0.018619	-0.010898	-0.035199	-0.042216	0.00087459	0.06228	0.1059	0.18479	0.22231	0.16225	0.12021	0.083121	-0.00085453	-0.00084638	0.043553	0.026094	0.010163	0.014199	-0.022074	-0.03864	-0.021793	0.022104	-0.0065281	-0.024295	-0.051168	-0.070962	-0.043838	0.037093	0.13088	0.15324	0.19126	0.17799	0.065438	-0.034719	-0.044988	-0.079207	-0.086127	-0.026043	-0.046948	-0.040206
0.12508	0.10857	0.14454	0.13119	0.14114	0.10028	0.088111	0.061721	0.059597	0.048913	0.061386	0.060567	0.043015	0.027571	0.027132	0.085525	0.096791	0.13998	0.14017	0.12164	0.10701	0.041297	-0.020732	-0.0012519	0.027468	-0.01347	0.01311	0.016891	-0.011776	-0.028415	-0.02626	-0.0015621	-0.043257	-0.023974	-0.039208	-0.021056	0.0050918	0.087615	0.14637	0.17671	0.19336	0.17944	0.072284	-0.0096949	-0.030783	-0.068208	-0.0422	0.018688	0.012997	0.027055
0.097448	0.071107	0.10912	0.091031	0.10342	0.060867	0.053061	0.027967	0.050733	0.028753	0.050737	0.061939	0.061295	0.043474	0.092251	0.12529	0.11735	0.11987	0.10068	0.073893	0.068095	0.021582	-0.011583	0.0036818	0.031043	0.0041311	0.020757	0.014145	0.03251	0.015674	-0.032582	0.010669	-0.03242	-0.021499	-0.039126	0.032409	0.05747	0.13404	0.16296	0.17545	0.165	0.1283	0.047378	-0.0090405	-0.01009	-0.028891	-0.02124	0.045401	0.028967	-0.0018252
0.0362	0.032144	0.063632	0.078776	0.12145	0.10436	0.11172	0.083763	0.077594	0.060633	0.057525	0.034393	0.063588	0.048095	0.085438	0.088088	0.098744	0.067939	0.073797	0.058589	0.063148	0.053424	0.043394	0.042383	0.064983	0.064923	0.044059	0.025984	0.061064	0.006219	-0.036801	0.0088217	-0.0088548	-0.033922	-0.022339	0.021081	0.05102	0.082101	0.11721	0.14511	0.11136	0.052532	0.00033134	-0.014464	-0.019818	-0.007902	-0.006016	0.079293	0.065415	0.033394
0.1041	0.063131	0.059258	0.047505	0.06642	0.018293	0.065217	0.045497	0.057844	0.049618	0.019534	-0.036534	-0.01511	-0.031134	0.014839	0.023314	0.024133	0.024803	0.0171	-0.0003286	0.021838	0.047858	0.041952	0.037508	0.10915	0.14487	0.12286	0.10342	0.15016	0.040868	0.013904	0.011491	0.013893	-0.0058766	0.052853	0.041919	0.082033	0.091005	0.1126	0.10178	0.091933	0.04928	0.0221	-0.00070161	-0.0018331	-0.03366	-0.047556	0.030216	0.034913	0.0070336
0.041056	0.019756	0.0056479	0.014376	0.049119	0.0036254	0.02986	-0.022268	-0.018349	0.0022439	-0.001546	-0.02746	0.058522	0.042573	0.020234	0.02024	0.018465	-0.0060668	0.016435	0.028158	0.058909	0.083688	0.10641	0.074798	0.12761	0.12218	0.09533	0.089239	0.12369	0.0030115	0.014584	0.0079782	-0.024029	-0.022623	0.065174	0.061191	0.097679	0.1103	0.11777	0.061912	0.056947	0.03034	0.049752	0.057826	0.085984	0.032464	0.002861	0.040657	0.060186	0.010723
-0.034053	-0.033102	-0.060469	-0.03333	-0.0038543	-0.029381	-0.021427	-0.059694	-0.083867	-0.049861	-0.02629	-0.028999	0.064545	0.079807	0.078788	0.060019	0.066249	0.055772	0.064487	0.06332	0.066157	0.099856	0.1108	0.092741	0.13	0.14509	0.086513	0.082042	0.10769	0.014237	0.032868	0.053461	0.040328	0.0051149	0.074518	0.064	0.072949	0.041574	0.056567	-0.014619	-0.028968	-0.020963	0.0048964	0.038665	0.075194	0.02064	-0.050269	0.012464	0.017189	-0.0062005
-0.010424	0.0014266	-0.026958	0.012364	0.011436	-0.015737	-0.0090276	-0.041895	-0.057893	-0.013503	-0.015978	-0.023659	0.068429	0.092092	0.06195	0.02142	0.025101	0.011266	0.030558	0.035515	0.065619	0.10273	0.11959	0.13257	0.13155	0.1376	0.077425	0.05444	0.017153	-0.038339	0.034581	0.061047	0.067633	0.042871	0.10591	0.04087	0.021176	-0.0061873	0.0068869	-0.037005	-0.029889	-0.017447	-0.016641	0.014514	0.043683	-0.042633	-0.091631	-0.054456	-0.026079	-0.033126
0.04186	0.02442	-0.0007885	0.034734	-0.0016455	-0.026373	-0.026161	-0.056889	-0.10031	-0.052674	-0.042231	-0.0258	0.082915	0.13427	0.10416	0.076128	0.073401	0.015327	-0.016366	-0.0090996	0.018656	0.043075	0.076841	0.12163	0.091403	0.069326	0.0017736	-0.0085813	-0.043561	-0.051071	-0.0082022	0.026046	0.020603	0.015006	0.052609	0.040065	0.0026997	0.0039252	0.022832	-0.008405	0.032991	0.073126	0.058328	0.044299	0.060222	-0.073841	-0.10559	-0.11015	-0.059906	-0.091677
0.076598	0.10565	0.048627	0.075547	0.0096624	-0.035509	-0.087425	-0.086204	-0.10575	-0.075349	-0.056035	-0.0010922	0.12132	0.14488	0.14523	0.11928	0.0675	-0.0030058	-0.043422	-0.009268	0.0066825	0.068782	0.081271	0.1222	0.013498	-0.0024837	-0.10071	-0.10272	-0.10744	-0.070199	-0.040943	0.0027646	0.0034156	-0.019281	-0.010655	0.012304	-0.0042643	0.0038216	0.0092595	0.026097	0.024433	0.052794	-0.030536	-0.0066566	0.0082301	-0.085094	-0.12558	-0.092027	-0.049839	-0.068881
0.064945	0.07077	0.037271	0.087351	0.021412	-0.023449	-0.048775	-0.029684	-0.070132	-0.067031	-0.047455	-0.013272	0.074439	0.096962	0.15687	0.12445	0.086494	0.012787	-0.0297	-0.051493	-0.061057	0.019063	0.033898	0.090661	-0.0025414	0.048406	-0.065323	-0.060265	-0.089347	-0.04362	-0.051339	0.0091741	0.032643	-0.0034522	-0.010641	-0.036919	-0.054416	-0.077605	-0.049628	0.004993	0.030746	0.016716	-0.097709	-0.096423	-0.12138	-0.20993	-0.24629	-0.17514	-0.12699	-0.11549
0.13664	0.12042	0.078937	0.10394	0.043151	-0.029209	-0.033005	-0.027084	-0.030137	-0.037312	-0.020683	-0.0093562	0.066111	0.039979	0.073451	0.065638	0.033006	0.0074019	-0.0086468	-0.025477	-0.051255	0.027529	0.010513	0.093042	0.039393	0.088781	0.011777	0.02712	-0.037224	-0.022753	-0.0099884	0.021047	0.025458	0.017365	0.038412	-0.024709	-0.031567	-0.024465	-0.0093216	0.015122	0.059355	0.00072537	-0.10244	-0.10555	-0.11714	-0.18382	-0.14688	-0.12778	-0.084944	-0.095591
0.11028	0.16125	0.12491	0.19774	0.13873	0.046553	-0.013559	-0.011489	-0.056361	-0.073439	-0.02452	-0.014784	0.036515	0.05765	0.078762	0.11287	0.11082	0.11684	0.055373	0.042522	-0.025357	0.0020307	-0.059155	-0.0053029	-0.017773	0.014998	-0.011554	0.024833	-0.008231	-0.028104	-0.012515	0.016664	0.03916	0.011137	0.021764	-0.019429	-0.052206	-0.058547	-0.028096	0.039968	0.084869	0.051878	-0.047809	-0.054263	-0.096998	-0.16679	-0.13732	-0.11527	-0.071701	-0.094249
0.095236	0.19162	0.14523	0.21507	0.15296	0.066361	-0.015794	-0.023122	-0.079248	-0.11296	-0.043147	-0.058171	-0.032802	-0.039268	0.0066913	0.050687	0.093069	0.15651	0.11397	0.079739	0.0069032	-0.0088305	-0.095273	-0.037176	-0.017294	0.0011239	0.013296	0.063442	0.022986	0.018616	0.040904	0.050833	0.078913	0.069769	0.052286	0.020525	-0.011742	-0.042075	-0.019124	0.047573	0.058972	0.04636	-0.031136	-0.0068309	-0.07833	-0.10665	-0.12738	-0.10574	-0.11211	-0.054869
-0.0022685	0.094878	0.076971	0.15666	0.13647	0.10436	0.020875	0.0031709	-0.057361	-0.11498	-0.048339	-0.051646	-0.050218	-0.051753	-0.010984	0.018214	0.068175	0.13985	0.10603	0.050581	-0.015606	-0.035156	-0.11127	-0.042776	-0.0041484	-0.029015	-0.009203	0.048515	-0.024249	-0.028094	0.038405	0.042539	0.062203	0.068172	0.074824	0.037607	0.0033661	-0.05143	-0.014312	0.0026806	0.01057	0.0018203	-0.02123	-0.028971	-0.099429	-0.13735	-0.13077	-0.099128	-0.084725	-0.02024
-0.01422	0.076864	0.059001	0.1089	0.13573	0.10753	0.015603	0.018235	0.00020391	-0.057948	0.0041071	0.041713	0.014462	-0.014468	0.010726	0.027047	0.068698	0.159	0.1158	0.10456	0.091094	0.036469	-0.047371	0.021296	0.0276	-0.047783	-0.013301	0.027021	-0.038666	-0.048736	0.0078415	-0.0044418	0.036177	0.072891	0.097568	0.12332	0.092428	0.044319	0.070713	0.063849	0.033888	0.055561	0.057584	0.053333	-0.0028327	-0.034147	-0.013978	-0.051843	-0.074832	-0.016479
-0.0086725	0.098075	0.09511	0.13888	0.17471	0.17467	0.065623	0.072329	0.030835	-0.05084	-0.042607	-0.0021908	-0.043043	-0.031548	0.017079	0.058114	0.075707	0.15287	0.1056	0.057527	0.078588	0.055913	0.0032712	0.045231	0.042103	-0.031614	-0.0045071	-0.018804	-0.067273	-0.062466	-0.062719	-0.088955	-0.022983	0.015813	0.046445	0.10767	0.11592	0.042633	0.077587	0.091326	0.052874	0.047614	0.048673	0.023371	-0.073598	-0.084582	-0.09039	-0.082856	-0.064312	0.048169
0.0672	0.037206	-0.0012247	-0.027447	0.050099	0.031501	0.017563	0.067976	0.037721	-0.045668	-0.018343	0.0055137	-0.012584	-0.018618	0.03848	0.049185	0.024642	0.058759	0.044939	-0.026601	0.034235	0.085342	0.076167	0.11531	0.12363	-0.00090623	0.012251	0.015902	-0.018032	0.020575	0.067286	0.014465	0.04254	0.089102	0.070162	0.089815	0.12908	0.070615	0.097223	0.081107	0.030024	0.026339	0.012036	-0.012334	-0.091573	-0.033666	-0.031672	-0.0040543	0.017746	0.15641
0.042005	-0.047518	-0.051822	-0.075438	0.037163	0.0089961	0.067808	0.12704	0.13172	0.052561	0.042776	0.091908	0.061099	0.080409	0.096778	0.11266	0.015061	0.032203	0.041193	0.024859	0.08839	0.16683	0.14796	0.13789	0.10054	-0.013269	-0.01454	-0.01665	-0.035158	0.0085596	0.056207	0.018098	0.039338	0.064499	0.088805	0.097475	0.16937	0.11866	0.14765	0.073553	0.014578	-0.063062	-0.046169	-0.089356	-0.071764	0.012359	0.11453	0.11501	0.15627	0.17192
0.081142	-0.037963	-0.038011	-0.066424	0.045451	-0.030201	0.079221	0.11366	0.13897	0.094374	0.10862	0.097811	0.091819	0.088005	0.08917	0.11598	0.057901	0.043699	0.069227	0.053926	0.10395	0.16868	0.17694	0.14905	0.1695	0.072071	0.086982	0.10148	0.10894	0.099991	0.13835	0.11357	0.085573	0.090432	0.094961	0.056485	0.11706	0.14322	0.17578	0.14634	0.12077	0.028554	0.010288	-0.016853	-0.047574	0.099186	0.17911	0.11351	0.12184	0.14189
0.12748	0.0076552	0.024681	-0.0061752	0.055955	-0.040649	0.079079	0.095707	0.12453	0.11134	0.13744	0.11185	0.090415	0.078448	0.049057	0.089234	-0.013758	-0.042449	-0.036766	-0.045946	-0.053671	0.067824	0.10157	0.12494	0.14208	0.09701	0.10947	0.11746	0.089592	0.086138	0.12586	0.10801	0.046639	0.061244	0.069933	-0.020699	0.022618	0.080439	0.12729	0.14305	0.12663	0.067103	0.06156	0.0030136	-0.03718	0.1515	0.17877	0.10464	0.15615	0.18738
0.20496	0.061826	0.065397	0.020888	0.071582	-0.077527	0.037102	0.061928	0.069887	0.067779	0.11864	0.13339	0.12699	0.12204	0.082052	0.10495	-0.0046712	-0.080401	-0.07671	-0.026504	-0.038287	0.02216	0.076372	0.085025	0.099136	0.029534	0.051053	0.08863	0.054956	-0.0074196	0.10777	0.10891	0.053187	0.082055	0.10143	0.018901	0.019789	0.11451	0.16522	0.23029	0.20407	0.20204	0.1374	0.10036	0.052348	0.18379	0.17224	0.077321	0.071553	0.075879
0.16805	0.079676	0.1219	0.07554	0.13239	-0.029233	0.036232	0.00083884	0.048555	0.019806	0.039411	0.087204	0.097002	0.12243	0.10203	0.1467	0.043622	-0.042635	-0.1145	-0.067123	-0.063285	-0.021403	0.064927	0.087777	0.099507	0.065957	0.047472	0.025143	-0.016866	-0.11817	-0.083002	-0.068248	-0.10405	-0.06877	0.038138	0.012756	-0.013466	0.085862	0.16596	0.20841	0.19584	0.18578	0.1498	0.094799	0.058685	0.15825	0.17346	0.054702	0.010973	0.028041
0.2028	0.12836	0.14721	0.049505	0.12636	-0.014874	-0.026651	-0.04483	0.0038722	-0.0097092	0.0022233	0.088535	0.078422	0.11045	0.072186	0.10738	0.053928	0.00034258	-0.097287	-0.078265	-0.057714	-0.038358	0.049473	0.088286	0.1226	0.10145	0.093102	0.075419	0.03754	-0.097708	-0.051815	-0.034798	-0.075118	-0.046519	0.0050064	-0.045734	-0.12775	-0.051824	-0.0077858	0.097531	0.10452	0.12247	0.060077	0.082012	0.031845	0.095779	0.080129	0.054452	0.011701	0.029115
0.17989	0.11494	0.12506	0.039811	0.13552	0.047684	0.031671	0.031555	0.036754	0.011236	-0.018157	0.070656	0.089316	0.16398	0.15347	0.18495	0.16618	0.080773	-0.023216	-0.025872	0.031357	0.021117	0.12887	0.18142	0.19859	0.14191	0.11322	0.048079	-0.032265	-0.16852	-0.14151	-0.10721	-0.07447	-0.034577	0.058197	0.079507	-0.036383	-0.068956	-0.03664	0.019361	-0.02445	0.036402	0.017162	0.034027	0.035859	0.066985	0.049121	0.084308	0.031818	0.05219
0.10863	0.05768	0.052235	-0.060622	0.073566	0.033891	0.021688	0.043738	0.063026	0.019899	-0.035512	0.037146	0.058982	0.16617	0.17432	0.1837	0.20588	0.15236	0.050404	0.041193	0.11823	0.061912	0.10873	0.10921	0.12066	0.066057	0.057422	-0.00023364	-0.037423	-0.15241	-0.12096	-0.10219	-0.030726	-0.046306	0.016989	0.085422	-0.055007	-0.11549	-0.051424	-0.023999	-0.09015	-0.018316	-0.052296	-0.017071	-0.023316	-0.037995	-0.0335	0.049449	-0.064158	-0.020048
0.065731	-0.014705	-0.024667	-0.14712	0.0023444	-0.010307	0.03212	0.049001	0.1294	0.085494	0.0093586	0.013353	0.070979	0.14348	0.15215	0.19402	0.2372	0.20268	0.13214	0.10788	0.16955	0.15395	0.15723	0.11096	0.12849	0.087878	0.094547	0.044457	0.066302	-0.032565	-0.050208	-0.066093	0.010312	-0.06945	-0.058894	0.038328	-0.074636	-0.16113	-0.080835	-0.065446	-0.15771	-0.11217	-0.11395	-0.092987	-0.077428	-0.066368	-0.058786	0.027373	-0.058816	0.0041222
0.051515	-0.024164	-0.0014674	-0.12405	-0.0022953	0.059191	0.11589	0.11359	0.19269	0.14938	0.095741	0.062111	0.099166	0.10082	0.094812	0.1142	0.15708	0.14203	0.16604	0.18387	0.21235	0.207	0.19393	0.089112	0.081514	0.064264	0.070815	0.021398	0.051405	0.0024721	-0.0010729	-0.030255	0.061098	0.0064498	-0.017129	0.084141	0.013903	-0.10061	-0.036694	-0.060426	-0.19172	-0.13172	-0.11897	-0.10543	-0.08876	-0.085648	-0.11846	-0.068174	-0.11767	-0.087525
-0.081338	-0.095298	-0.068919	-0.12513	-0.020419	0.046283	0.11157	0.12328	0.19968	0.14674	0.11804	0.056438	0.098259	0.062265	0.075456	0.073542	0.096962	0.05757	0.10895	0.14614	0.18934	0.20983	0.20596	0.12806	0.12937	0.096784	0.075914	0.036262	0.03379	-0.031087	-0.036515	-0.052297	0.033755	-0.018797	0.015743	0.12048	0.0984	-0.018121	0.094524	0.03294	-0.10709	-0.094418	-0.07781	-0.14833	-0.16854	-0.15508	-0.16718	-0.15176	-0.20437	-0.0979
-0.13772	-0.17193	-0.12456	-0.1578	-0.089746	-0.028361	0.075948	0.10458	0.16304	0.093392	0.092471	0.034965	0.040791	-0.015298	-0.017449	-0.024869	-0.039506	-0.016716	0.084671	0.16196	0.16897	0.22447	0.17014	0.10362	0.039062	0.068586	0.049877	-0.0017841	-0.0032158	0.066109	0.036368	-0.012283	0.052942	-0.0043482	-0.0092559	0.053651	0.057596	-0.015589	0.086871	0.02112	-0.077175	-0.070931	-0.033733	-0.12195	-0.13862	-0.10868	-0.10979	-0.14688	-0.15329	-0.11798
-0.077075	-0.088241	-0.036689	-0.055551	0.046372	0.083762	0.15028	0.17925	0.19068	0.060145	0.052566	0.024002	0.031978	-0.038282	-0.018725	-0.0263	-0.094976	-0.094237	0.070746	0.14391	0.20327	0.30493	0.28482	0.1711	0.13169	0.11059	0.056617	-0.01242	-0.016679	0.038254	-0.00099213	-0.030004	-0.003252	-0.018012	-0.0087508	0.074305	0.1251	0.062525	0.11685	0.041224	-0.05128	-0.093926	-0.04004	-0.099058	-0.085839	-0.042794	-0.030192	-0.10428	-0.07668	-0.11808
-0.079802	-0.038255	0.0081514	0.049159	0.093013	0.15141	0.14118	0.19064	0.12144	0.014133	0.031251	0.032153	-0.014568	-0.075142	-0.02697	-0.063643	-0.10479	-0.093882	0.051128	0.10987	0.15366	0.23215	0.24126	0.18148	0.13955	0.142	0.065327	0.0051814	-0.045295	0.010991	-0.020114	-0.025384	-0.028906	0.047866	0.075975	0.08546	0.14044	0.091312	0.062792	-0.041252	-0.10206	-0.12837	-0.062342	-0.086598	-0.025028	0.045663	0.037082	-0.042447	2.3242e-05	-0.10117
-0.10736	-0.10721	-0.057799	-0.011035	0.061233	0.075957	0.10375	0.17591	0.068016	0.0057123	0.0027159	0.0040653	-0.085385	-0.10354	-0.056512	-0.082905	-0.072503	-0.00051662	0.11203	0.16008	0.19485	0.19493	0.16466	0.12746	0.054883	0.039355	-0.0092081	-0.051362	-0.1069	-0.041546	-0.027612	0.0072099	0.010923	0.059038	0.050685	0.075104	0.10034	0.049454	0.034665	0.024084	-0.052974	-0.088863	-0.049987	-0.051825	-0.011695	0.047706	0.08095	0.077644	0.10692	0.010634
-0.03287	-0.057673	-0.022488	-0.016696	0.010602	0.039204	0.052158	0.10305	-0.014727	-0.080491	-0.052058	-0.04609	-0.092175	-0.073476	0.015168	-0.050952	-0.038844	0.045579	0.13807	0.14443	0.22161	0.2184	0.16573	0.13199	0.079478	0.042731	0.038335	-0.024881	-0.056449	0.019799	0.0043814	-0.014133	-0.0092189	0.054118	0.033658	0.073089	0.06998	0.016708	-0.017195	-0.018819	-0.098442	-0.065912	-0.00034041	-0.052212	-0.0078819	0.027573	-0.0064269	0.002712	0.072524	-0.025176
-0.12218	-0.11987	-0.039742	0.0127	0.023498	0.11595	0.10759	0.11006	-0.031344	-0.060435	-0.073441	-0.049521	-0.073524	-0.059839	-0.01748	-0.10019	-0.091292	-0.05944	0.0080689	0.032182	0.15746	0.14934	0.10107	0.05337	0.038176	-0.052567	-0.079126	-0.093014	-0.1078	-0.12494	-0.061803	-0.018596	-0.0063487	0.079176	0.082572	0.12476	0.13779	0.10189	0.11617	0.14956	0.012373	-0.062908	-0.045709	-0.12953	-0.080492	-0.027058	-0.0099863	0.003306	0.059367	-0.0542
-0.11573	-0.10898	-0.050625	0.043888	-0.015937	0.058267	0.063271	0.032243	-0.12706	-0.070202	-0.041144	-0.056559	-0.047921	-0.031592	-0.042687	-0.09853	-0.053535	-0.038028	-0.022114	0.027178	0.088174	0.07026	0.027019	0.051349	0.038934	-0.027069	-0.035767	-0.026018	-0.01937	-0.011908	0.043308	0.075326	0.1016	0.12677	0.098528	0.11116	0.087338	0.074011	0.10614	0.1565	0.050562	-0.012292	-0.024459	-0.11472	-0.086878	0.017352	0.057637	0.10514	0.16031	0.07249
-0.11507	-0.12511	-0.066762	0.037824	0.0089143	0.030405	0.034255	-0.0049626	-0.14534	-0.099004	-0.033491	0.0016356	0.050075	0.10541	0.071904	-0.011758	0.0071164	0.0035148	-0.014895	0.01905	0.092073	0.084357	0.026155	0.037786	0.042483	0.0035936	-0.0060729	0.012357	0.018195	0.052895	0.11642	0.13604	0.14956	0.11753	0.049583	0.028524	0.0072633	0.026644	0.12628	0.17951	0.10279	0.019216	0.0082492	-0.082574	-0.09587	-0.054523	0.042423	0.079512	0.094279	0.091193
-0.073395	-0.034195	-0.032844	0.087111	0.043989	0.10948	0.073593	0.092281	-0.05941	-0.048086	0.00244	0.037889	0.11135	0.16709	0.12369	0.04688	0.046487	-0.027847	-0.018243	-0.013283	0.069946	0.12142	0.10945	0.11166	0.13986	0.096086	0.05039	0.064333	0.036155	0.070652	0.10956	0.10297	0.10223	0.13542	0.11282	0.025316	0.030768	0.075328	0.13305	0.14549	0.13123	0.056612	-0.014801	-0.12291	-0.13029	-0.076398	-0.014702	0.055101	0.10189	0.092125
-0.026899	-0.018013	-0.00025107	0.11646	0.10491	0.1231	0.10831	0.12118	-0.039051	-0.0051374	0.046181	0.075937	0.12565	0.21509	0.11464	0.069695	0.075101	0.018941	0.000149	0.0083762	0.017443	0.045206	0.015708	0.032202	0.06472	0.069866	0.022295	0.046438	-0.016583	0.017003	0.060488	0.086671	0.066608	0.10176	0.078153	-0.014897	0.0060469	0.10401	0.18718	0.22088	0.2434	0.14812	0.04091	-0.047499	-0.075646	-0.031419	0.058058	0.075753	0.086459	0.073052
0.14774	0.1223	0.10043	0.14285	0.16737	0.070914	0.030199	0.07299	-0.047557	-0.022443	0.087395	0.16301	0.189	0.27195	0.23564	0.20912	0.18251	0.14136	0.069128	0.0029825	-0.041163	-0.0074924	-0.013159	0.029672	0.10009	0.13073	0.11522	0.091649	0.066772	0.074749	0.10092	0.082124	0.052871	0.065576	0.017186	-0.086499	-0.07066	0.016339	0.072487	0.11252	0.22388	0.1775	0.10812	0.0489	0.023199	0.032233	0.077087	0.10387	0.11926	0.11641
0.09683	0.047043	0.01627	0.023822	0.081956	-0.0046437	-0.00019663	0.11641	0.0048959	-0.025883	0.10381	0.16201	0.12183	0.23189	0.24354	0.16146	0.12679	0.1265	0.038395	-0.022341	-0.0084632	0.031012	0.018087	0.052854	0.13688	0.15659	0.1543	0.11101	0.097353	0.097191	0.13584	0.086248	0.062358	0.080701	0.024092	-0.098034	-0.054304	0.04023	0.12903	0.12296	0.23048	0.19915	0.12326	0.042217	0.020599	0.0049446	0.010887	0.035671	0.040378	0.093275
0.084049	0.008221	-0.0032973	-0.051121	0.013158	-0.046683	0.011017	0.13901	0.039449	-0.026826	0.087708	0.07093	-0.025372	0.074565	0.12597	0.070406	0.052544	0.090054	0.017341	-0.031399	0.0080176	0.053913	0.035939	0.071799	0.15492	0.12512	0.1419	0.097039	0.096669	0.089635	0.094455	0.064865	0.068139	0.087302	0.027552	-0.042994	-0.06493	-0.040737	0.025403	0.033524	0.12006	0.11651	0.062198	-0.037601	-0.040734	0.018425	0.00084209	0.071219	0.074778	0.10483
0.077421	-0.012875	-0.0099874	-0.010613	-0.0095237	-0.10854	-0.07717	0.014356	-0.12198	-0.10004	0.022086	0.073685	-0.026676	0.053907	0.091552	0.031719	-0.039925	0.040579	-0.016402	-0.049625	-0.0023334	0.0084684	-0.036587	-0.0028493	0.10505	0.069378	0.17827	0.15189	0.19298	0.12237	0.13644	0.076729	0.089082	0.050186	-0.018047	-0.0591	-0.07016	-0.072655	-0.010146	-0.0059053	0.062753	0.045972	0.03581	-0.051734	-0.0083577	0.042467	0.017535	0.01987	0.042694	0.053892
0.12443	0.030735	0.015038	0.0025839	0.0088275	-0.10053	-0.098282	0.0049138	-0.12454	-0.12722	-0.021686	0.087123	-0.0092284	0.062266	0.16729	0.11434	0.026948	0.05614	0.032558	-0.018752	0.056809	0.070983	0.083234	0.066875	0.14665	0.06947	0.16915	0.11456	0.2035	0.12516	0.1301	0.07199	0.1173	0.032273	-0.044725	-0.089092	-0.1062	-0.16078	-0.11068	-0.10814	-0.025826	-0.054266	-0.012137	-0.033426	0.00072227	0.08301	0.095498	0.098605	0.12817	0.17333
0.12936	0.095953	0.033236	0.032969	0.0043913	-0.08932	-0.12207	0.007218	-0.16234	-0.13711	-0.03262	0.039964	-0.052343	0.074989	0.10283	0.026562	-0.011064	0.024078	0.082138	0.099819	0.19445	0.178	0.16198	0.085805	0.12102	0.044995	0.1426	0.14932	0.22364	0.17254	0.18151	0.14379	0.16377	0.068017	0.010715	-0.051994	-0.088469	-0.15606	-0.11736	-0.11707	-0.042188	-0.050578	-0.017619	-0.025304	-0.016861	0.016552	0.055027	0.065769	0.098548	0.20307
0.13137	0.099317	0.050195	0.077517	0.045836	-0.033872	-0.093811	-0.0010527	-0.15318	-0.10475	-0.063085	0.057595	0.0047705	0.1345	0.14397	0.148	0.1089	0.13091	0.17818	0.18828	0.24399	0.19819	0.1946	0.098415	0.10477	0.030016	0.11799	0.11182	0.1696	0.1394	0.11475	0.1067	0.134	0.073872	0.018144	-0.0097312	-0.045025	-0.15404	-0.22647	-0.20732	-0.14329	-0.17091	-0.099766	-0.05126	-0.04346	-0.035085	0.041155	0.06236	0.15208	0.22626
0.036532	0.06669	0.022735	0.10118	0.096433	0.03424	-0.10828	-0.02255	-0.16072	-0.071993	-0.032911	0.15649	0.081721	0.17976	0.16221	0.13877	0.093359	0.10256	0.12213	0.12963	0.15832	0.10433	0.15799	0.087292	0.080963	0.041161	0.13016	0.056837	0.1474	0.1169	0.084419	0.019937	0.066919	-0.037263	-0.096163	-0.089478	-0.027407	-0.084381	-0.11922	-0.053278	-0.012882	-0.093469	-0.059394	0.018265	-0.046195	-0.041154	0.053097	0.043426	0.14071	0.24464
0.019941	0.041687	0.0024528	0.029583	0.076511	0.020418	-0.1185	-0.038681	-0.12572	-0.10284	-0.055437	0.10594	0.058034	0.18228	0.17369	0.12636	0.11238	0.10828	0.072214	0.082788	0.12483	0.1258	0.17939	0.17937	0.15225	0.13842	0.15661	0.095252	0.13676	0.16625	0.12367	0.070455	0.10367	-0.017266	-0.10287	-0.1043	-0.04711	-0.10024	-0.12721	-0.061045	-0.04343	-0.12924	-0.070854	0.037671	-0.077737	-0.04322	0.05176	0.0055534	0.0805	0.24482
-0.045288	-0.018904	-0.06195	-0.038154	0.047066	-0.0057969	-0.070538	-0.0059565	-0.07724	-0.012986	0.043244	0.13024	0.092497	0.18177	0.067583	0.025783	0.012343	0.044951	-0.028404	0.037699	0.073072	0.083693	0.098656	0.1923	0.15645	0.16127	0.19207	0.18211	0.16531	0.22086	0.19146	0.11369	0.10863	0.026755	-0.089302	-0.10078	-0.080781	-0.098451	-0.1355	-0.046333	-0.080117	-0.079921	-0.051293	0.00018308	-0.074949	-0.048326	-0.037637	-0.09453	0.010781	0.12191
-0.06699	-0.047244	-0.050744	-0.008601	0.13217	0.070268	0.019251	0.045701	0.00033909	0.0076743	0.06019	0.15216	0.097585	0.17037	0.0544	0.03603	-0.031082	-0.0014854	-0.15043	-0.10238	-0.057019	-0.0037649	0.039499	0.21247	0.21549	0.20143	0.23407	0.16691	0.1015	0.16426	0.087425	0.010529	0.056983	-0.017072	-0.16878	-0.13528	-0.1364	-0.14807	-0.16535	-0.073204	-0.12035	-0.10687	-0.039079	0.038151	-0.011442	0.02776	0.048089	-0.098008	-0.021947	0.053705
0.013163	0.046103	0.057616	0.076233	0.14143	0.071964	-0.0086194	0.0035173	-0.057837	-0.035913	0.029807	0.090898	0.01155	0.058784	-0.028148	-0.060585	-0.14602	-0.12411	-0.22052	-0.19741	-0.15883	-0.05299	-0.018812	0.14392	0.15452	0.1469	0.21003	0.14977	0.079292	0.11384	0.056843	-0.058793	0.014201	-0.078476	-0.20257	-0.17252	-0.19801	-0.20876	-0.17465	-0.06765	-0.12708	-0.092586	-0.069926	-0.035427	-0.07307	-0.041355	-0.018858	-0.17576	-0.092429	-0.023939
0.088081	0.11301	0.091623	0.073824	0.13411	0.051425	0.014814	0.031899	-0.031533	-0.064907	0.037142	0.056166	0.039742	0.01784	-0.06519	-0.08819	-0.17829	-0.17967	-0.19146	-0.20764	-0.17357	-0.08976	-0.067906	0.077205	0.14397	0.11357	0.18808	0.14777	0.02906	0.047903	0.037809	-0.037268	0.022189	-0.033123	-0.079481	-0.0728	-0.12432	-0.17159	-0.16134	-0.14524	-0.19666	-0.17156	-0.12205	-0.093411	-0.074802	-0.083446	-0.095219	-0.25925	-0.12678	-0.062539
0.07501	0.13273	0.11694	0.12139	0.18061	0.13677	0.10142	0.10368	0.01676	-0.030992	0.038349	0.071249	0.059466	0.019992	-0.057188	-0.021973	-0.13457	-0.10313	-0.068586	-0.096077	-0.14657	-0.07421	-0.087176	0.0047554	0.077384	0.096324	0.18083	0.12933	0.013314	0.042955	-0.016515	-0.080404	-0.045237	-0.11757	-0.17236	-0.11201	-0.17407	-0.18704	-0.13564	-0.093444	-0.13517	-0.12267	-0.075622	-0.071345	-0.037347	-0.070891	-0.074183	-0.21829	-0.084208	-0.055063
0.06317	0.11533	0.17463	0.17149	0.17121	0.16642	0.091026	0.030595	0.01206	-0.047075	0.041332	0.10193	0.095221	-0.0020961	-0.052144	-0.033628	-0.1407	-0.13472	-0.077696	-0.12211	-0.19057	-0.092032	-0.10908	-0.059365	0.04163	0.11024	0.15017	0.10712	0.018405	0.05906	-0.03719	-0.086769	-0.046685	-0.10111	-0.134	-0.067572	-0.086505	-0.084362	-0.051253	-0.0059117	-0.03415	-0.10058	-0.078099	-0.0073503	-0.064348	-0.074994	-0.00059428	-0.15982	-0.09455	-0.0083342
0.12693	0.16497	0.19185	0.15492	0.11986	0.12261	0.039919	-0.0046384	-0.026952	-0.010728	0.022986	0.074349	0.042172	-0.055565	-0.10808	-0.068884	-0.14423	-0.07634	0.015819	-0.051818	-0.13288	-0.1066	-0.15574	-0.15649	-0.069494	0.0027598	0.09262	0.067504	0.023454	0.079166	-8.2479e-05	-0.073357	-0.062019	-0.10741	-0.12863	-0.047105	-0.038073	-0.0076377	0.0072409	0.068687	0.015043	-0.032636	-0.058333	-0.033886	-0.1462	-0.15854	-0.12205	-0.20706	-0.11148	-0.0025158
0.044004	0.066986	0.07751	0.016282	0.055241	0.038082	-0.012738	-0.050872	-0.021733	-0.0329	0.048421	0.10507	0.10569	-0.00017663	-0.10005	-0.064363	-0.090369	-0.043575	0.047335	0.019912	-0.08032	-0.084965	-0.11519	-0.12236	-0.053822	0.031782	0.044156	0.03568	-0.026663	0.046735	-0.010728	-0.029341	-0.083435	-0.14948	-0.20849	-0.11639	-0.10422	-0.0398	-0.0045291	0.10165	0.049352	-0.029802	-0.011914	0.046919	-0.054075	-0.052215	-0.0024557	-0.10276	-0.084798	-0.022032
0.025294	0.048364	0.076004	-0.017347	0.012098	0.035497	-0.020544	-0.08683	-0.078047	0.0055423	0.0081227	0.060084	0.097187	0.078742	-0.07951	-0.038066	-0.066229	-0.023667	0.053637	0.047173	-0.038812	-0.033596	-0.11375	-0.11505	-0.1356	-0.052764	-0.060157	-0.008914	-0.090328	0.058447	0.057091	0.044983	-0.063356	-0.096328	-0.2033	-0.17497	-0.17511	-0.045042	-0.029413	0.13827	0.10143	0.10512	0.1072	0.13096	-0.0087317	0.0073452	0.012727	-0.059218	-0.066059	-0.039378
0.072143	0.12784	0.13017	0.031589	0.01176	-0.0091362	-0.11776	-0.17249	-0.16247	0.0013666	-0.0010117	0.031226	0.04377	0.023664	-0.17631	-0.1322	-0.098165	-0.037907	-0.022891	-0.0068385	-0.045785	-0.091663	-0.19893	-0.15749	-0.21132	-0.18556	-0.19858	-0.068758	-0.094879	0.043341	0.097887	0.13625	-0.045104	-0.060068	-0.12161	-0.11989	-0.12886	0.0073235	0.0072823	0.14726	0.09484	0.11077	0.1254	0.1386	-0.018628	0.024425	0.05058	0.0051431	-0.021203	0.015304
0.10901	0.16384	0.11139	0.027181	-0.008894	-0.046448	-0.1598	-0.14788	-0.21206	-0.0016879	-0.071595	-0.046426	-0.046387	0.0204	-0.21154	-0.14927	-0.099327	-0.026492	-0.0061379	0.008336	-0.0073868	-0.072262	-0.18899	-0.1845	-0.21349	-0.21129	-0.16623	-0.063685	-0.040898	0.061963	0.13307	0.15381	-0.0012826	-0.040775	-0.12797	-0.11471	-0.15354	-0.040673	-0.049424	0.097803	0.030776	0.086513	0.12611	0.13617	0.054627	0.084618	0.05041	0.028269	0.01697	-0.0042332
-0.0092896	0.085953	0.039705	-0.011172	-0.0048695	-0.010106	-0.096087	-0.064268	-0.13493	0.040579	0.016182	-0.039745	-0.056301	-0.0039266	-0.22067	-0.17027	-0.074163	-0.078147	-0.04816	-0.0080993	-0.03477	-0.04505	-0.08233	-0.057297	-0.13023	-0.11702	-0.16943	-0.08121	-0.10197	-0.0021205	0.070191	0.14193	0.033396	0.0017332	-0.073627	-0.11305	-0.10202	-0.034024	-0.041581	0.086543	0.072008	0.068666	0.13655	0.16066	0.082126	0.11094	0.057887	0.042137	-0.003479	-0.012408
-0.030565	0.10232	0.071552	0.034553	0.04886	0.089164	-0.041736	-0.01483	-0.10631	0.04278	-0.01476	-0.045703	-0.088446	-0.041903	-0.20545	-0.17193	-0.092944	-0.034879	0.017703	0.0077138	0.013359	0.0019452	-0.085571	-0.092935	-0.14223	-0.15652	-0.17206	-0.059564	-0.018716	0.1024	0.16615	0.20896	0.096825	0.059742	0.01157	-0.037601	0.0049821	0.065817	0.052198	0.10478	0.1135	0.13732	0.17755	0.17271	0.12972	0.17884	0.062383	0.078502	0.06423	0.040347
-0.026316	0.044202	0.042387	0.061187	0.086291	0.10068	0.022834	0.048894	-0.056248	0.031086	-0.029161	-0.070154	-0.16601	-0.13039	-0.20662	-0.10383	0.00098336	0.070589	0.15285	0.10808	0.082888	0.063788	0.0020056	-0.046337	-0.057215	-0.10296	-0.13879	0.0053789	0.049739	0.13616	0.15118	0.21996	0.13238	0.089967	0.070221	0.068529	0.11256	0.12264	0.10504	0.10519	0.12066	0.089013	0.13459	0.13298	0.1086	0.15345	0.10941	0.086017	0.10715	0.088705
0.0057977	0.027552	0.00090426	-0.02361	0.038242	0.079344	0.047265	0.093758	0.024802	0.02311	-0.0094917	-0.037544	-0.094543	-0.092181	-0.10805	-0.038665	0.037094	0.032477	0.18226	0.11386	0.11873	0.08496	0.063957	-0.0067551	-0.0026374	-0.070322	-0.065975	-0.017329	-0.0044371	0.084729	0.11345	0.104	0.13839	0.11665	0.034058	0.015087	0.061958	0.063471	0.017793	0.06718	0.11963	0.12595	0.12955	0.13941	0.099202	0.097886	0.01705	0.019727	0.011792	0.020685
-0.070226	-0.056354	-0.073849	-0.091898	-0.017694	0.015866	0.010187	0.1068	0.095711	0.083665	0.1064	0.060088	-0.046766	-0.087281	-0.047362	0.0051243	0.088781	0.079048	0.20048	0.11208	0.097425	0.037209	0.056711	0.017115	-0.014654	-0.0877	-0.10145	-0.076669	-0.10039	-0.040039	0.011234	-0.011877	0.0058054	-0.025406	-0.055213	-0.10616	-0.036269	-0.01341	-0.033225	-0.0012548	0.07627	0.087619	0.081125	0.083244	0.029127	0.022502	-0.018139	-0.014969	-0.01654	0.061572
-0.048155	-0.049156	-0.0011168	-0.0043516	0.025095	0.095754	0.067769	0.066791	0.039432	0.05018	-0.0021655	0.023079	-0.020029	-0.033091	0.015744	0.069127	0.09333	0.099735	0.23414	0.092628	0.081933	0.050975	0.029861	0.0036207	0.057785	0.0062479	0.0037781	0.040914	-0.024619	-0.016517	-0.0034254	-0.052842	-0.064011	-0.080284	-0.12539	-0.12368	-0.09518	-0.051297	-0.040086	-0.010581	0.047575	0.088178	0.036678	0.049189	0.04798	0.069724	0.043644	0.052121	0.037654	0.07874
0.082011	0.041219	0.10973	0.090515	0.06117	0.069901	0.075142	0.038482	0.035549	0.10451	0.060107	0.044325	0.014169	0.083342	0.13989	0.16064	0.21332	0.18526	0.23854	0.053401	0.013225	-0.061489	-0.040306	-0.052304	0.020103	0.03271	0.070163	0.041302	-0.035449	-0.062582	-0.041358	-0.069552	-0.055538	-0.028419	-0.063509	-0.10693	-0.10616	-0.055805	-0.074613	-0.030675	0.041395	0.059737	0.040151	0.050531	0.0060525	0.0003992	0.026605	0.0094709	-0.0062117	0.06696
0.099971	0.11794	0.17076	0.12427	0.033747	0.10588	0.045196	0.042494	0.096263	0.22934	0.17524	0.19707	0.16247	0.2053	0.15422	0.12969	0.16475	0.14053	0.16644	0.10624	0.062832	0.0091681	0.0036557	-0.0067047	0.022249	0.1054	0.17645	0.0834	0.025169	-0.015088	-0.063639	-0.15427	-0.12578	-0.057044	-0.11888	-0.12543	-0.14846	-0.070999	-0.13587	-0.087861	-0.026233	0.023175	0.0011147	0.008616	-0.0088967	-0.037204	-0.05924	-0.038122	-0.079738	-0.016958
0.052249	0.041501	0.12016	0.088799	0.016901	0.060322	0.10649	0.07377	0.10843	0.2329	0.19574	0.11444	0.13686	0.18243	0.15461	0.13059	0.21572	0.15623	0.20564	0.12762	0.048525	0.002908	0.0065096	-0.028976	0.027307	0.13124	0.18602	0.14004	0.076591	-0.014321	-0.051911	-0.14184	-0.15471	-0.077333	-0.037959	-0.07488	-0.040395	-0.024255	-0.074637	-0.11608	-0.049679	-0.064945	-0.022414	-0.020027	0.006689	-0.0018696	-0.01391	-0.061484	-0.088939	-0.043408
0.059641	0.071869	0.12662	0.11093	0.033657	0.09863	0.13871	0.1039	0.068182	0.18355	0.1011	0.053779	0.11482	0.20913	0.13549	0.15569	0.2195	0.11439	0.17804	0.13409	0.055303	-0.016277	0.0025036	-0.058182	-0.006716	0.069234	0.16924	0.12275	0.068267	0.020752	0.023256	-0.072182	-0.061951	0.035824	0.099799	0.071899	0.10367	0.072543	-0.0028866	-0.079305	-0.0054171	-0.06037	0.041506	0.078872	0.085462	0.042346	0.036932	-0.053365	-0.084187	-0.10046
0.089072	0.059495	0.092312	0.056074	-0.025687	-0.012353	0.10146	0.13305	0.14378	0.22725	0.1783	0.061984	0.1035	0.19521	0.13322	0.12477	0.21359	0.091742	0.088721	0.088884	0.031722	-0.039947	-0.025978	-0.048908	-0.059275	0.030435	0.16339	0.13078	0.1432	0.16086	0.21903	0.13753	0.11061	0.13502	0.20396	0.11799	0.11333	0.11412	0.021805	-0.084272	-0.025298	-0.11356	-0.030922	-0.021148	-0.044166	-0.074959	-0.013756	-0.085004	-0.079646	-0.052457
0.048081	-0.017641	-0.054597	-0.080764	-0.1398	-0.070532	0.064549	0.14313	0.108	0.16917	0.082383	-0.0094288	0.076592	0.12866	0.054633	0.061678	0.096223	-0.051339	-0.0070131	0.021958	0.038257	-0.026708	-0.034449	-0.024018	-0.052916	-0.033411	0.12613	0.17223	0.12589	0.14621	0.16788	0.045635	-0.015058	0.068696	0.15752	0.14982	0.19629	0.22484	0.060615	-0.04525	0.0015301	-0.089666	-0.020234	0.018421	0.017406	-0.0017798	0.019436	-0.035493	0.010694	0.043397
0.15037	0.043624	-0.0042696	-0.021991	-0.11683	-0.16413	0.022147	0.028476	-0.018086	0.012086	0.033557	-0.13395	-0.019761	0.07846	0.10058	0.017712	0.057745	-0.082227	-0.11869	-0.15248	-0.0833	-0.13579	-0.12617	-0.066442	-0.088165	-0.090469	0.044299	0.16041	0.10617	0.11453	0.23221	0.15423	0.041018	0.082602	0.18731	0.096452	0.12973	0.16646	0.053978	-0.0064953	0.010657	-0.040523	0.015344	0.041354	0.026384	0.070357	0.12958	0.075313	0.13426	0.15872
0.12508	0.029493	0.0085732	-0.012468	-0.11707	-0.12963	0.0015954	-0.03286	-0.038126	-0.002598	-0.0078329	-0.086049	-0.029841	0.11401	0.097322	0.021883	0.0033741	-0.045776	-0.14744	-0.17298	-0.12071	-0.1267	-0.093561	0.016718	0.014481	-0.0018848	0.083795	0.15485	0.044101	0.092705	0.24179	0.16464	0.059792	0.14565	0.22483	0.12619	0.12754	0.2	0.048576	-0.015059	-0.0088728	0.017159	0.0099226	0.018287	0.017603	0.061816	0.11417	0.10737	0.19291	0.14794
0.094834	0.030928	0.038179	0.017505	-0.040346	-0.018394	0.086709	0.029706	0.0068365	-0.032265	-0.042081	-0.11058	-0.082096	0.012779	0.060387	-0.071801	-0.10892	-0.102	-0.12365	-0.15439	-0.058941	-0.0674	-0.042228	0.049405	0.070402	0.055842	0.081953	0.11758	0.040068	0.022154	0.13704	0.10352	0.025785	0.11709	0.17921	0.097952	0.13267	0.23	0.05426	0.042849	0.00097448	0.0095811	-0.065719	-0.063642	-0.052979	0.051167	0.10723	0.14396	0.2281	0.21022
0.096251	0.069804	0.037675	0.039407	-0.059986	-0.069044	0.015244	-0.023702	-0.12315	-0.14384	-0.090644	-0.15038	-0.1157	0.046929	0.12033	0.031416	0.011887	0.067935	0.048026	0.0044203	0.085056	0.012854	-0.044505	-0.0098516	-0.052339	-0.12331	-0.11389	-0.034366	-0.10648	-0.066134	0.059026	0.037935	-0.042969	0.10998	0.1903	0.10304	0.17427	0.26912	0.061143	0.065297	0.04786	0.083955	0.023202	0.052218	0.045157	0.13473	0.12248	0.14847	0.21551	0.18222
0.048819	0.060889	0.10071	0.12996	0.052867	0.0075813	0.084233	0.013922	-0.087628	-0.16471	-0.083983	-0.20107	-0.21076	-0.059256	0.010749	-0.044181	-0.011937	0.11912	0.063387	0.088005	0.12052	0.10746	0.0073989	0.058902	-0.015379	-0.057013	-0.12271	-0.073508	-0.096441	-0.083549	0.057193	0.091099	0.030667	0.09728	0.17113	0.064534	0.08133	0.17881	0.091536	0.1332	0.11895	0.14959	0.10949	0.075925	0.0091409	0.043182	0.075653	-0.0045321	0.072568	0.083152
-0.093557	-0.05271	0.035639	0.050358	0.084874	0.12213	0.15583	0.061018	-0.039656	-0.15399	-0.16079	-0.18206	-0.15135	-0.085281	-0.012394	0.024788	0.013658	0.11314	0.17808	0.19541	0.16439	0.20766	0.11801	0.11531	0.096325	0.075126	-0.021518	-0.030642	-0.06821	-0.068151	0.013786	0.061742	0.09469	0.22052	0.25322	0.19158	0.20904	0.25113	0.07696	0.10167	0.11552	0.12161	0.096904	0.13613	0.083812	0.11303	0.06859	-0.024103	0.036002	0.094911
-0.062041	0.026515	0.045202	0.068623	0.068735	0.016581	0.0010714	-0.0068466	-0.12092	-0.16831	-0.10946	-0.17786	-0.17019	-0.14749	-0.074075	-0.066303	-0.048457	0.014419	0.12728	0.12929	0.12464	0.12237	0.0069171	-0.057829	-0.10115	-0.074502	-0.085977	-0.043461	-0.024971	-0.012629	-0.00063696	0.12388	0.12529	0.20034	0.14917	0.16898	0.12134	0.2215	0.12787	0.22037	0.21002	0.17056	0.1701	0.23302	0.16999	0.18262	0.14652	0.065177	0.090214	0.21185
0.080862	0.099818	0.058459	0.034072	0.010695	-0.069754	-0.066849	-0.075716	-0.13025	-0.19127	-0.12256	-0.22673	-0.14796	-0.12006	-0.050983	-0.027994	0.041452	0.067336	0.13353	0.16148	0.14867	0.18494	0.064066	0.03172	-0.028078	0.021302	0.0040895	0.081975	0.025151	0.10036	0.048425	0.14795	0.11027	0.189	0.070027	0.1346	0.065188	0.15723	0.1038	0.18462	0.17184	0.14013	0.13475	0.13021	0.064918	0.061235	0.033306	-0.0010116	0.056144	0.18002
0.12757	0.10854	0.078783	0.083532	0.087969	-0.044824	-0.11165	-0.15517	-0.17694	-0.28737	-0.21378	-0.21774	-0.12382	-0.14399	-0.04023	-0.078677	-0.029778	-0.046093	0.015568	0.034307	0.080548	0.135	0.098245	0.097978	0.08504	0.17509	0.18311	0.18563	0.14667	0.14609	0.0074817	0.065111	0.055035	0.058653	-0.062387	0.050202	0.0039577	0.11607	0.14479	0.21699	0.17899	0.13851	0.17075	0.1383	0.095975	0.10304	0.076844	0.021595	0.086623	0.22061
0.20181	0.19629	0.12169	0.094354	0.081375	-0.056807	-0.13949	-0.15615	-0.14097	-0.21431	-0.18708	-0.15896	-0.04796	-0.098379	-0.011427	-0.018069	-0.015754	-0.098382	0.027399	0.037197	0.067943	0.10162	0.13087	0.10315	0.069689	0.12806	0.17149	0.14932	0.049112	0.10931	0.025794	0.058122	0.080754	0.15363	0.032658	0.13046	0.13091	0.16876	0.14064	0.15587	0.066411	0.043748	0.064482	0.067609	0.10498	0.18944	0.063623	0.093291	0.10354	0.20492
0.24186	0.22186	0.083033	0.10116	0.11011	-0.11969	-0.18318	-0.15895	-0.20754	-0.26801	-0.17444	-0.17137	-0.11871	-0.12206	-0.087553	-0.16442	-0.13874	-0.14374	-0.10362	-0.057787	0.032825	-0.021705	0.040022	0.08795	0.037194	0.096346	0.1783	0.13674	0.079322	0.12181	0.038114	0.069383	0.062149	0.0036948	-0.067628	0.01079	0.022827	0.056753	0.1461	0.16931	0.086634	0.035246	0.056501	0.044071	0.065305	0.10638	0.051501	0.11442	0.10868	0.18343
0.20127	0.14423	0.086022	0.11988	0.15635	-0.015801	-0.034236	-0.059936	-0.12817	-0.24281	-0.15192	-0.14645	-0.081666	-0.05555	-0.055556	-0.14311	-0.092144	-0.10713	-0.1533	0.010236	0.061402	0.039627	0.11022	0.23274	0.12634	0.18224	0.21187	0.10876	0.0064432	0.014605	-0.061702	-0.087223	-0.05055	-0.036115	-0.009175	0.018778	0.069577	0.057079	0.050197	0.038168	0.01535	-0.044208	0.0098057	0.0017229	-0.0064419	0.016741	-0.037123	0.00080797	0.001597	0.078782
0.12088	0.1382	0.16821	0.24415	0.28724	0.094581	0.046218	-0.071561	-0.186	-0.25636	-0.1299	-0.13669	-0.058945	0.0054256	0.00039915	-0.094563	-0.064395	-0.058039	-0.12385	-0.0082932	0.014119	-0.0079049	0.019616	0.10173	0.039867	0.066236	0.092351	-0.015136	-0.068178	-0.090694	-0.075555	-0.05537	-0.045413	-0.0656	-0.023057	-0.036856	-0.0068098	0.050628	0.067552	0.077221	0.0691	0.04823	0.050677	0.10965	0.1041	0.11695	0.010269	0.095747	0.040328	0.10561
0.0058171	0.11705	0.16933	0.20341	0.27742	0.17755	0.1239	0.032046	-0.015283	-0.10674	0.0095063	-0.0051702	0.012305	0.0138	0.007924	-0.073142	-0.078121	-0.013118	-0.03113	0.13646	0.084338	0.076458	0.029565	0.056889	-0.057141	-0.034516	-0.01602	-0.070746	-0.11515	-0.12898	-0.094081	-0.10011	-0.088	-0.068055	-0.034981	-0.0062211	0.0372	0.046815	0.036963	0.04818	0.039561	0.036351	0.069727	0.14265	0.16033	0.13215	-0.021257	0.019716	-0.050267	-0.052974
0.06099	0.088092	0.14925	0.20614	0.26591	0.16572	0.14762	0.073078	-0.031245	-0.11954	0.034186	0.0713	0.02994	0.077181	0.064307	-0.083511	-0.11186	-0.015497	-0.10916	0.060876	0.021199	0.0093927	0.00057148	0.079402	0.035862	0.10935	0.12275	0.028864	-0.0044699	-0.073731	-0.11913	-0.17036	-0.16998	-0.16393	-0.14356	-0.086699	-0.07963	-0.064394	-0.051019	-0.0271	-0.025232	0.0077681	0.03674	0.097596	0.1043	0.076939	0.070021	0.14105	0.066178	0.06452
0.07572	0.076141	0.14307	0.17537	0.17433	0.13852	0.10865	0.047427	-0.037449	-0.13936	-0.045785	0.033211	0.017918	0.11406	0.094437	-0.042137	-0.10116	-0.085882	-0.19305	0.0066824	-0.033449	-0.012901	-0.034611	0.016576	-0.05309	-0.012803	-0.019252	-0.084485	-0.076488	-0.094285	-0.13632	-0.16823	-0.18565	-0.16141	-0.14364	-0.049093	-0.093102	-0.059541	-0.052734	-0.083905	-0.047053	0.02042	0.072698	0.074123	0.093263	0.03812	0.0088391	0.0039569	-0.087415	-0.063369
0.046469	0.12848	0.16373	0.1998	0.2036	0.18852	0.042463	0.0059182	-0.0091137	-0.12774	-0.12469	0.023983	0.0092082	0.034235	0.06906	-0.010294	-0.12197	-0.10563	-0.14071	-0.007383	-0.012662	0.027814	-0.018581	-0.0093043	-0.094431	-0.067562	-0.075062	-0.12745	-0.08838	-0.026882	-0.052855	-0.076531	-0.10526	-0.13777	-0.19112	-0.065923	-0.095831	-0.015306	0.028038	0.017582	-0.018527	0.075284	0.060632	0.13472	0.14212	0.15671	0.128	0.13789	0.00054989	0.025587
0.028541	0.09622	0.093091	0.10397	0.13468	0.13334	0.0017421	0.069063	0.047936	-0.090436	-0.11591	0.055851	-0.043338	-0.033598	0.010531	-0.021905	-0.21694	-0.21179	-0.2429	-0.087228	-0.096778	0.0098974	0.020761	0.053347	-0.10809	-0.054977	-0.057007	-0.062782	0.033502	0.14196	0.082779	0.056964	0.02817	-0.052044	-0.049946	0.063588	0.030911	0.042693	0.071469	-0.035691	-0.0033154	0.067193	0.099063	0.1351	0.21114	0.14034	0.11002	0.039718	-0.067156	-0.086171
0.057132	0.031024	0.0028017	0.021909	0.031119	-0.035897	-0.1279	0.0096138	-0.075591	-0.13703	-0.11846	0.039154	-0.072035	0.027339	0.010296	-0.02454	-0.18617	-0.25993	-0.34444	-0.21973	-0.21947	-0.14258	-0.045	0.033422	-0.054844	-0.0028719	0.023716	-0.01961	0.056176	0.16697	0.12985	0.087723	0.10747	-0.011759	-0.033128	-0.0054677	-0.028552	-0.070892	-0.0070612	-0.098156	-0.066609	-0.016849	-0.016607	-0.0072809	0.057204	0.042308	0.067419	0.05854	0.0066399	0.025037
0.025164	0.077059	0.043663	0.0048468	0.050756	-0.0022664	-0.14889	-0.069869	-0.13764	-0.24324	-0.18177	-0.071215	-0.081332	0.027455	0.076601	0.045802	-0.018741	-0.13448	-0.20113	-0.15764	-0.13183	-0.1361	-0.11361	-0.063331	-0.13532	-0.13554	-0.11585	-0.075871	-0.013891	0.1088	0.10017	0.14161	0.13294	0.05185	0.0041199	0.036118	-0.012351	-0.003824	0.044249	-0.0084945	0.038582	0.089163	0.090316	0.098835	0.12854	0.06981	-0.017872	-0.065813	-0.11382	-0.11364
-0.028768	0.071983	0.068253	0.050559	0.05179	0.044878	-0.10899	-0.046703	-0.1087	-0.13182	-0.04047	0.015312	-0.031326	0.021715	0.12872	0.093246	0.037397	0.0069379	0.0073702	-0.019263	-0.026217	0.0015468	0.0028313	0.01469	-0.060689	-0.088391	-0.058962	-0.037577	-0.00022594	0.10145	0.15869	0.16323	0.16936	0.086147	0.016711	0.03908	0.047345	0.083338	0.12387	0.15233	0.15699	0.21267	0.173	0.19376	0.18449	0.16664	0.051676	-0.011423	-0.038781	-0.097346
-0.15423	-0.05273	-0.012634	-4.1828e-06	0.065781	0.079176	0.011784	0.067436	-0.079537	-0.048062	0.075155	0.037987	-0.038025	0.13705	0.19992	0.15751	0.13622	0.11365	0.050292	-0.021713	-0.058283	-0.011342	-0.0024525	0.0075239	-0.0042003	-0.077659	-0.068645	-0.034796	-0.013677	0.027426	0.094755	0.064878	0.076511	8.2988e-05	-0.062437	-0.026336	-0.023545	-0.027081	-0.0026538	0.015487	0.034045	0.14202	0.12689	0.12024	0.16942	0.087183	-0.030929	-0.090208	-0.063962	-0.11075
-0.1378	-0.068533	-0.021571	0.021477	0.021061	0.0092263	-0.045355	-0.019985	-0.10484	-0.064935	0.053925	0.037644	-0.049946	0.08041	0.16243	0.13064	0.15688	0.19722	0.11698	0.046459	0.0071134	0.0058533	-0.047763	0.0071574	0.087357	-0.0087572	-0.01231	0.010002	-0.073756	-0.091215	-0.022204	-0.050478	-0.018541	-0.05287	-0.23408	-0.17404	-0.19426	-0.16443	-0.12625	-0.0042187	-0.035761	0.10028	0.063	0.059241	0.10393	0.088308	-0.0031252	-0.033472	0.024266	0.034855
-0.13828	-0.033051	0.048431	0.070132	0.080034	0.12492	0.064908	-0.007349	-0.048768	-0.030247	0.038464	-0.012763	-0.04455	0.038229	0.1398	0.11246	0.13893	0.22632	0.17017	0.08261	0.056583	0.10024	-0.01164	0.036961	0.1228	-0.02094	-0.069879	-0.036601	-0.14217	-0.17129	-0.062377	-0.055608	-0.076583	-0.057196	-0.26386	-0.16385	-0.23443	-0.11234	-0.12927	0.025605	0.0097916	0.20771	0.13171	0.1496	0.19573	0.14225	0.028991	-0.021479	0.0062445	0.030598
-0.28827	-0.15564	-0.043505	0.054991	0.024831	0.099025	0.03657	0.0086247	-0.012405	0.11071	0.12683	0.10052	-0.030621	0.025756	0.06438	0.059728	-0.0047916	0.11671	0.057312	0.0073923	-0.055996	0.13599	0.054066	0.10859	0.16879	0.016074	-0.054411	-0.035758	-0.10376	-0.12755	0.02918	-0.039547	-0.029305	-0.095188	-0.33042	-0.25185	-0.27841	-0.17724	-0.18419	-0.014085	-0.042633	0.1474	0.020292	0.062127	0.1367	0.090346	-0.0017842	-0.020062	0.022787	0.080472
[truncated: 190 more columns]
