# Supplementary material for: Auditory cortical activity elicited by infrared laser irradiation from the outer ear in Mongolian gerbils
Source: PLoS One. 2020 Oct 15;15(10):e0240227. doi: 10.1371/journal.pone.0240227 (PMC7561108; doi:10.1371/journal.pone.0240227)
Supplement: S1 File — (ZIP) [file pone.0240227.s001.zip › Submission2020-06-04/Data set for Figure 3A/Laser/Laser_2.5 s.csv]

-0.032397	-0.015139	0.0068792	0.013895	-0.011477	-0.0082159	-0.0010608	-0.057738	-0.020626	0.0065801	0.053751	0.044428	0.109	0.099493	0.15039	0.12019	0.10176	0.097062	0.12306	0.047063	0.051397	0.10357	0.11951	0.084378	0.11017	0.11405	0.10065	0.1355	0.1182	0.12457	0.13093	0.13877	0.022744	0.10083	0.070189	0.03762	-0.0058051	0.05673	-0.025926	-0.02626	-0.024645	-0.047471	-0.11239	-0.088335	-0.073496	-0.11893	-0.032213	-0.036343	-0.023929	-0.074122
-0.010138	0.0044559	0.024503	0.039162	0.022661	0.0088969	0.0082199	-0.041561	-0.019037	-0.017791	0.023764	0.02077	0.079555	0.078514	0.13935	0.11047	0.10838	0.092648	0.11754	0.06707	0.084992	0.10963	0.14217	0.11515	0.11663	0.090505	0.083047	0.077338	0.053003	0.063886	0.095693	0.10371	0.0057734	0.066517	0.053811	0.018319	-0.023785	0.040284	-0.023829	-0.041535	-0.033803	-0.047917	-0.11368	-0.097639	-0.082042	-0.10174	-0.057827	-0.047292	-0.025541	-0.06942
0.047964	0.04185	0.062328	0.079467	0.049336	0.037267	0.055892	-0.0083457	0.0011033	0.014363	0.036093	0.017411	0.064678	0.068988	0.10412	0.085944	0.09969	0.10459	0.10229	0.072685	0.10157	0.10854	0.11859	0.098214	0.11014	0.085997	0.088116	0.098774	0.081121	0.077954	0.087814	0.098719	0.017952	0.067746	0.046887	0.01669	-0.030657	0.017547	-0.030533	-0.046534	-0.040619	-0.053832	-0.10532	-0.08604	-0.056717	-0.053913	-0.018621	-0.004445	0.009608	-0.046835
0.07611	0.074212	0.10226	0.1221	0.0839	0.088702	0.09875	0.029291	0.032051	0.021307	0.045684	0.023988	0.060137	0.047192	0.092679	0.074282	0.089781	0.086365	0.10335	0.090352	0.098992	0.085214	0.10113	0.087708	0.079289	0.055464	0.060271	0.051585	0.047069	0.044387	0.057381	0.092883	0.040277	0.060065	0.07072	0.031106	-0.014196	0.026813	0.0096057	-0.0092474	0.010547	-0.019584	-0.063061	-0.077464	-0.063111	-0.048198	-0.0014162	0.004777	0.046693	-0.010665
0.071341	0.060349	0.079235	0.10033	0.063437	0.060259	0.067435	0.032314	0.019484	0.023028	0.050347	0.034046	0.037849	0.022093	0.048235	0.035131	0.056041	0.074692	0.093085	0.078817	0.095991	0.072582	0.081162	0.085001	0.080321	0.03039	0.031784	0.0040363	-0.014649	-0.0053539	0.013521	0.047069	0.044145	0.068221	0.10282	0.091059	0.071176	0.069902	0.046768	0.0049215	0.014958	-0.0097969	-0.032394	-0.033383	-0.014998	0.0074739	0.020375	0.044686	0.063776	0.029996
0.12277	0.097761	0.11276	0.11278	0.05729	0.056346	0.075155	0.057181	0.045253	0.053741	0.070204	0.056174	0.036638	-0.0036515	0.022769	0.010454	0.021303	0.043649	0.079361	0.068266	0.076368	0.049779	0.065236	0.064957	0.040489	0.027996	0.060436	-0.0008887	-0.0082524	0.030001	0.02235	0.030432	0.053432	0.067198	0.083946	0.076473	0.053158	0.058328	0.06391	0.02843	0.020389	0.0065191	0.0025197	-0.0082712	0.0076671	0.05293	0.045305	0.053945	0.05977	0.045099
0.17884	0.12097	0.13866	0.11524	0.033966	0.047175	0.079303	0.062477	0.054165	0.10112	0.12027	0.10036	0.061435	0.016158	0.024599	0.0052709	0.0067328	0.038079	0.068113	0.045563	0.042571	0.030012	0.011579	-0.013081	-0.026437	-0.020351	0.0078899	-0.022146	0.0093058	0.035572	0.017142	0.034848	0.071792	0.087521	0.1122	0.10868	0.078184	0.09402	0.10159	0.073411	0.08089	0.063085	0.06241	0.050692	0.075172	0.074832	0.08589	0.080156	0.066866	0.054777
0.11096	0.087229	0.10239	0.074784	0.0043176	0.021367	0.0023294	0.019392	0.022558	0.049497	0.09321	0.10791	0.06113	0.0033744	0.035465	0.01505	0.0054105	0.012389	0.069373	0.032983	0.01322	0.01169	0.015261	-0.015384	-0.036028	-0.028364	-0.0098678	-0.048564	-0.023041	0.0090173	0.010788	0.017952	0.060027	0.083107	0.11987	0.13245	0.13188	0.15392	0.13565	0.12233	0.11779	0.079835	0.069847	0.064767	0.070041	0.032576	0.063901	0.055801	0.045044	0.053363
0.070503	0.03085	0.043929	0.040522	-0.012351	-0.0033977	0.0075629	0.022085	0.00019725	0.060573	0.083054	0.097085	0.049391	0.01631	0.023677	-0.014593	-0.035484	-0.01252	0.031578	-0.017819	-0.0056373	0.011041	0.0036127	-0.018759	-0.018786	-0.024734	-0.018922	-0.032103	-0.018177	0.0025092	0.015095	0.049907	0.082484	0.10754	0.13324	0.15889	0.12622	0.11747	0.10006	0.09436	0.076412	0.039701	0.039618	0.047835	0.051573	0.010675	0.040332	0.040162	0.011901	0.030331
0.1016	0.068356	0.078481	0.047736	0.0073964	0.0089434	-0.011983	0.010807	0.017487	0.029617	0.043	0.081115	0.036514	0.0146	0.059348	0.035454	-0.0048665	-0.0065196	0.017834	-0.02626	-0.025395	-0.0059802	-0.0077903	-0.023508	-0.031008	-0.019232	0.0044446	-0.00061802	0.022604	0.041355	0.056076	0.090744	0.10473	0.11928	0.13958	0.15326	0.080129	0.098344	0.093496	0.10111	0.094835	0.082847	0.077393	0.065662	0.048269	-0.015988	0.0075475	0.006322	-0.017661	0.0018671
0.12686	0.10629	0.10282	0.068491	0.028515	0.034055	-0.015357	0.0048595	0.0067972	-0.0077133	-0.018049	0.030812	-0.0065896	0.015012	0.049026	0.053364	0.020543	0.0050481	0.0069538	-0.00034058	-0.012808	0.0028608	-0.0021141	-0.018686	-0.037269	-0.028415	-0.01499	0.0040743	0.039164	0.039691	0.054256	0.08999	0.10179	0.1006	0.13323	0.15695	0.11293	0.10664	0.086426	0.084331	0.090358	0.067101	0.066195	0.046408	0.05742	-0.02557	-0.0070493	0.012586	0.030028	0.018483
0.077516	0.097095	0.091202	0.07751	0.066627	0.069475	0.0092443	0.025771	0.010064	-0.023411	-0.050838	-0.0195	-0.056157	-0.025025	0.010391	0.037999	0.020184	0.011724	0.0036901	0.001597	-0.014169	-0.0030442	0.014423	0.017427	0.00028737	0.017107	0.037487	0.05665	0.065017	0.071442	0.065168	0.090019	0.09228	0.099461	0.12294	0.17162	0.15135	0.1044	0.080658	0.061317	0.02819	-0.011716	0.011083	-0.0019601	0.034133	0.0049112	0.024166	0.034641	0.045157	0.031892
0.089653	0.086985	0.075146	0.066998	0.081634	0.064116	0.031142	0.040164	0.029683	-0.003993	-0.036418	-0.012281	-0.037257	-0.018327	-0.008848	-0.0020588	-0.023953	-0.017281	-0.032582	-0.012715	-0.00035301	0.038338	0.049908	0.066051	0.058763	0.066872	0.068592	0.082529	0.085733	0.086966	0.075081	0.10643	0.089515	0.090223	0.08937	0.13684	0.10332	0.074855	0.059533	0.038864	0.0076827	-0.02222	0.018986	-0.010311	0.046814	0.038443	0.027007	0.010888	0.024711	-0.020349
0.17097	0.17304	0.13599	0.093584	0.092145	0.04162	-0.038033	-0.012721	0.0093224	-0.034186	-0.044001	-0.0065333	-0.007997	0.019417	0.047215	0.061758	0.07533	0.048547	0.041597	0.052362	0.046623	0.073056	0.1043	0.095851	0.07578	0.082115	0.07695	0.087524	0.10797	0.11403	0.10622	0.098413	0.064398	0.048596	0.065958	0.098343	0.10269	0.08244	0.070069	0.020484	0.0068321	-0.012953	0.022013	0.011083	0.081872	0.076765	0.052991	0.050647	0.03528	-0.020729
0.15562	0.15446	0.11336	0.097301	0.10913	0.068656	-0.0018703	0.018438	0.036912	0.012013	-0.00281	0.045653	0.040624	0.049205	0.035236	0.02674	0.025976	0.036174	0.040345	0.053577	0.056337	0.090224	0.094878	0.092341	0.097891	0.10002	0.073133	0.081948	0.07856	0.045253	0.033531	0.02834	-0.010967	-0.0048924	0.030739	0.063386	0.10162	0.10602	0.076192	0.033889	0.0121	-0.029354	-0.01668	-0.022854	0.044907	0.041642	0.0047229	0.010691	0.015139	-0.038377
0.14924	0.14072	0.075802	0.10016	0.14016	0.063264	0.010186	0.056707	0.060076	0.027908	0.036957	0.070488	0.073548	0.069658	0.046591	0.025665	0.020621	0.02953	0.02797	0.05255	0.055621	0.095174	0.094081	0.084764	0.10999	0.11224	0.078308	0.066149	0.05433	0.021494	0.0048184	0.021533	-0.012524	0.008808	0.027774	0.055167	0.068476	0.09611	0.057459	0.027328	0.00035195	-0.052839	-0.053756	-0.044529	-0.0035127	0.0075464	-0.0090443	-0.0048369	0.0025186	-0.017768
0.11741	0.091896	0.042996	0.082819	0.11855	0.038801	-0.0058761	0.050877	0.068058	0.036994	0.037679	0.086058	0.088275	0.061163	0.040171	0.024784	0.020073	-0.0064061	0.015455	0.046715	0.05254	0.10577	0.1304	0.12272	0.145	0.1594	0.10345	0.074287	0.057989	0.012585	0.0065725	0.019626	0.0013147	0.021402	0.031835	0.018269	0.028065	0.051234	0.010805	-0.0011348	0.010378	-0.036206	-0.046246	-0.042703	-0.041935	-0.063019	-0.070311	-0.051822	-0.0259	-0.031488
0.081919	0.080405	0.035391	0.060441	0.063253	0.042063	-0.018921	0.035502	0.045804	0.021214	0.019892	0.076636	0.078596	0.055676	0.071866	0.068434	0.059272	0.044281	0.071505	0.072697	0.064753	0.10945	0.12281	0.13065	0.12702	0.12956	0.076635	0.063869	0.044277	0.020675	0.012084	0.033607	0.027141	0.039963	0.076127	0.066859	0.084782	0.09696	0.083215	0.058481	0.072513	0.0097266	-0.032242	-0.048839	-0.065965	-0.081334	-0.05765	-0.012276	0.026018	0.029824
-0.018245	0.010905	-0.028123	0.037541	0.056123	0.073103	0.010415	0.0697	0.066151	0.047135	0.024909	0.087803	0.097094	0.037049	0.041882	0.03138	-0.0082379	-0.042363	-0.0038072	0.010096	0.010328	0.063022	0.077515	0.10386	0.089549	0.12876	0.085107	0.08127	0.061838	0.05512	0.018015	0.030619	0.016822	0.028596	0.039077	0.038422	0.058877	0.10607	0.10052	0.10447	0.1075	0.059211	-0.0040939	-0.036799	-0.069122	-0.071402	-0.02656	-0.00060028	0.057151	0.053144
-0.042876	-0.020082	-0.038167	0.058931	0.069501	0.073444	0.037527	0.052757	0.018821	0.014921	0.0081811	0.038769	0.10504	0.061841	0.064365	0.037477	0.031269	-0.062161	-0.042377	-0.010137	0.012571	0.032673	0.065593	0.10795	0.05358	0.058384	0.029182	0.039305	0.027233	0.063709	0.042903	0.05287	0.044921	0.047121	0.030566	0.044534	0.065944	0.098091	0.10572	0.092871	0.1044	0.05083	-0.011708	-0.04165	-0.030082	-0.028783	0.035772	0.057919	0.0933	0.064172
-0.035894	-0.014675	-0.0029103	0.061981	0.026776	0.066344	0.035729	0.023899	0.010327	0.063674	0.019779	0.040713	0.10108	0.052889	0.04721	0.055654	0.070672	-0.0073782	0.010303	-0.0057713	0.0084806	0.038621	0.088201	0.12672	0.095088	0.093195	0.042854	0.031192	0.021948	0.077185	0.085377	0.11327	0.091929	0.10472	0.062232	0.036696	0.03672	0.091066	0.10246	0.090284	0.13732	0.10337	0.040328	0.019216	0.035762	0.012488	0.055391	0.063874	0.072708	0.032409
-0.016988	0.0037721	0.00052495	0.030196	0.0016608	0.050259	-0.0034019	-0.021789	-0.029577	0.012072	-0.00096693	0.046117	0.10079	0.058722	0.070855	0.090661	0.092931	0.051298	0.046025	0.01318	0.0024988	0.025006	0.046931	0.1298	0.097959	0.069026	0.039388	0.043541	0.037974	0.10251	0.14004	0.14192	0.10661	0.070015	0.025627	0.01295	0.037927	0.12015	0.13363	0.1386	0.16681	0.14758	0.062149	0.053988	0.057016	0.030409	0.041429	0.058229	0.060106	0.0044089
0.014123	0.014196	0.020641	0.084086	0.072531	0.063872	0.025994	-0.012317	-0.038171	0.0025998	-0.0072611	0.02572	0.094792	0.077312	0.088788	0.10325	0.12763	0.076058	0.042698	-0.003247	-0.019485	-0.028017	-0.0075792	0.077569	0.062076	0.05707	0.041217	0.041455	0.012182	0.060259	0.1009	0.11974	0.080938	0.066396	0.0448	0.029609	0.017971	0.1029	0.089459	0.068028	0.096671	0.087681	0.014912	0.045031	0.0504	0.016256	0.024227	0.040797	0.012998	-0.008552
-0.010043	-0.03343	-0.003171	0.044082	0.062836	0.044202	0.064447	-0.0126	-0.02467	-0.011488	0.010574	0.032077	0.093677	0.08886	0.11396	0.093461	0.096208	0.097179	0.044384	0.0023688	0.025252	0.038913	0.027513	0.10684	0.094365	0.052944	0.013732	-0.0055442	-0.022646	0.011843	0.075279	0.12166	0.12327	0.11779	0.090857	0.068531	0.040991	0.09008	0.063732	0.049886	0.080798	0.073211	0.031499	0.064607	0.084447	0.040275	0.020153	0.038033	0.0027468	-0.0402
0.029822	-0.017645	0.0056629	0.0060786	0.036821	0.023532	0.071525	0.0070475	-0.0078958	-0.0048985	0.003089	0.024857	0.052934	0.073713	0.092188	0.10395	0.084275	0.13021	0.082659	0.038909	0.034819	0.073025	0.043226	0.12261	0.12699	0.097967	0.064209	0.029428	-0.0076653	0.011985	0.052304	0.070689	0.088367	0.10193	0.077725	0.060994	0.041027	0.074033	0.032719	0.024496	0.083589	0.07345	0.051954	0.090154	0.085602	0.016922	0.016659	0.024435	-0.0068981	-0.01722
0.0063704	-0.039842	0.0094809	0.030242	0.057387	0.045287	0.10039	0.0066468	-0.030572	-0.047982	-0.022488	0.0072163	0.052182	0.074259	0.11682	0.10378	0.064953	0.12519	0.090936	0.043677	0.055697	0.097742	0.02757	0.11358	0.13841	0.10757	0.091357	0.081195	0.062896	0.035578	0.071691	0.045329	0.068389	0.029167	0.045899	0.051155	0.049897	0.044077	0.034421	0.017678	0.038949	0.03922	0.027038	0.02809	0.035538	0.012372	0.016413	0.038175	0.016772	0.0087256
0.030931	0.0029334	0.013103	0.0047368	0.0067974	-0.0080353	0.053381	-0.024383	-0.036014	-0.0078607	0.015053	0.033721	0.095717	0.12726	0.14077	0.11659	0.061356	0.11989	0.10011	0.038122	0.045975	0.089053	0.013397	0.056634	0.10196	0.064744	0.027652	0.00055821	-0.017251	-0.034063	0.0040201	0.033493	0.069862	0.078422	0.077145	0.098703	0.05497	0.061391	0.045047	0.013925	0.018059	0.012942	-0.011365	-0.013605	0.026664	0.018663	0.070273	0.085793	0.087577	0.071131
0.039226	0.00061965	0.013203	-0.030198	-0.032061	-0.036584	0.058489	0.0056517	0.031949	0.06954	0.068546	0.059923	0.086638	0.10326	0.071018	0.067786	-0.0016092	0.070003	0.05588	0.048374	0.05898	0.1274	0.068543	0.097592	0.12771	0.067916	0.030588	-0.010984	0.0020277	-0.02906	0.01652	0.0037318	0.045479	0.042746	0.030902	0.026955	0.011374	-0.011923	-0.017136	-0.030193	0.0052867	0.052753	0.046371	0.021595	0.062769	0.058581	0.072115	0.078666	0.097129	0.062358
0.11825	0.083738	0.08461	0.0054052	-0.020092	-0.020208	0.036065	0.00023994	0.048192	0.085829	0.054148	0.032151	0.051583	0.072852	0.039887	0.086576	0.064298	0.10878	0.10143	0.081549	0.050564	0.068956	0.032187	0.047182	0.094855	0.027596	0.029136	0.0046806	0.010048	-0.026875	0.01909	-0.015404	-0.018755	0.0016237	0.017647	0.0231	0.012415	0.030651	0.0024925	-0.025894	0.0082249	0.050752	0.022705	0.028469	0.054371	0.04475	0.089804	0.08654	0.090481	0.087773
0.12077	0.12696	0.10281	0.054826	0.016045	-0.0064109	0.0013864	0.0041637	0.066402	0.10937	0.099544	0.079663	0.082425	0.092561	0.060838	0.075996	0.089825	0.11333	0.12094	0.090245	0.065535	0.040935	0.0064809	-0.029683	0.019036	-0.041546	-0.023716	-0.01692	0.022431	-0.0073866	0.033096	0.0079996	-0.010896	-0.0065308	0.016839	0.022145	0.0087219	0.052507	0.026822	-0.022376	0.019749	0.081744	0.0079493	0.017065	0.062841	0.040003	0.049547	0.074368	0.090037	0.085327
0.11995	0.11057	0.062462	0.00716	-0.060395	-0.088396	-0.075467	-0.016359	0.050145	0.10451	0.1323	0.12483	0.089339	0.087586	0.062589	0.058622	0.031062	0.04165	0.069547	0.045052	0.0072472	-0.0098059	-0.02076	-0.024917	-0.019151	-0.072362	-0.04038	-0.04212	-0.067337	-0.066564	-0.039301	-0.041036	-0.041057	0.01835	0.021548	0.059637	0.046158	0.070704	0.00031764	-0.011194	0.032851	0.062175	-0.013691	0.021342	0.030359	-0.033485	0.00025679	0.029701	0.059282	0.055308
0.066893	0.07526	0.06139	0.045723	-0.012904	-0.047887	-0.032349	0.011606	0.056577	0.10505	0.1312	0.10283	0.054283	0.042992	0.023674	0.020662	-0.009145	-0.0097425	-0.010785	0.011044	-0.0060689	-0.020178	-0.020629	0.0082909	-0.023591	-0.067292	-0.047069	-0.02494	-0.070267	-0.083641	-0.077459	-0.070698	-0.075993	-0.0031993	0.033239	0.067439	0.071242	0.061534	-0.0073603	-0.016678	0.044798	0.075401	0.021695	0.056082	0.057516	0.0096437	0.016179	0.038661	0.047073	0.048166
0.11142	0.10842	0.073273	0.065198	0.030409	-0.01756	-0.016627	0.020452	0.0050777	0.014962	0.062905	0.069542	0.030222	0.035283	0.049919	0.059096	0.0177	0.030398	0.048513	0.031819	-0.010743	-0.057347	-0.077476	-0.062811	-0.067227	-0.074102	-0.028209	0.0033959	-0.059976	-0.068874	-0.078033	-0.054782	-0.067614	0.018572	0.038039	0.089623	0.077506	0.1004	0.043672	0.058078	0.090784	0.10046	0.025508	0.047992	0.048689	-0.0078111	0.038996	0.081965	0.075046	0.075673
0.022518	0.027317	0.018728	0.065543	0.019905	-0.0095826	0.0043345	0.025228	-0.016673	-0.00099525	0.067421	0.088251	0.056643	0.051629	0.075031	0.051177	-0.017358	0.0029914	0.033225	0.020019	-0.016937	-0.054234	-0.079844	-0.053618	-0.050038	-0.017409	0.050663	0.074594	0.0041306	-0.010415	-0.028701	-0.027786	-0.0048095	0.03634	0.023334	0.0417	0.019739	0.0083779	-0.0045601	0.018736	0.081813	0.11963	0.04907	0.049556	0.073865	0.013224	0.035579	0.071629	0.076588	0.062457
-0.041711	-0.045054	-0.023882	0.0061703	-0.015976	-0.036161	0.0079993	0.019181	0.025879	0.018613	0.10061	0.099857	0.072954	0.02197	0.054264	0.044106	-0.027795	-0.013155	-0.0018401	-0.0023619	-0.029827	-0.035758	-0.056225	-0.0044076	-0.0062358	0.025624	0.065463	0.093748	0.020695	-0.00043344	-0.022447	-0.016579	-0.010963	0.043951	0.021761	0.020455	-0.025444	-0.045497	-0.064703	0.007489	0.024418	0.066833	0.046599	0.036806	0.036978	0.054847	0.089745	0.093988	0.11858	0.086874
-0.037451	-0.037765	-0.0032536	0.044967	0.062836	0.077753	0.13137	0.075293	0.038621	-0.021775	0.0049384	-0.030892	-0.02164	-0.034369	0.01534	0.024367	-0.019247	0.0040904	-0.0012993	-0.0053869	0.0010664	0.0086886	0.0079461	0.036643	0.036576	0.044012	0.066779	0.077224	0.032018	0.032634	0.011238	0.0069781	0.018278	0.036834	0.014985	-0.019698	-0.068672	-0.065509	-0.030717	-0.0069211	0.040668	0.099522	0.085603	0.060935	0.090196	0.099463	0.11501	0.094068	0.14679	0.11643
-0.016136	-0.024165	0.019662	0.080777	0.11356	0.15768	0.21493	0.1611	0.12343	0.032615	0.032784	-0.0059577	-0.018284	-0.039262	0.030665	0.015194	-0.018068	0.022069	0.056202	0.02392	0.053091	0.057947	0.057679	0.041337	0.054978	0.081657	0.15184	0.15354	0.1566	0.18113	0.12713	0.068578	0.073369	0.03539	-0.0031323	-0.024429	-0.078141	-0.080618	-0.03821	-0.013937	0.020725	0.092034	0.083276	0.053538	0.086096	0.079503	0.095431	0.11431	0.18183	0.13341
-0.1373	-0.10692	-0.047467	0.034997	0.060478	0.12499	0.15243	0.12256	0.12507	0.045512	0.076151	0.044168	0.040933	0.011668	0.073478	0.022454	-0.0092322	0.0016279	0.022881	0.017745	0.060431	0.081509	0.099493	0.097887	0.10057	0.13195	0.19082	0.18852	0.21106	0.24256	0.16352	0.10825	0.11679	0.03787	0.0044331	-0.0033418	-0.043748	-0.061739	-0.019922	0.004029	0.044216	0.10424	0.080601	0.043241	0.072371	0.06602	0.085259	0.089048	0.2022	0.14379
-0.043469	-0.025505	0.013888	0.077515	0.07397	0.1282	0.15579	0.14401	0.11236	0.062248	0.041895	-0.028895	-0.075548	-0.058952	-0.022031	-0.029893	-0.033582	0.021383	0.030057	0.033318	0.062677	0.11405	0.11821	0.10135	0.08798	0.10799	0.10821	0.098704	0.11914	0.16079	0.091264	0.063269	0.069186	0.031451	-0.010457	0.028962	0.027058	0.0031803	0.017838	0.065958	0.061065	0.076754	0.071889	0.019799	0.010746	0.024181	0.048817	0.05434	0.19781	0.15153
0.035208	0.060326	0.069382	0.14054	0.10773	0.16668	0.16117	0.14696	0.058124	0.028	-0.059056	-0.12226	-0.14451	-0.08915	-0.018006	0.013555	0.0032864	0.078789	0.12846	0.085642	0.087542	0.14844	0.14854	0.11041	0.11186	0.14573	0.13371	0.091397	0.091127	0.14336	0.073645	0.037733	0.052967	-0.0028353	-0.063973	-0.026556	0.012755	-0.023242	0.044878	0.080781	0.09457	0.090304	0.099778	0.036752	0.033869	0.019174	0.065291	0.041572	0.14599	0.091832
0.029486	0.067741	0.059753	0.091399	0.084022	0.10744	0.052779	0.064791	0.046263	0.034225	-0.029947	-0.047726	-0.089141	-0.033302	-0.010758	0.037492	0.059783	0.162	0.17918	0.1642	0.13766	0.14863	0.10398	0.075087	0.083663	0.11594	0.13213	0.13178	0.11045	0.13969	0.10085	0.052466	0.03532	0.019398	-0.017267	-0.01241	0.02562	-0.0049597	0.053353	0.095926	0.10715	0.11709	0.13117	0.063594	0.054568	0.067804	0.096811	0.060587	0.094419	0.02665
0.0086458	0.013472	-0.0035347	0.013159	0.020551	0.015123	-0.031493	0.013807	0.0096702	0.0070312	-0.026273	-0.017654	-0.056821	0.0063783	-0.013403	0.041513	0.069159	0.17886	0.19698	0.2142	0.16677	0.177	0.098664	0.072772	0.099468	0.13759	0.13631	0.12351	0.080261	0.073381	0.060222	0.024989	0.010552	0.001901	-0.034588	-0.064262	-0.016788	0.0056611	0.083158	0.13999	0.16719	0.15132	0.1579	0.065627	0.046723	0.047951	0.081648	0.0063723	0.048169	-0.01251
0.098122	0.10418	0.08543	0.075924	0.070604	0.048047	0.0020434	0.017797	0.0028784	0.047276	0.01514	0.01859	-0.02933	0.012292	-0.01981	0.037451	0.078818	0.20287	0.22521	0.24057	0.20945	0.21844	0.13502	0.092269	0.10808	0.12551	0.10997	0.11334	0.072199	0.093799	0.079761	0.030271	0.0061968	0.0046294	-0.070188	-0.11802	-0.046836	-0.045948	0.037323	0.080409	0.098863	0.078682	0.13359	0.077499	0.080148	0.10101	0.106	0.028339	0.032467	0.00021912
-0.034143	0.001839	0.0034262	0.031585	0.057422	0.075983	0.01637	0.026843	0.036744	0.070142	0.067915	0.09521	0.07745	0.082146	0.019782	0.035189	0.067052	0.16764	0.18916	0.24437	0.22547	0.21757	0.14795	0.12522	0.12308	0.136	0.15076	0.14688	0.091765	0.1181	0.092008	0.036955	0.035134	0.016181	-0.0065467	-0.042754	0.0048977	-0.016681	0.089054	0.072474	0.089696	0.081086	0.10847	0.065739	0.10439	0.1098	0.10616	0.056063	0.017326	-0.032425
-0.034109	-0.014531	-0.0049877	-0.043641	-0.01133	0.0083684	-0.015345	0.010596	0.06865	0.10497	0.15213	0.16816	0.12126	0.10513	0.031183	0.0066641	0.016795	0.096732	0.12787	0.18718	0.1902	0.2109	0.17803	0.15549	0.15382	0.15246	0.18532	0.19039	0.15841	0.15932	0.14458	0.066766	0.057982	0.01005	0.034359	0.028303	0.074039	0.07046	0.12544	0.09508	0.11175	0.097895	0.090406	0.080097	0.10411	0.076865	0.076059	0.044867	0.026286	-0.014653
-0.082062	-0.050385	-0.049406	-0.064232	-0.031916	0.023702	0.023101	0.073902	0.12007	0.1717	0.2199	0.21242	0.18187	0.11714	0.042982	-0.013152	-0.038227	0.0087298	0.075756	0.12729	0.10597	0.17368	0.18989	0.17056	0.15416	0.20898	0.22218	0.20424	0.19709	0.20733	0.17083	0.10455	0.087439	0.034154	0.021469	0.056098	0.091988	0.076574	0.072231	0.060153	0.030014	0.030606	0.052396	0.097853	0.15395	0.14185	0.12144	0.069183	0.053794	-0.019585
-0.033802	0.01201	0.0076865	0.0089996	-0.014926	0.066052	0.062521	0.069242	0.11746	0.19161	0.20087	0.15454	0.1514	0.061852	0.0042363	-0.048382	-0.047111	-0.025316	0.023375	0.056014	0.040691	0.11363	0.17079	0.18662	0.15902	0.19769	0.18352	0.17652	0.14835	0.1626	0.14883	0.091529	0.079471	0.042137	0.03135	0.060391	0.09088	0.025352	0.015016	0.0006665	-0.023001	-0.027252	0.037079	0.11077	0.14675	0.14712	0.14986	0.093349	0.042181	0.0055892
-0.036699	-0.024507	-0.020381	-0.023409	-0.059282	0.030976	0.054848	0.05832	0.11891	0.17242	0.15765	0.1285	0.15005	0.076054	0.03843	-0.016395	-0.059044	-0.079218	-0.030989	-0.022099	-0.051469	0.035595	0.081055	0.1162	0.10538	0.14601	0.12214	0.13678	0.093712	0.052001	0.078761	0.060265	0.04804	0.023183	0.063463	0.074204	0.061239	0.0027698	-0.015513	-0.03091	-0.010125	0.021157	0.083666	0.14759	0.17941	0.13803	0.11485	0.055073	-0.020641	-0.056295
0.026003	-0.015649	-0.0077254	-0.053312	-0.063995	-0.027014	0.03906	0.04907	0.11378	0.13859	0.15393	0.11832	0.12524	0.063535	0.053813	0.0031737	-0.023463	-0.063865	-0.020741	-0.039728	-0.054407	0.0048703	0.036933	0.075371	0.081217	0.08376	0.067612	0.11675	0.075922	0.046081	0.085777	0.061514	0.017083	0.0073507	0.01578	-0.0080701	-0.025291	-0.034943	-0.09604	-0.091842	-0.046674	0.0061965	0.074176	0.1436	0.18156	0.14196	0.10258	0.013074	-0.028694	-0.05637
0.074536	0.027054	0.047476	0.045666	0.014553	0.034354	0.084842	0.078341	0.09233	0.12667	0.12182	0.10362	0.11963	0.077996	0.064548	0.041424	-0.0068956	-0.056228	-0.057176	-0.055159	-0.084061	-0.037386	-0.030061	0.047234	0.040421	0.063296	0.06295	0.098585	0.039847	0.020948	0.053608	0.054681	0.039274	0.055725	0.03098	-0.012328	-0.06005	-0.056876	-0.11673	-0.097444	-0.061975	0.013101	0.059802	0.11436	0.17602	0.15065	0.092044	0.046473	0.0054769	-0.025722
0.069439	-0.0010179	0.043035	0.038333	0.0068666	0.027716	0.1046	0.090607	0.10172	0.13665	0.1377	0.12908	0.1223	0.092884	0.069878	0.034526	-0.0075997	-0.041023	-0.024957	-0.026729	0.009426	0.023858	-0.0087758	0.051082	0.044674	-0.0088201	0.011073	0.039009	-0.028661	-0.031716	0.0026073	-0.013976	-0.0092176	-0.014707	-0.011719	-0.056176	-0.077847	-0.07288	-0.083041	-0.093007	-0.043069	-0.0077258	0.036039	0.054503	0.086628	0.059917	0.034484	0.015698	-0.003684	0.018313
0.031109	-0.06703	-0.019486	-0.0071906	0.023944	0.021291	0.11936	0.11307	0.10141	0.094607	0.12452	0.15526	0.15754	0.15739	0.14158	0.099814	0.017941	0.0012525	0.015456	0.019058	0.082569	0.10351	0.020117	0.041774	-0.0047272	-0.1196	-0.085968	-0.022051	-0.033072	0.0017333	0.015272	0.018198	0.014829	0.005169	0.01136	-0.0086293	-0.060341	-0.038378	-0.086838	-0.10683	-0.058426	0.018816	0.032106	0.055169	0.10047	0.063133	-0.0022917	-0.016261	-0.028637	-0.023517
0.074882	0.013899	0.02435	0.026106	0.04964	0.079465	0.13672	0.15054	0.18155	0.16522	0.17702	0.17459	0.14936	0.095415	0.080672	0.034511	0.018084	0.049769	0.06238	0.049721	0.13845	0.11513	0.03113	0.04929	0.018684	-0.11541	-0.031574	-0.018292	-0.0038111	0.044783	0.02597	-0.0083143	0.03879	0.030137	0.037948	0.045399	-0.0034512	0.010102	-0.071471	-0.13577	-0.088085	-0.018262	-0.014113	0.02313	0.072915	0.042946	-0.0096976	-0.0089371	-0.00059572	-0.0019117
0.091787	0.031255	-0.0056735	-0.0072912	-0.014709	0.030641	0.10429	0.16582	0.1954	0.20356	0.17773	0.1632	0.14178	0.088247	0.074232	0.073073	0.014374	0.04127	0.08157	0.028041	0.092362	0.11289	0.04808	0.03124	0.051194	-0.064678	0.01757	0.011042	0.052236	0.063947	0.061169	0.0083912	0.060597	0.017981	0.018979	0.044849	0.02813	0.034556	-0.00822	-0.076294	-0.094816	-0.053785	-0.058416	-0.01493	0.069692	0.085986	0.048809	0.077614	0.037377	0.023057
0.064468	0.012113	-0.030972	-0.029062	-0.050945	0.012728	0.077916	0.13593	0.15547	0.16169	0.1451	0.15745	0.15116	0.1144	0.078665	0.06355	0.0040169	0.0051167	0.065328	0.017806	0.080523	0.092475	0.033762	0.014237	0.034673	-0.07857	-0.033032	0.0064357	0.017026	0.05074	0.055845	0.039975	0.076835	0.051074	0.069253	0.11801	0.079785	0.057192	0.058506	-0.019707	-0.064769	-0.018431	0.0083703	0.042079	0.12619	0.16247	0.11584	0.095407	0.045251	0.012365
0.043099	-0.0095012	-0.077583	-0.0564	-0.085655	-0.029864	0.033337	0.11945	0.1032	0.12047	0.11415	0.11723	0.12569	0.1205	0.10561	0.079545	0.010999	-0.033514	0.0023297	-0.016087	0.027747	0.061396	0.026789	0.0037402	-0.0061013	-0.067867	-0.015	0.041758	0.080725	0.0891	0.04678	0.033347	0.070659	0.066531	0.10118	0.18488	0.12055	0.097475	0.054527	-0.019191	-0.065686	0.010006	0.019175	0.080071	0.16036	0.18251	0.15313	0.16845	0.10271	0.052765
0.032474	-0.024696	-0.09946	-0.10133	-0.15571	-0.082141	-0.0075063	0.12961	0.13441	0.15306	0.13752	0.11595	0.10123	0.097103	0.12301	0.095614	0.060897	-0.0078349	0.025162	0.0015295	0.020333	0.034866	0.011165	0.015289	0.03486	0.016843	0.05062	0.056046	0.038539	0.035049	-0.0012848	-0.012128	0.06303	0.088188	0.11136	0.20939	0.16487	0.13181	0.094165	0.010385	-0.069852	-0.0089135	0.032926	0.072815	0.16986	0.20873	0.17994	0.1504	0.10913	0.05861
-0.037531	-0.098646	-0.16067	-0.14141	-0.16301	-0.14724	-0.049434	0.11296	0.065324	0.10354	0.12896	0.1241	0.10519	0.16355	0.15455	0.1585	0.084685	-0.0089428	0.0054287	0.013947	0.0041689	0.052755	0.017169	0.022838	0.0030514	-0.022731	-0.036397	-0.026252	-0.068124	-0.036835	-0.027959	-0.01347	0.076137	0.10034	0.094903	0.19018	0.19238	0.16029	0.13367	0.11384	-0.018156	-0.0047166	0.022965	0.087618	0.12672	0.19716	0.19539	0.15347	0.087642	0.070166
-0.031302	-0.067184	-0.1015	-0.088152	-0.10013	-0.11714	-0.048678	0.085241	0.018926	0.079404	0.12103	0.099145	0.058176	0.13794	0.12236	0.12425	0.096458	0.041669	0.049154	0.095281	0.08253	0.12037	0.059715	0.11301	0.053434	0.050371	0.014465	0.031953	-0.064091	-0.015138	-0.067268	0.00063169	0.087318	0.12577	0.11394	0.18863	0.12654	0.094239	0.05884	0.061351	0.0087881	0.030966	0.099792	0.17868	0.17	0.21822	0.22734	0.13683	0.088139	0.050203
-0.070076	-0.10054	-0.15494	-0.15312	-0.11916	-0.14434	-0.082466	0.077899	0.047408	0.070542	0.1264	0.073502	0.037842	0.096218	0.13127	0.10579	0.13632	0.11523	0.12725	0.16098	0.17839	0.17173	0.10655	0.1269	0.05644	0.026756	0.036345	0.01195	-0.042675	0.0058824	-0.04427	-0.029898	0.072052	0.058171	0.014723	0.054158	0.046624	0.012088	-0.042181	-0.040937	-0.030592	-0.022962	0.034484	0.14416	0.1401	0.16648	0.18492	0.10805	0.064821	0.0715
-0.072582	-0.052905	-0.1158	-0.12792	-0.075127	-0.10609	-0.099165	0.030333	0.061282	0.062624	0.086724	0.050343	0.069529	0.10022	0.15979	0.19264	0.22445	0.16662	0.14756	0.15512	0.12594	0.11696	0.054425	0.10061	0.073256	0.036322	-0.0017396	-0.021402	-0.096153	-0.089288	-0.068497	-0.0066536	0.091036	0.056944	-0.0065124	-0.021075	-0.03031	-0.0168	-0.035858	-0.023461	-0.01435	-0.00097192	0.0097324	0.10839	0.1382	0.19541	0.18394	0.10046	0.016491	0.044531
-0.048295	0.013832	-0.044283	-0.0962	-0.039504	-0.08468	-0.11056	-0.027294	0.029891	0.050279	0.064147	0.0023102	0.052521	0.080354	0.10276	0.15188	0.16036	0.12566	0.14039	0.15623	0.1218	0.14975	0.090281	0.097979	0.075458	0.054681	0.055015	0.031347	-0.029735	-0.044311	-0.010414	-0.0034611	0.042677	-0.024151	-0.08209	-0.12581	-0.10885	-0.050249	-0.045154	-0.046832	0.0069523	0.0031461	-0.0090442	0.087726	0.14245	0.20254	0.21769	0.16822	0.073803	0.10226
0.030635	0.08005	0.007782	-0.035189	-0.040484	-0.040628	-0.074463	-0.034943	0.015391	0.026681	0.0060803	-0.03907	0.031686	0.029066	0.068808	0.057112	0.053476	0.058752	0.10331	0.12898	0.1309	0.14173	0.090625	0.076596	0.044789	0.073808	0.10261	0.11519	0.063113	0.043597	0.038183	0.024505	-0.022702	-0.11745	-0.17418	-0.19858	-0.21058	-0.12514	-0.076003	-0.11872	-0.08228	-0.058616	-0.077562	0.007543	0.14278	0.21947	0.207	0.16964	0.091532	0.080425
0.121	0.19032	0.074227	0.012814	-0.019203	-0.055531	-0.15949	-0.096468	-0.016504	-0.0068979	0.011683	0.0087183	0.063482	0.043112	0.090384	0.037847	0.029189	0.048921	0.039263	0.055893	0.07814	0.068723	0.064299	0.054601	0.036959	0.044616	0.099183	0.075681	0.094502	0.0022992	0.064011	0.026927	-0.061843	-0.2038	-0.20336	-0.21003	-0.20142	-0.10059	-0.048059	-0.077372	-0.072924	-0.050595	-0.090467	-0.01156	0.079811	0.14459	0.15283	0.17526	0.11461	0.16163
0.058202	0.13709	0.058662	-0.0015456	-0.013671	-0.045602	-0.15489	-0.11914	-0.034678	0.0040572	-0.023906	-0.0026195	0.068471	0.075904	0.096909	0.080062	0.033999	0.011617	-0.017891	-0.032875	-0.0096241	0.047685	0.053073	0.050824	0.062064	0.057227	0.059673	0.051221	0.085235	-0.014405	0.033588	0.0073167	-0.098912	-0.21135	-0.19861	-0.1598	-0.17386	-0.060488	-0.017011	-0.039396	-0.04599	-0.027809	-0.055371	-0.020488	0.071713	0.1293	0.14778	0.16995	0.10252	0.14656
0.19535	0.2624	0.20397	0.14497	0.087797	0.013413	-0.11419	-0.078006	-0.02344	-0.012188	-0.010968	0.0035933	-0.0151	-0.025673	0.0094735	-0.011492	-0.030153	0.023149	0.0063354	-0.0083926	0.023773	0.089892	0.071944	0.078609	0.089745	0.11173	0.10891	0.12184	0.14379	0.051566	0.044257	-0.03284	-0.16464	-0.24148	-0.2046	-0.15112	-0.13036	-0.0706	-0.047178	-0.06904	-0.046323	-0.064967	-0.032922	-0.0027152	0.10317	0.099284	0.15597	0.13661	0.12244	0.10729
0.20739	0.27221	0.24522	0.2219	0.14379	0.1078	-0.045938	-0.035416	-0.0049721	-0.011398	-0.010694	0.010488	-0.053796	-0.071849	-0.0066807	-0.036828	-0.012462	0.048355	0.012043	-0.054348	-0.01299	0.025447	0.024705	0.012869	0.069763	0.080161	0.03235	0.072426	0.11252	0.015402	-0.0018729	-0.022054	-0.16137	-0.23301	-0.21142	-0.18183	-0.19156	-0.15252	-0.13698	-0.10683	-0.068798	-0.04603	-0.025879	0.018618	0.075074	0.06461	0.10104	0.10165	0.11776	0.10479
0.12639	0.21253	0.20458	0.19569	0.16033	0.093504	-0.067862	-0.015747	0.013316	-0.016212	-0.0053815	0.0033375	-0.077976	-0.081241	0.0052507	0.030758	0.076398	0.14449	0.083003	0.0010766	0.0052698	0.044222	0.022554	0.018267	0.094813	0.10424	0.064927	0.081674	0.12824	0.060295	0.049624	0.032874	-0.053037	-0.060296	-0.062855	-0.1076	-0.11872	-0.11336	-0.12445	-0.038827	0.069388	0.099847	0.15097	0.14079	0.12193	0.061151	0.094566	0.030136	0.094837	0.08305
0.077655	0.11289	0.14276	0.13076	0.14527	0.12129	0.017887	-0.0095872	0.0028438	-0.042471	-0.057293	-0.053057	-0.06424	-0.07092	0.027586	0.053112	0.093765	0.09658	0.083603	0.0052814	-0.0049986	0.042749	0.014105	0.0027556	0.040263	0.098263	0.056157	0.12973	0.12489	0.13722	0.063639	0.015921	-0.044062	0.028264	-0.012737	-0.048625	-0.0163	-0.044299	-0.042445	0.031546	0.12563	0.17214	0.23966	0.18202	0.16987	0.12952	0.1293	0.051642	0.11018	0.074267
0.12797	0.10946	0.17782	0.20925	0.19853	0.16611	0.15505	0.081788	0.058577	0.022347	0.0010263	-0.051814	-0.099805	-0.10976	-0.05452	-0.026503	0.037559	0.11572	0.095358	0.11265	0.089239	0.06454	0.013122	0.011104	-0.010898	0.10129	0.09501	0.14861	0.16411	0.16246	0.050872	0.0089764	-0.048596	0.007195	-0.048675	-0.083644	-0.0032623	-0.038638	-0.033296	0.059055	0.10718	0.14865	0.24128	0.19562	0.19053	0.20879	0.17603	0.06274	0.1518	0.080419
0.073105	0.021731	0.073449	0.13374	0.12746	0.12708	0.19113	0.087034	0.047606	0.0332	-0.038279	-0.094042	-0.098302	-0.066123	-0.016623	0.008722	0.015515	0.085507	0.062235	0.077769	0.083007	0.094522	0.023325	-0.0050326	-0.04541	0.03476	0.0011078	0.094018	0.12617	0.1261	0.017813	-0.017442	-0.050037	0.009143	-0.03022	-0.046428	0.057129	0.013699	0.024198	0.090697	0.12283	0.16054	0.26027	0.20186	0.17212	0.16782	0.12975	0.044847	0.08294	0.072808
0.062629	-0.0097925	0.017904	0.087973	0.11486	0.093187	0.19393	0.0913	0.042065	-0.0052391	-0.071415	-0.10346	-0.10305	-0.084604	-0.053629	-0.0016551	-0.051825	0.03206	0.046289	0.098315	0.052402	0.066963	-0.038253	-0.05816	-0.1386	-0.036511	-0.010434	0.11835	0.16168	0.17988	0.0522	-0.033632	-0.055614	-0.049177	-0.037363	0.029491	0.15156	0.10594	0.14785	0.15562	0.11217	0.10694	0.23058	0.16242	0.15559	0.19008	0.18021	0.069301	0.10041	0.082215
0.16248	0.054815	0.081111	0.12129	0.13188	0.12054	0.23836	0.075236	0.0397	-0.00019438	-0.056663	-0.063442	-0.039078	-0.020625	-0.0021324	-0.0055474	-0.10293	-0.043911	-0.010122	0.052408	0.048113	0.12698	0.034474	-0.017681	-0.14084	-0.073685	-0.10014	0.055282	0.123	0.16395	0.054599	-0.031245	-0.090206	-0.13303	-0.071828	0.003801	0.11145	0.12635	0.15078	0.099477	0.014728	-0.0057983	0.078617	0.045089	0.067623	0.15699	0.20966	0.1309	0.13958	0.1518
0.094615	0.02507	0.077337	0.12433	0.11796	0.16951	0.29399	0.15929	0.10538	0.073035	-0.016748	-0.04627	-0.084173	-0.018123	-0.0029279	0.025887	-0.052758	0.06414	0.066233	0.13025	0.12442	0.20412	0.1176	0.036532	-0.095485	-0.022819	-0.083615	-0.005043	0.078864	0.12073	-0.01507	-0.063513	-0.066547	-0.08397	-0.048901	0.047095	0.11374	0.098806	0.051611	0.028793	-0.068249	-0.09163	0.0061117	0.027452	0.072321	0.12151	0.18413	0.066714	0.07061	0.070509
0.10668	0.064116	0.036562	0.018354	0.03086	0.11051	0.16725	0.089822	0.081749	0.041464	-0.074296	-0.071739	-0.076878	-0.002712	0.014658	0.056733	0.0044373	0.10535	0.090913	0.12183	0.13728	0.20728	0.13632	0.084671	-0.0080561	0.026547	0.0064005	0.051028	0.055904	0.067386	-0.025069	-0.094316	-0.064399	-0.029991	0.06545	0.12572	0.11487	0.09128	0.053982	-0.017388	-0.093376	-0.091447	-0.06562	-0.070813	-0.046857	-0.045258	0.041576	0.01896	0.0090692	0.006884
0.15419	0.12037	0.10603	0.02227	0.044631	0.098705	0.10431	0.032436	0.065131	-0.0061187	-0.077232	-0.060065	-0.073277	-0.022922	-0.017896	0.014231	0.014496	0.11857	0.13435	0.17789	0.2071	0.22036	0.17182	0.090711	0.041248	0.053176	0.033878	0.02503	0.030436	0.041205	-0.030015	-0.045171	-0.017942	-0.0041733	0.051317	0.12195	0.076534	0.073344	0.081029	0.041265	-0.04594	-0.042193	-0.038632	-0.033788	-0.030288	0.032031	0.148	0.12514	0.12722	0.10437
0.13617	0.12294	0.096005	0.032546	0.0030069	0.059907	0.058634	0.017626	0.077241	0.047028	-0.043773	-0.040042	-0.033491	0.0074828	0.010403	0.051203	0.083268	0.15788	0.13654	0.19109	0.23134	0.20611	0.18999	0.12212	0.071872	0.075979	0.029067	0.013871	-0.0085742	-0.01833	-0.077207	-0.055713	-0.051557	0.041662	0.050767	0.086499	0.045001	0.031783	0.0069619	0.051288	0.026106	0.034528	0.048861	0.04929	0.037621	0.044466	0.17726	0.15105	0.11511	0.068564
0.077413	0.056749	0.050143	0.032206	0.036692	0.099456	0.10125	0.071094	0.13853	0.11614	-0.017902	-0.029871	-0.042532	-0.028165	-0.022222	0.04409	0.067237	0.14734	0.1336	0.16091	0.21345	0.18725	0.20914	0.13216	0.12279	0.12771	0.1474	0.066163	0.058748	0.00072581	-0.053645	-0.064478	-0.019332	0.079502	0.05408	0.13301	0.066753	0.029265	0.015232	0.1254	0.084817	0.13522	0.16055	0.14381	0.08813	0.059351	0.14291	0.14147	0.11656	0.096507
0.22991	0.19636	0.15254	0.126	0.086565	0.065862	0.026659	0.011955	0.10569	0.084157	-0.014509	-0.0030623	-0.0086083	-0.049154	-0.080366	-0.014304	0.013442	0.057436	0.048881	0.10648	0.1408	0.072678	0.10581	0.053411	0.044373	0.059315	0.11431	0.050714	0.073769	0.023459	0.0053513	-0.0013382	0.026862	0.056119	0.067382	0.095762	0.036403	0.057469	0.1226	0.19739	0.20247	0.23967	0.1944	0.11324	0.08461	0.0079412	0.10709	0.15663	0.13044	0.075352
0.15187	0.16664	0.15967	0.17139	0.12672	0.11115	0.035458	0.011653	0.11962	0.091344	0.031878	0.04978	-0.0028164	-0.062095	-0.02859	0.009831	0.044436	0.10704	0.10476	0.12342	0.13151	0.084936	0.11499	0.037313	0.026172	0.051013	0.042856	0.0094507	0.069853	0.062763	0.054596	0.096431	0.10681	0.12129	0.086256	0.070293	0.039784	0.060205	0.10107	0.15649	0.19671	0.19659	0.19649	0.18304	0.19338	0.16716	0.2811	0.29117	0.23594	0.17129
0.062055	0.031924	0.04384	0.087291	0.02895	0.067188	0.086916	0.075538	0.1196	0.12263	0.049084	0.00034227	-0.069562	-0.066053	-0.014868	0.020954	0.083536	0.15098	0.089356	0.10335	0.063254	-0.013413	0.013104	-0.0090288	-0.050894	0.013694	0.086495	0.082273	0.11945	0.19041	0.21171	0.19211	0.19206	0.23122	0.13538	0.069841	0.071693	0.097788	0.083307	0.13187	0.18463	0.14913	0.14071	0.12056	0.13091	0.1062	0.20402	0.20518	0.21081	0.14374
0.17539	0.13763	0.12118	0.11154	0.029257	0.041323	0.046307	0.037787	0.068121	0.12591	0.10266	0.043609	0.019332	0.033747	0.035777	0.0087416	0.071215	0.13858	0.056921	0.070727	0.066201	0.041275	0.036832	0.06089	0.0047858	0.075479	0.16644	0.13627	0.18976	0.28393	0.29447	0.20509	0.21979	0.19986	0.17367	0.10385	0.13213	0.21259	0.19565	0.17515	0.21464	0.15223	0.074203	0.079222	0.11282	0.11189	0.19772	0.20823	0.19842	0.10779
0.2192	0.15046	0.10114	0.113	-0.04716	-0.067781	-0.037843	-0.013055	0.0014542	0.072021	0.089982	0.024961	-0.0016823	0.037309	0.011081	-0.0051226	0.098883	0.18043	0.078367	0.11872	0.089701	0.043792	0.0034014	0.035724	-0.018193	0.039573	0.099422	0.11876	0.19343	0.31948	0.32337	0.25248	0.24363	0.21462	0.20544	0.12983	0.18131	0.23275	0.17169	0.1015	0.17317	0.081585	0.05159	0.080064	0.15132	0.15322	0.24809	0.21223	0.18455	0.057095
0.16316	0.070961	0.023725	0.033429	-0.073514	-0.034565	0.035231	0.020367	0.025979	0.067859	0.018398	-0.060724	-0.034904	0.041852	0.023685	-0.0054111	0.051827	0.15129	0.060151	0.098755	0.072991	0.085455	0.021587	0.012901	-0.043797	0.025782	0.057969	0.11355	0.20185	0.32893	0.33003	0.2635	0.218	0.18667	0.18176	0.11622	0.15942	0.16663	0.072518	0.0085526	0.064305	0.014867	0.043342	0.11441	0.12121	0.16076	0.21788	0.12896	0.095873	0.01352
0.15306	0.040661	-0.0094408	0.0050817	-0.073543	-0.10335	-0.0035333	-0.048515	-0.047012	-0.011225	-0.016933	-0.063215	0.058396	0.111	0.080917	0.022266	0.0086714	0.058282	-0.012421	0.013997	0.015594	0.061285	0.010365	0.034524	-0.0039702	0.094557	0.10732	0.16124	0.24524	0.34757	0.3076	0.27586	0.21463	0.17492	0.17857	0.16133	0.19281	0.17432	0.054346	0.051366	0.076449	0.012443	0.072881	0.13852	0.10973	0.10081	0.14061	0.030253	0.024051	-0.018175
0.16273	0.12507	0.078293	0.10002	0.037696	-0.018007	0.0036293	-0.039317	0.011847	0.04951	0.025806	0.0035562	0.10869	0.078983	0.025915	-0.0076947	-0.035438	0.041302	0.03553	0.037105	0.075861	0.17254	0.080072	0.040294	0.034531	0.10554	0.033265	0.071154	0.17922	0.21577	0.14187	0.14329	0.0815	0.064815	0.10329	0.10615	0.088421	0.059292	-0.03815	-0.014296	0.014947	0.011478	0.15566	0.20809	0.20518	0.20174	0.2252	0.069252	0.056595	0.0061555
0.11115	0.038737	0.023618	0.072226	0.11039	0.025475	0.061158	0.020987	0.028474	-0.021439	-0.075075	-0.077931	-0.037797	-0.044677	-0.059882	-0.054286	-0.071106	-0.0067711	0.01667	0.033851	0.071935	0.15877	0.12927	0.024606	0.029457	0.080636	-0.012168	0.015045	0.11507	0.13753	0.096856	0.18836	0.1167	0.14588	0.11701	0.092468	-0.032756	-0.10811	-0.21017	-0.13672	-0.10401	-0.049829	0.16452	0.24134	0.21276	0.19011	0.20077	0.035107	0.0053124	-0.001903
0.02565	-0.020569	-0.030179	-0.022977	0.082347	0.049678	0.093826	0.084344	0.087337	0.032535	-0.054672	-0.078963	-0.073066	-0.039786	-0.061619	-0.048976	-0.049121	0.05235	0.082698	0.10785	0.15024	0.23521	0.148	0.038373	0.015613	0.068377	-0.043475	0.0018282	0.072729	0.10446	0.073487	0.1843	0.090446	0.12588	0.075077	0.021231	-0.14326	-0.20462	-0.28984	-0.19376	-0.19497	-0.09261	0.12944	0.2218	0.16227	0.16172	0.15304	-0.010072	-0.017245	-0.022306
-0.03581	-0.028409	-0.057315	0.016551	0.11457	0.075877	0.09901	0.1273	0.14038	0.065789	-0.017137	-0.017362	0.0078648	0.031206	0.036504	0.055778	0.04503	0.11782	0.12764	0.13221	0.16605	0.24626	0.14166	0.034994	0.03909	0.080892	-0.02408	0.01519	0.021591	0.053672	-0.013268	0.07649	0.034151	0.14051	0.048103	0.031176	-0.1115	-0.18158	-0.26284	-0.17289	-0.18788	-0.15537	0.035666	0.12043	0.12424	0.16204	0.22991	0.085505	0.11399	0.056513
0.091747	0.036816	0.012674	0.068387	0.09648	0.076057	0.12781	0.18278	0.16982	0.093751	0.042702	0.019735	-0.055867	-0.052992	-0.084079	-0.072004	-0.032402	0.079917	0.11186	0.15459	0.18417	0.21872	0.13461	-0.0055494	-0.03055	0.0023507	-0.070233	-0.085439	-0.074258	-0.0083663	-0.072646	-0.025375	-0.0049059	0.10528	-0.0079509	-0.0053015	-0.13889	-0.19166	-0.2699	-0.19109	-0.2467	-0.1737	-0.0019384	0.08787	0.082443	0.19408	0.25929	0.098031	0.10885	0.066722
0.021045	-0.060992	-0.081516	-0.023251	0.042328	0.017529	0.11489	0.14628	0.10804	-0.018763	-0.078784	-0.097977	-0.12544	-0.072318	-0.04098	-0.0053354	-0.0020765	0.098028	0.062784	0.099983	0.13498	0.17163	0.11764	0.046872	0.018673	0.035676	0.02434	-0.014164	-0.0058139	0.093961	0.033721	0.013145	0.03467	0.1017	-0.036969	-0.045114	-0.13335	-0.19078	-0.27492	-0.19605	-0.22433	-0.18473	-0.056824	0.030808	-0.020672	0.078286	0.15449	0.03584	0.028354	0.018415
0.010601	-0.049454	-0.068277	-0.0031396	-0.034449	-0.051215	0.058518	0.066834	0.024755	7.3536e-05	-0.047185	-0.10713	-0.14971	-0.089044	-0.064324	-0.055609	-0.046286	0.077714	0.044626	0.054584	0.11602	0.12664	0.071495	0.01112	-0.046548	-0.0086426	0.0059862	0.0029457	0.028079	0.17989	0.048609	0.01611	0.046258	0.086043	-0.038561	0.0149	-0.039628	-0.074962	-0.12413	-0.089223	-0.14377	-0.14099	-0.079893	-0.05855	-0.055133	0.063638	0.13945	0.011582	0.059159	0.030579
0.015628	-0.029289	-0.059362	0.009225	-0.019938	-0.067533	0.013718	-0.019627	0.0061482	-0.055799	-0.076229	-0.13333	-0.1249	-0.11555	0.0025427	-0.018703	-0.019495	0.066873	-0.015201	-0.041572	0.022704	0.023694	0.025287	0.0038477	-0.055786	-0.015582	0.058326	0.047546	0.051998	0.18469	0.067052	-0.0039678	0.0021656	0.059231	-0.030749	0.032643	0.047359	0.086963	0.057003	0.054071	0.0040935	-0.097864	-0.14422	-0.16026	-0.11559	0.013364	0.11257	0.05241	0.10217	0.051445
0.003848	-0.069988	-0.058343	-0.027315	-0.065087	-0.15477	-0.062542	-0.14459	-0.098822	-0.13243	-0.094771	-0.18719	-0.18016	-0.1944	-0.056964	-0.0949	-0.058462	0.02423	-0.019179	-0.074924	0.018023	0.051859	0.12677	0.097868	0.037252	0.020878	0.07032	0.023157	0.062945	0.1873	0.11115	0.059097	0.0079156	-0.0022899	-0.063017	0.017885	6.8711e-05	0.029188	0.051176	0.060142	0.0017729	-0.077689	-0.043083	-0.044858	-0.038754	0.072012	0.14222	0.05718	0.033968	0.056826
-0.17322	-0.21628	-0.2068	-0.1495	-0.13525	-0.16401	-0.052297	-0.11934	-0.015547	-0.036271	-0.09192	-0.21335	-0.16524	-0.18107	-0.034318	-0.028965	-0.0010378	0.085257	0.014308	-0.057088	0.029822	0.078952	0.078155	0.055261	0.050979	-0.018246	0.012836	0.018332	0.033778	0.11495	0.092697	0.039087	-0.034408	-0.053471	-0.13376	-0.081278	-0.071434	0.012257	0.10425	0.14892	0.1262	0.04703	0.038708	-0.010954	0.019915	0.085609	0.13269	0.066041	0.050896	-0.020436
-0.062559	-0.1033	-0.12966	-0.098961	-0.09005	-0.17408	-0.15976	-0.19564	-0.068993	-0.014866	-0.018969	-0.065729	-0.058083	-0.14611	-0.092764	-0.1383	-0.1034	-0.0076044	-0.011104	-0.03854	0.067396	0.08625	0.09388	0.069423	0.0054929	-0.040725	-0.009564	0.022534	0.019953	0.11076	0.043382	0.090768	-0.017552	-0.007302	-0.078719	-0.027477	-0.065988	0.044516	0.12948	0.16379	0.13892	0.052536	-0.035923	-0.11027	-0.029999	0.034882	0.073456	0.092574	0.083169	-0.047853
-0.11638	-0.13977	-0.19339	-0.17844	-0.12533	-0.18493	-0.20275	-0.1873	-0.036569	-0.020509	0.0091483	0.059745	0.067217	-0.017931	0.026543	-0.032736	-0.048054	0.072288	0.0839	0.089035	0.2029	0.2533	0.23224	0.16228	0.10759	0.026534	-0.0095112	-0.020509	-0.041483	-0.015836	-0.020347	0.016296	-0.047	-0.056605	-0.096226	-0.12171	-0.12383	-0.065696	0.01011	0.036871	0.027393	-0.053142	-0.10053	-0.1113	-0.052616	0.0041735	0.024726	0.091753	0.09312	-0.0084363
-0.019168	-0.11779	-0.18277	-0.1786	-0.18913	-0.25585	-0.20292	-0.17573	-0.091225	-0.03382	-0.031333	-0.043964	-0.00068698	-0.05509	-0.077893	-0.11128	-0.096942	-0.013349	0.077803	0.097685	0.18921	0.25527	0.24345	0.11576	0.12901	0.08002	0.015459	0.024515	-0.0057581	0.00081822	-0.013851	0.022016	-0.05378	-0.046706	-0.11104	-0.1385	-0.15951	-0.14107	-0.070106	-0.00080816	-0.0074733	-0.064075	-0.050051	-0.031403	-0.0092813	0.047581	0.094978	0.12188	0.082425	0.013037
-0.020582	-0.10027	-0.18521	-0.13437	-0.13867	-0.18848	-0.14335	-0.063238	-0.029989	0.058946	0.026719	0.061474	0.039026	0.011652	-0.080295	-0.10675	-0.11954	0.017722	0.060187	0.10992	0.20162	0.19713	0.10236	-0.020014	0.0045715	-0.061477	-0.092114	-0.02976	-0.045275	-0.055719	-0.010692	0.015488	-0.025373	0.017148	-0.031999	-0.094379	-0.087001	-0.050313	-0.0056948	0.065118	0.059516	-0.00052314	-0.045686	-0.065254	-0.067653	-0.041794	0.00031409	0.027722	0.024342	-0.055973
0.034827	0.0096769	-0.06538	-0.032215	-0.039178	-0.083843	-0.10742	-0.077727	-0.1088	-0.039259	-0.0868	-0.0096183	-0.011504	-0.027843	-0.093504	-0.092529	-0.12566	0.028092	0.10188	0.16099	0.23288	0.26301	0.18176	0.05449	0.024363	-0.031277	-0.064753	-0.010148	-0.02033	-0.025354	0.0021417	-0.00050152	-0.050269	0.028723	0.032421	-0.030897	-0.0055668	-0.030889	-0.062073	-0.030606	-0.0063624	-0.060578	-0.069548	0.0011866	0.015585	0.010898	-0.00064002	0.024636	-0.018404	-0.004859
0.11772	0.0095256	-0.060362	-0.041341	-0.061239	-0.095675	-0.053747	-0.045206	-0.12255	-0.12238	-0.1708	-0.093189	-0.053134	0.012462	0.012372	0.03443	-0.012794	0.088326	0.12863	0.15965	0.20817	0.2505	0.18263	0.037296	0.036727	-0.048618	-0.13603	-0.10801	-0.12538	-0.1499	-0.10933	-0.1172	-0.07466	-0.016917	0.0022561	-0.046626	0.045084	-0.035029	-0.053318	-0.036096	-0.029046	-0.082843	-0.073947	0.045026	0.039501	0.078576	0.05914	0.050597	0.022923	0.11482
0.10927	-0.018367	-0.03313	-0.031146	0.0027775	-0.015183	0.096674	0.038101	-0.015256	-0.045764	-0.12399	-0.12604	-0.045304	-0.023272	-0.0060529	0.040444	-0.016948	0.042226	0.060401	0.017921	0.034858	0.054498	-0.0059746	-0.086852	0.018651	-0.053368	-0.094002	-0.04938	-0.026406	-0.075685	-0.057299	-0.037387	0.004388	0.037396	0.044439	0.039055	0.095002	0.0065801	-0.0079534	-0.027925	-0.014133	-0.045786	0.0061886	0.08418	0.10863	0.12969	0.12051	0.054393	-0.004181	0.080461
-0.0092083	-0.041947	-0.034507	-0.076895	-0.00028748	-0.021755	0.0054976	-0.020605	0.00044505	-0.027283	-0.065105	0.025004	0.019518	0.04791	0.077659	0.12743	0.015294	0.14804	0.10765	0.062931	0.097358	0.086821	0.010655	-0.01259	0.055559	-0.0064516	-0.077179	-0.13124	-0.11347	-0.1889	-0.20737	-0.15445	-0.038834	-0.056663	-0.053671	-0.072276	-0.0095715	-0.093213	-0.07608	-0.091801	-0.029189	-0.067583	-0.024065	0.03852	0.12351	0.13704	0.13345	0.03138	-0.024365	0.032492
-0.078172	-0.091213	-0.043317	-0.10192	-0.010106	-0.0068916	-0.012477	-0.084933	-0.075007	-0.08072	-0.1213	0.0026222	0.033874	0.063043	0.10033	0.14926	0.021662	0.13253	0.096624	0.090699	0.15043	0.19701	0.12326	0.16976	0.21387	0.14906	0.049422	-0.029495	-0.050646	-0.14935	-0.22495	-0.18604	-0.10001	-0.16327	-0.14294	-0.13525	-0.048801	-0.10063	-0.068373	-0.14793	-0.11369	-0.15995	-0.11712	-0.032161	0.12105	0.18272	0.15722	0.091414	0.030748	0.13254
0.005925	-0.034621	0.022039	-0.0084227	0.055929	0.025432	0.04139	-0.026847	-0.021244	-0.0017817	0.032108	0.10439	0.13769	0.19928	0.17226	0.17981	0.10278	0.12852	0.071062	0.079619	0.13206	0.115	0.092051	0.11021	0.18299	0.1504	0.12918	0.066671	0.05013	-0.069356	-0.17159	-0.1554	-0.066993	-0.10358	-0.099694	-0.097675	0.0082816	-0.040887	-0.029606	-0.083357	-0.05083	-0.15908	-0.13733	-0.10906	0.014856	0.066202	0.089927	0.01801	0.02241	0.12016
0.00018396	0.008125	0.061878	0.068259	0.12736	0.073314	0.10157	0.062096	0.10878	0.17544	0.18517	0.18247	0.19134	0.22597	0.12432	0.15555	0.12532	0.12973	0.045256	0.054149	0.071419	0.070733	0.048933	0.050841	0.14878	0.15424	0.18728	0.14726	0.1641	0.039515	-0.02942	-0.086746	-0.04001	-0.075209	-0.033141	-0.06087	-0.01648	-0.0083575	-0.0017638	-0.082933	-0.040146	-0.11551	-0.1066	-0.089217	0.044099	0.05755	0.10413	0.0219	-0.017049	0.045929
0.076088	0.14265	0.13188	0.12341	0.14355	0.05664	-0.041024	-0.068429	-0.0096786	0.038312	0.069458	0.16768	0.2216	0.27441	0.18547	0.20296	0.1639	0.14153	-0.0053152	0.070581	0.10454	0.094887	0.072763	0.13517	0.16158	0.16136	0.18184	0.18233	0.16608	0.07549	0.013123	-0.085286	-0.10714	-0.10397	-0.069214	-0.093185	-0.012539	0.04469	0.036573	-0.030637	0.02567	0.0079284	-0.054306	-0.063192	0.037511	0.027119	-0.042993	-0.097719	-0.097219	0.0053764
0.13773	0.18893	0.14296	0.16127	0.095453	0.035527	-0.031561	-0.054397	-0.079604	0.026403	0.056764	0.080765	0.17589	0.26292	0.13206	0.12264	0.13243	0.048263	-0.11151	-0.01324	-0.003276	-0.019719	-0.021706	0.058956	0.064299	0.032051	0.054656	0.10719	0.12781	0.078111	0.08132	0.016832	0.012251	0.0037742	0.10719	0.11548	0.18215	0.15741	0.12503	0.0036888	0.011456	0.036218	-0.014538	0.0081973	0.075198	0.023396	-0.095718	-0.068086	-0.05069	0.062212
0.10746	0.21922	0.1651	0.15257	0.067657	0.044971	-0.030798	-0.049526	-0.06184	0.036754	0.077492	0.040288	0.13816	0.20668	0.11098	0.11374	0.12783	0.029901	-0.12183	-0.10625	-0.16568	-0.19688	-0.13426	-0.0081031	0.036883	0.029096	0.094587	0.11242	0.090569	0.065385	0.119	0.074282	0.060098	0.09836	0.17647	0.15459	0.17236	0.13685	0.067583	-0.0086843	0.038248	0.11313	0.092959	0.12445	0.16501	0.085989	-0.045522	-0.035864	-0.046755	0.00082109
-0.0074419	0.18687	0.12421	0.11419	0.017545	0.0057589	-0.12061	-0.14479	-0.15209	-0.030176	-0.02475	-0.04935	0.054488	0.11861	0.060451	0.090463	0.0734	0.001657	-0.16638	-0.15906	-0.20127	-0.19391	-0.12238	-0.013683	-0.0050244	-0.0051485	-0.026156	-0.03619	0.0043043	0.041171	0.11144	0.13427	0.12748	0.10754	0.16045	0.11534	0.089421	0.049099	0.033942	-0.070431	0.014696	0.19057	0.17266	0.17288	0.22049	0.11375	-0.017684	0.022427	0.017066	0.043755
-0.13555	0.056071	0.05716	0.046451	-0.067465	-0.031061	-0.11902	-0.19233	-0.20576	-0.060563	-0.039196	-0.067342	0.065033	0.15993	0.078839	0.11905	0.061592	0.011552	-0.16752	-0.11135	-0.12708	-0.090266	-0.05988	0.084648	0.046476	0.036296	-0.047624	-0.026327	0.0096064	0.034282	0.076311	0.14625	0.10126	0.065034	0.11991	0.11744	0.10346	0.040564	0.068695	0.042418	0.081127	0.27938	0.3292	0.25618	0.26819	0.17037	0.019408	0.018676	0.086567	0.070946
-0.1075	0.04108	0.054262	0.078272	-0.11317	-0.07491	-0.11219	-0.15287	-0.14401	0.090689	0.10884	0.0017911	0.068974	0.15586	0.042006	0.082252	0.073882	0.077742	-0.085445	-0.058727	-0.10624	-0.041584	-0.096165	0.028696	-0.061625	-0.060294	-0.11665	-0.10314	-0.062885	-0.027984	-0.029057	0.036794	0.060632	0.034973	0.11083	0.14784	0.16042	0.05703	0.079132	0.08442	0.095897	0.20611	0.26744	0.22806	0.19865	0.1453	0.067851	0.074949	0.10904	0.091087
-0.13305	0.0069431	0.07744	0.1283	0.058106	0.062895	0.035144	-0.053538	-0.065545	0.080682	0.13149	0.071714	0.13521	0.20259	0.094109	0.12248	0.078814	0.055385	-0.068289	-0.0026907	-0.031316	0.04078	0.023059	0.16737	0.02843	0.089825	0.064706	0.060173	0.043584	0.066459	-0.016016	1.4393e-05	-0.0090246	-0.024014	0.040198	0.10492	0.13904	0.086224	0.094555	0.1298	0.13701	0.23131	0.31437	0.26171	0.19927	0.16598	0.052839	0.018431	0.068284	0.068586
-0.098805	-0.012996	0.026161	0.080379	0.0039032	0.018019	0.034401	0.0071076	0.010432	0.12108	0.15293	0.10378	0.14087	0.19201	0.11947	0.15725	0.096873	0.064186	0.0035278	0.12003	0.082642	0.16077	0.14471	0.19451	0.03987	0.15316	0.074635	0.071519	0.076977	0.066421	-0.08782	-0.085827	-0.087229	-0.11525	-0.063631	0.048412	0.13053	0.038349	0.044178	0.055841	0.04806	0.1654	0.26087	0.19149	0.17592	0.13014	-0.024746	-0.016751	0.1308	0.14586
0.02246	-0.057593	-0.06414	-0.038704	-0.097822	-0.12173	-0.012878	0.040706	0.084003	0.093026	0.16165	0.10687	0.10304	0.13574	0.11135	0.11345	0.09957	0.11982	0.11283	0.16552	0.13506	0.15942	0.084456	0.15436	0.064138	0.14304	0.13728	0.16849	0.097298	0.047956	-0.070729	-0.10997	-0.18442	-0.20324	-0.053492	0.084892	0.13901	0.11121	0.075836	0.02743	-0.072016	-0.0052933	0.075127	0.065148	0.065435	0.098649	0.0057225	0.044759	0.17516	0.22039
-0.01035	0.0019716	-0.026392	0.011674	-0.05863	-0.036397	-0.078742	-0.015812	0.021368	0.0095282	0.023988	0.045968	0.04927	0.05542	0.085319	0.046042	0.061568	0.087299	0.15661	0.1831	0.15404	0.13989	0.03081	0.053971	-0.036254	0.035369	0.044873	0.035897	-0.047351	-0.06329	-0.08725	-0.11969	-0.098156	-0.10894	-0.018069	0.081304	0.13707	0.12374	0.050462	0.0002247	-0.096918	-0.059247	0.0023637	0.075983	0.069061	0.12578	0.047819	0.061428	0.098876	0.17662
-0.052496	-0.027419	-0.040441	-0.028439	-0.017213	0.046979	0.0072332	0.061984	0.04216	-0.026697	-0.0073998	0.0047091	0.027481	0.051884	0.066122	-0.01109	0.004166	-0.035555	0.083851	0.12669	0.14385	0.12951	0.14676	0.10462	0.089647	0.14566	0.14791	0.092688	-0.016028	-0.1082	-0.10381	-0.14198	-0.19578	-0.18639	-0.062685	0.021298	0.031858	0.096297	0.044594	0.0053888	-0.083414	-0.014634	0.018523	0.071787	0.073261	0.13769	0.09022	0.16866	0.24289	0.29785
0.028742	0.029776	0.011117	-0.058318	-0.071604	-0.039768	-0.12533	-0.090598	-0.036853	-0.080376	-0.060656	-0.041469	0.038181	0.011872	0.055922	0.032824	0.10776	0.044652	0.11597	0.11049	0.10114	0.050743	0.06024	0.014106	0.014077	0.044497	0.063796	0.0009153	-0.043843	-0.094233	-0.05474	-0.11832	-0.18242	-0.19025	-0.089399	-0.07613	-0.079927	0.035402	-0.00053692	-0.029441	-0.061646	0.024893	-0.019835	0.017485	-0.0060705	0.048955	0.0356	0.13002	0.23369	0.27237
0.14823	0.1581	0.11844	0.019467	0.013532	0.026574	-0.1066	-0.094113	-0.063361	-0.12227	-0.12284	-0.094159	0.024585	0.0059912	0.029007	-0.010127	0.093188	-0.0040495	0.03929	-0.017656	0.083744	0.034878	0.010015	0.009828	0.0087815	-0.046719	-0.011545	-0.03311	-0.10498	-0.076662	-0.0021203	-0.027553	-0.055492	-0.045855	0.026254	0.0042587	-0.060811	0.081031	0.088492	0.094938	0.070772	0.09673	-0.027947	-0.032355	-0.05887	0.038784	0.11125	0.17009	0.24688	0.28128
0.076041	0.17517	0.15475	0.065298	0.033349	0.077967	-0.092853	-0.091223	-0.089199	-0.056903	-0.045874	-0.0038455	0.091112	0.1009	0.094289	0.060367	0.112	0.010354	0.00047839	-0.0044497	0.060982	0.10322	0.061238	0.12701	0.045284	-0.017538	-0.041656	-0.035623	-0.11036	-0.069657	0.006822	-0.012668	-0.0065909	0.021453	0.036856	0.007309	-0.047666	0.044899	0.050684	0.1495	0.17446	0.19499	0.069249	0.030111	-0.039723	0.039406	0.097592	0.14533	0.19422	0.20721
0.1461	0.21029	0.15583	0.038704	-0.043251	-0.048563	-0.13833	-0.090936	-0.03484	0.035277	0.062083	0.070161	0.13659	0.12491	0.15338	0.15058	0.16067	0.049813	0.0099597	-0.063117	0.034286	0.12929	0.14838	0.19033	0.1837	0.071926	0.029385	0.053459	-0.014404	-0.067241	-0.03995	-0.062873	-0.13458	-0.10048	-0.020883	-0.027228	-0.060598	0.033745	0.067587	0.14888	0.19675	0.15557	-0.023531	-0.08431	-0.13773	-0.10119	-0.00085203	0.11207	0.2075	0.24824
0.032832	0.089492	0.031693	-0.011299	-0.056405	-0.077229	-0.18173	-0.14593	-0.088869	0.019078	-0.026731	-0.013911	0.092006	0.072699	0.083657	0.17518	0.23927	0.15155	0.10743	0.023939	0.041449	0.11277	0.10002	0.18395	0.14472	0.092551	0.10685	0.12478	-0.011401	-0.0016378	0.013763	-0.050697	-0.081377	0.015243	0.031138	0.010276	-0.011574	0.066193	0.049758	0.1565	0.22563	0.17974	0.021563	-0.0078394	-0.070175	-0.088029	-0.0046592	0.040182	0.15385	0.1676
-0.026481	0.060049	-0.029784	-0.038612	-0.098883	-0.059051	-0.16208	-0.081096	-0.029048	0.088418	0.00094021	-0.018275	0.068725	0.059753	0.0048142	0.050429	0.10527	0.032519	0.030566	-0.010398	-0.026558	0.096499	0.051621	0.10942	0.080721	0.079679	0.062834	0.11957	-0.066946	-0.054561	-0.032146	-0.09138	-0.13837	0.01301	0.0069339	0.016904	-0.015936	0.048942	0.050433	0.14843	0.17167	0.12867	0.0074014	-0.049627	-0.027645	-0.038005	0.076117	0.14431	0.23867	0.22045
-0.22061	-0.092282	-0.11978	-0.079292	-0.065441	-0.018514	-0.12778	-0.082148	0.0081888	0.11102	0.080659	0.024743	0.057641	0.067802	-0.039347	-0.037549	0.095729	0.12071	0.038948	0.081092	0.027938	0.10458	0.057089	0.087287	0.04373	0.12154	0.12029	0.13434	0.032123	0.0060136	-0.028061	-0.11027	-0.17552	-0.068272	-0.051243	-0.044292	-0.081235	-0.0093028	-0.026748	0.051706	0.098298	0.041106	-0.055536	-0.08862	-0.13311	-0.15723	-0.040477	0.055227	0.15798	0.16165
-0.14836	-0.063248	-0.072619	-0.066882	-0.033325	0.023815	-0.069017	-0.1127	-0.040879	0.027002	-0.03189	-0.066544	0.065502	0.073111	0.0064257	0.019199	0.15685	0.099669	0.040817	0.11955	0.050368	0.034507	0.046447	-0.0034523	-0.076767	0.032949	0.072731	0.10971	0.092278	0.10098	0.057539	-0.027569	-0.11528	-0.053182	-0.065797	-0.051167	-0.065819	-0.019085	-0.026574	0.014791	0.019352	-0.031793	-0.065213	-0.072325	-0.10047	-0.088903	0.035495	0.079419	0.2087	0.1859
-0.18843	-0.11333	-0.095975	-0.075168	0.02925	0.1269	0.055199	-0.017901	0.033249	0.02667	-0.0093881	-0.059966	0.044435	0.064474	-0.042564	-0.067572	0.12864	0.088637	0.0030855	0.12381	0.0016868	-0.099677	-0.097558	-0.11151	-0.21693	-0.0021839	0.035844	0.062022	0.014782	0.09887	-0.0040139	-0.020232	-0.066203	0.044156	0.03179	0.068785	0.054926	0.073633	0.017855	0.010367	-0.013741	-0.032247	-0.034403	-0.042771	-0.088719	-0.063598	0.0029295	0.019828	0.15589	0.15262
0.0028693	0.066937	0.063577	0.0026531	0.067754	0.14361	0.079655	0.049782	0.1002	0.037472	0.027172	-0.026805	-0.016982	0.024246	-0.016391	-0.070149	0.10157	0.043588	-0.077115	-0.0083828	-0.058637	-0.17689	-0.18038	-0.16597	-0.24411	-0.103	-0.10417	-0.0010375	0.019889	0.12551	0.042613	0.065144	-0.0093061	0.052494	0.0038122	0.049343	0.034249	0.063837	0.024541	0.029847	-0.030591	-0.045945	-0.04666	-0.068154	-0.07958	-0.017488	0.037676	0.087494	0.15775	0.14608
-0.11098	0.049001	0.053439	0.057838	0.098152	0.18383	0.07388	0.043904	0.040813	-0.01669	0.0093564	0.033659	0.033273	0.070735	0.092656	0.044494	0.11634	0.039104	-0.022702	-0.0050868	-0.033632	-0.14398	-0.1305	-0.12822	-0.15556	-0.04663	-0.059879	0.052263	0.098604	0.21169	0.08898	0.14665	0.072354	0.097517	0.012457	0.10876	0.11214	0.14707	0.12326	0.10117	0.029078	-0.022514	-0.057583	-0.089511	-0.059007	-0.019156	0.074911	0.11109	0.18431	0.14724
0.13443	0.11355	0.10196	0.083537	0.0027182	0.026097	0.0019561	-0.012923	-0.085015	-0.10201	-0.060769	0.0050862	0.0096896	0.074158	0.13455	0.074645	0.094984	-0.019857	-0.019031	-0.046454	-0.054983	-0.18337	-0.13854	-0.15094	-0.17678	-0.16235	-0.1497	-0.059016	-0.05043	0.076746	0.050317	0.10657	0.078524	0.15865	0.05722	0.15438	0.18341	0.20241	0.1417	0.13784	0.051528	-0.0077807	-0.048067	-0.051236	0.040611	0.091118	0.17428	0.18002	0.20183	0.081098
0.0051663	0.047176	0.028965	0.09509	0.0095274	0.0047001	-0.052549	-0.030126	-0.1116	-0.054439	0.013446	0.041018	0.012039	0.083971	0.047457	-0.011373	0.053395	0.0051238	-0.023895	-0.12091	-0.10385	-0.22797	-0.23146	-0.22078	-0.1598	-0.15347	-0.12942	-0.10515	-0.16958	-0.029245	-0.10524	-0.032916	-0.013671	0.095445	-0.0062807	0.10671	0.12799	0.20284	0.20271	0.20148	0.15453	0.092481	0.0057926	-0.034483	0.056618	0.080025	0.11232	0.15332	0.16614	0.07089
0.10489	0.079525	0.042112	0.084357	0.046979	-0.0049656	-0.066545	-0.02492	-0.14392	-0.10135	-0.042905	0.041581	0.016611	0.12499	0.11313	0.054811	0.10314	0.048278	0.0058485	-0.076251	-0.012997	-0.13773	-0.11916	-0.06395	-0.011422	-0.10409	-0.039234	-0.04571	-0.13741	-0.00044279	0.042608	0.044355	0.060419	0.16532	-0.0079099	0.030156	0.010281	0.10566	0.083188	0.11571	0.1131	0.077435	0.020805	-0.025876	0.11586	0.094548	0.11872	0.1323	0.16846	0.024129
-0.041595	-0.038602	-0.00021783	0.14059	0.073546	0.025817	-0.072977	-0.11161	-0.25745	-0.1812	-0.099406	-0.0056954	0.021618	0.11478	0.075118	0.015874	0.040028	0.017655	-0.015952	-0.053043	0.02288	-0.0020437	-0.01588	0.0018073	0.0064326	-0.10269	-0.066001	-0.11625	-0.15332	0.036495	0.060206	0.019884	0.054349	0.12208	-0.071007	-0.038742	-0.0030737	0.070032	0.056629	0.055295	0.097004	0.0037315	-0.045963	-0.08738	0.039613	0.013369	0.060765	0.077512	0.14081	-0.0061693
0.03421	-0.05231	0.017637	0.081925	0.094479	0.041299	0.015185	-0.03871	-0.13341	-0.088249	-0.056551	-0.0066432	0.028641	0.10676	0.065058	0.014567	0.055311	0.069475	0.00058864	-0.013194	0.05806	0.022458	-0.03283	-0.038797	-0.048895	-0.1564	-0.11074	-0.17278	-0.23183	-0.1282	-0.063735	-0.059276	-0.010677	0.1086	0.0038038	0.0041913	0.006676	0.066991	0.031155	0.052542	0.10803	0.040897	0.083658	0.048319	0.063626	0.0077802	0.026168	-0.025245	0.044574	-0.034013
-0.065484	-0.072044	0.005525	0.073288	0.14704	0.10074	0.020858	-0.045163	-0.0895	-0.048887	-0.02886	0.0094865	0.077241	0.1256	0.083011	0.06305	0.10878	0.11567	0.02674	0.0068685	0.051096	0.057455	-0.050609	-0.036914	-0.050736	-0.11641	-0.09156	-0.10843	-0.18796	-0.084988	-0.047226	-0.049046	-0.04209	0.078939	-0.019434	-0.051142	-0.045767	0.041174	0.018802	0.043653	0.14678	0.10746	0.18141	0.12871	0.084999	-0.030851	-0.029871	-0.082091	0.035767	0.025648
0.004805	-0.055559	0.055975	0.067348	0.18758	0.16663	0.092886	0.02452	0.0024949	-0.028631	-0.067924	0.025421	0.073933	0.11522	0.1208	0.09074	0.067331	0.055748	-0.036054	0.00038526	0.076962	0.16434	0.078639	0.090868	0.054528	-0.050397	-0.07811	-0.084717	-0.11984	-0.06837	0.016666	0.02047	0.013535	0.14502	0.050442	0.0043409	-0.0041806	0.073516	-0.014978	0.013269	0.12282	0.07402	0.15195	0.10941	0.067106	-0.099193	-0.071531	-0.13365	-0.00041093	-0.02567
[truncated: 190 more columns]
