# Supplementary material for: Auditory cortical activity elicited by infrared laser irradiation from the outer ear in Mongolian gerbils
Source: PLoS One. 2020 Oct 15;15(10):e0240227. doi: 10.1371/journal.pone.0240227 (PMC7561108; doi:10.1371/journal.pone.0240227)
Supplement: S1 File — (ZIP) [file pone.0240227.s001.zip › Submission2020-06-04/Data set for Figure 3B/Auditory/Auditory_55 dB SPL.csv]

0.0084134	0.038261	-0.011297	-0.041686	0.02977	0.067196	0.048486	0.11249	0.10961	0.040627	0.0083414	0.023559	-0.0097748	-0.012834	-0.053449	-0.095991	-0.12729	-0.14516	-0.18402	-0.08971	-0.035464	-0.0357	-0.052784	0.019485	-0.036914	-0.037596	-0.022386	0.025366	-0.0010002	0.051353	0.10884	0.11558	0.088224	0.080528	0.033814	0.0046907	-0.0011371	-0.0034642	0.033937	0.024858	0.031728	-0.0052059	0.035156	-0.017454	0.0098745	-0.041366	-0.019061	-0.045458	-0.0023707	-0.012807
0.02793	0.031886	-0.0041188	-0.029773	0.014728	0.04103	0.026845	0.053637	0.054456	-0.0081321	-0.035416	-0.01703	-0.029432	-0.033428	-0.056825	-0.082987	-0.10165	-0.10022	-0.12121	-0.0559	-0.024126	-0.049053	-0.081553	-0.046511	-0.069752	-0.065643	-0.05727	-0.017016	-0.026752	0.01798	0.080682	0.097376	0.081088	0.085143	0.047108	0.016131	0.024111	0.025529	0.052099	0.044148	0.045106	0.008119	0.033545	-0.014967	-0.0080326	-0.056922	-0.018029	-0.038468	0.0055438	0.012322
-0.0057681	0.007114	-0.017514	-0.018288	0.035518	0.071419	0.063558	0.085882	0.076733	0.011802	-0.042258	-0.028202	-0.040082	-0.050491	-0.06632	-0.061439	-0.071663	-0.06512	-0.086084	-0.030034	-0.021412	-0.049193	-0.072497	-0.036767	-0.060607	-0.033693	-0.020709	0.0016968	-0.019825	0.0088791	0.064191	0.068698	0.041483	0.053031	0.027736	-0.010475	-0.0099747	0.0055609	0.031178	0.022841	0.020502	0.0008437	0.024048	-0.011372	-0.014497	-0.041777	-0.034374	-0.05665	-0.019666	0.022519
-0.03847	-0.027307	-0.039883	-0.037822	0.020386	0.073359	0.069577	0.085291	0.082656	0.0070658	-0.050149	-0.024288	-0.011668	-0.032848	-0.025577	-0.011027	-0.038133	-0.049267	-0.083887	-0.066073	-0.077584	-0.079063	-0.11481	-0.066144	-0.054457	-0.014632	-0.0073403	0.01653	0.010609	0.021074	0.056847	0.053571	0.039639	0.066167	0.036232	0.0021362	-0.00063334	0.015995	0.00028256	-0.0051851	-0.0060649	-0.0034695	0.0078533	0.010331	-0.00057941	-0.038878	-0.044459	-0.056399	-0.034737	0.032311
-0.038054	-0.045472	-0.040998	-0.032156	-0.00020547	0.03509	0.055105	0.035088	0.028747	-0.025828	-0.070528	-0.070414	-0.040671	-0.067708	-0.055695	-0.0193	-0.014101	-0.015457	-0.026181	-0.011611	-0.040641	-0.050441	-0.084356	-0.062212	-0.041516	-0.0080999	-0.0054083	0.029373	0.037019	0.030385	0.071316	0.058947	0.039715	0.072224	0.044984	-0.0029341	0.011906	0.02487	-0.0092182	0.0045601	-0.013702	-0.0012414	-0.0068417	-0.0086907	-0.021568	-0.014265	-0.0086629	-0.014894	0.028207	0.067272
-0.042076	-0.040805	-0.043485	-0.032509	-0.031755	-0.0029093	-0.0013622	-0.019462	-0.029842	-0.053341	-0.10682	-0.079093	-0.040012	-0.039472	-0.0257	0.013515	0.0044123	-0.002318	-0.016396	0.0021711	-0.0098561	-0.0186	-0.037542	-0.042036	-0.047845	-0.037245	-0.033494	-0.033737	-0.012084	-0.0084844	0.0083873	-0.0032958	0.012214	0.048598	0.030985	0.0070333	-0.00011747	0.0089365	-0.045175	-0.028435	-0.039797	-0.0054712	-0.019867	-0.026347	-0.051334	-0.041901	-0.05427	-0.04605	0.0135	0.059397
-0.10695	-0.084295	-0.079755	-0.044577	-0.016157	0.04034	0.030697	0.037483	0.011814	-0.032454	-0.10681	-0.057643	-0.040069	-0.032438	-0.013276	0.021985	-0.008267	-0.0052601	-0.023367	-0.0014945	-0.0036255	0.009846	-0.00040274	0.011706	-0.0076694	-0.0039026	-0.017915	-0.026803	-0.0069356	-0.0083883	-0.012914	-0.0073454	-0.0037164	0.008246	0.00029052	-0.0030828	-0.022494	-0.010773	-0.056176	-0.050457	-0.055214	-0.004812	-0.019399	-0.018206	0.0014924	0.010309	-0.022078	-0.007225	0.04042	0.060168
-0.056146	-0.046724	-0.057093	-0.067127	-0.049002	0.0051777	-0.020883	-0.014723	-0.016552	-0.050671	-0.096897	-0.037548	0.0018143	0.0012044	0.018105	0.027576	-0.016307	-0.035833	-0.036882	-0.025533	-0.019445	0.0056908	0.00088991	0.0051691	-0.0032544	-0.01755	-0.034902	-0.035458	-0.0073505	-0.0027886	-0.00082109	0.0010743	0.0094366	0.0070527	-0.0071118	-0.0081315	-0.016985	-0.028535	-0.064213	-0.052859	-0.049835	-0.0095849	0.0019516	-0.013673	0.028352	0.0086556	0.005746	0.029244	0.077563	0.032554
-0.0259	-0.014408	-0.036476	-0.038762	-0.035269	0.013072	-0.029503	-0.025312	-0.020855	-0.049402	-0.10692	-0.062954	-0.035988	-0.058191	-0.060075	-0.0607	-0.070206	-0.075663	-0.059804	-0.027434	0.0025611	-0.0027285	-0.0024412	-0.010815	-0.027994	-0.061039	-0.059374	-0.061996	-0.030007	-0.018808	0.00051172	0.0035044	0.010734	-0.0066435	-0.012438	-0.032305	-0.030762	-0.058572	-0.049166	-0.039323	-0.026299	-0.0025421	0.029387	-0.015995	0.007576	-0.025462	-0.0064949	-0.001411	0.045173	-0.0027158
-0.011832	-0.010938	-0.036412	-0.032562	-0.035902	0.015771	-0.030718	-0.016091	-0.012539	-0.049415	-0.10592	-0.031687	-0.0081519	-0.035419	-0.0051489	-0.0085701	-0.034797	-0.044108	-0.027268	-0.017111	0.016918	0.0088225	0.015744	-0.0054274	-0.022267	-0.068495	-0.070969	-0.091201	-0.05826	-0.050261	-0.036444	-0.038239	-0.02668	-0.03623	-0.047686	-0.053848	-0.068213	-0.094142	-0.086322	-0.079689	-0.054397	-0.020834	0.043216	0.020266	0.044955	-0.012584	-0.024213	-0.045202	-0.018459	-0.022388
-0.0070581	-0.019262	-0.028461	-0.019918	-0.0082912	0.037614	-0.0054064	-0.018235	0.0025386	-0.038968	-0.085194	-0.028404	0.011194	-0.047494	-0.0068804	-0.030391	-0.042257	-0.065848	-0.034578	-0.053512	0.0097173	0.0029302	0.012551	-0.0078149	-0.0089309	-0.059341	-0.075038	-0.086409	-0.05963	-0.057674	-0.055378	-0.046886	-0.040682	-0.033751	-0.03741	-0.035966	-0.016105	-0.060931	-0.065339	-0.083174	-0.044152	-0.039753	0.049032	0.027711	0.076692	0.0059014	0.021218	0.0074702	0.0081163	-0.0059644
0.06675	0.052891	0.018486	0.0037786	0.001789	0.0033543	-0.037267	-0.028307	0.018184	0.010691	-0.012024	0.025364	0.068585	-0.0074554	0.022165	0.0048004	0.0063574	-0.06342	-0.028242	-0.069106	0.013272	-0.0049477	0.019999	-0.019515	-0.012203	-0.075861	-0.083025	-0.08916	-0.06131	-0.055473	-0.045457	-0.042936	-0.026261	-0.0079249	-0.019377	-0.021505	-0.010348	-0.061892	-0.066141	-0.077846	-0.068443	-0.069777	0.022047	-0.0081351	0.021814	-0.023729	0.011841	-0.0075324	-0.011993	-0.011005
0.038198	0.030415	-0.014397	-0.0015124	-0.017568	-0.036239	-0.065847	-0.033566	0.036887	0.027296	0.023136	0.041034	0.051238	-0.040369	-0.0076607	-0.019357	0.008535	-0.018506	0.0046689	-0.037173	0.059011	0.022145	0.019463	-0.029475	-0.0082393	-0.089836	-0.10531	-0.10616	-0.075637	-0.088563	-0.092613	-0.076901	-0.054687	-0.020361	-0.018752	-0.0037296	0.018785	-0.02646	-0.053965	-0.071851	-0.049039	-0.043206	0.038298	0.031997	0.039938	0.0071497	0.032581	0.020551	0.0052267	0.039533
0.028596	0.0032738	-0.035637	0.0028017	0.016394	-0.0075313	0.0040657	0.044161	0.081145	0.057228	0.061853	0.055094	0.042573	-0.029452	0.00041509	-0.00084462	0.0028426	-0.011581	0.02863	-0.01472	0.023716	0.019826	0.033375	-0.020168	-0.0023882	-0.062877	-0.10767	-0.13241	-0.11737	-0.12845	-0.13539	-0.092179	-0.080697	-0.033115	-0.04615	0.0068125	0.014252	-0.0018691	-0.031705	-0.037394	-0.027175	-0.014501	0.049222	0.046479	0.065921	0.05176	0.051788	0.055376	0.032539	0.037039
0.046164	0.037388	-0.00056094	0.01389	0.023595	-0.0014316	0.011507	0.081897	0.12243	0.11408	0.12841	0.10188	0.048677	-0.005186	-0.0070438	-0.031802	-0.032073	-0.038821	-0.036131	-0.043267	-0.0079872	-0.0060024	-0.012522	-0.025045	-0.02825	-0.053649	-0.090334	-0.079334	-0.064811	-0.07162	-0.081351	-0.043711	-0.055264	-0.034194	-0.038556	-0.0056719	0.027566	0.024938	0.019662	0.013325	0.0016451	-0.013992	0.0084706	-0.017284	0.026174	0.032938	0.039733	0.075741	0.061409	0.025686
0.022751	0.016392	-0.027102	-0.043512	-0.028404	-0.049319	-0.018927	0.060436	0.098734	0.086241	0.12193	0.10849	0.052246	0.018897	0.016831	0.0093838	-0.0084518	0.01645	0.0043006	-0.01728	-0.035121	-0.025593	-0.060369	-0.050723	-0.038554	-0.042844	-0.055536	-0.036694	-0.02444	-0.032672	-0.0081417	-0.0089211	-0.025122	-0.023943	-0.023279	-0.013656	0.0024918	0.0081118	0.025735	0.03587	0.003095	-0.014844	0.00064437	-0.023584	0.0040386	0.032024	0.045793	0.063622	0.041148	0.016472
-0.0094176	-0.013173	-0.029796	-0.029421	-0.025023	-0.047631	-0.017571	0.0050561	0.036635	0.027424	0.070061	0.042206	0.029306	-0.011279	-0.023294	-0.040014	-0.0244	-0.0045676	-0.015894	0.0021493	-0.031399	-0.029533	-0.063903	-0.037169	-0.052773	-0.039334	-0.052482	-0.026196	-0.029755	-0.028819	-0.009341	-0.016519	-0.038083	-0.027863	-0.035183	-0.041628	-0.014639	-0.028476	-0.020019	0.0099678	0.022014	-0.00081031	0.026907	0.0053979	0.015229	0.0091316	-0.00099993	0.012148	3.8887e-05	-0.046228
-0.0099899	-0.012931	-0.016746	0.0010685	0.0028544	-0.012848	0.021044	0.025568	0.012464	0.011474	0.025216	0.01135	0.012896	0.0045411	-0.021583	-0.045525	-0.05223	-0.035306	-0.037545	-0.005639	-0.032036	-0.027805	-0.046414	-0.050848	-0.081741	-0.041062	-0.044445	-0.023834	-0.013761	0.015451	0.031001	0.015045	-0.021679	-0.013127	-0.039698	-0.057351	-0.046981	-0.048602	-0.028346	0.021212	0.0081761	-0.004508	-0.013971	-0.048744	-0.054896	-0.05805	-0.062595	-0.042503	-0.020844	-0.052088
0.043067	0.036937	0.030769	0.050022	0.017337	-0.036522	-0.035925	-0.037478	-0.045582	-0.024542	0.0020329	0.032745	0.067618	0.053043	0.063553	0.056946	0.036268	0.010952	0.021361	0.0043523	-0.014622	-0.012505	-0.035005	-0.058959	-0.077355	-0.047927	-0.034466	0.016329	0.031918	0.048605	0.075712	0.044715	0.020655	0.028533	0.017457	-0.033169	-0.03373	-0.055236	-0.041007	0.029525	0.01776	0.01418	0.0053022	-0.017536	-0.047006	-0.040872	-0.052921	-0.039136	-0.020164	-0.043894
-0.026252	-0.0040174	0.0035882	0.023904	0.017503	-0.029133	-0.035731	-0.063729	-0.039149	-0.020486	-0.012634	0.0091882	0.060672	0.026642	0.012809	0.032034	0.01481	-0.0017257	0.032259	0.029538	0.019236	0.030069	0.017966	-0.038354	-0.056812	-0.046847	-0.065689	-0.033186	-0.028991	0.015545	0.043453	0.048977	0.038605	0.068771	0.060193	0.013001	0.007336	-0.025883	-0.017001	0.018454	-0.0033685	-0.012766	-0.020713	-0.047584	-0.086898	-0.054626	-0.058439	-0.041959	-0.034687	-0.034381
-0.069731	-0.013842	0.01342	0.093136	0.099531	0.069379	0.037479	-0.0032368	-0.03937	-0.035309	-0.043264	-0.030291	0.028497	0.015784	0.023312	0.036976	0.02631	-0.022935	0.022102	-0.0086144	-0.017366	-0.017877	0.005019	-0.063506	-0.06766	-0.05198	-0.078001	-0.058058	-0.055801	-0.019445	0.0067145	0.034636	0.0044972	0.028551	0.010993	-0.049006	-0.04859	-0.043484	-0.036719	0.0047575	0.0055087	-0.016558	-0.043052	-0.065618	-0.10797	-0.10391	-0.097772	-0.070805	-0.044029	-0.045315
-0.073697	-0.030984	0.0016094	0.058324	0.079706	0.07657	0.071578	0.058765	0.03521	0.010765	-0.014811	-0.0023557	0.025966	0.0022383	0.025504	0.044404	0.019206	-0.036565	0.026739	-0.020688	-0.02727	-0.034914	-0.0083873	-0.090018	-0.10518	-0.10253	-0.12496	-0.1107	-0.10169	-0.048586	-0.036738	-0.015354	-0.051691	-0.024544	-0.049514	-0.064943	-0.046528	-0.014893	0.0084952	0.058772	0.03055	-0.019107	-0.034684	-0.07574	-0.1221	-0.10435	-0.082641	-0.049643	-0.023114	-0.004125
-0.03074	0.0065163	0.0225	0.056616	0.092153	0.063679	0.074555	0.069223	0.046904	0.033043	0.055024	0.042722	0.063062	0.035325	0.059106	0.080464	0.059093	-0.00099569	0.030019	-0.042341	-0.071752	-0.050764	-0.022222	-0.064303	-0.06689	-0.097995	-0.13036	-0.13071	-0.12532	-0.078852	-0.025647	-0.013021	-0.031051	-0.01956	-0.060584	-0.077027	-0.053012	-0.020266	0.01775	0.072003	0.039829	-0.047395	-0.033719	-0.098185	-0.12882	-0.11768	-0.083624	-0.066175	-0.036958	-0.023318
-0.14329	-0.057702	-0.045423	-0.034508	0.021689	0.058684	0.074571	0.068544	0.065986	0.049716	0.052655	-0.0094367	0.01353	-0.023623	-0.01982	0.0055598	0.020269	-0.014269	0.0088506	-0.035894	-0.038997	-0.028628	0.0024809	-0.0081611	-0.012624	-0.046984	-0.078355	-0.1023	-0.1067	-0.069102	-0.048455	-0.055688	-0.075	-0.090633	-0.13876	-0.14841	-0.11541	-0.075774	-0.022597	-0.0017659	-0.0030268	-0.074897	-0.062867	-0.12354	-0.10722	-0.11411	-0.065042	-0.05092	-0.029431	-0.022019
-0.13077	-0.074424	-0.066298	-0.049187	-0.0040748	0.025647	0.047598	0.052083	0.017119	-0.017558	0.013919	-0.035541	-0.011489	-0.026812	0.014168	0.045083	0.05994	0.04341	0.059254	-0.017928	-0.050667	-0.032863	-0.031272	-0.039601	-0.033125	-0.054983	-0.077597	-0.1204	-0.11905	-0.080673	-0.05273	-0.059157	-0.064346	-0.077159	-0.15937	-0.17825	-0.19355	-0.13947	-0.09495	-0.048634	-0.034164	-0.07345	-0.044043	-0.091013	-0.060188	-0.098822	-0.051716	-0.067656	-0.045876	-0.044989
-0.051318	-0.0064252	-0.0044326	-0.017575	-0.020346	-0.01157	-0.0015076	-0.0041799	0.0040515	0.0061439	0.051885	-0.020957	-0.012953	-0.042008	0.0075613	0.020099	0.046717	0.033279	0.062379	-0.014826	-0.017344	0.03598	0.042241	0.0016023	-0.0023733	-0.035139	-0.078755	-0.11388	-0.10614	-0.067673	-0.064822	-0.067737	-0.060252	-0.077832	-0.15142	-0.12175	-0.13403	-0.12461	-0.083794	-0.050938	-0.056177	-0.068925	-0.014658	-0.052156	-0.010869	-0.046439	-0.032426	-0.044227	-0.023711	-0.035184
-0.070877	-0.0031308	-0.031811	-0.043401	-0.04334	-0.038283	-0.047318	-0.023718	-0.025053	-0.012172	0.036072	-0.024777	-0.033169	-0.050292	-0.0037412	0.00086013	0.0068054	0.022918	0.045728	-0.025041	-0.031243	0.045503	0.056339	0.0079176	0.036763	0.016179	-0.028654	-0.070397	-0.03759	-0.033358	-0.0011939	-0.022183	-0.019179	-0.064965	-0.1081	-0.12737	-0.14557	-0.13016	-0.10651	-0.10452	-0.10381	-0.091705	-0.061382	-0.08277	-0.030509	-0.056114	-0.04342	-0.07013	-0.023576	-0.029577
-0.083204	-0.014229	-0.024372	-0.062237	-0.080448	-0.028996	-0.05424	-0.044101	-0.047098	-0.060787	-0.034241	-0.069675	-0.056424	-0.054705	0.0069156	-0.017465	-0.0097378	-0.0071443	0.036991	-0.0081853	0.0055654	0.052253	0.063538	0.0035208	-6.2286e-05	0.0096256	-0.045444	-0.073091	-0.045542	-0.019321	-0.02348	-0.019369	-0.0087394	-0.053958	-0.085776	-0.099193	-0.119	-0.1477	-0.14384	-0.14737	-0.13272	-0.097428	-0.071036	-0.060184	0.0069942	-0.0048275	-0.014116	-0.05429	-0.031385	-0.073806
-0.0059202	0.017804	0.040352	0.017195	0.022528	0.037329	0.044016	0.02526	0.019299	-0.010235	-0.011251	-0.03372	-0.024399	-0.016998	0.030206	0.0047315	-0.020435	-0.025721	0.010764	-0.010625	-0.012408	0.045138	0.062099	-0.013583	-0.028545	-0.0033971	-0.045018	-0.074214	-0.039541	-0.01402	0.0017763	0.0023871	0.0062001	-0.010118	-0.027251	-0.054911	-0.09104	-0.12418	-0.13632	-0.13798	-0.14095	-0.10288	-0.070784	-0.05913	-0.023912	-0.031692	-0.054246	-0.086123	-0.060424	-0.095658
0.057213	0.090605	0.072443	0.04728	0.048122	0.067574	0.063037	0.06753	0.038898	0.011681	-0.0011444	-0.018161	-0.0083143	-0.010093	0.022002	-0.026945	-0.07816	-0.11288	-0.069596	-0.055668	-0.029428	0.047997	0.097543	0.025838	0.011617	0.024953	-0.037215	-0.054052	-0.012603	-0.011756	-0.0076542	-0.0081242	-0.0084322	-0.045359	-0.040106	-0.057493	-0.036481	-0.083894	-0.06929	-0.063033	-0.065564	-0.058484	-0.027889	-0.02147	-0.025634	-0.0097588	-0.042759	-0.057011	-0.048079	-0.065697
0.0030881	0.045866	0.041141	0.015396	0.034816	0.10931	0.1094	0.11684	0.099244	0.044719	-0.0084803	-0.0063282	0.011319	0.004447	0.017871	-0.0019965	-0.053279	-0.072002	-0.029726	0.010723	0.016593	0.038265	0.057145	-0.01073	-0.038659	-0.050708	-0.082637	-0.074398	-0.039713	-0.037995	-0.018096	-0.0098928	-0.060047	-0.085491	-0.065237	-0.085312	-0.05785	-0.050022	-0.017905	-0.016544	-0.022464	-0.012845	0.0012005	-0.00053705	-0.021428	-0.0069948	-0.040539	-0.069704	-0.064344	-0.051654
0.00019678	0.033303	0.055124	0.050785	0.046344	0.1337	0.12361	0.11041	0.09119	0.047312	-0.020158	-0.024448	-0.0091106	-0.018964	0.016902	0.031058	-0.012039	-0.033997	0.012144	0.018323	-0.014369	0.022572	0.036	-0.028775	-0.061726	-0.062011	-0.10127	-0.11107	-0.082992	-0.07193	-0.05175	-0.038974	-0.075616	-0.064307	-0.054615	-0.065183	-0.042672	-0.058446	-0.04011	-0.017636	-0.019748	-0.011185	0.023426	0.018357	-0.023316	-0.023502	-0.059779	-0.077191	-0.080485	-0.05757
-0.022621	-0.016972	0.026925	0.020362	0.037823	0.087094	0.069891	0.047069	0.052054	0.0035477	-0.06759	-0.034906	-0.049032	-0.097382	-0.042416	-0.0061557	-0.065216	-0.06119	0.00067105	0.012946	-0.024356	-0.023217	-0.011636	-0.078883	-0.11291	-0.11152	-0.072427	-0.081573	-0.05327	-0.047527	-0.028557	-0.033398	-0.086521	-0.054258	-0.037535	-0.029887	-0.017463	-0.0039335	0.0029404	0.018892	0.0098003	0.019605	0.030097	0.025258	-0.038264	-0.053511	-0.093346	-0.080825	-0.082557	-0.022318
0.011575	0.016627	0.025596	0.023151	-0.00023602	0.012511	-0.030897	-0.034453	-0.032997	-0.064392	-0.11438	-0.074598	-0.098068	-0.14111	-0.077775	-0.070228	-0.13014	-0.099913	-0.044189	-0.022932	-0.023106	-0.011305	0.0094008	-0.039944	-0.087333	-0.11372	-0.1099	-0.12444	-0.087592	-0.061617	-0.029208	-0.00072874	-0.050073	-0.030972	-0.034383	-0.029589	0.026962	0.0203	0.04221	0.076438	0.073859	0.071807	0.065092	0.025848	-0.048458	-0.082439	-0.13777	-0.095104	-0.060441	0.041225
-0.056835	-0.039018	0.01367	0.039415	0.010471	0.011683	-0.031742	-0.070695	-0.039443	-0.059199	-0.098024	-0.079654	-0.088936	-0.15022	-0.063964	-0.060195	-0.081205	-0.058385	0.025205	-0.0038435	-0.0086077	-0.02085	-0.0019804	-0.055118	-0.091815	-0.10333	-0.076959	-0.083831	-0.072926	-0.031088	0.0062569	0.019601	-0.052788	-0.0089852	-0.034257	-0.025765	-0.010498	0.0043419	0.013003	0.023429	0.0088827	0.057611	0.012944	-0.03336	-0.072329	-0.096716	-0.17373	-0.12991	-0.070949	0.0197
0.0051919	0.010271	0.030755	0.089018	0.070966	-0.013118	-0.058938	-0.080067	-0.05794	-0.054864	-0.069879	-0.051842	-0.095961	-0.16688	-0.11311	-0.12995	-0.14996	-0.10625	-0.049509	-0.07372	-0.064501	-0.060813	-0.034594	-0.073078	-0.084454	-0.053947	-0.036989	-0.05022	-0.018499	0.0024417	-0.0012704	-0.006697	-0.047421	-0.012342	-0.07242	-0.050847	-0.019685	-0.026543	-0.0092069	0.031035	0.025026	0.040464	-0.012432	-0.090711	-0.10682	-0.12331	-0.1542	-0.10125	-0.028038	0.038667
-0.015116	-0.013365	0.0077241	0.049629	0.044276	-0.0034126	-0.034724	-0.064633	-0.0492	-0.039698	-0.047173	-0.044527	-0.061123	-0.099881	-0.082548	-0.14309	-0.13344	-0.091711	-0.053964	-0.042301	0.0029002	-0.037824	-0.01805	-0.051476	-0.039107	-0.030527	0.024548	0.021035	0.034886	0.0076802	-0.0051398	-0.023315	-0.072951	-0.045893	-0.083977	-0.048602	-0.014047	0.0017336	0.023147	0.039178	0.030476	0.061444	-0.0085242	-0.072459	-0.078664	-0.10859	-0.15076	-0.12164	-0.089642	-0.039252
-9.8119e-05	0.032759	0.061231	0.15143	0.12994	0.09985	0.069409	0.024579	0.010073	0.036815	0.053913	0.012436	0.0060339	0.0081121	-0.00049697	-0.049081	-0.0077902	-0.013483	-0.064433	-0.073675	-0.048813	-0.045229	-0.014076	0.020809	0.046954	0.036579	0.00067501	0.005738	0.010726	-0.029215	-0.043732	-0.043457	-0.058819	-0.044962	-0.086862	-0.032479	0.011504	0.0050075	0.038089	0.037391	0.0088152	0.050781	0.0078106	-0.07028	-0.060588	-0.071238	-0.1274	-0.11598	-0.091025	-0.039741
-0.022676	0.027514	0.04665	0.11274	0.095027	0.12206	0.090009	0.078987	0.074423	0.083426	0.08281	0.061709	0.044109	0.055676	0.060113	0.018434	0.078729	0.059146	0.0044721	-0.037987	-0.021744	-0.081829	-0.083028	-0.057662	-0.0080436	0.023811	0.022774	0.041078	0.029665	-0.023185	-0.095146	-0.081265	-0.067753	-0.038	-0.074891	0.011572	0.010263	0.026251	0.034373	0.017964	-0.014321	0.014302	-0.015678	-0.07395	-0.019723	-0.021431	-0.044025	-0.097953	-0.086474	-0.087739
0.021356	0.055672	0.05147	0.076177	0.067712	0.12488	0.11838	0.16277	0.15615	0.16697	0.14405	0.098812	0.051869	0.0694	0.024453	-0.029752	0.035063	0.0024605	-0.073316	-0.078723	-0.070049	-0.13946	-0.14489	-0.11101	-0.063762	-0.012291	0.0036033	0.030998	0.057385	-0.013893	-0.10111	-0.095935	-0.083344	-0.097662	-0.092576	-0.0011332	0.0040842	0.014863	0.031694	0.039541	0.028913	0.024238	0.017945	-0.045957	-0.017229	-0.052246	-0.042189	-0.096511	-0.077738	-0.081566
0.0074051	0.027374	0.034867	0.01953	-0.01441	0.066514	0.062777	0.083063	0.1023	0.10594	0.068674	0.033556	0.020539	0.020335	-0.0068778	-0.038445	0.048832	0.017491	-0.043896	-0.049199	-0.072511	-0.14734	-0.1626	-0.090139	-0.054628	0.011963	0.007307	0.01966	-0.0014999	-0.034228	-0.10715	-0.085543	-0.063858	-0.059161	-0.046394	0.026508	0.011359	0.029428	0.0044008	0.0063316	0.01821	0.020289	0.023668	0.011956	0.00031831	-0.044642	-0.028088	-0.1097	-0.095927	-0.085033
0.060334	0.084345	0.087373	0.066611	0.044865	0.092927	0.078244	0.099784	0.11966	0.11713	0.077704	0.057585	0.048971	0.042588	-0.012779	-0.045634	0.0080553	-0.048253	-0.13406	-0.14695	-0.13835	-0.1752	-0.18433	-0.076432	-0.023674	0.007619	-0.031183	0.00047112	-0.018529	-0.00020982	-0.084562	-0.030924	-0.019998	-0.01908	-0.065093	0.039616	0.0049108	0.005661	-0.019168	0.023828	0.030215	0.036338	0.06871	0.055283	0.047765	0.014201	0.026381	-0.047661	-0.023607	0.00087732
0.053149	0.051707	0.037995	0.0081119	0.00016944	0.044486	0.033007	0.067609	0.097861	0.10387	0.053911	0.03776	0.04099	-0.0078809	-0.087208	-0.13826	-0.080564	-0.1142	-0.11084	-0.10369	-0.069238	-0.096759	-0.10544	-0.061473	0.004014	0.0277	-0.010615	-0.010627	-0.043308	-0.022337	-0.059389	0.0032867	-0.0030753	0.0112	-0.040005	-0.016514	-0.072004	-0.030256	-0.068128	-0.020114	0.0095029	0.035897	0.057258	0.05787	0.061241	0.033096	0.05467	-0.038033	-0.0091777	-0.014885
0.015272	0.0027342	0.011075	-0.0002333	-0.011641	0.0075539	0.010024	0.022267	0.020436	0.069881	0.031508	-0.0013753	0.018418	-0.01278	-0.12247	-0.16647	-0.12417	-0.15399	-0.15327	-0.098694	-0.054838	-0.027994	-0.021336	0.04044	0.047183	0.0047261	-0.067545	-0.089042	-0.14638	-0.11081	-0.091314	-0.041147	-0.05603	-0.030136	-0.050317	-0.048401	-0.070945	-0.035482	-0.084817	-0.066256	-0.01707	0.013785	0.037837	0.070203	0.061131	0.042311	0.047774	-0.0098515	-0.017143	-0.0018355
-0.042089	-0.070313	-0.035892	0.0014264	0.010522	0.025028	0.047075	0.02486	0.0083746	0.019501	-0.02491	-0.026293	-0.018318	-0.024909	-0.081421	-0.089755	-0.096283	-0.07448	-0.099135	-0.069327	-0.034981	0.0087994	-0.00078634	0.10218	0.10874	0.04003	-0.034649	-0.07216	-0.19163	-0.16124	-0.11447	-0.068884	-0.028924	0.028578	-0.02519	-0.025071	-0.062639	-0.074033	-0.12106	-0.098743	-0.077064	-0.053713	-0.015373	0.016339	0.010652	0.022662	0.056698	0.0072324	-0.011529	0.034411
-0.11936	-0.11439	-0.071565	-0.020196	0.022777	0.087585	0.10279	0.084624	0.068873	0.055658	-0.0027082	0.0043225	0.012982	0.018823	0.016648	0.0023229	-0.036233	-0.026354	-0.042469	-0.06386	-0.0024942	0.067544	0.049529	0.079793	0.10665	-0.0038382	-0.073983	-0.090768	-0.14613	-0.13882	-0.088461	-0.053018	-0.0067129	0.036391	-0.0042196	-0.0092189	-0.0627	-0.11589	-0.1512	-0.1579	-0.13266	-0.072506	-0.019879	-0.011024	0.013843	0.03267	0.048233	0.029907	0.022179	0.056423
-0.10872	-0.13259	-0.097001	-0.070955	-0.055982	-0.016309	0.0021161	0.0089822	0.033025	0.017068	-0.01295	-0.0010522	-0.019827	-0.053482	-0.022051	-0.0063194	-0.030833	0.02781	0.045735	0.032901	0.058248	0.1184	0.058899	0.055659	0.055514	-0.013172	-0.064304	-0.078912	-0.11183	-0.13225	-0.081941	-0.046431	0.029824	0.068531	0.06836	-0.0040868	-0.054261	-0.116	-0.14019	-0.18292	-0.1192	-0.069771	-0.047042	-0.043348	-0.0077654	0.02967	0.043038	0.021902	0.032614	0.058711
-0.1071	-0.10753	-0.077992	-0.027313	-0.030848	0.0069201	0.0072116	0.030084	0.022288	-0.018291	-0.085318	-0.052775	-0.094298	-0.078909	0.018065	0.060045	0.009045	0.062797	0.057838	0.051462	0.074236	0.13155	0.088382	0.049752	0.026037	-0.022052	-0.0469	-0.064857	-0.058722	-0.076368	-0.070492	-0.0526	0.017078	0.037043	0.01683	-0.023996	-0.044366	-0.093104	-0.092327	-0.10987	-0.043488	-0.041397	-0.039686	-0.033284	0.0041017	0.045148	0.085475	0.063948	0.06216	0.070041
-0.087715	-0.071745	-0.037656	0.010423	-0.0033611	0.042966	0.014378	0.011289	0.0039801	-0.068239	-0.10851	-0.071564	-0.099765	-0.090415	0.07946	0.13102	0.12133	0.16647	0.16748	0.089946	0.064505	0.085782	0.022947	-0.048896	-0.034132	-0.02756	-0.040432	0.0013776	0.054391	0.037127	0.013045	0.037821	0.079307	0.069797	0.027272	-0.008973	-0.036388	-0.083511	-0.060531	-0.05954	-0.038889	-0.071711	-0.075432	-0.095861	-0.069011	0.01092	0.086284	0.059427	0.085093	0.095001
-0.026293	-0.00812	0.029206	0.055609	0.012606	0.023745	-0.010958	-0.037935	-0.031817	-0.084217	-0.11199	-0.079988	-0.097323	-0.10733	0.06717	0.10164	0.12818	0.14524	0.19047	0.11859	0.10553	0.078984	0.060325	-0.09128	-0.09882	-0.085718	-0.08384	-0.059856	0.045615	0.034195	-0.012534	0.00084559	0.0057426	-0.01682	0.0081446	-0.0041012	0.019823	0.0021926	0.054471	0.01489	0.038729	0.0001433	0.0069336	-0.010036	0.030463	0.088623	0.12338	0.092389	0.087934	0.058819
0.012826	0.013832	0.057053	0.086039	0.02806	-0.014443	-0.042479	-0.068351	-0.081415	-0.090186	-0.090001	-0.066321	-0.10044	-0.092935	0.021714	0.05705	0.084413	0.10424	0.13827	0.11437	0.07847	0.025562	0.049758	-0.044384	-0.10954	-0.07926	-0.067495	-0.084019	-0.040757	-0.022999	-0.074543	-0.052728	-0.065389	-0.059978	-0.015783	-0.0082794	0.033572	0.067105	0.099523	0.046592	0.036593	-0.029982	-0.056301	-0.043896	0.023071	0.11723	0.14656	0.12424	0.10018	0.042604
-0.063259	-0.025329	0.021109	0.10511	0.065056	0.050597	0.038588	0.014378	-0.052267	-0.063302	-0.098154	-0.11224	-0.15322	-0.09076	0.040382	0.070898	0.10407	0.10479	0.09549	0.032175	-0.012141	-0.054707	0.031158	-0.041025	-0.12776	-0.076008	-0.06652	-0.11401	-0.086176	-0.012687	-0.081532	-0.0707	-0.10648	-0.10818	-0.088314	-0.021899	0.030813	0.095344	0.13012	0.10108	0.064227	0.014139	-0.016394	-0.0023085	0.057805	0.11469	0.10768	0.11397	0.094844	0.012175
-0.045826	-0.016056	0.066687	0.13726	0.085683	0.068692	0.068287	-0.0013457	-0.056924	-0.056953	-0.065	-0.10471	-0.14279	-0.077908	0.012088	0.047268	0.067297	0.073575	0.041676	-0.022783	-0.076463	-0.09548	-0.035306	-0.082501	-0.16088	-0.11646	-0.11622	-0.12977	-0.076497	-0.028721	-0.11403	-0.098032	-0.17036	-0.18564	-0.1041	-0.026062	0.02953	0.088352	0.11044	0.030559	-0.016361	-0.06601	-0.041817	-0.049349	0.01076	0.081176	0.073102	0.072726	0.081672	0.018
-0.09106	-0.037673	0.059046	0.11247	0.10358	0.069308	0.058921	-0.009946	-0.02234	-0.02884	-0.02846	-0.050748	-0.074308	-0.0059716	0.025998	0.033046	0.04927	0.02938	-0.0058396	-0.0029689	-0.036746	-0.079793	0.0076037	-0.062652	-0.1474	-0.12119	-0.10335	-0.16962	-0.093467	-0.068934	-0.13131	-0.13808	-0.2059	-0.22188	-0.1247	-0.054543	-0.0047038	0.075831	0.078731	0.0059764	-0.027598	-0.029301	-0.0039043	0.019435	0.091973	0.13614	0.095243	0.085155	0.059001	-0.013155
-0.14921	-0.10189	-0.0011137	0.018992	0.03835	0.027089	-0.014343	-0.049579	-0.041022	-0.053256	-0.065845	-0.045032	-0.063125	0.00056699	0.022523	0.016907	0.021598	-0.014932	-0.047098	-0.046293	-0.045838	-0.045974	0.037731	-0.0079321	-0.068931	-0.056196	-0.092017	-0.13442	-0.064078	-0.011053	-0.061999	-0.042661	-0.13343	-0.15177	-0.11688	-0.093283	-0.065331	-0.0037109	-0.066578	-0.097064	-0.1017	-0.098578	-0.07446	-0.010962	0.036922	0.091494	0.054876	0.049333	0.056607	-0.014684
-0.14665	-0.083756	-0.014525	-0.015135	0.00011153	0.0070185	-0.055189	-0.071588	-0.069969	-0.055216	-0.065485	-0.0193	-0.049853	0.0039938	-0.00048609	-0.02329	0.00090914	-0.0064019	-0.025499	-0.00096863	0.024125	0.0073107	0.055334	-0.012426	-0.069198	-0.042289	-0.077394	-0.099962	-0.010198	0.053246	-0.0013085	-0.0073923	-0.046131	-0.093631	-0.1148	-0.097844	-0.076985	-0.056556	-0.071288	-0.058976	-0.076262	-0.027662	-0.021265	0.0121	0.023449	0.059411	-0.027386	-0.044497	-0.032284	-0.067118
-0.044143	0.0056647	0.03666	0.01175	0.01132	-0.013655	-0.097035	-0.093794	-0.094166	-0.063824	-0.062397	-0.020593	-0.047576	0.0045702	-0.035686	-0.094613	-0.038515	-0.037065	-0.030022	0.037839	0.11329	0.067348	0.07955	-0.019661	-0.068003	-0.056384	-0.090069	-0.11319	-0.0035732	0.0021662	-0.0050988	0.0012862	0.0077221	-0.038111	-0.0076511	-0.04786	-0.027789	-0.019686	-0.043355	-0.067507	-0.10706	-0.099809	-0.10337	-0.052458	-0.031877	0.057441	0.014435	-0.029091	-0.060755	-0.092754
-0.10768	-0.01883	-0.0011201	-0.049653	-0.019284	-0.033081	-0.13858	-0.10148	-0.08852	-0.07346	-0.089772	-0.059852	-0.10302	-0.070421	-0.11683	-0.15795	-0.072231	-0.031709	0.025486	0.075383	0.16539	0.089812	0.058236	-0.025199	-0.072252	-0.065618	-0.095077	-0.10775	-0.075861	-0.033009	-0.012813	-0.0093605	0.034786	0.0030453	0.033852	-0.0076974	0.0026034	0.011158	-0.011668	-0.045285	-0.073384	-0.043741	-0.10843	-0.01696	0.015084	0.088347	0.029299	0.032235	-0.043673	-0.063144
-0.039602	-0.040015	-0.025878	-0.059224	-0.088189	-0.092158	-0.12222	-0.063936	-0.072211	-0.030281	-0.072906	-0.070814	-0.15344	-0.12701	-0.16664	-0.18055	-0.11324	-0.054999	0.014033	0.011065	0.087088	0.066118	0.031923	-0.02684	-0.047311	-0.036532	-0.11324	-0.12488	-0.1329	-0.061745	-0.048476	-0.0043071	0.059155	0.022463	0.023646	-0.0049802	0.0096419	0.010628	0.037541	0.025976	0.0050565	-0.036711	-0.10186	-0.053928	-0.052086	-0.020252	-0.020451	0.0004136	-0.046997	-0.07892
0.05928	0.095635	0.089576	0.061067	0.0056562	-0.0069428	-0.07268	-0.027236	-0.048946	0.015955	-0.015044	-0.022891	-0.10726	-0.065203	-0.15202	-0.15236	-0.12086	-0.044966	0.0050491	0.036192	0.10012	0.11629	0.037702	-0.045629	-0.10209	-0.11383	-0.19639	-0.19817	-0.18405	-0.10262	-0.068098	0.0046292	0.072834	0.059339	0.094022	0.087518	0.076108	0.083331	0.10828	0.055028	0.007466	-0.0027234	-0.02786	-0.0055667	0.021251	0.025358	0.012817	-0.012726	-0.011254	-0.053903
0.12558	0.12974	0.12713	0.11563	0.035014	-0.013542	-0.049446	-0.0079526	-0.0083912	0.0053393	-0.041477	-0.063139	-0.13448	-0.1086	-0.13099	-0.073944	-0.060251	-0.043101	-0.0024245	0.0093951	0.043052	0.046179	0.01607	-0.042273	-0.10694	-0.13741	-0.19257	-0.21948	-0.21901	-0.13951	-0.087812	0.015923	0.07891	0.09978	0.159	0.15143	0.12925	0.15128	0.13199	0.060911	0.0045292	-0.041953	-0.029055	-0.025304	0.0057009	0.019858	0.028782	-0.033428	-0.011041	-0.075926
0.14819	0.12732	0.15332	0.14548	0.028396	-0.027541	-0.044706	-0.022228	0.0086558	0.029752	-0.014152	0.0083893	-0.07275	-0.11157	-0.11687	-0.01196	-0.076554	-0.06614	0.030754	0.0056521	0.0131	0.046194	0.014974	-0.044577	-0.087	-0.12229	-0.16376	-0.1709	-0.21162	-0.07841	-0.046647	0.028941	0.049066	0.070865	0.068696	0.070838	0.074988	0.10576	0.10833	0.028425	-0.00375	-0.031738	-0.018237	-0.036163	0.023496	0.047214	0.063477	0.029159	0.062438	-0.026143
0.15817	0.12449	0.14577	0.13096	-0.0056731	-0.055803	-0.079935	-0.052773	-0.044053	0.020747	-0.02341	0.059429	-0.019497	-0.049686	-0.030078	0.056151	-0.026893	-0.056418	0.037545	-0.02589	-0.022476	0.021661	0.056977	-0.005164	-0.034359	-0.085931	-0.096437	-0.13637	-0.14009	-0.045603	0.013518	0.033953	0.074055	0.11164	0.088995	0.10075	0.1087	0.080153	0.084321	0.061147	0.047964	0.011001	0.076181	0.013209	0.039436	-0.011655	-0.0050277	-0.05954	-0.019374	-0.10104
0.17651	0.14925	0.14609	0.11851	0.029817	-0.058007	-0.12018	-0.083343	-0.041798	-0.016796	-0.021073	0.11252	0.034206	-0.022316	-0.020359	0.033512	-0.062006	-0.058397	3.628e-05	0.0017766	0.026683	0.023591	0.016071	-0.013702	-0.078392	-0.15327	-0.10415	-0.13761	-0.18472	-0.09617	-0.028331	-0.073171	-0.018611	0.1211	0.078558	0.090982	0.10305	0.055005	0.010764	0.0075956	-0.0005959	0.047362	0.12419	0.083027	0.12384	0.070544	-0.010206	-0.057761	-0.041548	-0.13061
0.14009	0.072762	0.069982	0.07615	-0.0088636	-0.075374	-0.078506	-0.070465	-0.065235	-0.059079	-0.066157	0.022813	-0.032378	-0.082324	-0.068676	-0.029977	-0.078482	-0.06324	-0.014262	-0.023325	-0.0056831	-0.035867	-0.018325	-0.014266	-0.062028	-0.089684	-0.014241	-0.047734	-0.099604	-0.013442	-0.010855	-0.08007	-0.031775	0.059555	-0.0063902	0.016996	0.045552	0.0113	-0.0096433	-0.025912	-0.017976	-0.0062516	0.011188	-0.024667	0.037178	-0.018529	-0.075453	-0.070281	-0.11221	-0.19062
0.11698	0.078313	0.10412	0.10481	0.044624	0.039606	-0.0038574	-0.043441	-0.080324	-0.090425	-0.071424	0.0065794	-0.02351	-0.041922	-0.049224	-0.089317	-0.17721	-0.16079	-0.13459	-0.14317	-0.085074	-0.035164	-0.019101	-0.02599	-0.039473	-0.084053	-0.010121	-0.028411	-0.005564	0.020991	0.044663	-0.050195	-0.058798	-0.022223	-0.056678	-0.030208	0.02586	0.010987	0.015416	0.016254	0.017437	0.024379	0.055388	0.028657	0.053324	0.0038536	-0.030257	-0.013674	-0.06498	-0.12173
0.044307	0.023243	0.073187	0.061768	0.05501	0.070155	0.018561	-0.062838	-0.1413	-0.15516	-0.13538	-0.064369	-0.074931	-0.010095	0.0025328	-0.077388	-0.13757	-0.1247	-0.15321	-0.18398	-0.10228	-0.057294	-0.031632	-0.010879	-0.036509	-0.097784	-0.06072	-0.033049	-0.023219	-0.048747	-0.017738	-0.10388	-0.14755	-0.068149	-0.054158	-0.010734	0.032393	0.0042548	-0.0035239	-0.0020734	0.01908	0.03801	0.07582	0.083067	0.074878	-0.026786	-0.057585	-0.051778	-0.13446	-0.095113
0.035625	-0.022787	0.013865	0.031343	0.043186	0.043366	0.050291	-0.012908	-0.10047	-0.15519	-0.13159	-0.10546	-0.12506	-0.044751	-0.020888	-0.05774	-0.0612	-0.033001	-0.11885	-0.096989	-0.033306	-0.079912	-0.052318	-0.0048124	-0.066181	-0.12883	-0.069065	-0.050076	-0.047487	-0.066607	-0.073558	-0.11854	-0.16442	-0.090992	-0.065703	0.0018971	0.035935	0.034462	0.031593	-0.0014785	-0.013589	-0.004631	-0.0040175	0.010013	0.024698	-0.039343	-0.03116	-0.020451	-0.097732	-0.065424
0.087251	0.033495	0.057273	0.069835	0.018848	0.023626	0.060673	0.0094243	-0.088641	-0.11054	-0.095185	-0.12622	-0.14076	-0.076221	-0.062705	-0.074393	-0.056852	-0.043292	-0.067189	-0.073114	-0.019167	-0.048076	0.0052202	0.034387	0.050054	-0.0074712	0.062781	0.08869	0.10125	0.026304	0.016543	-0.033038	-0.13223	-0.15165	-0.078201	-0.056896	-0.038978	0.016402	0.046012	-0.012803	-0.024237	-0.02829	-0.06634	-0.033432	-0.049174	-0.07819	-0.059022	-0.051989	-0.10965	0.0014829
0.076297	0.056436	0.10178	0.087192	0.077181	0.033089	0.057685	-0.0004708	-0.08018	-0.11329	-0.068759	-0.1143	-0.12769	-0.10142	-0.08351	-0.067981	-0.028628	-0.031697	-0.046362	-0.014957	0.056065	0.014975	0.087784	0.13915	0.16461	0.066183	0.1369	0.12584	0.12025	-0.010153	0.027843	-0.0091717	-0.14117	-0.13652	-0.017677	-0.015012	-0.029998	0.04478	0.086971	0.031386	-0.0039927	0.017669	0.0084801	0.033266	-0.0047961	-0.03755	-0.024045	-0.013919	-0.04452	0.10089
0.063144	0.036971	0.062555	0.046837	0.019222	-0.052602	0.011132	-0.0068185	-0.045225	-0.070207	0.0053398	-0.075527	-0.10643	-0.1116	-0.10036	-0.074043	0.011345	0.040404	0.064361	0.098757	0.13972	0.074045	0.11592	0.16408	0.17876	0.11116	0.1563	0.12449	0.077753	0.0013305	0.026559	-0.027595	-0.1064	-0.088048	0.004332	-0.023998	-0.021962	0.031398	0.044389	-0.0040619	-0.011827	0.018416	-0.020944	0.005677	-0.022722	-0.083894	-0.10277	-0.098816	-0.12305	0.013788
0.1456	0.12091	0.12928	0.096693	0.10691	0.040322	0.098079	0.09454	0.036408	-0.037186	0.026161	-0.062116	-0.08682	-0.099807	-0.055885	-0.0093994	0.095037	0.096281	0.11429	0.1535	0.15012	0.067277	0.15821	0.19973	0.21681	0.16371	0.2185	0.11184	0.10507	0.049569	0.057407	-0.030908	-0.057042	-0.077822	-0.020004	-0.017274	-0.0070892	0.0053904	0.021192	0.0074568	-0.022343	-0.0034494	0.006033	-0.0081196	-0.067432	-0.14193	-0.17704	-0.17159	-0.16655	-0.067551
0.10449	0.11102	0.10702	0.04342	0.043643	0.01593	0.044729	0.028414	0.015973	-0.0079527	0.042787	-0.047855	-0.038645	-0.10146	-0.1169	-0.11214	-0.019579	-0.023027	0.035036	0.11482	0.12019	0.096292	0.19274	0.24227	0.26634	0.22768	0.20874	0.092036	0.084166	0.035922	0.044826	0.0066697	-0.024619	-0.075366	-0.071301	-0.09548	-0.11791	-0.1053	-0.088774	-0.048047	-0.029546	0.010283	0.039535	0.04511	-0.058725	-0.15184	-0.2028	-0.18262	-0.17921	-0.050813
-0.013756	0.03591	0.077877	0.04485	0.071418	0.072386	0.08207	0.0028929	-0.02168	-0.04726	-0.075707	-0.1454	-0.13581	-0.16213	-0.16167	-0.13461	-0.057211	-0.035961	0.001582	0.046011	0.063537	0.061825	0.17457	0.22798	0.22919	0.25785	0.19246	0.056016	0.045729	0.028285	-0.015046	-0.0014209	0.0034251	-0.015034	0.00019224	0.0057972	-0.013173	-0.038034	-0.052978	-0.021362	-0.0042743	0.0051925	0.073729	0.073502	-0.024816	-0.1629	-0.17122	-0.16795	-0.12475	0.020806
-0.0014571	0.0046694	0.012134	-0.041709	-0.026468	0.00041609	0.047839	0.0091519	-0.012246	-0.079248	-0.1491	-0.20495	-0.19385	-0.17632	-0.1379	-0.087511	-0.042528	-0.0054994	0.029171	0.040421	0.042644	0.062682	0.16081	0.18166	0.20653	0.24345	0.17857	0.010225	0.037366	-0.0069258	-0.064311	-0.077289	0.013937	-0.066171	-0.061178	-0.044255	-0.034454	-0.070692	-0.051971	0.005047	0.035573	0.055931	0.092843	0.088954	0.015437	-0.10053	-0.12611	-0.14362	-0.15734	-0.044322
0.068933	0.053753	0.038354	-0.024038	0.054699	0.057841	0.076138	0.070615	0.056564	-0.030091	-0.13519	-0.15053	-0.14599	-0.13255	-0.087208	-0.040908	-0.0075037	-0.018832	-0.013752	-0.024844	0.0051813	0.029739	0.1507	0.17918	0.23036	0.2484	0.18113	0.039937	0.054208	0.0015769	-0.04762	-0.034778	0.058991	-0.046067	-0.034608	-0.019846	-0.016958	-0.093806	-0.0068822	0.024359	0.035731	0.034964	0.10804	0.11684	0.050737	-0.034277	-0.014757	-0.022449	-0.079279	-0.011815
0.021799	0.049214	0.030998	-0.028228	-0.016739	-0.023861	-0.019507	-0.02461	0.029514	-0.03262	-0.10996	-0.15452	-0.12177	-0.14513	-0.13817	-0.10799	-0.08448	-0.088114	-0.054851	-0.049172	0.0022667	0.048607	0.10431	0.098042	0.14735	0.18345	0.1378	0.016134	0.017189	-0.02756	-0.073066	-0.078208	0.021207	-0.033791	0.021632	-0.0093618	0.0060974	-0.038255	0.049943	0.033412	0.027356	0.066909	0.078709	0.062496	0.018338	0.0074081	-0.038462	0.0060026	-0.012708	0.030792
0.046763	0.061027	0.096768	0.056269	0.081446	0.017483	0.060283	0.031859	0.070487	-0.033743	-0.070933	-0.14604	-0.14206	-0.15877	-0.10044	-0.060957	-0.070812	-0.084632	-0.018714	-0.061363	-0.011122	0.038698	0.081026	0.038224	0.11602	0.13944	0.12368	0.021882	0.02051	-0.038222	-0.064333	-0.063766	0.054497	0.015939	0.087537	0.042296	0.034678	-0.022394	0.04853	0.035113	-0.00026099	0.046834	0.042105	0.009242	0.010291	0.037329	0.030452	0.072066	0.069996	0.06069
0.1724	0.13247	0.13744	0.048217	0.10782	0.039145	0.10358	0.094256	0.14253	-0.022839	-0.020556	-0.1138	-0.085472	-0.10917	-0.039101	-0.015386	-0.00011267	-0.037783	0.021748	-0.0040755	0.018316	0.037202	0.073836	0.016469	0.091222	0.040787	0.05066	-0.039387	-0.017069	-0.063703	-0.039249	-0.061307	0.02979	-0.0009589	0.02289	0.035046	0.041132	-0.011828	0.069907	0.073151	0.01267	0.064164	0.054457	-0.005062	-0.0059512	0.062328	0.024552	0.058119	0.0072469	-0.074102
0.18254	0.14531	0.14174	0.094756	0.12889	0.038056	0.065574	0.043834	0.061891	-0.012275	0.03334	-0.037056	-0.021895	-0.029768	-0.019429	0.0061855	0.038084	-0.010724	-0.0021613	-0.029973	-0.06349	-0.069662	-0.02494	-0.064634	-0.010387	-0.048899	-0.018308	-0.089157	-0.079359	-0.081956	-0.048594	-0.10644	0.0060074	0.018063	-0.022302	0.012928	0.058984	-0.040013	0.024978	0.044718	-0.026663	-0.027934	-0.022624	-0.057519	-0.08367	-0.020235	-0.045344	-0.0058873	-0.056961	-0.1171
0.11451	0.01273	0.068525	0.035018	0.032125	-0.052811	0.026122	-0.022749	-0.020615	-0.10245	-0.083194	-0.13742	-0.14554	-0.12775	-0.12444	-0.030913	-0.0079902	0.0025422	0.016348	0.012255	-0.061424	-0.056249	-0.051127	-0.10986	-0.076046	-0.086621	-0.062217	-0.11865	-0.043244	-0.041192	-0.044536	-0.10215	-0.058563	-0.059727	-0.064004	-0.017447	0.020801	0.0058367	0.012104	0.018808	-0.022551	-0.033265	-0.047174	-0.055147	-0.081697	-0.073676	-0.097758	-0.045795	-0.098698	-0.098556
0.019733	-0.1234	-0.049375	-0.041046	0.0072617	-0.072629	0.033438	-0.01239	-0.0059923	-0.072558	-0.061767	-0.088742	-0.13011	-0.10114	-0.11965	0.0024808	0.010268	0.046201	0.0059687	0.015054	-0.087742	-0.097409	-0.10696	-0.11742	-0.083471	-0.081727	-0.075117	-0.10495	-0.073838	-0.074616	-0.10633	-0.10528	-0.074117	-0.071979	-0.10526	-0.028099	-9.5229e-05	-0.0052698	0.0065393	0.026875	-0.039122	-0.09235	-0.079119	-0.074082	-0.092514	-0.093239	-0.051458	-0.064024	-0.11472	-0.05582
0.087473	-0.049279	-0.044498	-0.041615	-0.027579	-0.087169	-0.045217	-0.048271	-0.064775	-0.069569	-0.081677	-0.01221	-0.04376	0.027163	-0.0012631	0.079969	0.062232	0.097212	0.018514	0.028135	-0.082881	-0.11015	-0.11622	-0.15592	-0.18381	-0.12618	-0.10392	-0.12739	-0.066365	-0.01901	-0.065597	-0.052178	-0.075398	-0.058054	-0.085113	-0.044686	-0.025335	0.02285	0.034417	0.0040922	-0.059631	-0.12586	-0.095576	-0.052801	-0.046795	-0.036403	-0.024058	-0.079156	-0.13244	-0.071601
-0.01066	-0.07828	-0.061209	-0.049755	-0.039442	-0.079229	-0.10247	-0.10677	-0.12635	-0.030709	-0.033314	0.048043	-0.0022018	0.021237	-0.082903	0.0094375	-0.015826	0.0045584	-0.049273	-0.0080682	-0.11836	-0.10817	-0.092736	-0.12647	-0.17353	-0.060274	-0.014753	-0.031287	0.011993	0.064937	-0.024853	-0.036994	-0.029879	-0.0058711	-0.026027	-0.02934	-0.027167	-0.0088944	-0.030676	-0.072418	-0.093287	-0.1382	-0.067692	0.011862	0.024128	0.032752	0.033998	-0.020174	-0.067723	0.037723
-0.058696	-0.09051	-0.083488	-0.074896	-0.061729	-0.072724	-0.10053	-0.081433	-0.040201	0.019783	-0.024288	0.043629	0.017984	-0.0037279	-0.051003	-0.030154	-0.027345	-0.046271	-0.058054	-0.0034277	-0.062433	-0.059223	-0.048015	-0.092366	-0.14746	-0.00058393	-0.0077679	0.016248	0.058253	0.082497	-0.024236	0.039146	0.0071556	0.02264	0.076064	0.048054	0.0035126	0.0070677	0.0011921	-0.031372	-0.046935	-0.023667	0.082356	0.11615	0.081173	0.057823	-0.013725	-0.084086	-0.098331	-0.002074
-0.1027	-0.071017	-0.10656	-0.093273	-0.083379	-0.045217	-0.093045	-0.056949	-0.0081806	0.070336	0.028666	0.065333	0.10506	0.052999	-0.014078	-0.035207	-0.034319	-0.08728	-0.066592	-0.0035069	-0.028594	-0.031917	-0.019467	-0.092517	-0.1534	-0.043941	-0.029874	0.0037559	0.034461	0.066166	-0.0067091	0.052887	0.029522	0.064996	0.076336	0.049603	-0.0038154	-0.058321	-0.068466	-0.11072	-0.1216	-0.051653	0.1051	0.12093	0.14663	0.12174	0.0091639	-0.10427	-0.088646	-0.062643
0.03463	0.055457	-0.015731	-0.037804	-0.088487	-0.082283	-0.12986	-0.087208	-0.062059	0.05199	0.071134	0.094417	0.13726	0.073637	0.00029669	-0.033643	0.0041537	-0.067269	-0.0387	0.0026845	-0.016925	-0.050754	-0.00096802	-0.044078	-0.11331	-0.012176	0.01691	0.025672	0.096573	0.1351	0.1093	0.13585	0.092159	0.074599	0.09297	0.03289	-0.0062491	-0.050426	-0.065593	-0.10433	-0.08867	-0.012743	0.13914	0.18654	0.23761	0.17862	0.087731	0.0075791	0.0030432	-0.024469
0.016231	0.01271	-0.048116	-0.087386	-0.10296	-0.10361	-0.094585	-0.0769	-0.013397	0.059545	0.047953	0.0081784	0.092354	0.0082215	-0.10353	-0.085647	-0.0098219	-0.07162	-0.0070927	0.046981	0.021187	0.0082909	0.055244	0.033204	-0.0060973	0.038989	0.044739	0.019751	0.043196	0.092492	0.087388	0.060796	0.050301	0.017627	-0.0086226	0.0092028	0.026009	-0.019232	-0.0029652	0.018854	0.0029671	0.0065384	0.13716	0.17539	0.18478	0.10284	0.063062	-0.0085973	-0.046598	-0.03376
0.11764	0.12088	0.036103	-0.013398	-0.051755	-0.094952	-0.10632	-0.080726	-0.0049705	0.014499	0.042714	0.037177	0.13611	0.08604	0.030463	0.042247	0.12695	0.05075	0.063184	0.067063	0.036782	-0.035435	-0.0051863	0.0071125	-0.019546	0.0083979	-0.026842	-0.063796	-0.016912	0.043141	0.046545	0.0503	0.050887	-0.015878	-0.015764	-0.0025672	0.021545	-0.014244	0.017939	0.020503	-0.0018576	-0.012076	0.094713	0.10904	0.12643	0.063378	0.045659	0.0039662	-0.010217	-0.039275
0.09157	0.06932	0.0037138	-0.024756	-0.011592	-0.074348	-0.06623	-0.007061	-0.038321	-0.04499	-0.026864	-0.035317	0.0035875	0.0074994	-0.074928	0.012818	0.087161	0.056162	0.086423	0.075444	0.039946	-0.057989	-0.051566	-0.029328	-0.036236	-0.076301	-0.042909	-0.075007	-0.039133	0.06916	0.11181	0.074454	0.052261	0.00064623	-0.083646	-0.063775	-0.046608	-0.0061375	-0.022345	-0.0067031	-0.015781	-0.044012	-0.01295	0.014057	0.08011	0.048276	0.10218	0.070585	0.087767	0.039433
0.13061	0.077324	0.02274	-0.055873	-0.0063302	-0.05339	0.0026099	0.036723	0.0028629	-0.023775	-0.013281	-0.018221	-0.02487	0.010136	-0.041356	0.015658	0.0881	0.067806	0.067557	0.052903	-0.0082313	-0.13521	-0.085172	-0.0069181	-0.0070812	-0.0019188	0.033036	-0.017825	-0.065445	0.030566	0.074492	0.0081156	-0.048788	-0.082798	-0.16685	-0.15777	-0.093875	-0.0034533	0.010542	0.022345	-0.011295	-0.070768	-0.064697	-0.05481	-0.0091102	0.0041421	0.065382	0.092179	0.10241	0.11889
0.13641	0.098451	0.027364	-0.089455	-0.033373	-0.044909	0.026226	0.050023	0.045607	-0.012634	-0.067914	-0.062935	-0.018906	-0.01371	-0.046143	0.025616	0.056064	0.039343	0.092972	0.082858	0.032672	-0.073057	-0.056632	-0.074054	-0.061462	-0.10901	-0.067417	-0.093083	-0.11144	0.0089898	0.021813	-0.017476	-0.062227	-0.091269	-0.19713	-0.13164	-0.13724	-0.030852	0.021698	0.030944	-0.0019764	-0.035467	-0.070279	-0.11819	-0.087762	-0.044616	-0.013397	-0.027996	0.008184	0.0044943
0.14843	0.13757	0.088939	-0.033781	-0.0083537	-0.006092	0.019769	0.008873	0.0026918	-0.074776	-0.086151	-0.059873	-0.036351	-0.018647	0.0019609	0.076511	0.085282	0.065143	0.073402	0.045556	0.0010758	-0.11229	-0.10956	-0.10916	-0.044096	-0.11653	-0.047141	-0.0032587	-0.0014881	0.050748	0.087913	0.040521	-0.023409	-0.075761	-0.12257	-0.14948	-0.15663	-0.091969	-0.027595	-0.08434	-0.055535	-0.033251	-0.093968	-0.19704	-0.14575	-0.10914	-0.11073	-0.039286	0.034374	0.015994
0.094464	0.084436	0.044758	-0.063193	-0.03717	1.5623e-06	0.060504	0.037783	0.049645	-0.016069	-0.056909	-0.057645	-0.049242	-0.055539	-0.033495	-0.0013168	-0.029569	-0.02513	0.036536	0.0042692	0.0075385	-0.088819	-0.094668	-0.19333	-0.11031	-0.19858	-0.078354	-0.0023802	0.018917	0.052177	0.13842	0.078261	0.0052754	-0.012965	-0.060995	-0.11179	-0.11411	-0.0618	-0.00085493	-0.031359	0.027212	0.019885	-0.054564	-0.19029	-0.12575	-0.16473	-0.12441	-0.086489	0.027736	-0.013973
0.092704	0.11082	0.095917	-0.028112	-0.065978	0.020635	0.058345	-0.036188	0.086434	0.071498	0.016013	0.013964	0.073899	0.0030408	0.046951	0.051244	0.026108	0.022038	0.077813	0.050004	0.059987	-0.011579	-0.010683	-0.11987	-0.031816	-0.09642	-0.022131	0.034025	0.033739	0.00052664	0.074423	0.043262	0.014293	0.022761	0.029543	-0.039477	-0.026428	-0.03261	0.034513	-0.0074746	0.066323	0.052753	0.049233	-0.05212	-0.022961	-0.10545	-0.094662	-0.095463	-0.024002	-0.098158
0.07923	0.1324	0.094777	0.012571	-0.10311	-0.016431	-0.037916	-0.13799	0.0015552	0.045141	-0.0097363	-0.022642	0.074271	-0.0042516	0.048099	0.052147	0.075997	0.05363	0.12752	0.080536	0.13306	0.063283	0.075892	-0.096071	0.015246	-0.08839	-0.0045992	0.050232	0.10207	0.032988	0.09628	0.088829	0.10652	0.13197	0.11029	0.022969	-0.040442	-0.063878	-0.027911	-0.014934	0.1066	0.13358	0.11083	0.0061982	0.041269	-0.074629	-0.034617	-0.084986	-0.038036	-0.11192
-0.066302	-0.0034675	0.010468	-0.016602	-0.062253	0.008456	-0.034454	-0.13254	-0.039387	-0.022552	-0.061087	-0.061641	0.027548	0.045663	0.09743	0.1006	0.11042	0.024243	0.044128	0.02957	0.061659	0.0018135	0.079795	-0.018306	0.065728	-0.0010742	0.082576	0.15081	0.15008	0.073886	0.13488	0.15112	0.1093	0.11942	0.11637	0.019469	-0.046791	-0.09602	-0.088879	-0.081707	0.035418	0.017176	0.053766	0.046945	0.091688	-0.019251	0.09209	0.043023	0.0066651	-0.045374
-0.10303	-0.054237	-0.04951	-0.082048	-0.079441	0.0078343	-0.0013342	-0.063161	0.024268	0.023201	0.010544	0.01498	0.12112	0.11093	0.1674	0.10688	0.092812	-0.046134	-0.041044	-0.072795	-0.03461	-0.12181	-0.030438	-0.10299	-0.051015	-0.068006	0.02565	0.070416	0.026744	-0.026994	0.0072888	0.071506	0.069052	0.13619	0.13263	0.07638	0.014505	-0.020116	-0.060542	-0.0028354	0.070018	0.03284	0.090276	0.1519	0.17218	0.099948	0.16666	0.03883	-0.005064	-0.083788
-0.045067	-0.098313	-0.11701	-0.14723	-0.14579	-0.10595	-0.084083	-0.076015	-0.018321	0.025309	-0.049812	-0.017039	0.088483	0.13157	0.16617	0.19546	0.15799	-0.016776	-0.037788	-0.058753	-0.067916	-0.11664	0.00070678	-0.040331	-0.017419	-0.0036192	0.055488	0.062276	0.031819	-0.022659	-0.017847	0.048513	0.054355	0.11355	0.12133	0.064349	0.0017586	0.0045925	-0.033863	-0.02982	-0.021092	-0.041707	-0.041189	0.037015	0.080512	0.064838	0.16721	0.093711	0.031935	-0.0019261
0.11347	-0.032116	-0.10289	-0.21031	-0.1877	-0.20203	-0.14381	-0.06329	0.0095744	0.001075	-0.0099042	0.049966	0.1129	0.16093	0.14969	0.14788	0.077789	-0.11252	-0.10061	-0.10436	-0.1209	-0.16754	-0.022873	-0.037467	-0.015743	-0.0090478	0.10125	0.11113	0.091493	0.046836	0.045343	0.088606	0.04402	0.066573	0.10574	0.058357	-0.015746	0.034225	-0.0068321	-0.079307	-0.084897	-0.13218	-0.16666	-0.071131	0.025446	0.062743	0.19521	0.13523	0.040137	0.05046
0.071176	-0.078963	-0.091637	-0.20319	-0.09024	-0.13241	-0.056745	-0.001359	0.029444	-0.010584	0.02095	0.090502	0.1208	0.1687	0.10183	0.11834	0.019464	-0.15984	-0.14318	-0.098977	-0.17404	-0.17708	-0.020638	-0.016255	-0.02898	-0.02591	0.010986	0.01742	0.025912	0.010592	0.0098396	0.059699	-0.0098047	-0.019382	0.06393	0.040709	0.048891	0.091513	0.074406	-0.016925	-0.058383	-0.19231	-0.24768	-0.13367	-0.098115	0.0023141	0.15086	0.15361	0.055971	0.073593
0.14497	-0.017942	-0.054646	-0.17571	-0.068232	-0.11077	-0.024635	0.027563	0.085246	0.02516	0.09047	0.15276	0.14763	0.13193	0.073153	0.054816	-0.018389	-0.13398	-0.099952	-0.077269	-0.12496	-0.1415	-0.0017336	-0.071194	-0.075106	-0.082471	-0.042807	-0.062462	0.020671	-0.045539	-0.048596	-0.061579	-0.032017	-0.018543	0.10793	0.064506	0.11397	0.12554	0.095974	0.033335	-0.033579	-0.12613	-0.22092	-0.13803	-0.15853	-0.044984	0.035638	0.082534	0.047754	0.06146
0.18048	-0.015739	-0.044034	-0.15734	-0.046196	-0.13729	-0.021303	0.046554	0.12598	0.05085	0.082004	0.095826	0.037064	0.035055	-0.044883	0.02661	-0.0022825	-0.038998	-0.00069693	0.051824	-0.038762	-0.0487	0.07528	-0.038137	-0.079809	-0.099284	-0.072247	-0.11144	0.039911	0.037635	0.072304	0.022292	0.086246	0.075038	0.15499	0.058762	0.14813	0.10404	0.091469	0.0099763	-0.025811	-0.15677	-0.24325	-0.21773	-0.24092	-0.12033	0.011521	0.077677	0.067215	0.1417
0.10913	-0.027625	-0.010585	-0.10112	0.058345	-0.036535	0.040619	0.045098	0.09201	-0.044308	0.034588	0.047875	-0.030532	-0.056792	-0.13932	-0.10113	-0.064922	-0.036336	-0.013468	0.073469	-0.0098977	-0.02055	0.062295	0.023185	-0.052837	-0.069727	-0.063829	-0.093701	-0.019777	0.032679	0.080808	0.019761	0.069658	0.074452	0.1117	0.034403	0.16356	0.10285	0.10108	0.058843	0.017918	-0.15439	-0.19996	-0.1737	-0.23528	-0.076874	-0.00045595	0.021153	0.00057111	0.053582
-0.01056	-0.056826	-0.042448	-0.0092368	0.16041	0.060541	0.083313	0.074867	0.044192	-0.033131	0.043665	0.077648	-0.0062015	0.017406	-0.078528	-0.01865	0.0052503	0.12253	0.11134	0.1624	0.045513	0.04863	0.081537	0.024183	-0.042573	-0.03645	-0.05537	-0.10173	-0.063486	0.011424	0.048657	-0.053437	0.052551	0.076665	0.050638	-0.038803	0.16013	0.030953	0.052109	0.12303	0.074118	-0.070903	-0.078668	-0.097692	-0.21734	-0.032121	-0.039612	-0.0052914	0.030791	0.062245
0.11984	0.042142	0.0037314	-0.0019024	0.093233	0.0051872	0.033316	0.077861	0.069443	-0.01432	-0.0010197	0.052665	-0.069844	-0.031093	-0.063061	0.029981	-0.0052713	0.14637	0.1419	0.13842	0.04908	0.068577	0.033639	-0.0076799	-0.059955	-0.039931	0.002064	-0.052144	-0.10263	-0.039611	0.014007	-0.13427	0.010115	0.076182	0.064843	-0.060029	0.11375	0.018021	0.023501	0.11398	0.10347	0.0065545	0.02273	-0.02044	-0.13006	0.017705	-0.013127	-0.012516	0.071237	0.066854
0.098247	0.045659	0.029381	0.040793	0.09323	0.021671	0.059611	0.087346	0.10813	0.036968	0.028709	0.047758	-0.092198	-0.11014	-0.13373	0.0020748	-0.038222	0.16335	0.20059	0.21384	0.074551	0.13956	0.068732	0.037724	-0.0099946	0.031108	0.023527	-0.042061	-0.12817	-0.038597	0.043981	-0.070089	0.040902	0.12746	0.057146	-0.12272	0.084076	-0.0069751	-0.015117	0.099955	0.1696	0.010176	0.053146	0.01391	-0.073095	0.057713	0.064264	0.079026	0.16325	0.12124
0.02128	0.020719	-0.0041186	-0.011121	0.042169	-0.0071497	-0.014633	0.049341	0.05476	0.038621	0.080803	0.10179	-0.043935	-0.047359	-0.10823	-0.051488	-0.046102	0.12295	0.14591	0.16417	0.055153	0.11828	0.028231	0.019488	-0.005176	0.049459	0.038639	0.028577	-0.04513	-0.012701	0.03236	-0.073975	-0.041989	0.045696	0.039735	-0.10832	0.034598	-0.010139	-0.025006	0.046352	0.14684	0.085744	0.17439	0.12808	0.037663	0.12774	0.042375	0.026811	0.11875	0.095694
-0.082228	-0.058296	-0.082197	-0.090558	-0.043499	0.013448	0.037204	0.15911	0.19555	0.22093	0.25876	0.23354	0.036266	0.041378	-0.044791	-0.060498	-0.075767	0.13841	0.12781	0.164	0.098887	0.16326	0.0077997	0.0095122	-0.0090595	0.012174	-0.0092747	-0.0016485	-0.041786	-0.01393	0.028022	-0.055211	0.011402	0.070099	0.054263	-0.13402	-0.034219	-0.088387	-0.12558	-0.099489	0.046273	0.048376	0.16505	0.13324	0.092095	0.16656	0.062311	0.060855	0.13367	0.088506
-0.070743	-0.041216	-0.019169	-0.1016	-0.067574	0.020258	0.041447	0.072494	0.16662	0.13065	0.12499	0.102	-0.010804	-0.055892	-0.08274	-0.092394	-0.11699	-0.022513	-0.023041	0.017309	-0.0066441	0.035894	-0.053062	-0.040828	-0.08881	-0.074134	-0.066778	-0.060554	-0.081249	-0.018598	0.029314	-0.0034816	0.041966	0.12297	0.13163	-0.026065	-0.0087881	-0.020453	-0.1009	-0.11736	0.0012865	-0.032495	0.053895	0.045074	0.077091	0.083851	0.049318	0.033659	0.12457	0.027125
-0.14674	-0.06805	-0.050886	-0.071589	-0.022947	0.076626	0.073729	0.10347	0.23152	0.18653	0.20198	0.16868	0.099628	0.018834	-0.037334	-0.066872	-0.050113	0.027693	-0.028061	0.030239	-0.0067739	0.019345	-0.037116	0.021612	-0.0055249	-0.041377	-0.11156	-0.10724	-0.14721	-0.091589	0.01237	0.097992	0.14838	0.24747	0.23638	0.071095	0.013685	-0.056156	-0.16186	-0.20483	-0.033879	-0.038516	0.046876	0.07882	0.16087	0.10532	0.04165	0.011566	0.05241	-0.06186
-0.052463	-0.013539	-0.034859	-0.054016	-0.0096157	0.088427	0.051738	0.13137	0.16763	0.14048	0.081286	0.083297	0.03418	0.042005	-0.0074616	-0.034122	-0.010492	0.021329	-0.03962	0.034554	0.051459	0.066746	0.023986	0.10743	0.05416	0.03709	0.011839	-0.0036775	-0.047654	-0.010203	0.087183	0.17947	0.23243	0.31964	0.33508	0.14894	0.04698	-0.0011141	-0.14948	-0.23853	-0.092331	-0.066031	0.0041645	0.055848	0.15495	0.11058	0.0097888	-0.061075	-0.076399	-0.11327
0.027068	0.066849	0.011482	0.044725	0.049222	0.17551	0.14888	0.21345	0.23394	0.21643	0.058829	0.068422	0.04881	0.052416	0.039788	0.059361	-0.0065462	0.010148	-0.018767	0.039455	0.10558	0.16872	0.21374	0.26094	0.2216	0.18007	0.11864	-0.0075109	-0.052097	-0.034267	0.011076	0.079095	0.20643	0.26681	0.21256	0.065094	0.047894	-0.00084901	-0.11359	-0.16316	-0.10075	-0.14838	-0.14217	-0.10042	0.031164	-0.0083578	-0.039782	-0.073213	-0.10771	-0.21425
0.21113	0.2196	0.14137	0.15061	0.076837	0.11639	0.09061	0.090861	0.1018	0.10771	-0.020819	0.0080146	0.051008	0.07928	0.10024	0.16428	0.071338	0.029543	0.035878	0.075057	0.067324	0.1197	0.27962	0.30413	0.24399	0.24363	0.23124	0.014362	-0.053276	-0.019279	-0.011067	0.099999	0.24934	0.27506	0.22807	0.10582	0.026007	-0.003365	-0.026549	-0.043971	0.032117	-0.073053	-0.072606	-0.077993	0.021559	-0.035346	-0.013065	-0.053538	-0.084744	-0.14967
0.24774	0.24673	0.14381	0.15683	0.05144	0.10864	0.10843	0.17785	0.17353	0.20591	0.077632	0.035677	-0.025866	-0.012864	0.018191	0.055601	-0.029441	0.034813	0.075953	0.087983	0.080407	0.2293	0.33104	0.34358	0.30966	0.33168	0.25549	0.082003	0.047374	0.084697	0.066435	0.16924	0.26593	0.25448	0.15837	0.016174	-0.02501	-0.067765	-0.066718	-0.07376	0.061336	-0.030541	-0.0081391	-0.0014332	0.033849	0.0046818	-0.0075274	-0.021333	-0.11565	-0.082561
0.3278	0.3064	0.21262	0.18034	0.089875	0.10184	0.10014	0.13267	0.093673	0.13078	0.017922	-0.04776	-0.1286	-0.086347	-0.062663	-0.030963	-0.093198	0.018659	0.11007	0.14938	0.15701	0.27713	0.33378	0.24517	0.16846	0.24459	0.17341	0.014485	0.1051	0.16288	0.10368	0.21204	0.30714	0.19784	0.052352	-0.085663	-0.082732	-0.1209	-0.067318	-0.019041	0.032631	-0.094837	-0.069	-0.07132	-0.056574	-0.029204	0.0054945	0.035991	-0.040361	0.0098596
0.2923	0.29386	0.21031	0.1271	0.045054	-0.0042436	-0.0099326	0.0079894	0.0066926	0.051983	0.0077835	-0.016948	-0.098316	-0.066952	-0.033082	-0.0016817	-0.10124	-0.035851	0.053038	0.052203	0.033788	0.14504	0.22633	0.16886	0.15035	0.18323	0.1266	0.0098268	0.053256	0.097129	0.068545	0.1121	0.2173	0.16401	-0.059549	-0.16555	-0.14056	-0.17417	-0.087884	0.061987	0.10569	-0.010157	-0.01481	-0.066901	-0.093212	-0.077642	-0.055076	-0.025398	-0.061509	-0.056667
0.23976	0.25577	0.23397	0.11309	0.049202	-0.035396	-0.062164	-0.12026	-0.070428	-0.10269	-0.070261	-0.090769	-0.12218	-0.088285	-0.013196	0.028457	-0.048587	0.013532	0.061859	0.053555	-0.013853	0.10211	0.13183	0.12051	0.027886	0.10052	0.068247	-0.0031165	0.044537	0.13747	0.10611	0.14922	0.23857	0.21493	0.080367	-0.044035	-0.057986	-0.13196	-0.11302	0.022088	0.10444	0.0091765	0.050205	0.056411	-0.028039	0.028761	0.061272	0.062032	-0.023377	0.037888
0.027083	0.14134	0.11657	0.054181	0.082266	0.012924	-0.062091	-0.043351	-0.0082528	-0.077694	-0.052653	-0.066209	-0.11541	-0.1519	-0.074179	-0.056698	-0.11971	-0.088266	-0.0051781	-0.049671	-0.034816	0.10103	0.11223	0.078012	0.021058	0.069076	0.00039776	0.019589	0.087407	0.15175	0.085974	0.065277	0.06623	0.13088	0.01784	-0.054025	-0.0054495	-0.078756	-0.20239	-0.055616	-0.015035	-0.035006	-0.011756	0.072383	-0.031104	0.053971	0.011359	0.024564	-0.030065	0.015275
-0.083078	0.0080762	0.0070884	-0.02589	0.022936	-0.040635	-0.10493	-0.12244	-0.077886	-0.16897	-0.11132	-0.074665	-0.073034	-0.11976	-0.065714	-1.7246e-05	-0.069057	-0.054315	0.015383	-0.0070091	-0.011552	0.070584	0.088041	0.0040711	-0.0075922	0.077605	0.0076497	-0.0085407	0.12657	0.14174	0.031452	0.049979	0.071841	0.097414	0.0070502	-0.086045	-0.070754	-0.077955	-0.1932	-0.050577	0.022672	0.061855	0.083821	0.1235	0.049011	0.060171	0.037246	-0.0052222	-0.018036	-0.016193
-0.22979	-0.12354	-0.076446	-0.039755	-0.00069355	-0.0084164	-0.060225	-0.092413	-0.0577	-0.12757	-0.12037	-0.052734	-0.028465	-0.079935	-0.04322	0.10171	-0.0099685	-0.059485	-0.0087054	-0.0068187	-0.054581	0.019964	0.042581	0.031171	0.017651	0.038205	0.030248	0.05241	0.15902	0.17435	0.082686	0.045052	0.068494	0.11378	0.06598	0.013756	0.036756	0.066529	-0.078122	-0.016372	0.039778	0.058021	0.071685	0.078108	0.029355	0.085921	0.076912	-0.027607	-0.013572	-0.022
-0.19753	-0.020004	0.055816	0.12143	0.13946	0.15287	0.029793	-0.094319	-0.044627	-0.1325	-0.084676	-0.058041	-0.015583	-0.05859	-0.021599	0.019201	-0.022621	-0.055256	-0.062613	-0.062766	-0.06128	-0.011817	0.0072366	0.0097192	-0.043072	-0.011754	-0.059034	-0.041296	0.11072	0.19427	0.080829	0.10778	0.1027	0.077126	0.066346	0.034878	0.052492	0.10911	-0.043905	-0.090036	-0.0070198	-0.012172	0.040127	0.116	0.08431	0.13175	0.15733	0.046376	0.035863	0.040442
-0.19714	-0.06206	0.0078167	0.078718	0.074807	0.1158	0.01808	-0.074473	-0.056082	-0.059472	-0.025224	-0.018265	0.011424	-0.049131	-0.04226	-0.055904	-0.079471	-0.14437	-0.10508	-0.083629	-0.021723	0.032507	0.051185	0.0093	0.019607	0.0040084	-0.013929	0.026226	0.14762	0.16335	0.041052	0.054434	0.0067655	-0.03955	-0.04776	-0.032143	-0.046385	0.084244	-0.073517	-0.16049	-0.081055	-0.07797	-0.065923	0.065391	0.095977	0.10943	0.11628	0.021868	0.044587	0.016612
-0.039569	0.0017145	0.070948	0.066212	0.014474	0.098434	0.008907	-0.15429	-0.082419	-0.076038	-0.047013	0.013669	0.086107	0.037726	0.052271	0.075515	0.026541	-0.022423	-0.014534	-0.025332	-0.043786	-0.0097267	-0.022082	-0.0333	-0.036787	-0.097148	-0.063557	-0.012837	0.11057	0.14535	0.10239	0.1135	0.11548	0.0018082	0.023453	0.016995	0.013577	0.1257	0.070244	-0.028658	0.060879	0.055713	0.059539	0.16009	0.21852	0.18956	0.1936	0.075307	0.052762	0.045095
-0.024522	0.018126	0.094636	0.10657	0.066017	0.14671	0.055499	-0.12045	-0.11316	-0.0804	-0.062734	-0.00041125	0.089895	0.074554	0.071599	0.092234	0.082584	-0.018956	-0.040085	0.012612	-0.059726	-0.067187	-0.062827	0.0058399	-0.082027	-0.18167	-0.1122	-0.030814	-0.0081232	0.013346	0.024792	0.010904	-0.0095224	-0.087911	-0.0074556	0.029491	0.017505	0.14863	0.11581	-0.051738	-0.018201	-0.022706	-0.070405	0.070776	0.15391	0.18053	0.14648	0.064262	0.019248	-0.00085982
0.035363	0.016042	0.12065	0.094976	0.076893	0.10466	0.078034	-0.08842	-0.11436	-0.1408	-0.070434	-0.044292	0.068468	0.075075	0.15305	0.089795	0.12214	-0.021939	-0.021459	-0.051947	-0.088747	-0.083141	-0.072254	-1.4631e-05	-0.038914	-0.046743	0.023207	0.098858	0.052628	0.05404	0.052319	-0.046617	-0.084766	-0.12435	-0.068831	-0.072001	-0.032572	0.052797	0.04838	-0.11149	-0.061619	-0.039967	-0.090537	0.095588	0.16181	0.10113	0.041759	0.016681	-0.13337	-0.10677
0.016286	-0.16734	-0.052631	-0.078364	-0.063371	-0.037989	0.057999	-0.01945	-0.030464	-0.018528	0.06926	0.13143	0.1538	0.11803	0.14042	0.11149	0.05818	-0.006972	0.06733	0.062902	0.0091537	0.088629	0.061717	0.088586	-0.0056386	-0.025235	0.069517	0.16939	0.084076	0.14295	0.11168	-0.051922	-0.13958	-0.18479	-0.13815	-0.11645	-0.1085	0.0041994	0.05619	-0.063743	-0.047682	0.028237	-0.079109	0.045474	0.087151	0.03537	-0.0057732	0.023406	-0.053943	0.011317
0.13679	-0.059303	0.044597	0.018283	0.016964	0.022894	0.088249	0.0023846	0.0036449	-0.014108	0.02153	0.15353	0.165	0.14898	0.16569	0.1518	0.059271	-0.014951	0.019726	0.015854	0.013479	0.067542	0.072633	0.11239	-0.0065744	-0.074878	-0.026943	0.060821	-0.065692	0.028079	0.058418	-0.022147	-0.071842	-0.079749	-0.079498	-0.090297	-0.06647	-0.015799	0.1265	0.07948	0.12345	0.20942	0.11967	0.14119	0.13116	0.041049	0.010441	0.059324	-0.035555	-0.0084188
0.064733	-0.071513	0.046595	0.065008	0.059671	0.043664	0.063564	-0.035841	-0.033444	-0.021017	0.038135	0.17618	0.17878	0.12833	0.12497	0.084315	-0.0027205	-0.034529	0.0079743	0.02837	0.011819	0.049815	0.064301	0.1261	0.040359	0.038405	0.064599	0.080263	-0.094133	-0.056008	-0.0076959	-0.10229	-0.13562	-0.10431	-0.090181	-0.15409	-0.091415	-0.087776	0.020487	-0.012068	0.0032145	0.089006	0.020038	0.041286	0.013782	-0.022746	-0.020255	0.060623	0.0012206	-0.0018471
0.069883	-0.069473	0.05159	0.047836	0.051082	0.023593	0.032487	-0.068957	-0.025134	-0.050153	0.040962	0.14547	0.18949	0.17008	0.21456	0.1249	0.055416	0.0014812	0.0011408	-0.041049	0.0047352	0.058536	0.096621	0.17422	0.12815	0.10354	0.13619	0.13443	-0.03309	0.030892	0.10537	-0.029582	-0.038507	-0.03586	-0.060826	-0.15337	-0.017582	-0.067092	0.030687	0.068585	0.043778	0.0013985	-0.083341	-0.065527	-0.12566	-0.091689	0.012616	0.14245	0.10246	0.10262
0.033671	-0.079674	-0.025467	-0.0097134	-0.0056672	0.0052249	-0.044443	-0.10771	-0.044054	-0.037687	0.04792	0.17551	0.23021	0.19707	0.17678	0.11777	0.056297	0.028612	0.0039391	-0.0042361	0.040175	0.10888	0.16254	0.24535	0.22183	0.10071	0.087675	0.037589	-0.065278	-0.010972	0.06871	-0.0099907	0.015494	-0.027876	-0.02866	-0.057587	0.058878	0.024921	0.14023	0.22885	0.21543	0.24907	0.17446	0.16096	0.065391	0.089135	0.10084	0.18668	0.16692	0.14495
-0.032104	-0.027953	0.019488	0.025751	0.06018	0.097449	0.003451	-0.11348	-0.05332	-0.036154	-0.045667	0.023607	0.22017	0.15827	0.14188	0.14385	0.15995	0.039506	0.056161	0.043567	0.065131	0.056983	0.10887	0.15372	0.19076	0.090788	0.063477	0.0022254	-0.10056	-0.12438	0.0049462	-0.027156	0.0372	0.052363	0.093024	0.051954	0.22422	0.16302	0.21566	0.22484	0.17506	0.16123	0.10241	0.11467	0.129	0.13107	0.08936	0.20455	0.14544	0.084069
-0.044308	-0.03869	0.018687	-0.046471	0.045198	0.094768	0.05118	-0.068377	0.012553	0.052462	0.051471	0.059272	0.19231	0.079207	0.021967	0.054359	0.11364	0.09563	0.17619	0.14103	0.044358	0.01845	-0.01719	0.045666	0.098426	0.09688	0.081095	0.085514	0.0099787	0.0049415	0.085863	0.030065	0.038057	0.017242	0.078568	0.10992	0.25923	0.21623	0.18151	0.14224	0.047283	0.017945	-0.011448	0.046753	0.068437	0.10415	0.063591	0.12046	0.11709	0.09368
-0.02932	-0.064298	-0.0097704	-0.10849	0.022853	0.057783	0.083523	-0.014501	0.048468	0.038051	0.0051837	-0.05737	0.10434	0.017927	-0.022953	0.030594	0.12248	0.054653	0.16191	0.15631	0.09997	0.10071	0.050894	0.072306	0.12669	0.080988	0.04512	0.10939	0.070917	0.067685	0.12743	0.088193	0.059671	0.013659	0.048621	0.13688	0.27507	0.28136	0.24433	0.19087	0.11096	0.052632	0.00049287	0.057241	0.086214	0.085576	0.023721	0.077254	0.055962	0.043766
0.050353	0.011627	0.051148	-0.07003	0.07593	0.085521	0.13707	0.043295	0.10015	0.14571	0.046419	-0.020445	0.10562	-0.028221	-0.14766	-0.043841	0.03574	0.0089001	0.20543	0.22076	0.13354	0.13706	0.047798	-0.0019738	0.069786	0.03637	-0.038577	0.029096	0.013606	-0.00069568	0.059512	0.065493	0.056038	0.040873	0.10244	0.24774	0.35726	0.34837	0.29533	0.20607	0.15016	0.19147	0.17896	0.22378	0.26061	0.17106	0.014206	0.018057	-0.01366	-0.0050241
[truncated: 190 more columns]
