# Supplementary material for: Auditory cortical activity elicited by infrared laser irradiation from the outer ear in Mongolian gerbils
Source: PLoS One. 2020 Oct 15;15(10):e0240227. doi: 10.1371/journal.pone.0240227 (PMC7561108; doi:10.1371/journal.pone.0240227)
Supplement: S1 File — (ZIP) [file pone.0240227.s001.zip › Submission2020-06-04/Data set for Figure 3B/Auditory/Auditory_75 dB SPL.csv]

-0.037218	0.0089662	0.029182	0.099658	0.11133	0.096174	0.082385	0.069261	0.027264	-0.0020397	0.020282	0.0094563	0.010368	0.013698	0.034761	0.01559	-0.00292	-4.2731e-05	-0.022201	0.00018836	-0.0070695	-0.0043992	0.0042798	0.070156	0.085998	0.12473	0.14116	0.13652	0.10388	0.14041	0.12372	0.15599	0.14711	0.19882	0.11395	0.047512	0.01352	-0.0082271	-0.067848	-0.025906	0.010868	0.06131	0.072181	0.053133	0.045756	0.057073	-0.012328	-0.010433	0.016174	-0.039611
-0.035015	0.00027879	0.027609	0.10103	0.09167	0.069861	0.045604	0.042949	0.010397	-0.013659	0.011996	0.0073719	-0.014789	-0.0097262	0.020928	-0.0051265	-0.013255	0.015385	-0.0041369	0.0011129	-0.0036623	0.0024342	-0.0084232	0.050546	0.07595	0.11582	0.10114	0.10786	0.057696	0.060203	0.050305	0.10378	0.097299	0.13153	0.061484	0.010812	-0.024163	-0.042943	-0.0752	-0.035648	-0.004339	0.041088	0.043898	0.018843	0.01111	0.012701	-0.032243	-0.030709	-0.011525	-0.033761
0.019977	0.022838	0.041758	0.076065	0.067591	0.046742	0.027451	0.023372	0.016565	-0.024156	-0.01531	-0.0024885	-0.01878	-0.026055	-0.0030204	-0.028639	-0.06722	-0.058049	-0.07536	-0.051257	-0.032821	-0.0070568	-0.0027327	0.055613	0.069782	0.094904	0.090593	0.10179	0.058525	0.065968	0.054195	0.094915	0.091079	0.12199	0.062741	0.032647	0.00032236	-0.017916	-0.042318	-0.014437	0.020784	0.05635	0.038435	0.016622	0.023135	0.0018841	-0.039259	-0.014307	-0.0088771	-0.03862
0.087156	0.052808	0.065618	0.076038	0.040312	0.032027	0.02536	0.0026804	-0.0014844	-0.037899	-0.031837	-0.034085	-0.039538	-0.027962	-0.014421	-0.030526	-0.034881	-0.021081	-0.051188	-0.048264	-0.041653	0.002496	0.0086299	0.0087684	0.063121	0.098553	0.06765	0.082786	0.085773	0.072234	0.048441	0.07385	0.068143	0.078453	0.038108	0.016091	-0.0026233	-0.016604	-0.0069598	-0.0086892	0.03682	0.051131	0.026779	0.0059332	0.039434	0.016393	-0.032268	-0.013882	-0.015603	-0.030831
0.08579	0.037755	0.047579	0.021159	-0.0056797	0.0068404	0.011838	0.016769	0.049375	0.018845	0.0027829	-0.0069296	-0.034274	-0.037972	-0.018417	-0.035147	-0.025818	0.00336	-0.014483	-0.017717	-0.00333	0.011676	-0.0087853	-0.026944	-0.00017691	0.02631	0.0078788	0.034731	0.038436	0.031594	0.018618	0.057965	0.057387	0.074159	0.048297	0.043821	0.02091	-0.00019414	0.0048245	0.0096666	0.034738	0.031572	0.03168	0.0086445	0.057938	0.031915	0.013899	0.016734	0.010865	-0.022912
0.13914	0.087371	0.092561	0.025169	0.0021372	0.0072691	0.010581	0.0073968	0.069997	0.043578	0.034278	0.020925	-0.014026	-0.038797	-0.019308	-0.032342	-0.0224	0.010416	0.0073915	0.011895	0.0098418	0.024749	0.007188	-0.012042	-0.0058708	0.030831	0.00034105	0.025663	0.040637	0.02833	0.014201	0.046078	0.049292	0.040941	0.020163	0.021032	0.012618	-0.01456	0.00021414	-0.0010805	0.016322	-0.0037829	-0.009952	0.00020919	0.056356	0.026025	0.043835	0.048613	-0.0077595	-0.024132
0.14133	0.10206	0.091898	0.012909	0.015756	0.025804	0.036238	0.029372	0.091441	0.052029	0.019902	0.00024027	0.0027559	-0.032994	-0.024742	-0.022512	-0.0063731	0.0033672	0.0064799	0.022684	0.022987	0.024796	0.0060257	-0.020459	-0.04486	-0.014407	-0.021423	0.011177	0.041688	0.079604	0.065253	0.076252	0.078542	0.069804	0.050163	0.051596	0.046638	0.0075502	0.02294	0.0031597	0.007447	-0.016345	-0.006672	0.024556	0.091634	0.059765	0.063206	0.059247	-0.0042769	-0.037361
0.079069	0.074377	0.064379	0.028651	0.039594	0.057155	0.053518	0.065894	0.076597	0.057571	0.047328	0.001896	-0.0016132	-0.013493	-0.0038027	-0.0075278	0.034587	0.045217	0.044623	0.040726	0.026577	0.02046	-0.0055715	-0.037185	-0.046419	-0.01448	-0.026321	-0.002371	0.026513	0.054728	0.048414	0.065557	0.060532	0.052399	0.033909	0.0098521	0.00515	-0.021248	-0.0084809	-0.027909	-0.037996	-0.053406	-0.01441	0.03415	0.092701	0.11155	0.11948	0.096641	0.029061	0.005483
0.056029	0.041168	0.032899	0.030094	0.048747	0.077152	0.070709	0.086646	0.062936	0.028279	0.01224	-0.01913	-0.044494	-0.072018	-0.058126	-0.084501	-0.054127	-0.021838	0.0015702	0.017366	0.020994	0.018491	0.004316	-0.0048666	-0.030929	-0.0058595	-0.0059271	-0.0044918	0.00054167	0.027522	0.023086	0.040528	0.042855	0.029568	0.022166	-0.013955	-0.037007	-0.054885	-0.039731	-0.047879	-0.058965	-0.035387	0.0047279	0.06946	0.11501	0.14074	0.15046	0.12972	0.048051	0.022336
0.049498	0.077905	0.049578	0.05689	0.061448	0.062119	0.026146	0.049554	0.012828	-0.0047628	-0.014962	-0.04981	-0.064662	-0.078337	-0.059892	-0.10147	-0.05742	-0.042422	-0.023139	-0.0033321	0.017729	0.016667	0.0019695	0.0094142	-0.016386	-0.0034978	-0.005991	0.026655	0.022646	0.043354	0.055776	0.06577	0.03881	0.021208	0.028371	-0.01183	-0.029879	-0.021985	0.011995	-0.001441	-0.021721	0.021676	0.044282	0.11112	0.12532	0.14812	0.12229	0.10909	0.021429	0.011114
0.0091613	0.026162	0.017405	0.041891	0.070436	0.065967	0.034894	0.049802	-0.0041675	-0.041474	-0.078373	-0.088688	-0.093791	-0.062966	-0.036755	-0.07128	-0.032849	-0.029645	-0.025789	-0.0094455	0.028527	0.020144	0.0022754	-0.008049	-0.042406	-0.026791	-0.025288	0.012837	0.0033135	0.02644	0.028499	0.029281	-0.016745	-0.020435	0.0064906	-0.035641	-0.069772	-0.032902	0.027187	0.005888	-0.036316	0.050664	0.089144	0.1151	0.1113	0.16268	0.11192	0.09203	0.037996	0.041001
0.061519	0.040764	0.03595	0.051384	0.073966	0.034454	0.022368	0.028053	-0.018329	-0.055294	-0.077477	-0.073512	-0.092905	-0.040679	0.0032538	-0.033311	-0.042006	-0.030623	-0.05379	-0.046436	0.0082122	0.039683	0.031285	0.015706	-0.0080334	-0.0066672	-0.019777	0.0030261	-0.0010774	0.0096051	0.019072	0.021846	-0.025857	-0.0050497	0.0097242	-0.040809	-0.073672	-0.012051	0.016255	0.030211	-0.0045764	0.073513	0.1021	0.12487	0.096951	0.15891	0.11843	0.10533	0.047985	0.04307
0.082889	0.066197	0.053817	0.064878	0.066799	0.033248	0.021814	0.012518	-0.018079	-0.0033533	-0.04859	-0.042768	-0.059869	-0.036164	-0.021742	-0.019783	-0.033894	-0.0035403	0.0020806	0.026423	0.062001	0.087152	0.053215	0.014337	-0.036164	-0.031675	-0.04771	-0.010459	-0.0077997	0.0080751	0.0083431	0.012053	-0.024637	-0.0025905	0.0083405	-0.012819	-0.042991	0.010331	0.031896	0.056454	0.024503	0.09434	0.10833	0.13954	0.093015	0.12366	0.087356	0.062838	0.0063281	0.021131
0.05804	0.059258	0.045044	0.042828	0.050582	-0.010381	-0.035825	-0.050658	-0.051071	-0.020224	-0.058834	-0.032805	-0.0189	0.018635	0.035526	0.065912	0.036048	0.036403	0.026243	0.028295	0.047397	0.088743	0.032924	-0.015534	-0.064463	-0.071151	-0.091934	-0.02043	-0.011729	0.012632	0.023602	0.029367	-0.0082646	0.021306	0.035163	0.02198	-0.0086666	0.030821	0.046219	0.076291	0.050115	0.081369	0.086252	0.10996	0.06212	0.083816	0.068736	0.05543	0.0076665	-0.0031804
0.076477	0.074327	0.054838	0.069429	0.077066	0.039211	0.0098638	-0.001734	-0.012025	0.026761	-0.045458	-0.014138	0.0078301	0.052266	0.058535	0.11715	0.065702	0.042814	0.014339	-0.0191	-0.019281	0.032276	0.0098315	-0.036146	-0.084658	-0.094642	-0.11253	-0.10443	-0.087076	-0.034297	-0.038197	-0.026914	-0.01735	0.013249	0.010167	0.025231	-0.0017866	0.024352	0.027123	0.056576	0.020854	0.0084836	0.010299	0.052737	0.0069136	0.034171	0.071379	0.072901	0.018286	0.031408
0.015633	0.033146	0.014732	0.036719	0.043015	0.02029	-0.024358	-0.052436	-0.057684	-0.017536	-0.074649	-0.037031	0.0017979	0.036367	0.065092	0.10393	0.051969	0.03254	0.01458	-0.027074	-0.03001	0.029189	0.0030832	-0.026218	-0.05442	-0.084738	-0.11113	-0.10637	-0.10364	-0.060051	-0.036653	0.005491	0.046131	0.061648	0.054135	0.069422	0.035053	0.033494	0.026215	0.053002	0.051487	0.019877	-0.0032726	0.039357	0.01192	0.012707	0.045226	0.067806	0.041211	0.02192
-0.020311	0.036132	0.017106	0.056389	0.06257	0.059506	-0.014463	-0.037386	-0.033247	0.0011536	-0.044008	-0.010032	0.019368	-0.010506	0.012988	0.038097	0.017086	-0.015141	-0.0045959	-0.036154	-0.056713	-0.031957	-0.046365	-0.056205	-0.067291	-0.069148	-0.082575	-0.062431	-0.061934	-0.04962	-0.053992	-0.021877	0.017638	0.00070695	0.023832	0.053436	0.022488	-0.0067309	0.017257	0.027374	0.020032	0.0012613	0.008263	0.037686	0.030068	0.049456	0.066107	0.073409	0.060517	0.045869
-0.027048	-0.0049932	-0.01546	0.01382	0.027015	0.032162	0.010909	-0.00036403	0.025678	0.021604	-0.017781	-0.0048691	-0.0019247	-0.011355	0.037007	0.059013	0.035342	0.030674	-0.0026614	-0.046961	-0.076797	-0.047242	-0.051183	-0.038041	-0.046128	-0.048678	-0.060597	-0.04876	-0.059346	-0.025055	-0.022492	-0.0042243	-0.0078136	-0.0088673	0.010916	0.03234	0.011048	0.0056352	0.0096785	0.022543	0.016693	-0.0014291	0.0037127	0.016643	0.0032892	0.015574	0.028535	0.054721	0.050829	0.026035
-0.035274	-0.021115	-0.021014	-0.030514	-0.021506	0.0014933	-0.0080003	-0.0065083	0.036123	0.040209	0.018529	0.033295	0.013963	0.0059741	0.057809	0.053911	0.029652	0.013484	-0.00047748	-0.029367	-0.063146	-0.058851	-0.01914	-0.019234	-0.043586	-0.016232	-0.032513	-0.040696	-0.071391	-0.053855	-0.076914	-0.053518	-0.06141	-0.029408	-0.0090868	0.042024	0.047484	0.047474	0.022146	0.033055	0.0097236	-0.00211	0.023521	0.038804	0.0088869	0.016494	0.0041787	0.018137	0.018417	0.012892
-0.08751	-0.10994	-0.066295	-0.079196	-0.046247	-0.038414	0.00027713	-0.02749	-0.0033378	-0.020863	-0.0075189	-5.3157e-05	-0.01045	-0.018656	0.043227	0.018791	0.011136	-0.0057471	-0.0018234	-0.020718	-0.048044	-0.059851	-0.022068	-0.022391	-0.026926	0.02008	0.020024	0.031002	-0.0039193	0.0043572	-0.034625	-0.045197	-0.067176	-0.021436	-0.015832	0.033616	0.040563	0.031714	0.018928	0.026972	0.012217	0.023255	0.046674	0.027631	0.010358	-0.0026195	-0.013977	-0.014632	-0.00099476	-0.040357
-0.061176	-0.10126	-0.073781	-0.072555	-0.03931	-0.01328	0.032746	0.041981	0.0682	0.051183	0.05727	0.062058	0.025945	-0.019474	0.0072326	-0.019467	-0.03334	-0.038414	-0.029827	-0.01112	-0.026989	-0.037782	-0.0059905	-0.019786	-0.034243	0.02246	0.033035	0.026098	0.0043963	0.0019316	-0.056948	-0.10382	-0.11127	-0.038583	-0.03117	0.021326	0.088362	0.10285	0.080604	0.070861	0.039339	0.0013487	0.0024144	-0.011361	-0.027381	-0.032748	-0.018582	-0.010212	-0.010743	-0.020084
-0.13534	-0.18458	-0.13867	-0.16772	-0.1163	-0.043147	0.044515	0.050265	0.081157	0.095391	0.088981	0.063253	0.027777	0.030803	0.045405	0.015183	0.012991	0.024443	0.026542	0.038101	0.046006	0.016386	0.030346	0.012392	-0.020798	0.0098459	0.038254	0.026402	-0.0087565	0.0013968	-0.025536	-0.074298	-0.083323	-0.017836	-0.030515	-0.0012668	0.078859	0.11147	0.083446	0.07505	0.046499	0.0092616	-0.029971	-0.037211	-0.044326	-0.056991	-0.027996	-0.00059383	0.0024347	-0.022463
-0.14832	-0.16005	-0.10501	-0.13223	-0.056302	0.0063752	0.040301	0.019097	0.04598	0.044458	0.064446	0.060086	0.055862	0.035593	0.04637	-0.020072	-0.013841	-0.025311	-0.0089277	0.015692	0.061008	0.028713	0.043182	0.01662	-0.017637	0.0062451	0.023187	0.014691	-0.027383	-0.049255	-0.07827	-0.12313	-0.11936	-0.049391	-0.03726	-0.013924	0.065463	0.08944	0.10602	0.086431	0.051716	0.027635	-0.018868	-0.054647	-0.042532	-0.035288	-0.0040409	0.031887	0.046508	0.026918
-0.12962	-0.16078	-0.12649	-0.10115	-0.039917	0.03449	0.088773	0.10212	0.10837	0.090412	0.10449	0.07386	0.076668	0.03217	0.039287	-0.0083703	0.021911	0.033325	0.071708	0.076022	0.096248	0.057422	0.030413	0.020465	-0.0069981	0.028636	0.056374	0.049581	0.00026707	0.003523	-0.032491	-0.083078	-0.088682	-0.044244	-0.061998	-0.051306	0.01583	0.041963	0.070981	0.08871	0.055533	0.029674	-0.0199	-0.046762	-0.038232	-0.0035695	0.032103	0.084539	0.093784	0.084373
-0.10544	-0.10153	-0.10453	-0.09769	-0.055134	0.006723	0.029539	0.090077	0.13216	0.12959	0.15591	0.12057	0.092079	0.048508	0.046694	-0.0040309	0.025626	0.076721	0.090283	0.10698	0.13498	0.10354	0.043361	0.031774	-0.0062317	0.033585	0.042401	0.047094	0.022687	0.014722	-0.049541	-0.059858	-0.084591	-0.05781	-0.051747	-0.036399	-0.0014916	0.035979	0.031717	0.061612	0.046359	0.027184	-0.0010785	0.0095057	-0.00067399	0.025511	0.042433	0.068117	0.074943	0.084112
-0.06498	-0.055863	-0.080436	-0.1091	-0.062004	-0.007329	0.0081988	0.092448	0.11638	0.10195	0.13353	0.11268	0.07093	0.041621	0.041811	-0.0029621	0.019893	0.085686	0.10461	0.12027	0.14412	0.10687	0.032436	0.025128	-0.01044	0.029255	0.030237	0.039912	0.051221	0.04546	0.00040142	-0.00021488	-0.033407	-0.040792	-0.071662	-0.094873	-0.074717	-0.079748	-0.087207	-0.015086	-0.0094493	0.0097521	0.01792	0.015679	-0.0042414	0.035239	0.026303	0.061199	0.072607	0.10244
-0.04856	-0.045341	-0.090229	-0.12908	-0.096133	-0.049945	-0.040604	0.060921	0.072208	0.079876	0.12151	0.10882	0.069179	0.045661	0.019137	-0.035836	-0.0010482	0.048719	0.069571	0.11664	0.12535	0.10941	0.055886	0.028213	-0.022994	0.0253	-0.0084122	-0.002603	0.02683	0.025125	-0.033335	-0.023753	-0.046749	-0.032558	-0.046455	-0.053726	-0.064811	-0.086132	-0.11168	-0.059159	-0.042478	-0.0069401	0.00938	0.025443	0.004655	0.045383	0.040357	0.083856	0.059756	0.093659
-0.021336	-0.044446	-0.10612	-0.1949	-0.15644	-0.12963	-0.071977	0.026775	0.045796	0.056229	0.08869	0.059576	0.046075	0.075087	0.055305	0.0036889	0.043256	0.062974	0.056898	0.091619	0.10707	0.070769	0.051704	0.03522	-0.011773	0.045801	0.025828	0.022092	0.065394	0.083538	0.030756	0.039161	0.03432	0.016045	0.016122	-0.0070996	-0.013929	-0.05785	-0.090003	-0.07504	-0.04358	-0.025249	0.02051	0.059995	0.040345	0.084833	0.073244	0.076402	0.05226	0.08605
-0.033864	-0.052518	-0.10583	-0.2078	-0.1582	-0.12991	-0.058289	0.0055126	0.03148	0.033762	0.052703	0.0366	0.013889	0.053596	0.026433	-0.011941	0.012612	0.056575	0.013063	0.086991	0.10855	0.043597	0.039766	0.040358	-0.034553	-0.005103	-0.0091414	-0.016905	0.040096	0.051861	0.027348	0.046743	0.031512	0.034481	0.041273	0.012661	-0.0027162	-0.018637	-0.066536	-0.077159	-0.032421	-0.0047576	0.0066677	0.022389	0.043337	0.067383	0.053161	0.066982	0.065472	0.070352
-0.035639	-0.054261	-0.094541	-0.16854	-0.10802	-0.081838	-0.013108	0.013152	0.0048332	0.005091	0.05223	0.022515	0.03071	0.061189	0.0056414	-0.056323	-0.040877	-0.011811	-0.032784	0.05372	0.077828	0.027289	0.029732	0.036051	-0.043665	-0.039993	-0.033225	-0.062977	-0.026988	-0.015449	0.0011776	0.020351	0.041084	0.043246	0.045678	0.010513	-0.01391	-0.036796	-0.059681	-0.06057	-0.023952	0.022544	0.045234	0.029888	0.040947	0.068781	0.062827	0.055298	0.084382	0.083791
-0.069171	-0.082776	-0.10526	-0.15091	-0.089008	-0.072597	-0.00029232	0.0010121	-0.0016865	0.021292	0.063822	0.011696	0.035404	0.065076	0.0062372	-0.053707	-0.030025	0.0045717	-0.0056939	0.052378	0.091808	0.050044	0.070137	0.069856	-0.008178	-0.061104	-0.023988	-0.069236	-0.042908	-0.0095771	0.025148	0.017123	0.026624	0.016065	0.055374	0.05442	0.032182	0.05382	0.03282	-0.020133	0.0080096	0.035241	0.044924	0.045466	0.07338	0.083095	0.10785	0.063679	0.074236	0.069413
-0.0017779	-0.029548	-0.061939	-0.060157	-0.0047837	-0.015495	0.055307	0.045391	0.010015	0.010998	0.033497	-0.01622	0.0070484	0.048021	0.005228	-0.028765	-0.0027526	0.053905	0.048026	0.080239	0.10251	0.041891	0.046941	0.038934	-0.020824	-0.056272	0.0014811	-0.014459	-0.0037718	0.014758	0.055114	0.036758	0.023095	0.028727	0.059083	0.043132	0.030286	0.070957	0.051151	0.0096763	0.066565	0.093381	0.066728	0.045275	0.082221	0.06364	0.068716	0.023763	0.064651	0.043775
-0.072685	-0.065743	-0.053029	0.0064769	0.059508	0.063855	0.11961	0.09951	0.03249	0.032428	0.079315	0.014979	-0.0031809	0.020577	-0.037711	-0.076896	-0.051518	0.016643	0.04232	0.087471	0.08926	0.062541	0.043356	0.026709	-0.016862	-0.048697	-0.012573	-0.031895	-0.029574	-0.043209	-0.0023032	-0.012472	0.0092964	0.02329	0.032391	0.02605	0.0019381	0.035469	0.034089	0.053884	0.10199	0.13186	0.084099	0.030073	0.064254	0.03595	0.034462	0.015026	0.062546	0.016708
-0.036271	-0.017501	-0.020906	0.015976	0.076158	0.074126	0.074448	0.043858	-0.020642	-0.0036679	0.042965	-0.0065708	-0.0066075	-0.0063457	-0.043156	-0.071687	-0.02952	0.046308	0.10098	0.084502	0.092465	0.11346	0.064443	0.025942	0.054523	-0.0029078	-0.019869	-0.038416	-0.0095396	-0.06452	-0.01533	-0.016566	0.024457	-0.019621	0.011861	0.006195	-0.011116	-0.0085854	-0.0024733	0.0020252	0.047346	0.064805	0.064424	0.035457	0.044469	0.038307	0.044262	-0.0049159	0.043132	0.025535
-0.044046	-0.054178	-0.061475	-0.025301	0.0083522	0.0044566	0.034966	0.036615	-0.030308	0.0080559	-0.014074	-0.036811	-0.069294	-0.036078	-0.0361	0.020426	0.053025	0.11324	0.1497	0.098048	0.05351	0.080399	0.057311	0.026183	0.056677	0.034069	-0.025853	-0.032492	0.00054844	-0.041291	-0.0072933	-0.0054033	0.031181	-0.021109	-0.0052901	-0.023225	-0.0052998	-0.013998	0.0021019	-0.0058923	0.049998	0.04068	0.012137	-0.002217	0.022225	0.033393	0.03518	0.027845	0.044216	0.030474
0.023844	-0.0067128	-0.022389	-0.0063837	-0.023572	-0.031962	0.0068008	0.0059886	-0.059512	-0.0041163	-0.0064608	-0.04219	-0.046878	0.0057483	0.012665	0.049906	0.067564	0.067832	0.06766	0.025769	-0.017044	0.026935	0.02657	0.020866	0.074701	0.09552	0.0082223	0.022486	0.036295	-0.04411	-0.037178	-0.0013139	0.037435	0.0015418	0.0083492	-0.028905	-0.041102	-0.092377	-0.034795	-0.021894	0.035727	0.06563	0.053848	0.013621	0.031764	0.060181	0.021063	0.044439	0.067643	0.028343
0.035261	0.018408	0.018048	0.003237	-0.044306	-0.019892	-0.014763	-0.029702	-0.0949	-0.033527	-0.02937	-0.046357	-0.031132	0.022113	0.031617	0.056407	0.070839	0.018349	0.02188	-0.009091	-0.050023	0.00023241	0.046053	0.043545	0.08641	0.12109	0.028306	-0.015587	0.017786	-0.056684	-0.057745	-0.016717	0.066352	0.011666	0.049304	0.016818	0.02888	-0.054008	-0.011219	-0.012176	0.00076138	-0.010394	0.020538	-0.0052154	-0.014761	0.018534	-0.0069327	0.023052	0.06039	0.05017
0.17358	0.12527	0.08991	0.047782	-0.029171	-0.021368	-0.076814	-0.071371	-0.12141	-0.072402	-0.10796	-0.063893	-0.05322	-0.036116	0.0037812	0.050315	0.067311	0.018508	0.023998	-0.0053114	-0.023395	-0.00081762	0.067666	0.060865	0.1008	0.1104	0.054511	-0.002948	0.048065	-0.042422	-0.039871	-0.025815	0.0060476	-0.051008	0.0038672	-0.010369	0.022488	-0.019329	-0.0092348	-0.048987	-0.044485	-0.063532	-0.029944	0.0065593	0.011522	0.037104	0.032967	0.054023	0.08004	0.064962
0.27727	0.22453	0.19313	0.14137	0.042721	-0.0080585	-0.031982	-0.022162	-0.090573	-0.040553	-0.058529	-0.043862	-0.012788	0.031369	0.015176	0.038755	0.034975	-0.06694	-0.054692	-0.029913	-0.032546	-0.031434	0.051617	0.030331	0.033712	0.089184	0.10086	0.04722	0.080486	0.030045	-0.018952	-0.075544	-0.047957	-0.078595	-0.059697	-0.072845	-0.029951	-0.045299	0.0018249	-0.013026	0.00093076	0.0072132	-0.0073042	0.029278	0.047976	0.061	0.054859	0.090227	0.11583	0.084873
0.33011	0.27674	0.25345	0.18997	0.097591	0.058686	0.018444	-0.0003457	-0.065539	-0.054914	-0.064035	-0.043481	0.015908	0.034417	0.019884	-0.0046182	0.017758	-0.10557	-0.064967	-0.034491	0.012599	-0.023868	0.056042	0.024654	0.059778	0.084615	0.11883	0.060616	0.083671	0.01789	-0.019073	-0.089762	-0.067604	-0.06741	-0.057463	-0.053141	0.0031251	0.0057707	0.0091287	-0.018618	-0.018637	-0.013515	-0.010243	0.0096651	0.058335	0.074884	0.043948	0.044117	0.1127	0.069519
0.28017	0.23264	0.23342	0.18484	0.10227	0.04838	0.017358	0.0057476	-0.051675	-0.069916	-0.096494	-0.058541	-0.052865	-0.0056352	-0.0090241	-0.0048509	0.052643	-0.036578	0.0061832	0.06073	0.10497	-0.001166	0.082002	0.044046	0.062089	0.086995	0.15285	0.090321	0.10031	0.037072	0.01686	-0.058299	-0.066732	-0.043589	-0.023207	-0.027252	0.038788	0.073015	0.015822	-0.011889	-0.012092	-0.051083	-0.07339	0.0054509	0.044444	0.035898	0.034423	0.03897	0.069379	0.037809
0.25546	0.21664	0.22249	0.17434	0.12648	0.074814	0.05591	0.04746	0.009504	-0.031345	-0.070175	-0.01948	-0.018021	0.0099532	-0.0086215	0.015264	0.024294	-0.042063	0.0092568	0.061526	0.088451	0.004913	0.060705	0.014996	0.040706	0.046188	0.10336	0.066946	0.084346	0.054724	0.032906	-0.040357	-0.091394	-0.099049	-0.10443	-0.078733	-0.017794	0.064604	0.045248	0.035727	0.026345	0.022755	-0.0065864	0.068626	0.10759	0.10821	0.10584	0.083893	0.071112	0.040518
0.12731	0.12279	0.14202	0.13888	0.10484	0.07164	0.059627	0.056177	0.017234	0.021655	-0.029816	0.028905	0.028169	0.072656	0.036757	0.070378	0.076505	0.018404	0.028794	0.04571	0.050099	-0.061556	-0.015457	-0.026906	-0.0057807	0.021773	0.05611	0.016986	0.024583	0.023751	0.0030932	-0.024155	-0.047739	-0.04693	-0.047268	-0.026478	0.010285	0.06948	0.068057	0.047821	0.049817	0.050697	0.02229	0.056418	0.077735	0.073369	0.069252	0.054552	0.024842	0.018314
-0.010951	-0.014632	0.01973	0.049179	0.045287	0.078842	0.076361	0.082089	0.047114	0.052117	-0.033952	0.025298	-0.0043421	0.041922	0.025331	0.071234	0.097136	0.052916	0.024558	0.023025	0.01302	-0.092249	-0.023442	-0.0079393	-0.014265	-0.001508	0.0043822	-0.014006	0.0019946	0.023694	0.038808	0.053704	0.0014281	0.0053746	0.026196	0.035691	0.053196	0.10828	0.086273	0.055748	0.024573	0.027171	0.020248	0.03145	0.043029	0.044664	0.021098	-0.0091566	-0.047023	-0.053127
-0.054004	-0.052754	-0.032934	0.016575	0.051691	0.093226	0.090204	0.11443	0.075051	0.061895	-0.016088	0.03687	0.013034	0.073615	0.056535	0.11541	0.11518	0.08422	0.049854	0.054109	0.019857	-0.058037	0.0097784	0.015734	-0.051564	-0.041562	-0.016397	-0.03444	-0.01641	0.021969	0.033338	0.070095	0.013687	0.0076286	0.064744	0.083142	0.064216	0.11577	0.12987	0.10168	0.032661	0.035032	0.013644	0.011227	-0.0020869	0.017105	0.012619	0.0012036	-0.049472	-0.036514
0.0047345	0.04962	0.061651	0.1016	0.14256	0.19262	0.12758	0.12784	0.065322	0.056582	0.0029058	0.073221	0.078283	0.1551	0.11892	0.14016	0.10152	0.045054	-0.011753	-0.037537	-0.056565	-0.089706	-0.027285	-0.01694	-0.071001	-0.082041	-0.070199	-0.089636	-0.036164	0.02473	0.031367	0.065013	0.024765	-0.001551	0.030253	0.077885	0.081877	0.15361	0.1705	0.1551	0.079165	0.071826	0.049401	0.026591	0.018394	0.045124	0.051063	0.02898	0.011075	0.022724
-0.068755	-0.011673	-0.00034587	0.05744	0.13017	0.1797	0.13326	0.13223	0.053701	0.020075	-0.016899	-0.0086345	0.0061977	0.09595	0.064837	0.06325	0.071528	0.039509	-0.036179	-0.034765	-0.027786	-0.06827	-0.024855	0.005474	-0.050537	-0.064902	-0.042327	-0.071372	-0.041019	-0.014062	-0.016764	0.01879	-0.011899	-0.0070909	0.036799	0.093499	0.1092	0.17479	0.1839	0.14087	0.076864	0.038493	0.011985	-0.021323	-0.016514	-0.0050686	0.0076161	0.0076791	0.011284	0.039348
0.036288	0.046267	0.059964	0.1015	0.1604	0.18984	0.18571	0.1767	0.088023	0.020107	-0.014142	-0.075793	-0.0618	0.0087009	-0.0022371	0.0062169	0.046509	0.021042	0.021473	0.032727	0.035485	0.041199	0.077664	0.059839	-0.0081762	-0.0092046	0.015001	-0.001269	-0.0017636	0.026747	0.011105	0.018541	-0.028847	0.014764	0.03924	0.096512	0.12544	0.19433	0.17078	0.13696	0.053033	0.0062968	-0.00073282	-0.010629	0.0051118	0.040561	0.040484	0.012228	0.016168	0.067999
0.067787	0.091154	0.1207	0.18683	0.25716	0.25382	0.25063	0.2231	0.15692	0.0085266	-0.023758	-0.087908	-0.099656	-0.086405	-0.033616	-0.01433	-0.021792	-0.025818	0.0079736	0.039577	0.066637	0.083759	0.098347	0.092514	0.030599	0.006115	0.029611	0.013948	-0.01134	0.0062247	-0.019344	0.0040045	-0.0042517	0.035713	0.042133	0.10993	0.14871	0.19714	0.21471	0.1818	0.12376	0.062219	0.048947	0.0061321	0.03464	0.053362	0.092909	0.067524	0.089074	0.12026
-0.017905	0.061004	0.11317	0.16508	0.22149	0.23393	0.20241	0.15279	0.13354	0.018664	-0.010035	-0.086768	-0.10327	-0.12606	-0.09953	-0.069203	-0.07186	-0.062748	-0.00090128	0.038439	0.056706	0.08414	0.078231	0.066704	0.050412	0.041868	0.077584	0.083748	0.075054	0.088289	0.057477	0.031728	-0.0014094	0.019865	-0.0067366	0.039312	0.10066	0.16217	0.15965	0.14609	0.13339	0.1033	0.1139	0.09522	0.10003	0.10703	0.12944	0.082682	0.075458	0.12497
-0.099552	-0.022837	0.037774	0.09059	0.16757	0.21532	0.20102	0.17011	0.20224	0.065068	0.01621	-0.057098	-0.11722	-0.23047	-0.16011	-0.09207	-0.077185	-0.013226	0.09811	0.13354	0.080644	0.12403	0.080933	0.07945	0.054915	0.087086	0.087245	0.12202	0.056402	0.053724	0.008186	-0.0037887	-0.020647	0.041039	0.024373	0.071197	0.075248	0.1124	0.10975	0.087531	0.070704	0.098339	0.097779	0.074759	0.09093	0.09278	0.080932	0.054209	0.044045	0.1067
-0.022516	0.021869	0.063018	0.081245	0.1089	0.17371	0.13491	0.10797	0.1706	0.072653	-0.0020654	-0.017921	-0.10898	-0.25028	-0.16628	-0.079656	-0.068137	0.047638	0.17983	0.15628	0.10645	0.1428	0.078006	0.04065	0.023352	0.060769	0.04607	0.087635	0.063191	0.076623	0.059224	0.070109	0.040062	0.065096	0.025356	0.029028	0.0025591	0.030445	0.03741	0.035073	0.047545	0.052028	0.074473	0.045781	0.074571	0.080521	0.076825	0.027508	0.048317	0.092771
-0.07237	-0.0027563	-0.0090252	0.0055648	0.054068	0.10904	0.095639	0.087288	0.1485	0.05766	0.0063172	-0.011265	-0.06257	-0.18207	-0.10112	-0.010699	-0.05033	0.066864	0.12048	0.11955	0.050903	0.090762	-0.011911	0.00043871	-0.026963	-0.0029013	-0.019725	0.040036	0.070981	0.10629	0.094931	0.11528	0.095215	0.053311	-0.017759	-0.028537	-0.074863	-0.047194	-0.030324	-0.012916	0.020886	0.067163	0.076513	0.032053	0.077969	0.071304	0.033636	-0.0094926	0.047773	0.054216
-0.17436	-0.07244	-0.068939	-0.051636	-0.028418	0.063764	0.0098973	-0.0055898	0.031723	0.033696	-0.013462	-0.011514	-0.01764	-0.087916	-0.060147	0.032639	0.011384	0.11031	0.1238	0.10888	0.020915	0.075878	-0.041025	-0.023467	-0.018127	-0.0074129	-0.030694	0.015111	0.064343	0.04085	0.058252	0.065681	0.052815	0.0056118	-0.041289	-0.066693	-0.10283	-0.082334	-0.10209	-0.066397	-0.042736	-0.01953	-0.016023	-0.02612	-0.0057796	7.8225e-05	-0.041351	-0.048994	-0.040596	0.003883
-0.047877	-0.0043791	-0.013223	-0.0051475	-0.014374	0.053448	0.03324	0.010411	-0.015163	0.016794	-0.0048936	-0.00062444	0.02749	0.012174	0.015506	0.086871	0.036813	0.12465	0.097499	0.10228	0.02629	0.11848	0.0099654	0.038201	-0.00020095	-0.036632	-0.12507	-0.1253	-0.054411	-0.072441	-0.040808	0.026407	0.090473	0.061652	0.020778	0.02151	-0.018947	-0.048817	-0.07988	-0.037815	-0.039908	-0.042578	-0.056436	-0.093896	-0.062809	-0.048643	-0.086445	-0.059044	-0.015043	0.017806
-0.082898	-0.055655	-0.062414	-0.046004	-0.023762	0.011219	-0.016607	-0.036271	-0.075562	-0.018792	-0.012015	-0.0081505	0.034779	0.038325	-0.048756	-0.0019902	-0.010499	0.061052	0.025425	0.058503	0.034043	0.10256	0.016486	0.0035808	-0.029297	-0.080494	-0.16103	-0.16646	-0.021613	-0.068407	-0.042127	-0.0026832	0.027171	-0.069136	-0.046655	-0.048363	-0.07357	-0.083121	-0.090545	-0.06944	-0.062259	-0.068113	-0.062293	-0.08271	-0.10635	-0.095659	-0.099794	-0.11745	-0.10917	-0.099248
-0.057913	-0.039125	-0.021529	0.046702	0.06372	0.092789	0.087602	0.046485	-0.030476	0.01721	0.024987	-0.0064536	0.033273	0.068496	-0.024393	0.019633	0.014997	0.02671	-0.068447	-0.013558	-0.064912	0.030817	-0.029064	0.035736	0.0055738	-0.039611	-0.11365	-0.095012	-0.016794	-0.059291	-0.06295	-0.073995	-0.02802	-0.077679	-0.055912	-0.037251	-0.048302	-0.068671	-0.088275	-0.065346	-0.058636	-0.0079288	0.019551	-0.013969	-0.056258	-0.053037	-0.077797	-0.12341	-0.15016	-0.14033
-0.11148	-0.10255	-0.048065	0.0021863	0.046668	0.14211	0.11679	0.054492	-0.021085	-0.0033372	-0.0099924	0.011402	0.037662	0.077424	-0.030146	-0.015776	-0.0082726	-0.00037021	-0.041933	0.018963	-0.010242	0.051933	0.0068972	0.05892	0.035468	-0.005152	-0.090925	-0.072343	-0.046104	-0.10872	-0.14041	-0.13766	-0.090102	-0.11074	-0.07095	-0.035515	-0.022243	-0.051375	-0.05086	-0.038891	-0.028722	-0.035867	-0.0030095	-0.076764	-0.092395	-0.092511	-0.04196	-0.056706	-0.072474	-0.084915
-0.077099	-0.10482	-0.066708	-0.059376	-0.020196	0.073032	0.10263	0.048748	-0.025056	-0.027275	0.0015085	-0.029641	-0.0047331	0.03898	-0.063661	-0.097119	-0.044306	-0.036078	-0.062937	-0.012334	-0.030191	0.018135	-0.00049052	0.058118	0.030783	0.048205	-0.051547	-0.046685	-0.025506	-0.045068	-0.11543	-0.10067	-0.065735	-0.064201	-0.014213	0.071373	0.04048	0.0405	-0.0063178	-0.030269	-0.039618	0.0046277	0.03893	-0.018313	-0.041946	-0.02694	-0.021295	-0.07372	-0.01497	-0.042093
-0.147	-0.17565	-0.14845	-0.13918	-0.068642	0.013487	0.063419	0.028794	-0.0088244	-0.070052	-0.072536	-0.09872	-0.075749	-0.055567	-0.087412	-0.095916	-0.027139	-0.027341	-0.031263	0.002053	-0.029257	-0.010676	-0.023448	0.002016	-0.0030389	0.057293	-0.0053202	0.046829	0.061368	0.028012	-0.046969	-0.078242	-0.13072	-0.15026	-0.092127	-0.032867	-0.083562	-0.051338	-0.053829	-0.13136	-0.10142	-0.028107	0.0078279	-0.03297	0.0026524	-0.012319	-0.0090707	-0.054605	-0.022702	-0.063362
-0.0016818	-0.0497	-0.017059	-0.013964	0.013399	0.097427	0.20119	0.14817	0.065161	-0.036865	-0.077754	-0.16858	-0.15877	-0.078524	-0.066676	-0.053848	-0.024009	-0.028899	-0.079277	-0.030998	-0.061662	-0.016109	-0.0030513	0.069197	0.058716	0.090784	0.017157	0.069708	0.02063	0.017042	-0.032523	-0.014246	-0.078109	-0.035308	-0.045234	0.01848	-0.030978	-0.020232	-0.036072	-0.085241	-0.0404	0.033408	0.059998	-0.02144	0.054648	0.038044	0.0020283	-0.010996	0.076337	0.034687
-0.080776	-0.11887	-0.096378	-0.11477	-0.061229	-0.010911	0.085517	0.099729	0.046409	-0.082458	-0.073043	-0.14955	-0.17495	-0.1097	-0.046581	-0.035544	-0.062519	-0.029024	-0.034963	-0.0087685	-0.010614	0.050978	0.042201	0.093148	0.081883	0.075582	-0.0036512	0.055668	0.022334	0.0013647	-0.032001	0.065034	-0.026931	-0.018599	-0.0028063	0.082832	0.0030534	0.051666	0.074246	0.014698	0.015563	0.11525	0.088559	0.022878	0.086719	0.10093	0.027253	0.051521	0.1237	0.11361
-0.061287	-0.091038	-0.07362	-0.080889	-0.067848	-0.075337	-0.0045254	0.010759	-0.012363	-0.10478	-0.043234	-0.1587	-0.18167	-0.13513	-0.090781	-0.080715	-0.063828	-0.052339	-0.060187	-0.043365	-0.033216	0.047677	0.071393	0.11631	0.14859	0.096514	0.039325	0.12059	0.10556	0.070033	0.075945	0.16219	0.027829	0.0025001	-0.00067127	0.059283	-0.068645	-0.0026344	0.023315	-0.026726	-0.020569	0.1045	0.038754	0.040784	0.051678	0.046224	-0.056242	-0.026401	0.0051996	0.021093
0.069553	0.013989	0.0028815	0.013583	-0.015713	-0.048638	0.021002	0.036839	-0.059055	-0.1276	-0.067422	-0.15617	-0.18491	-0.045222	-0.016448	-0.0066923	-0.014434	0.01829	-0.027101	-0.0017019	0.017801	0.098737	0.073894	0.10256	0.11841	0.035607	-0.061069	0.058684	0.015258	-0.0019841	0.065999	0.23539	0.11559	0.10859	0.061156	0.03799	-0.10313	-0.053268	-0.008007	-0.056724	-0.072205	0.022155	-0.051723	-0.033924	0.019443	0.0092193	-0.056355	0.012389	-0.0004842	0.033479
0.12644	0.064416	0.049139	0.084606	0.033964	0.0062912	0.045385	0.081066	-0.013325	-0.044482	0.0072712	-0.053568	-0.13292	-0.034995	-0.037877	-0.060471	-0.066331	-0.0046376	-0.055049	-0.013842	0.031835	0.12184	0.072131	0.095541	0.11343	0.010776	-0.11294	0.024003	-0.00034737	-0.028567	0.054904	0.22637	0.1174	0.13537	0.09948	0.078096	-0.05901	0.01482	0.016962	-0.021942	-0.021512	0.050487	-0.050655	-0.025074	-0.00022619	-0.04237	-0.10494	-0.02436	-0.019495	0.017058
0.09003	0.031449	-0.015875	-0.021321	-0.068896	-0.10161	-0.09685	-0.067007	-0.12674	-0.10319	-0.06692	-0.11952	-0.15112	-0.073921	-0.10345	-0.098911	-0.061439	0.0055444	-0.029677	0.027958	0.049751	0.12292	0.00035061	0.021186	0.023806	-0.053676	-0.13701	0.013335	0.006915	0.00965	0.055304	0.12832	0.047853	0.068301	0.020802	0.0090502	-0.048137	0.058634	0.049258	-0.011744	-0.0078134	0.023678	-0.071102	-0.0067966	0.034467	0.0075484	-0.037379	0.020236	-0.0493	-0.027281
0.11476	0.084423	0.045791	0.032615	-0.0099297	0.013626	-0.0018258	-0.037012	-0.14496	-0.071024	-0.11259	-0.12523	-0.1086	-0.055181	-0.16595	-0.14005	-0.097416	-0.049186	-0.031011	0.036207	0.099276	0.14228	0.032879	0.025095	0.079493	-0.038726	-0.10288	0.0037647	0.011922	-0.0032641	0.031968	0.036023	0.033398	0.079299	0.01092	-0.030165	-0.057924	0.025197	-0.048897	-0.05549	0.015045	-0.034938	-0.1573	-0.083699	-0.073414	-0.12491	-0.069829	-0.018706	-0.068206	-0.057562
0.1464	0.1259	0.066998	0.046608	-0.014301	-0.0061207	-0.054307	-0.056166	-0.20533	-0.10314	-0.10926	-0.092009	-0.091655	-0.027094	-0.10794	-0.12459	-0.066368	-0.014336	0.019325	0.068323	0.12365	0.1452	0.028418	-0.015853	0.021978	-0.032949	-0.13629	-0.060167	-0.01572	-0.04802	-0.027054	-0.032369	0.001569	0.071295	0.064966	0.03569	0.043955	0.11911	-0.00091929	-0.023874	0.049609	0.013645	-0.113	-0.043457	-0.036046	-0.10682	-0.052888	0.025626	-0.010352	-0.0035158
0.096191	0.098737	0.050822	-0.025934	-0.040667	-0.00027749	-0.072894	-0.080046	-0.16411	-0.053023	-0.091206	-0.078709	-0.055388	-0.040456	-0.11728	-0.11664	-0.038468	-0.020202	0.065231	0.085997	0.13742	0.13766	0.061139	0.0037477	0.065329	0.0052046	-0.049124	-0.0064758	0.042801	-0.023739	-0.054739	-0.14452	-0.11471	-0.054823	-0.024747	-0.0028929	0.03648	0.10685	-0.0098728	-0.026002	0.090338	0.081518	-0.023612	0.030944	0.018224	-0.073602	-0.046902	0.011388	-0.0686	-0.090353
0.083672	0.10896	0.056015	-0.033411	-0.00011485	0.012147	-0.046033	-0.053709	-0.1303	-0.097399	-0.10666	-0.12683	-0.092732	-0.047332	-0.08719	-0.046893	0.05125	0.082521	0.13357	0.15011	0.13026	0.074317	0.029922	0.019958	0.063411	0.047921	0.037768	0.039414	0.022884	-0.022502	-0.049671	-0.12621	-0.10492	-0.044827	-0.016863	-0.0041793	0.097287	0.12978	0.039728	0.027242	0.13136	0.07313	0.010916	0.06981	0.062735	0.011441	0.066726	0.10208	-0.018239	-0.039982
0.00074802	0.028225	0.015932	-0.025194	0.0015976	-0.010636	-0.023778	-0.039403	-0.11677	-0.082291	-0.03302	-0.05563	-0.02957	-0.0086211	-0.030163	-0.014324	0.045458	0.070616	0.14315	0.14354	0.12657	0.094429	0.091653	0.083634	0.098532	0.1017	0.076769	0.058972	0.043576	0.0054172	-0.029625	-0.077704	-0.066711	-0.016478	0.02456	0.075737	0.14906	0.14172	0.05067	0.058611	0.087893	0.043036	-0.004147	0.027348	-0.021799	-0.082928	-0.049522	-0.038798	-0.10477	-0.076048
-0.01333	0.031072	0.025513	-0.041718	-0.019613	-0.059946	-0.065328	-0.085875	-0.11271	-0.1118	-0.0038729	-0.055188	-0.019729	0.019105	0.017498	0.012084	0.054702	0.064919	0.074246	0.087159	0.02335	-0.0029019	-0.01975	0.002597	0.010329	0.059713	0.065582	0.088783	0.056137	0.034154	0.043641	0.017118	-0.041035	0.0021109	0.032117	0.083622	0.14892	0.16434	0.1271	0.1139	0.095791	0.085131	0.04925	0.027831	-0.0099925	-0.075375	-0.12085	-0.069382	-0.12653	-0.086652
-0.060748	-0.027809	-0.020789	-0.052529	0.015161	0.010998	0.089923	0.05604	0.025412	-0.0152	0.0027839	-0.061201	-0.022683	-0.0012324	0.012043	0.083194	0.052484	0.063756	0.047283	0.057222	-0.025104	-0.033512	-0.023339	0.048926	0.01654	0.034933	0.094091	0.09481	0.032861	0.063808	0.053981	0.0022672	-0.052956	-0.016629	-0.010426	0.06092	0.12715	0.13141	0.13019	0.1283	0.10989	0.071411	0.081227	0.0095998	-0.032574	-0.053775	-0.078543	-0.10745	-0.154	-0.098473
-0.013898	-0.021228	-0.0040109	-0.031193	0.035445	0.0009161	0.10517	0.074188	0.049424	0.011305	-0.013247	-0.037737	-0.0049976	0.0018405	0.0042863	0.10413	0.034015	0.049394	0.043049	0.073765	-0.016372	-0.0033466	0.0063503	0.064979	0.016857	0.05032	0.12712	0.12754	0.073564	0.13678	0.13006	0.048524	0.00098965	0.05265	0.012376	0.11812	0.18682	0.17158	0.15136	0.18865	0.12056	0.053142	0.066467	0.05032	-0.016598	0.00013861	-0.036369	-0.067744	-0.13736	-0.093573
-0.1354	-0.13904	-0.082338	-0.1052	-0.011139	-0.0031668	0.10564	0.046915	0.036189	0.059661	0.011798	-0.0060066	0.045063	0.049139	-0.018765	0.040764	-0.035675	-0.0065111	0.012115	0.077782	0.06736	0.11129	0.069638	0.08091	0.032423	0.066434	0.13067	0.15207	0.12549	0.17697	0.14736	0.048893	-0.010559	0.044117	0.0019234	0.084245	0.11915	0.1494	0.11539	0.14601	0.028852	-0.0025138	-0.062694	-0.058941	-0.11226	-0.055287	-0.094942	-0.068933	-0.12967	-0.11887
-0.090325	-0.11062	-0.089471	-0.13471	-0.0095763	0.029717	0.122	0.10331	0.074481	0.091116	0.018394	0.040152	0.031085	0.02671	-0.055115	-0.015711	-0.089136	-0.010649	0.028779	0.060895	0.063731	0.071571	0.030362	0.01173	0.029862	0.024574	0.12789	0.13073	0.16537	0.22176	0.23808	0.13436	0.090175	0.059234	-0.031701	0.014799	0.032626	0.11709	0.11076	0.13624	0.057811	0.04686	-0.073971	-0.056351	-0.10836	-0.039969	-0.08961	-0.0077896	-0.076084	-0.051693
-0.11603	-0.12511	-0.12735	-0.14527	-0.043179	0.010935	0.084715	0.11761	0.084503	0.14263	0.031484	0.040743	-0.023955	-0.043013	-0.11213	-0.041256	-0.07758	0.037122	0.072634	0.09467	0.12576	0.14042	0.1021	0.082591	0.084653	0.067147	0.1428	0.13268	0.19904	0.24263	0.18961	0.092658	0.056608	0.0064866	-0.03991	0.036069	0.047619	0.13972	0.12077	0.10259	0.03752	0.032483	-0.097896	-0.054623	-0.085446	-0.0047482	-0.040683	0.02698	-0.03033	-0.038353
-0.056174	-0.098146	-0.12203	-0.20837	-0.069482	-0.0091968	0.032404	0.083664	0.13369	0.17448	0.036312	0.076146	0.0022991	-0.029255	-0.12453	-0.080082	-0.088395	0.055219	0.061733	0.093164	0.15517	0.14818	0.074032	0.050918	0.10336	0.11572	0.18473	0.19727	0.2934	0.30687	0.25412	0.19174	0.15003	0.07814	0.0083764	0.051188	0.042468	0.11355	0.063562	0.06193	-0.010414	0.013635	-0.11464	-0.0024508	-0.046826	0.0086771	-0.052549	0.080509	-0.0014318	-0.011905
-0.081871	-0.095127	-0.11347	-0.18148	-0.046346	0.043848	0.013705	0.066243	0.1166	0.11534	-0.0058514	0.10401	0.050118	0.0023426	-0.10759	-0.042086	-0.059304	0.050081	0.0456	0.10408	0.11725	0.094326	0.013192	0.0042932	0.053666	0.09375	0.11296	0.14666	0.23995	0.26756	0.17934	0.16468	0.1013	-0.0041001	-0.082056	-0.049363	-0.038793	0.058399	0.032926	-0.0040806	-0.036847	-0.004797	-0.14192	-0.066005	-0.10419	-0.052401	-0.10918	-0.0068676	-0.0083563	0.02047
0.10242	0.041948	0.0024256	-0.1089	-0.080357	-0.018359	-0.059729	-0.039474	0.0084869	0.037559	-0.060779	0.047901	-0.0082595	-0.049717	-0.13381	-0.041094	-0.046209	0.045294	-0.00036671	0.0087412	-0.023222	-0.0485	-0.08949	-0.033799	0.034929	0.08326	0.09523	0.16742	0.28024	0.29258	0.17333	0.20803	0.11225	-0.059409	-0.063088	0.010665	0.01249	0.075856	0.10404	0.037238	0.055288	0.079106	0.026393	0.05516	0.011782	0.0085858	-0.06096	-0.014652	-0.019968	0.030632
0.024724	0.019971	0.006369	-0.044151	-0.025746	0.016999	-0.058524	-0.06642	-0.016182	-0.012479	-0.11797	-0.014557	-0.062455	-0.074504	-0.12192	0.01182	0.023163	0.10894	0.050865	0.092593	0.051417	0.026809	-0.023123	0.052758	0.072149	0.12945	0.10598	0.21299	0.23456	0.2209	0.1166	0.1659	0.01743	-0.055201	-0.023621	0.021962	0.014617	0.06208	0.052131	0.0066887	0.0050802	0.010584	0.00086739	0.02088	-0.021836	-0.021448	-0.033887	-0.021601	-0.036562	-0.039347
0.10906	0.08969	0.097556	0.076787	0.067651	0.030414	-0.023861	-0.047858	0.030354	-0.016638	-0.025982	0.085777	0.054835	0.041375	0.0069417	0.12408	0.12345	0.16594	0.078671	0.15311	0.044327	-0.022551	-0.035555	0.062618	0.089438	0.15351	0.15913	0.25009	0.243	0.21928	0.18952	0.24062	0.095096	0.045454	0.036923	0.065192	0.046068	0.083124	0.029963	-0.0041392	-0.011456	-0.0022907	0.028506	0.059981	-0.013128	-0.010515	-0.0062901	-0.038472	-0.020914	0.04866
0.091126	0.078624	0.14074	0.16573	0.11473	0.044749	-0.0078071	-0.09252	-0.092529	-0.10976	-0.055423	0.045147	0.072321	0.068321	0.017648	0.10962	0.10329	0.10967	0.066276	0.1593	0.04894	-0.016269	-0.013697	0.053123	0.070662	0.11396	0.13443	0.18817	0.16499	0.13147	0.12123	0.16416	0.037488	-0.0014153	0.019064	0.065324	0.020417	0.056771	0.031545	-0.016358	-0.026398	0.0050467	0.041853	0.050228	-0.0063352	0.0040513	-0.00036164	-0.045758	-0.011544	0.037224
0.08785	0.073106	0.11134	0.15819	0.077844	0.047964	0.076905	0.019365	0.02964	0.051949	0.10667	0.10214	0.070411	0.055559	0.031784	0.067919	0.061147	0.11237	0.037533	0.098248	0.016514	-0.045844	-0.043875	0.063184	0.088697	0.11632	0.16579	0.15635	0.12719	0.061955	0.047485	0.088301	0.047068	0.041007	0.063649	0.094608	0.067591	0.066155	0.032678	-0.009677	-0.0038816	0.0031325	0.068575	0.090199	0.073159	0.075999	0.067695	0.050471	0.014714	0.048394
0.11192	0.10668	0.1565	0.23567	0.1803	0.16237	0.20062	0.15445	0.13872	0.13369	0.16988	0.11711	0.09904	0.11484	0.11362	0.12767	0.15402	0.18665	0.098875	0.15867	0.10721	0.046724	0.033217	0.11132	0.15411	0.16131	0.17431	0.13238	0.066207	0.027417	0.054503	0.080991	0.096215	0.14668	0.099661	0.10253	0.11558	0.1144	0.063334	0.0075156	-0.024779	-0.017713	0.0084042	0.041784	0.065816	0.072389	0.035109	0.044999	0.032197	0.060982
0.23022	0.16739	0.18254	0.23019	0.12591	0.15323	0.1902	0.17198	0.13846	0.15354	0.14572	0.085511	0.13031	0.14904	0.12582	0.13068	0.16421	0.12764	0.024095	0.051477	0.0055929	-0.062035	-0.044755	0.036609	0.13466	0.14982	0.18597	0.098231	0.082398	0.03676	0.029722	0.037103	0.12993	0.11182	0.063588	0.089714	0.16671	0.12798	0.13028	0.055112	0.039974	0.0091632	0.057266	0.082218	0.10633	0.11029	0.061355	0.083533	0.096907	0.19124
0.10423	0.036204	0.036005	0.069182	0.038431	0.1142	0.16746	0.17825	0.10971	0.18811	0.11622	0.026248	0.03479	0.045693	-0.03384	-0.016885	0.042567	0.044734	0.0046218	-0.006064	-0.018398	-0.053171	-0.062132	-0.042558	0.082115	0.12632	0.16387	0.086253	0.084426	0.018023	-0.058222	-0.082502	0.041383	0.024247	0.035379	0.083743	0.1648	0.052731	0.098997	0.022028	-0.031715	-0.053767	0.056544	0.073499	0.12262	0.15426	0.067376	0.087571	0.076356	0.08841
0.13507	0.059007	0.0046242	0.040901	-0.051772	0.063646	0.099492	0.12881	0.08338	0.18228	0.090397	0.0083133	0.021495	0.012549	-0.031051	-0.025943	0.0030875	0.018255	-0.011818	-0.040933	-0.063429	-0.038366	-0.058771	-0.030779	0.091064	0.13456	0.13144	0.077523	0.043733	-0.035183	-0.09976	-0.090284	0.021991	0.033297	0.037821	0.095759	0.18713	0.07577	0.097621	0.014326	-0.056563	-0.11539	0.00047855	0.061246	0.16919	0.21873	0.12638	0.13776	0.075735	0.061328
-0.0081272	-0.042821	-0.049738	0.040642	-0.031044	0.069931	0.062288	0.059646	0.012432	0.11505	0.034017	-0.017011	0.00082641	-0.033709	-0.097113	-0.055375	-0.015814	0.0080197	0.0098258	-0.010404	-0.054938	-0.010364	-0.025684	-0.038877	0.078284	0.12945	0.13088	0.11534	0.11651	0.033224	0.0062499	-0.01584	0.010457	-0.051583	0.017568	0.064558	0.1322	0.081249	0.16155	0.043168	-0.023814	-0.072236	0.030422	0.056198	0.13807	0.11903	0.057632	0.033866	-0.0052734	-0.012342
-0.025754	-0.011801	-0.048007	0.014123	-0.075005	0.054594	0.015587	0.023908	-0.018048	0.076296	-0.021478	-0.045753	-0.0037072	-0.052031	-0.084882	-0.070695	-0.069125	-0.03982	-0.047265	-0.058851	-0.081617	-0.042265	-0.082132	-0.087298	-0.015613	0.012745	0.086536	0.088875	0.12369	0.061143	0.024124	-0.0142	0.041233	-0.03619	0.0035128	0.05925	0.059349	0.0045144	0.070426	0.032509	-0.012692	-0.008837	0.07358	0.11953	0.13823	0.090541	0.041309	0.032378	-0.034151	-0.054351
-0.057534	-0.017513	-0.029495	-0.045097	-0.090243	0.017581	0.0084263	-0.016553	0.015101	0.13448	0.11068	0.056115	0.12207	0.04073	0.0095621	-0.003096	-0.019091	0.0060095	0.0033682	0.0014935	-0.083354	-0.017713	-0.064086	-0.070044	-0.046557	0.012783	0.07659	0.066651	0.10638	0.058671	0.042146	0.0025993	0.042544	-0.019382	0.017938	0.026471	0.019457	-0.020467	0.018052	-0.023722	-0.023975	-0.024124	0.043002	0.12119	0.18376	0.11947	0.064271	0.063717	-0.055192	-0.1376
0.1306	0.12414	0.1086	0.01186	-0.038826	0.078679	0.049958	-0.014703	0.007996	0.05237	0.070259	0.059226	0.15654	0.13267	0.1461	0.046982	0.011668	0.022413	-0.016467	0.029567	-0.046632	0.019315	-0.017371	-0.0033016	-0.067707	-0.0070465	0.023784	0.015991	0.079597	0.094989	0.10264	0.05683	0.079898	0.0084497	-0.011168	-0.019369	0.012368	0.051085	0.037682	0.030352	0.04552	0.046633	0.025946	0.13834	0.21484	0.15401	0.1245	0.1562	-0.016962	-0.1134
0.032473	0.10542	0.14183	0.070936	0.11454	0.22015	0.17501	0.1042	0.15026	0.11404	0.12422	0.074221	0.10098	0.12939	0.18157	0.11492	0.13124	0.11341	0.030941	0.041668	-0.035105	-0.019648	0.028339	0.045165	-0.0053671	0.050944	0.082618	0.037207	0.11544	0.093147	0.04131	-0.027477	0.0053693	-0.080857	-0.073174	-0.077477	-0.016734	0.043241	0.071998	0.1226	0.16571	0.17827	0.15665	0.18343	0.1307	0.10813	0.076672	0.073252	-0.031638	-0.047882
0.13111	0.17204	0.17117	0.053406	0.08952	0.15432	0.12188	0.079683	0.14142	0.075144	0.13385	0.071723	0.10557	0.14894	0.22963	0.13899	0.18045	0.17359	0.12796	0.12159	0.068703	0.038746	0.070474	0.043721	-0.0024227	-0.0069899	0.043504	-0.025374	0.019778	0.0050428	-0.017818	-0.075002	-0.028535	-0.019061	-0.055415	-0.038774	0.035751	0.079299	0.041315	0.12705	0.10992	0.098012	0.068849	0.083857	0.031408	0.085698	0.088301	0.13527	0.098402	0.056007
0.065009	0.044006	0.091252	0.026505	0.052496	0.10583	0.1237	0.095592	0.16362	0.14992	0.23015	0.18373	0.18818	0.20138	0.22108	0.17033	0.22042	0.17269	0.164	0.1677	0.055701	0.029318	0.11958	0.094457	0.077184	0.10205	0.12411	0.031198	0.045115	0.0052961	-0.003301	-0.07829	-0.1008	-0.058125	-0.031171	-0.027883	0.040903	0.1037	0.063529	0.088593	0.087245	0.071518	0.07622	0.03914	-0.0063801	0.06305	0.11308	0.11938	0.10875	0.097794
0.023035	0.0017818	0.037738	0.061368	0.089708	0.11263	0.14332	0.09617	0.10435	0.054519	0.10793	0.060883	0.062072	0.10686	0.14426	0.12497	0.17399	0.18183	0.17292	0.16139	0.12587	0.098812	0.16186	0.1319	0.14305	0.098114	0.094004	0.075269	0.073675	0.032276	0.00054818	-0.023891	-0.086394	-0.069067	-0.050582	-0.032422	-0.022561	0.013766	0.01623	0.080697	0.076118	0.083759	0.079423	-0.034793	-0.15009	-0.072048	-0.032098	-0.014546	0.057261	0.083064
0.01111	-0.034817	0.0023172	0.1171	0.074754	0.067917	0.10976	0.059793	0.0735	0.036331	0.035851	0.02019	0.028434	0.044859	0.11712	0.18313	0.20365	0.23205	0.25665	0.17488	0.10353	0.053986	0.10377	0.061307	0.12193	0.062648	0.084209	0.04548	0.0061032	-0.036382	-0.022789	-0.0020932	-0.082269	-0.072077	-0.02071	-0.021507	-0.050898	-0.036956	0.007309	0.0052661	-0.020777	-0.047203	-0.065346	-0.18877	-0.29792	-0.18306	-0.10374	-0.028535	0.07415	0.11155
-0.012196	-0.07362	-0.021683	0.061751	-0.019567	0.016437	0.07293	0.015078	0.042792	0.041022	0.060858	0.0579	0.083836	0.032471	0.097318	0.14124	0.15424	0.21736	0.27842	0.20143	0.13302	0.076674	0.0081253	-0.0069253	0.048844	0.0019532	0.041915	0.11004	0.050314	0.055747	0.12433	0.1443	0.041512	0.082719	0.11907	0.10406	0.055591	0.055513	0.087137	0.051078	-0.0029696	-0.060701	-0.078347	-0.22653	-0.29296	-0.23552	-0.087273	0.0080829	0.099354	0.11868
-0.071	-0.12351	-0.032859	0.030251	-0.016116	0.0119	0.057926	-0.050136	0.010419	-0.0015632	-0.02701	-0.014165	0.03859	-0.019292	0.05477	0.14977	0.13171	0.16273	0.18223	0.1243	0.033427	0.054954	0.051085	0.078436	0.13581	0.12916	0.095139	0.19748	0.10378	0.11648	0.22587	0.23661	0.10933	0.13247	0.18937	0.081513	0.05303	0.033625	0.11032	0.041334	0.04431	0.024431	-0.0065705	-0.0883	-0.15067	-0.082577	-0.0065396	0.069903	0.024546	0.070318
-0.085358	-0.11665	-0.0073374	0.066145	0.0095036	0.032885	0.0683	-0.09646	-0.080345	-0.12021	-0.13642	-0.099589	-0.04445	-0.047367	0.03371	0.097158	0.026675	0.078528	0.087284	0.05534	0.028122	0.10637	0.10066	0.14082	0.15791	0.11152	-0.0024458	0.086247	-0.063891	-0.035442	0.038225	0.09081	0.010001	0.069387	0.082878	0.052842	0.049997	0.031714	0.060767	0.0080533	-0.0021877	-0.039755	-0.1057	-0.12135	-0.15281	-0.071839	0.0068792	0.15062	0.1282	0.14881
-0.060937	-0.075089	0.061269	0.13869	0.028028	0.080132	0.10007	-0.057898	-0.05631	-0.073028	-0.11246	-0.051372	-0.025683	-0.0044254	0.095254	0.10444	-0.012064	-0.02373	-0.04542	-0.098058	-0.11944	-0.022894	0.028145	0.051464	0.065692	0.080361	-0.027808	0.058453	-0.060976	-0.030147	0.0511	0.058017	-0.057687	0.066011	0.12405	0.14587	0.17185	0.19853	0.1655	0.043539	-0.032853	-0.071209	-0.1291	-0.09509	-0.039283	0.034117	0.18457	0.30809	0.23204	0.19581
-0.083142	-0.064456	0.067842	0.086437	0.015236	0.077246	0.10069	-0.021695	-0.030943	-0.010207	-0.066324	-0.077062	-0.08144	0.00038489	0.079154	0.063756	0.020507	0.030577	-0.032266	-0.051523	-0.048033	0.097456	0.14506	0.15337	0.13488	0.1767	-0.00026317	0.077425	-0.045918	-0.00010867	0.026106	0.024298	-0.06427	0.0621	0.10179	0.15927	0.20682	0.22919	0.18233	0.082084	0.022519	0.00050736	-0.062967	0.00085447	0.046245	0.066424	0.16386	0.26713	0.20658	0.20787
-0.041121	-0.02816	0.10332	0.12228	0.020291	0.067641	0.069605	-0.052022	-0.13869	-0.079639	-0.14491	-0.13537	-0.16282	0.014165	0.054574	0.063746	0.04442	0.02292	-0.041192	-0.051091	-0.070684	0.069508	0.14405	0.13629	0.12566	0.1362	-0.046282	0.021933	-0.10133	-0.050089	-0.0046738	-0.032177	-0.11035	0.0086603	0.043304	0.10488	0.14237	0.18061	0.097121	-0.013431	-0.05113	-0.017253	-0.10786	0.025519	0.092352	0.11199	0.17196	0.27706	0.18608	0.13946
-0.034312	-0.0073637	0.062369	0.14775	0.054563	0.028205	0.052019	-0.012388	-0.16691	-0.098519	-0.061544	-0.10124	-0.12202	0.060429	0.078587	0.00021596	0.0305	0.0041125	-0.015027	-0.018033	0.041335	0.086472	0.098469	0.032645	0.012913	0.011913	-0.050178	0.012526	-0.0066412	0.0060073	-0.027212	-0.076958	-0.10972	-0.028547	0.0063731	0.10944	0.13857	0.20191	0.078672	-0.0026611	-0.013509	0.0083617	-0.13123	-0.0039508	0.061394	0.038116	0.091097	0.24618	0.23446	0.16724
0.022553	0.038538	0.064692	0.11679	0.062387	0.040499	0.063036	0.022297	-0.10691	-0.058496	-0.043074	-0.12312	-0.14869	-0.0044168	0.0011221	-0.042096	0.027064	0.048812	0.071975	0.075045	0.095507	0.070839	0.033925	-0.043184	-0.043645	-0.069354	0.006547	0.045262	0.02731	0.021785	0.077407	-0.013162	0.0092495	0.056613	0.13032	0.13804	0.16489	0.17158	0.082665	-0.018122	-0.017877	-0.013713	-0.1068	-0.00065822	0.040721	-0.0084909	0.052094	0.15263	0.10952	0.023038
0.034794	0.029298	0.010429	0.013737	0.0085644	-0.04424	-0.013294	-0.005798	-0.12004	-0.091421	-0.046759	-0.13661	-0.14458	-0.0032061	-0.01712	-0.014713	0.056394	0.11767	0.19351	0.22797	0.17183	0.1374	0.040329	-0.051265	-0.063609	-0.081154	0.012068	0.013927	-0.040697	-0.030341	0.033362	-0.054185	0.0036956	0.035378	0.0569	0.043167	0.058861	0.075193	0.013015	-0.048299	-0.05253	0.011816	-0.098744	0.0062364	0.018074	-0.0030492	-0.023378	0.062077	0.056603	0.019641
0.020356	0.018505	0.024562	0.086112	0.097078	-0.015223	-0.0063506	-0.021541	-0.14428	-0.1526	-0.042594	-0.075693	-0.069977	0.022567	0.048819	0.0019982	0.029791	0.025382	0.11944	0.17344	0.17788	0.10591	0.021409	0.00078768	0.010936	-0.067473	0.079047	0.11559	0.039958	-0.011006	0.037134	-0.060872	-0.05597	-0.0035232	-0.010579	-0.0080219	-7.9763e-05	0.051946	-0.021411	-0.089659	-0.048813	0.025386	-0.046269	0.049868	0.045993	0.033697	0.023962	0.067214	0.021641	0.036902
0.015845	-0.025526	-0.048083	0.015855	0.050427	-0.086936	-0.067853	-0.044077	-0.18516	-0.19373	-0.055608	-0.022405	-0.019922	0.084795	0.10296	0.039346	-0.027067	0.025901	0.098294	0.1488	0.16778	0.17055	0.089279	0.054649	0.05056	-0.03	0.089766	0.070658	0.029455	-0.026222	0.021956	-0.07115	-0.039309	0.011084	0.0016393	0.0025283	0.03158	0.061942	0.028328	-0.058818	-0.0041706	0.060017	-0.0085447	0.01559	0.059616	0.03791	0.046163	0.07501	0.10614	0.15395
0.015228	-0.024083	-0.003076	0.021017	0.00701	-0.014075	0.012955	0.042388	-0.088705	-0.090522	-0.017184	-0.0080164	-0.11125	0.0091314	0.049869	-0.053337	-0.12789	0.0078759	0.0027086	0.043854	0.022441	0.11999	0.017032	0.09172	0.10455	0.049489	0.099284	0.1103	-0.012879	-0.011044	0.11424	0.057684	0.040456	0.10552	0.091681	0.092725	0.084697	0.087368	0.11189	-0.0062669	0.019036	0.038679	0.051213	-0.0040205	0.024063	0.0060602	0.069946	0.057247	0.090378	0.1148
-0.023093	-0.019594	-0.021014	-0.01072	-0.025356	-0.019249	-0.0053236	0.069243	-0.054034	-0.026635	0.043805	0.056589	-0.021906	0.078755	0.1046	-0.014204	-0.06487	0.01028	0.025041	0.077843	0.07875	0.13377	0.033707	0.064792	0.083868	0.0060065	0.032285	0.087333	0.033264	0.023524	0.145	0.10296	0.012445	0.055329	0.046156	0.062337	0.090557	0.14242	0.17688	0.049433	0.05975	0.090197	0.11534	0.05452	0.082088	0.090456	0.10565	0.072547	0.12208	0.18129
-0.017279	0.0026814	0.0048334	0.012462	-0.0391	-0.06463	-0.060583	0.010732	-0.064934	-0.0044765	0.080003	0.096447	0.020975	0.07365	0.082953	-0.009686	-0.018815	0.025844	-0.005256	0.036357	0.043544	0.10691	0.021643	0.096639	0.12733	0.047349	0.023636	0.074896	0.045282	0.0057887	0.12492	0.1055	0.038045	0.11446	0.17182	0.16946	0.17766	0.21025	0.20391	0.076241	0.13748	0.15231	0.20722	0.12717	0.11648	0.13366	0.13885	0.09765	0.15266	0.20685
-0.15734	-0.073886	-0.11063	-0.10607	-0.11531	-0.061656	-0.07109	0.018013	-0.082566	-0.0094358	0.070443	0.072583	0.0064939	0.084783	0.083866	0.033946	0.037336	0.12777	0.087269	0.065122	-0.021887	0.021258	-0.060107	-0.023543	0.011672	0.0091089	-0.028706	-0.016982	-0.049143	-0.028139	0.087643	0.048887	0.038021	0.13245	0.15518	0.10551	0.1722	0.15188	0.13382	0.056411	0.10401	0.05988	0.12725	0.047554	0.02943	0.10432	0.14719	0.12767	0.19732	0.16314
-0.058051	0.0059289	-0.048004	-0.085703	-0.10829	-0.08744	-0.024774	0.069223	0.0042236	0.12257	0.17845	0.054545	0.016229	0.086034	0.050536	0.05259	0.13139	0.17896	0.11958	0.093873	-0.039398	-0.062137	-0.14792	-0.10018	-0.029996	-0.020767	-0.058444	-0.035795	-0.078563	-0.091965	0.029987	0.041428	0.0097847	0.095146	0.12517	0.075024	0.10314	0.069874	0.016775	-0.029386	0.012238	-0.0088232	0.09678	0.10159	0.039514	0.073591	0.056556	0.060341	0.075527	0.016833
-0.0041285	0.033006	-0.037231	-0.082517	-0.10595	-0.12405	-0.073417	-0.02048	-0.093568	0.054543	0.08054	-0.0099887	0.061286	0.1554	0.16164	0.2301	0.32405	0.28717	0.26659	0.19392	0.04737	-0.030775	-0.075043	-0.10942	-0.04577	-0.02724	-0.031422	-0.058487	-0.03127	-0.074818	-0.021021	-0.053981	-0.03163	0.0047037	0.015939	-0.012333	0.089329	0.036306	-0.091156	-0.083732	-0.051667	-0.054778	0.042691	0.14283	0.089219	0.12134	0.065751	0.073609	0.06858	0.049607
-0.079325	-0.013985	-0.065507	-0.094742	-0.089703	-0.098632	-0.079497	-0.0092998	-0.059168	0.031018	0.066587	-0.0169	-0.030555	0.07513	0.16128	0.24542	0.31501	0.36559	0.30793	0.19468	0.011	-0.041974	-0.075607	-0.092236	-0.044084	0.048175	0.022499	-0.01561	-0.0061876	-0.018355	-0.065499	-0.041961	-0.024893	0.0012918	-0.087073	-0.080159	-0.028081	-0.056248	-0.1436	-0.057022	-0.015269	-0.012899	0.027117	0.093352	0.076545	0.11736	0.047376	0.087047	0.065959	-0.0042361
-0.1278	-0.016912	-0.038088	-0.040322	-0.047865	0.028397	-0.011923	0.046823	-0.029682	0.033921	0.022988	-0.042012	-0.11878	0.010353	0.08403	0.16645	0.19579	0.27105	0.2023	0.12833	-0.067331	-0.10546	-0.13568	-0.14817	-0.10432	0.017701	0.017932	0.018632	-0.026645	0.046418	-0.052032	0.0075902	0.019445	0.079446	-0.071489	-0.049167	0.0044431	-0.023589	-0.11204	-0.026922	0.0033214	-0.017986	-0.033775	0.052756	0.028624	0.079205	0.037438	0.13437	0.099933	0.0088431
-0.11371	-0.062168	-0.021667	-0.027256	-0.069972	0.010705	0.023988	0.04417	-0.0057869	0.095183	0.026997	-0.080329	-0.14066	-0.018268	0.0090714	0.12035	0.21274	0.27037	0.18269	0.17475	0.049436	-0.012156	-0.077306	-0.11155	-0.094259	-0.01511	0.00090658	0.015654	0.0063619	0.06581	-0.044177	0.024399	0.019164	0.053011	-0.026216	-0.0048818	-0.013951	0.00043471	-0.022923	0.031979	0.068306	0.099001	0.078033	0.1511	0.1053	0.060681	-0.020956	0.03806	0.023639	-0.026373
-0.27008	-0.1258	-0.086869	-0.038274	-0.089936	0.067049	0.0018491	0.062249	0.038403	0.069469	-0.062498	-0.15221	-0.23101	-0.14107	-0.049843	0.088432	0.22115	0.27693	0.20639	0.23684	0.14663	0.11101	0.025292	-0.016314	-0.092713	0.0055015	0.025222	0.050942	0.075031	0.22708	0.072226	0.092285	0.077038	0.087794	-0.025741	-0.026974	-0.02106	0.02421	0.034594	0.090086	0.10247	0.11081	0.04366	0.082225	0.0067611	0.04335	-0.01863	0.045494	0.0039574	-0.015945
-0.38185	-0.1853	-0.16649	-0.070603	-0.10416	0.074562	-0.016173	0.087587	0.061027	0.022942	-0.10179	-0.20004	-0.31817	-0.24672	-0.15092	-0.023888	0.08863	0.18277	0.14503	0.23928	0.15867	0.12429	0.0045525	-0.022273	-0.15322	-0.054315	-0.062241	0.011681	-0.0050049	0.10449	-0.067508	0.0072775	-0.038935	0.0059872	-0.057844	-0.021984	-0.072848	-0.0094583	0.013983	0.032975	0.03055	0.058055	0.024902	0.0064974	-0.0085359	0.0525	0.001179	-0.011722	-0.0032508	-0.056447
-0.44089	-0.17734	-0.16291	-0.044687	-0.08925	0.10365	-0.0033654	0.096882	0.021099	0.01978	-0.090379	-0.18118	-0.25669	-0.20055	-0.13741	-0.018902	0.077392	0.10628	0.10258	0.22803	0.15623	0.16028	0.073628	0.041489	-0.086782	0.011826	-0.048875	-0.027997	-0.024935	0.039328	-0.13562	-0.058318	-0.048629	-0.025375	-0.0024675	0.025652	-0.026746	-0.01379	-0.015463	-0.068046	-0.058438	-0.055162	-0.025528	-0.0005475	-0.026023	0.053496	0.046175	-0.0037159	0.018433	0.0028849
-0.33006	-0.18304	-0.17768	-0.086809	-0.081985	0.04209	0.0015036	0.09212	0.040379	0.0092724	-0.049841	-0.12072	-0.1713	-0.15353	-0.038518	-0.001133	0.12404	0.12136	0.158	0.25801	0.29347	0.23563	0.18536	0.11402	-0.043466	-0.001255	-0.0666	-0.064627	-0.04075	-0.042667	-0.22559	-0.14371	-0.12122	-0.12341	-0.088161	-0.025659	-0.085134	-0.106	-0.095372	-0.14798	-0.14787	-0.1925	-0.055536	-0.073488	-0.052292	0.030404	0.037926	-0.1215	-0.042343	-0.070215
-0.22542	-0.026617	-0.080734	-0.031325	-0.049928	0.064612	-0.070021	0.040145	0.014586	-0.031825	-0.082345	-0.07435	-0.09583	-0.1056	0.023323	0.03615	0.10321	0.060135	0.11098	0.19628	0.21186	0.18368	0.13123	0.1164	-0.053273	-0.011607	-0.085597	-0.057035	-0.047101	-0.046399	-0.23115	-0.099392	-0.087143	-0.096024	-0.11317	-0.010997	-0.092743	-0.084678	-0.14825	-0.14926	-0.1331	-0.19	-0.079145	-0.065303	-0.0027927	0.11142	0.12132	-0.025933	0.010232	-0.050655
-0.17274	-0.0084378	-0.050427	-0.074536	-0.1188	-0.065934	-0.19065	-0.18155	-0.17761	-0.14089	-0.1304	-0.083028	-0.02082	-0.019665	0.087721	0.059009	0.057579	0.018859	0.070543	0.10867	0.13053	0.11913	0.062923	0.070897	-0.027319	-0.024852	-0.060131	-0.010782	-0.048521	-0.083834	-0.23333	-0.18041	-0.18919	-0.18247	-0.20191	-0.058958	-0.048988	-0.045868	-0.10782	-0.10531	-0.01542	-0.12044	0.031221	0.026887	0.083604	0.075645	0.1181	-0.062337	0.031096	-0.024084
-0.010981	0.10829	0.10857	0.024516	-0.026639	-0.022207	-0.13351	-0.19084	-0.13506	-0.090529	-0.034279	0.034727	0.12006	0.091899	0.13026	0.083875	0.082041	0.012574	0.022631	0.059693	0.10375	0.060249	0.056943	0.061819	0.015201	5.893e-05	0.017142	0.060755	0.016012	0.0334	-0.099726	-0.12193	-0.14263	-0.080919	-0.10091	-0.048461	-0.040741	-0.016909	-0.097952	-0.15154	-0.022118	-0.070992	-0.023343	0.0026144	0.090313	0.099105	0.10615	-0.023954	0.049554	-0.05504
0.048339	0.078107	0.079018	-0.018016	-0.044785	-0.074953	-0.1611	-0.22336	-0.14886	-0.11478	-0.12656	-0.014561	0.05091	-0.0090779	0.051872	0.045893	0.043972	0.0086203	0.020544	0.0079302	0.048472	0.015511	0.04104	0.023551	0.008108	-0.0014053	0.040771	0.10771	0.10555	0.10796	0.018109	-0.055385	-0.13034	-0.058461	-0.058544	0.023893	0.054501	0.10015	0.069378	0.051434	0.11184	0.058821	0.043485	0.045479	0.075361	0.060994	0.089728	0.020929	0.059624	0.0081871
0.0075412	0.055157	0.043807	-0.01315	-0.07324	-0.1007	-0.1728	-0.249	-0.17975	-0.063468	-0.074752	0.001033	0.1487	0.08022	0.071026	0.10117	0.09267	0.034343	0.057227	0.070914	0.044098	0.067937	0.079008	0.00294	0.021961	0.021523	0.037992	0.040433	0.13684	0.070283	0.069637	-0.036077	-0.073559	-0.086338	-0.050211	-0.064755	0.015545	0.067579	0.07854	0.063304	0.19001	0.12754	0.08851	0.12469	0.15179	0.059051	0.091429	0.080231	0.057277	0.03716
-0.0054316	0.034638	0.047745	0.01887	-0.039588	-0.085296	-0.09314	-0.22484	-0.12429	-0.02461	-0.030287	-0.016275	0.17619	0.073062	0.085297	0.073508	0.078417	0.020608	0.032338	-0.011293	0.01229	0.049043	0.076578	0.0272	0.10607	0.093708	0.095331	0.055773	0.15581	0.07989	0.12165	-0.01093	-0.038491	-0.031249	0.050126	-0.0045128	0.06563	0.12259	0.11274	0.012876	0.09982	0.0413	-0.020041	-0.0014016	0.10501	0.0035576	0.078423	0.081183	0.078272	0.011226
-0.049888	0.020972	0.04751	0.085302	0.069972	0.024183	0.031513	-0.067441	0.041211	0.069641	0.09141	0.070963	0.2266	0.074625	0.065366	-0.0046852	0.017824	-0.039099	-0.038387	-0.0538	-0.038822	-0.014035	0.041248	0.019258	0.10666	0.1738	0.15595	0.12112	0.23234	0.14498	0.14046	0.058202	-0.01365	-0.012924	0.086723	0.066886	0.11074	0.19159	0.1668	0.048342	0.016755	-0.022347	-0.10659	-0.079225	0.081471	0.096235	0.17063	0.18398	0.17137	0.036993
-0.15928	-0.13761	-0.086535	-0.0263	0.029082	0.0088771	0.043823	-0.056999	0.025025	0.031817	0.033096	0.030852	0.19221	0.06129	0.088109	-0.02026	0.0025343	-0.069384	-0.10625	-0.142	-0.088139	-0.036797	0.015127	0.037009	0.13091	0.14705	0.077676	-0.0033602	0.124	0.0047293	0.063582	0.046937	0.031721	-0.03108	0.028218	0.015583	0.077386	0.14866	0.18692	0.15887	0.10724	0.006611	-0.031318	-0.028673	0.030232	0.038966	0.17797	0.20226	0.19849	0.1484
-0.066813	-0.029668	-0.016204	0.069572	0.076056	0.016998	0.048061	-0.056117	0.0067212	0.03482	0.078258	0.070436	0.2808	0.23787	0.22567	0.11546	0.10209	-0.0059837	-0.13912	-0.099097	-0.043984	-0.031965	-0.023409	0.032695	0.058728	0.052914	0.016061	-0.057623	0.0045754	-0.083483	-0.019837	-0.027661	-0.024117	-0.074805	-0.040447	-0.092323	-0.0036049	0.043142	0.061244	0.03614	0.052726	-0.10182	-0.052827	-0.056517	0.022687	0.037737	0.13739	0.080138	0.10368	0.028109
-0.065467	-0.03681	-0.016227	0.067279	0.064499	0.06653	0.098109	0.014213	0.051958	0.046944	0.066536	0.060543	0.17645	0.14748	0.14554	0.046102	0.027822	-0.0062055	-0.14436	-0.10813	-0.051255	-0.075649	-0.075511	0.03856	0.064883	0.0047492	0.038724	0.048507	0.032059	-0.045027	0.030987	0.025737	-0.040162	-0.018361	0.010619	0.019967	0.046367	0.099819	0.068099	0.043121	0.018189	-0.064911	-0.064205	-0.061615	-0.054931	-0.054026	0.014425	-0.047314	-0.033474	-0.045188
-0.15217	-0.080131	-0.05697	0.044898	0.032667	0.086873	0.095203	0.047703	0.020146	0.038216	0.043434	0.041614	0.13501	0.19366	0.1505	0.12617	0.04369	0.013252	-0.1401	-0.03508	-0.067684	-0.07894	-0.094836	-0.030029	-0.034335	-0.081407	0.018651	0.081995	0.064179	-0.0068198	0.085348	0.10291	0.016997	0.041707	0.070079	0.083573	0.11173	0.15714	0.16713	0.18321	0.14703	0.056857	0.073752	0.047777	-0.10026	-0.11865	-0.095878	-0.19046	-0.16074	-0.040186
-0.18446	-0.11628	-0.094715	-0.04276	-0.047938	0.084182	0.041007	0.023321	-0.013598	0.015808	-0.018453	0.02772	0.10609	0.20829	0.15168	0.20004	0.10077	0.014279	-0.12011	0.052999	-0.030735	-0.02732	0.015864	-0.0086816	-0.10903	-0.19097	-0.11732	-0.10005	-0.1236	-0.1931	-0.031465	0.061936	0.031489	0.094302	0.0953	0.069981	0.033878	0.0698	0.058883	0.1278	0.12739	0.0096706	0.086361	0.07355	-0.12063	-0.13904	-0.085452	-0.22685	-0.1761	-0.020937
-0.15514	-0.010446	-0.038671	0.020857	-0.053561	0.11206	0.030933	0.052214	-0.014272	0.063417	-0.010236	0.025559	0.087004	0.23156	0.13856	0.28174	0.14124	0.067277	-0.063865	0.14985	-0.013889	0.013195	0.04646	-0.0061775	-0.13665	-0.18486	-0.090495	-0.012937	-0.065614	-0.12193	0.010623	0.10384	0.012759	0.1125	0.10754	0.12579	0.064522	0.10768	0.06799	0.13601	0.14023	0.022915	0.13592	0.11437	-0.098119	-0.1659	-0.13941	-0.32516	-0.27576	-0.11115
-0.27362	-0.12192	-0.097587	-0.079586	-0.14863	0.097066	0.0087247	0.0087176	-0.016936	0.059267	-0.011668	0.0012308	0.052776	0.14712	0.040522	0.17711	0.062788	-0.011144	-0.044937	0.14629	-0.054719	-0.0032723	0.038812	-0.044734	-0.11753	-0.17208	-0.076195	0.040581	0.0034518	-0.071192	0.10193	0.20758	0.089324	0.21584	0.17202	0.19181	0.075577	0.1702	0.053878	0.16	0.13871	0.093675	0.14253	0.15577	-0.10693	-0.2151	-0.1746	-0.34911	-0.28844	-0.090795
[truncated: 190 more columns]
