# Supplementary material for: Auditory cortical activity elicited by infrared laser irradiation from the outer ear in Mongolian gerbils
Source: PLoS One. 2020 Oct 15;15(10):e0240227. doi: 10.1371/journal.pone.0240227 (PMC7561108; doi:10.1371/journal.pone.0240227)
Supplement: S1 File — (ZIP) [file pone.0240227.s001.zip › Submission2020-06-04/Data set for Figure 3B/Laser/Laser_0.5 mJ per square centimeter.csv]

0.010166	-0.029543	-0.075607	-0.094428	-0.043432	0.046005	0.066887	0.15098	0.093451	0.04459	-0.019527	-0.019747	-0.060055	-0.03254	0.0046148	-0.027858	-0.034854	-0.0047334	0.017634	0.024847	0.058183	0.017793	-0.0070872	-0.047001	-0.016724	-0.016432	0.049049	0.057239	0.075874	0.03154	0.019233	0.014858	0.012104	0.0028692	0.022073	-0.0048696	-0.016781	-0.049739	-0.029609	-0.029159	-0.004687	0.039415	0.012142	0.040977	0.068048	0.12311	0.099306	0.14845	0.13523	0.12869
0.033766	-0.023459	-0.055455	-0.092562	-0.066451	0.032499	0.05382	0.13523	0.097907	0.087102	0.023051	0.039781	-0.0020608	-0.0012376	-0.00079582	-0.016882	-0.029724	-0.0081991	0.013792	0.0073121	0.029826	-0.019967	-0.064708	-0.074769	-0.021585	-0.026371	0.05599	0.091042	0.095007	0.050971	0.046364	0.028625	0.014443	0.0070996	0.016185	0.0011988	-0.032531	-0.048838	-0.016186	-0.036961	-0.017224	0.020069	-0.001445	0.0060435	0.054176	0.086594	0.09094	0.12649	0.11267	0.078378
0.054457	0.0055074	-0.0066726	-0.04296	-0.023237	0.064363	0.085945	0.14428	0.11337	0.09543	0.040428	0.05444	0.0060512	0.0084035	-0.0069864	-0.027888	-0.043857	-0.018604	-0.003311	0.019265	0.044129	8.3152e-05	-0.0431	-0.044506	-0.0066832	-0.027481	0.04418	0.083713	0.089947	0.043563	0.054259	0.019806	0.010007	0.0046563	0.0093148	0.0002432	-0.030681	-0.042311	-0.026829	-0.03271	-0.022259	0.026311	0.013459	0.03268	0.072753	0.090181	0.10019	0.11853	0.09193	0.074636
0.032839	0.017993	0.017503	-0.0026337	-0.0082363	0.06998	0.082539	0.15224	0.138	0.12621	0.078744	0.095014	0.027003	0.015738	0.0067984	-0.0065812	-0.045242	-0.030472	-0.051098	-0.052803	-0.018774	-0.034804	-0.060051	-0.032809	0.010458	-0.0098809	0.04307	0.070327	0.10166	0.067485	0.067555	0.012338	0.0030886	-0.0070266	-0.0096244	-0.01577	-0.012217	-0.027451	-0.013471	-0.016307	-0.0035242	0.036129	0.060137	0.048874	0.089872	0.091531	0.099478	0.096365	0.070482	0.033306
0.052139	0.042772	0.060612	0.04953	0.023819	0.11755	0.13952	0.16529	0.15469	0.16326	0.095787	0.10197	0.069179	0.065072	0.04861	0.05677	0.023844	0.009263	-0.014649	-0.042998	-0.018782	-0.0062032	-0.020361	0.0049058	0.058046	0.025769	0.045578	0.069634	0.077904	0.073119	0.06588	0.0036421	0.0010014	0.013776	-0.028482	-0.0088638	0.0098139	0.0050427	-0.0040821	0.0073911	-0.0026339	0.0082656	0.021426	0.020891	0.062864	0.056694	0.079028	0.055066	0.044115	0.0044595
0.094791	0.075552	0.079543	0.052872	0.042769	0.1054	0.12789	0.15411	0.1441	0.13939	0.095735	0.091223	0.054096	0.054311	0.031415	0.046498	0.024009	0.012767	-0.01514	-0.028921	-0.021227	-0.024536	-0.029964	0.0048608	0.031617	0.0078524	0.034622	0.050667	0.063263	0.051762	0.039916	0.00089726	-0.008805	-0.023516	-0.013502	0.0091022	0.0096572	0.029011	0.028564	0.038689	0.03577	0.029418	0.023641	0.011735	0.034935	0.010503	0.046874	0.020021	0.021159	-0.026799
0.026603	0.052053	0.072826	0.075854	0.062901	0.12686	0.14673	0.14765	0.12652	0.080117	0.053628	0.035895	0.0044244	0.035661	0.049415	0.050916	0.021623	0.027723	-0.0057191	-0.01604	-0.0027402	0.011572	0.0045863	0.030259	0.046317	0.046859	0.067944	0.061138	0.076676	0.058808	0.012246	-0.01614	-0.0080231	-0.022838	-0.00025964	0.03117	0.034794	0.049982	0.058377	0.083432	0.074772	0.05425	0.046512	0.01673	0.010874	0.010985	0.036162	0.024753	0.016232	-0.0032574
-0.053887	-0.024635	-0.0013601	0.03623	0.012071	0.090129	0.10947	0.11575	0.088171	0.065507	0.018921	-0.0011575	-0.0013748	0.038039	0.065005	0.072233	0.046846	0.031127	-0.007814	-0.036714	-0.025329	-0.0089093	-0.0077348	0.011097	0.033162	0.04631	0.060246	0.045021	0.055858	0.048994	-0.0052938	-0.026311	-0.01857	-0.03841	-0.019802	0.013653	0.03943	0.05659	0.078156	0.10812	0.10931	0.055735	0.037275	0.0036095	-0.0012003	-0.0057385	0.021749	0.019389	0.015476	-0.028043
-0.06856	-0.046381	-0.017858	0.018991	0.021101	0.085284	0.11482	0.09956	0.065475	0.036852	-0.016639	-0.048292	-0.021686	0.01388	0.050535	0.068161	0.058829	0.045816	0.036362	0.003992	0.003223	0.014646	0.0076107	-3.7234e-05	0.020577	0.038604	0.049609	0.036292	0.041433	0.032156	-0.0056423	-0.044373	-0.047097	-0.062896	-0.054477	-0.04241	-0.014036	0.010995	0.021142	0.051721	0.077783	0.034234	0.021606	0.029976	0.013925	0.0021628	0.03456	0.028309	0.02033	0.011317
-0.083528	-0.063658	-0.040971	-0.01664	-0.0073844	0.03489	0.05756	0.0654	0.042163	0.020926	-0.0063314	-0.033145	-0.04656	-0.041787	-0.021164	0.010449	-0.001255	0.019963	0.018135	0.010711	-0.019681	-0.010204	-0.023005	-0.01465	-0.0066736	0.026162	0.040318	0.027636	0.02461	0.012625	-0.029808	-0.073852	-0.07569	-0.09191	-0.072803	-0.045742	-0.0031539	0.012612	0.059431	0.062201	0.11242	0.080657	0.069885	0.042332	0.033057	0.02968	0.032644	0.030842	0.0069393	0.0093579
-0.12422	-0.079957	-0.042447	0.010075	0.026146	0.078398	0.082325	0.068002	0.041322	0.042138	0.01548	0.00090558	-0.0083997	-0.022869	-0.010722	-0.01014	-0.0361	0.011004	0.023496	0.01365	0.0010343	0.025513	-0.01532	-0.017636	-0.010771	0.00086661	0.0062876	0.0039564	0.002686	-0.0079984	-0.049404	-0.095553	-0.085347	-0.072725	-0.065979	-0.0093559	0.049763	0.056427	0.08094	0.066207	0.11368	0.071074	0.078182	0.051333	0.070766	0.054156	0.057132	0.059174	0.018517	0.015338
-0.084299	-0.042442	-0.047645	-0.010293	0.044028	0.057409	0.052424	0.071032	0.047019	0.044915	0.011823	-0.014826	-0.004554	-0.027014	-0.03256	-0.005704	-0.0049093	0.02302	0.071624	0.068109	0.033846	0.047195	0.0083411	-0.035295	-0.057692	-0.054571	-0.065579	-0.051307	-0.031017	-0.01462	-0.031391	-0.08074	-0.088185	-0.077133	-0.058622	-0.02392	0.075099	0.075133	0.074253	0.043337	0.097037	0.060895	0.096483	0.095798	0.11307	0.077802	0.071567	0.016943	-0.017386	-0.026665
-0.042417	0.0051286	-0.025874	-0.017892	0.047854	0.054374	0.057584	0.08894	0.07307	0.054307	0.026646	-0.017424	-0.019003	-0.046279	-0.056216	-0.013306	-0.0023261	0.044958	0.091113	0.11887	0.058272	0.060846	0.030786	-0.011045	-0.052915	-0.05281	-0.071172	-0.072915	-0.051177	-0.02846	-0.047322	-0.072701	-0.076729	-0.057	-0.036608	0.013272	0.079853	0.081924	0.0783	0.028375	0.07246	0.042456	0.062681	0.039632	0.051011	0.020503	0.0052945	-0.031522	-0.037514	-0.024512
-0.048783	0.015318	-0.017616	-0.0042599	0.046127	0.068182	0.069219	0.11394	0.11259	0.10816	0.067977	0.01441	0.0029573	-0.029088	-0.07282	-0.036105	-0.017693	0.028114	0.053521	0.12301	0.081679	0.084541	0.031218	-0.016981	-0.074501	-0.087472	-0.13007	-0.11223	-0.080068	-0.049287	-0.086514	-0.060694	-0.054661	-0.020374	-0.017524	0.070902	0.10553	0.096937	0.091125	0.058642	0.08228	0.053596	0.057376	0.020472	0.031719	-0.0035481	-0.037074	-0.058098	-0.065675	-0.075163
-0.031525	0.039695	0.023826	0.010128	0.05154	0.090696	0.080431	0.087569	0.084046	0.091845	0.028998	-0.027638	-0.025821	-0.016236	-0.039415	-0.011658	0.025275	0.045261	0.073874	0.10644	0.095969	0.094244	0.062838	0.00015187	-0.047104	-0.076822	-0.1153	-0.10175	-0.077343	-0.038836	-0.038885	-0.00068525	0.0058451	0.033959	0.030967	0.075119	0.087763	0.085033	0.07897	0.061089	0.045431	0.022644	0.020621	-0.01449	-0.017348	-0.032912	-0.066221	-0.080085	-0.059675	-0.067249
0.0010539	0.056454	0.028214	-0.0052558	0.013755	0.057897	0.057289	0.07667	0.078941	0.068294	-0.00058904	-0.041295	-0.044947	-0.024639	-0.029228	0.017726	0.047933	0.047875	0.079073	0.10776	0.098911	0.087666	0.092723	0.025191	-0.0092426	-0.037153	-0.075855	-0.064808	-0.050482	-0.016594	-0.019418	0.0072327	-0.0076959	-0.0027706	-0.031334	0.024287	0.02896	0.043528	0.050092	0.054655	0.0079092	-0.0016609	-0.039962	-0.046015	-0.039522	-0.044452	-0.064035	-0.08661	-0.074786	-0.090807
-0.00072006	0.060664	0.036968	0.0021244	0.014769	0.088093	0.076483	0.096777	0.088523	0.082238	0.017173	-0.019697	-0.029499	-0.0098347	-0.020053	0.013244	0.033009	0.011689	0.010147	0.05287	0.055125	0.061467	0.093948	0.056149	0.024033	-0.008795	-0.056162	-0.083869	-0.096319	-0.076956	-0.081158	-0.030059	-0.015867	0.0099614	-0.048378	0.019264	-0.004167	0.031577	0.043302	0.065772	0.013408	0.0091214	-0.069936	-0.084174	-0.04764	-0.038626	-0.055694	-0.030027	0.0056278	-0.019855
0.024519	0.087925	0.062369	0.00878	0.0059146	0.05678	0.012387	0.040805	0.024994	0.026064	-0.012249	-0.014722	-0.039504	-0.013759	-0.0046346	0.015021	0.017782	-0.0072386	0.0065443	0.0041274	0.018733	0.03533	0.062091	0.01216	-0.0074752	-0.027566	-0.068811	-0.068104	-0.086994	-0.069966	-0.076216	-0.050315	-0.044976	-0.010187	-0.064449	-0.016504	-0.02996	-0.014233	0.0052669	0.047358	-0.0070869	-0.00049835	-0.053291	-0.076003	-0.05136	-0.031408	-0.044306	-0.024542	0.0084788	-0.013186
-0.022122	0.055774	0.051371	0.027302	0.027062	0.091499	0.038171	0.05421	0.019735	0.015017	-0.014924	-0.011893	-0.033679	-0.014903	0.016697	0.039689	0.023614	0.002525	0.016552	-0.020416	-0.031923	0.0062826	0.02624	0.011506	-0.0052031	-0.02471	-0.046067	-0.045865	-0.08454	-0.04179	-0.024455	-0.031595	-0.051088	-0.020692	-0.077825	-0.055282	-0.047039	0.0040208	0.0094286	0.042371	-0.016418	-0.013713	-0.059373	-0.064922	-0.047122	-0.0041257	-0.014407	-0.01947	0.025687	0.032205
-0.040969	0.03705	0.026001	0.02932	0.030203	0.091298	0.046414	0.067502	0.022304	0.012802	-0.020587	-0.0036644	-0.015695	0.0014485	0.014561	0.037169	0.0051964	-0.014456	-0.0077644	-0.010272	-0.037857	-0.028493	0.00061048	-0.0078909	-0.035659	-0.030789	-0.025393	-0.035634	-0.04675	-0.019063	-0.032845	-0.032329	-0.056415	-0.047984	-0.090095	-0.03645	-0.046561	0.0019885	0.013079	0.027288	-0.0086285	-0.015284	-0.042807	-0.04236	-0.01026	0.0023822	0.021933	0.021905	0.032348	0.039061
-0.07161	-0.0026052	-0.004986	0.0014631	0.01041	0.063925	0.045677	0.080178	0.055546	0.040935	0.028216	0.036267	0.01699	0.036469	0.043179	0.044629	-0.0058795	-0.018888	-0.037462	-0.037498	-0.078242	-0.055308	-0.028251	-0.029035	-0.043372	-0.029621	-0.013934	-0.032176	-0.015262	0.0012627	0.0035592	0.0041994	-0.025653	-0.027713	-0.041962	-9.1522e-05	-0.00046203	0.0064352	0.02032	0.019122	0.0004943	-0.012299	0.02579	-0.0030258	0.001218	0.013822	0.016935	0.023691	0.045219	0.066474
-0.071432	-0.010812	0.0079965	0.042214	0.024277	0.052399	0.046764	0.030086	0.020938	0.01764	0.0034911	0.0027101	0.0026409	0.0051283	-0.0065246	-0.010451	-0.055114	-0.046516	-0.056196	-0.047284	-0.092791	-0.07578	-0.0741	-0.053772	-0.039973	-0.01083	0.0037492	-0.0025872	0.0091537	0.023516	0.035975	0.024978	-0.0031284	-0.023098	-0.022994	-0.0018141	0.011416	-0.0016215	0.007162	-0.011923	-0.011961	-0.015724	0.042891	0.045573	0.022337	0.0087797	0.012669	0.026047	0.018115	0.066349
-0.17157	-0.088775	-0.029834	0.035309	0.061656	0.10744	0.13197	0.099578	0.084211	0.062149	0.050828	0.0034473	-0.011534	-0.021858	-0.025259	-0.030955	-0.04998	-0.031239	-0.028755	0.0071997	-0.061811	-0.05725	-0.062679	-0.034821	-0.052681	-0.0081573	0.01365	0.01092	0.02392	0.046207	0.052024	0.038005	0.0021096	-0.04558	-0.056839	-0.038752	-0.002906	0.0044891	0.024107	-0.002887	0.0092497	-0.017566	0.034168	0.063311	0.068069	0.060073	0.068162	0.062908	0.028071	0.06473
-0.10825	-0.063307	-0.028093	-0.0026495	0.041492	0.029679	0.059125	0.042143	0.031363	-0.018907	-0.018764	-0.050937	-0.058901	-0.049614	-0.048582	-0.052176	-0.060363	-0.038551	-0.017037	0.037947	-0.0097416	-0.027641	-0.031155	-0.012548	-0.030927	0.015407	0.049292	0.03914	0.049807	0.035836	0.051539	0.032159	0.028354	-0.020418	0.0064365	0.011529	0.037628	0.0088779	0.039117	0.015151	0.022481	0.004417	0.058438	0.064262	0.062648	0.043809	0.069052	0.063372	0.021902	0.027288
-0.12178	-0.045067	-0.015864	0.02809	0.054111	0.023017	0.020399	0.01584	0.021924	-0.017857	0.0099143	-0.022587	-0.042779	-0.063986	-0.041493	-0.042533	-0.044509	-0.0086996	0.0090914	0.038829	0.013859	0.033092	-0.0034786	0.032242	0.0085127	0.040111	0.016876	0.029409	0.016729	0.024539	0.035924	0.050415	0.046173	0.010581	0.01556	0.00032636	0.028708	0.0087156	0.013804	-0.0004724	0.0027015	-0.023818	0.018332	0.030804	0.029286	0.033837	0.066157	0.048953	0.038132	0.047033
-0.097822	-0.028401	-0.0076955	0.028759	0.05658	0.01063	-0.0056075	-0.018642	-0.017144	-0.046281	-0.034236	-0.065691	-0.079495	-0.123	-0.10123	-0.06973	-0.048039	-0.024799	0.0070085	0.039595	0.0011454	0.004372	-0.020209	0.014262	-0.017991	0.041036	0.020493	0.0364	0.016794	0.029551	0.011659	0.0064887	0.03462	0.025429	0.037985	0.0086472	0.055018	0.033356	0.029937	-0.0072216	0.020256	-0.0097001	-0.011216	0.00038514	0.014959	-0.010279	0.035011	0.02815	0.012746	0.02355
-0.056796	-0.017491	-0.010932	-0.00048691	0.047925	-0.0018403	-0.0019985	0.013218	0.014788	-0.039294	-0.025315	-0.04796	-0.085343	-0.12596	-0.058273	-0.004676	0.0098222	0.02628	0.058547	0.042427	0.0056513	0.0051717	0.015869	0.04242	0.021853	0.049348	0.035058	0.05359	0.038574	0.039578	0.017999	0.012836	0.024823	0.010224	0.0029038	-0.0097886	0.038143	-0.00056881	-0.0060755	-0.012698	0.010132	-0.035479	-0.0094381	-0.011072	0.023356	-0.0061743	0.035136	0.0074312	0.0054326	-0.016193
0.012025	0.048311	0.0073618	0.010411	0.015254	-0.040005	-0.067632	-0.058605	-0.051024	-0.064448	-0.059894	-0.037441	-0.040622	-0.067823	-0.022377	0.044434	0.018339	0.047615	0.051262	0.023042	0.0036238	0.016347	0.0049051	0.021264	0.02226	0.044316	0.015648	0.040777	0.043551	0.038883	0.01312	0.026186	0.040574	0.053844	0.056994	0.04564	0.067156	0.020559	-0.016338	-0.034208	-0.018456	-0.044159	-0.018386	-0.024066	-0.011105	-0.052335	-0.036879	-0.051229	-0.056301	-0.074883
0.015277	0.041907	0.017734	0.020046	0.00083419	-0.0044789	0.012198	0.014803	0.038108	0.050912	0.054825	0.035765	0.0031617	-0.042445	-0.016737	0.045445	0.020477	0.052432	0.034123	0.0020055	-0.030389	-0.013989	-0.038607	0.00025098	0.036908	0.070768	0.026923	0.076218	0.072226	0.05557	-0.0071098	0.016227	0.012494	0.039817	0.015517	0.017263	0.023504	0.0044848	-0.053734	-0.070786	-0.046249	-0.067049	-0.045348	-0.043002	-0.0090221	-0.078268	-0.061477	-0.069678	-0.070503	-0.085141
0.047217	-0.0020743	-0.021448	-0.043419	-0.040018	-0.076025	0.0076329	0.014268	0.041731	0.061985	0.069849	0.033874	0.0032985	-0.046495	-0.019321	0.02671	-0.0010901	0.030943	0.032052	-0.018874	-0.049392	-0.033661	-0.053014	-0.025586	0.042857	0.074791	0.066597	0.11291	0.10735	0.051915	0.015699	-0.033109	-0.046418	-0.0072637	-0.0033478	-0.0050847	0.059873	0.040158	-0.010402	-0.012724	0.015428	-0.0018274	0.019212	0.028817	0.036433	-0.059644	-0.084863	-0.082801	-0.13491	-0.1482
0.049767	0.010092	-0.0094016	-0.042593	-0.058942	-0.062053	0.0033269	0.00087441	0.041205	0.086207	0.089167	0.051286	0.026001	-0.013188	-0.017833	-0.011403	-0.014306	0.029699	0.016275	-0.01576	0.0031175	0.013348	-0.016522	0.038928	0.098453	0.09555	0.070844	0.11242	0.077095	0.022125	0.0095353	-0.016582	-0.048669	-0.022331	-0.01506	-0.016429	0.018364	0.03069	0.0099294	0.0069532	0.017124	0.02196	0.058279	0.034829	0.056691	-0.0095565	-0.067385	-0.081427	-0.1166	-0.13631
-0.063911	-0.084337	-0.086977	-0.10681	-0.13301	-0.069223	-0.014373	-0.029557	0.016565	0.094402	0.089798	0.068044	0.043448	0.018666	-0.021517	-0.044581	-0.047572	0.011556	-0.034151	-0.019028	0.011564	0.011814	-0.038329	0.030655	0.075606	0.083579	0.07781	0.13532	0.091083	0.026136	-0.0012593	-0.051995	-0.081123	-0.030312	-0.011119	0.0041318	0.042468	0.067718	0.039226	0.0089935	-0.0044088	0.02011	0.018118	-0.022753	-0.0010934	-0.044285	-0.1034	-0.090467	-0.11066	-0.1141
-0.0060693	-0.073835	-0.060118	-0.08043	-0.087174	-0.017908	0.085693	0.069413	0.098957	0.1338	0.099942	0.057498	0.01771	-0.011277	-0.065019	-0.082719	-0.094123	-0.035024	-0.049025	-0.015468	0.019638	0.039149	0.0094459	0.078909	0.13864	0.11763	0.12105	0.15205	0.10396	0.021614	0.021554	-0.057669	-0.071196	-0.039162	-0.022571	-0.0090264	0.059988	0.083802	0.078646	0.070104	0.065248	0.060822	0.053158	0.011283	0.030552	0.0030252	-0.016337	0.0024701	-0.0055331	-0.030379
0.038031	-0.044761	-0.073558	-0.077333	-0.10068	-0.048888	0.032376	0.039416	0.064624	0.11094	0.054388	0.038479	0.035079	0.022906	-0.027217	-0.056352	-0.087382	-0.048508	-0.074292	-0.015393	0.024898	0.062789	0.0729	0.11787	0.11726	0.084343	0.078636	0.06694	0.010486	-0.044189	-0.01499	-0.063348	-0.056308	-0.0070897	0.016207	0.034221	0.097009	0.10564	0.10648	0.092505	0.068441	0.043726	0.021021	-0.025767	-0.024702	-0.01616	-0.041836	0.0031976	0.0079886	-0.020937
0.0075659	-0.00031342	-0.034437	-0.002631	-0.05482	0.056016	0.077936	0.070086	0.03269	0.070923	-0.023981	-0.030152	0.0039182	0.041944	-0.0044557	-0.014113	-0.050296	-0.025971	-0.051896	0.033322	0.076411	0.10297	0.12137	0.15959	0.13479	0.10593	0.093778	0.062658	0.011527	-0.02938	-0.020004	-0.035431	-0.0077102	0.039363	0.052818	0.075966	0.1006	0.092402	0.056887	0.028849	-0.010688	-0.014981	-0.045153	-0.077826	-0.072688	-0.043411	-0.047435	0.0019955	0.058576	0.029532
0.015965	0.020806	-0.0093847	0.059282	0.0079604	0.1044	0.10741	0.10965	0.0096639	0.055952	-0.016501	-0.0010159	0.021374	0.065376	0.014321	0.0057191	-0.080748	-0.047095	-0.061797	0.013616	0.030941	0.085007	0.10215	0.11111	0.091979	0.074166	0.053335	0.013099	-0.0044834	-0.036363	-0.031467	-0.029684	-0.0048577	0.061464	0.066125	0.079425	0.1274	0.10819	0.013869	0.017409	-0.015503	-0.056249	-0.099402	-0.088354	-0.1268	-0.12656	-0.094032	-0.026906	-0.013941	-0.032553
0.16652	0.15125	0.11406	0.13808	0.079647	0.11562	0.12458	0.14749	0.060139	0.087731	0.018458	0.044016	0.046817	0.071583	0.034904	0.044534	-0.083052	-0.051062	-0.028966	0.01896	0.021075	0.11186	0.12556	0.090887	0.082064	0.061253	0.022936	-0.043118	-0.036512	-0.062416	-0.040609	-0.025061	0.01629	0.070086	0.068906	0.079725	0.12799	0.1254	0.044799	0.064462	0.025809	-0.063308	-0.12596	-0.085717	-0.1408	-0.1416	-0.089786	-0.039394	-0.077742	-0.086029
0.10541	0.11388	0.069385	0.12556	0.079508	0.11903	0.079387	0.099924	0.020229	0.046584	-0.017973	0.056555	0.070361	0.065607	0.065844	0.064359	-0.0707	-0.02998	-0.016009	0.0065727	-0.0036842	0.077514	0.073525	0.037036	0.020475	0.051949	0.0083697	-0.025628	-0.032023	-0.044445	-0.061554	-0.037778	-0.018922	0.064161	0.065137	0.090132	0.128	0.13119	0.060022	0.058331	0.0074647	-0.051603	-0.10674	-0.077617	-0.11972	-0.10137	-0.056684	-0.033384	-0.077248	-0.085101
0.023027	0.0578	0.052066	0.054386	0.013634	0.085384	0.038582	0.010116	-0.064081	-0.019846	-0.052357	0.039994	0.049556	0.067364	0.061584	0.07861	-0.048031	0.0014289	0.047818	0.044516	0.030863	0.088117	0.084663	0.024599	0.023801	0.062395	0.029325	0.0085642	0.034684	0.034188	-0.018852	-0.029161	-0.026601	0.011686	0.030728	0.064142	0.14866	0.15925	0.10206	0.074563	0.056528	0.0095785	-0.043281	-0.017991	-0.028085	-0.026344	-0.0053567	0.01894	-0.028701	-0.03796
0.0022755	0.029706	0.026947	0.0084957	0.018586	0.049463	0.027673	0.0089445	0.0011436	-0.020616	-0.021302	0.051461	0.055941	0.055277	0.056875	0.067495	-0.039238	-0.016162	0.022465	0.024641	-0.022172	0.0090968	0.002179	-0.072113	-0.054842	-6.3228e-05	-0.024139	-0.05613	-0.01324	-0.024213	-0.067038	-0.062462	-0.038814	-0.016772	-0.0026212	0.02048	0.08097	0.10573	0.10052	0.090986	0.087809	0.057242	0.017767	-0.0081235	-0.0079648	0.0081142	0.018166	0.022785	-0.036142	-0.048122
0.044768	0.074357	0.060551	-0.0019777	0.011154	-0.00099975	-0.012282	-0.053279	-0.026565	-0.062402	-0.056894	0.0033633	0.021268	0.05674	0.097058	0.13643	0.043015	0.065268	0.10876	0.095097	0.059071	0.07344	0.047647	-0.055673	-0.054789	-0.025457	-0.051894	-0.064891	-0.0086462	-0.013548	-0.078583	-0.056784	-0.014856	-0.029347	-0.0083662	0.04257	0.063637	0.07357	0.12662	0.096624	0.087605	0.080256	0.056831	0.015614	0.032381	0.080166	0.099537	0.089051	0.062406	0.035731
-0.056648	0.012312	0.009704	-0.033604	-0.019095	0.014465	-0.0026937	-0.056179	-0.022139	-0.03742	-0.043387	0.0080648	0.02864	0.084229	0.089731	0.13202	0.083834	0.086905	0.1219	0.11358	0.081205	0.069336	0.067283	-0.019681	-0.043211	0.0031641	-0.068403	-0.068657	-0.021179	0.018243	-0.049331	0.0013624	0.0026515	-0.03367	-0.036817	-0.0059109	0.0024115	0.013786	0.072488	0.058485	0.053387	0.080774	0.080796	0.033831	0.041251	0.11286	0.10017	0.11423	0.10193	0.079157
-0.064307	0.034533	0.035208	-0.038898	-0.022812	0.018856	0.021383	-0.010037	0.045069	0.021551	0.020895	0.0062357	0.022064	0.094537	0.11198	0.1565	0.13677	0.10688	0.152	0.13117	0.11766	0.10976	0.13145	0.032146	0.011675	0.017945	-0.066071	-0.088027	-0.049677	-0.011951	-0.045525	0.013035	0.012821	-0.027373	-0.0029215	0.027819	0.04853	0.053923	0.10087	0.072976	0.045217	0.05767	0.072538	0.012854	-0.0075289	0.051105	0.01447	0.052719	0.04748	0.073371
0.0032149	0.095093	0.071024	0.050254	0.078295	0.097814	0.08268	0.059885	0.088277	0.021013	0.012324	-0.0082016	0.022284	0.046827	0.078205	0.1245	0.1172	0.094418	0.13885	0.14378	0.10194	0.10555	0.13753	0.081871	0.075971	0.082012	-0.038291	-0.085902	-0.078582	-0.079222	-0.05968	0.045876	0.060191	0.049862	0.056249	0.020881	-0.0067495	-0.0050205	0.068283	0.070488	0.038657	0.045649	0.043746	-0.048861	-0.084345	-0.01944	-0.023529	0.017749	0.016442	0.052149
-0.0085309	0.045758	0.021814	0.017393	0.028462	0.050605	0.029353	0.0049088	0.0068949	0.0062572	0.0046385	0.020191	0.06233	0.063755	0.070253	0.11529	0.10955	0.090771	0.14791	0.13161	0.089556	0.075134	0.13129	0.07943	0.061866	0.068497	-0.032803	-0.079338	-0.082504	-0.062875	-0.039	0.070085	0.051364	0.074633	0.091233	0.036053	0.0073229	0.016842	0.07919	0.066213	0.060001	0.036981	0.052337	-0.028233	-0.069037	-0.039721	-0.033343	-0.020039	-0.026856	-0.0095924
-0.076855	-0.046534	-0.059268	-0.037906	-0.027708	0.039107	0.043377	0.014635	-0.007605	-0.020946	-0.032955	-0.020836	0.014384	-0.018108	-0.007508	0.022335	0.019976	0.013726	0.09011	0.086377	0.048095	0.042672	0.10862	0.084523	0.09061	0.10194	0.013597	-0.038225	-0.066756	-0.06802	-0.035181	0.035177	0.018322	0.052352	0.02368	-0.025017	-0.014053	0.016448	0.083005	0.11028	0.074886	0.026136	0.023799	-0.059478	-0.093652	-0.061198	-0.052912	-0.029661	-0.041721	-0.0027916
-0.021616	-0.028569	-0.056317	0.009574	0.026755	0.029975	0.047442	0.032701	-0.050098	-0.067421	-0.064986	-0.057395	-0.026453	-0.056636	-0.025467	-0.023995	-0.048185	-0.02622	0.035436	0.016105	-0.00014443	0.0061152	0.053177	0.059182	0.10662	0.12436	0.080975	0.019596	0.013589	-0.051933	-0.030325	0.013548	0.0029925	0.028418	0.046785	0.00060537	0.014599	0.056154	0.091706	0.10481	0.0624	0.021441	0.015945	-0.064206	-0.085689	-0.078119	-0.070439	-0.10265	-0.086411	-0.071072
0.032739	0.013544	-0.023374	0.031024	0.048524	0.042078	0.039964	0.0089284	-0.10102	-0.10976	-0.099028	-0.096524	-0.043463	-0.038939	-0.02277	-0.048691	-0.04287	-0.029921	-0.016494	-0.038862	-0.039551	-0.049141	-0.022765	0.019523	0.085371	0.10531	0.09574	0.053698	0.056143	-0.021395	-0.020933	0.0044467	0.018129	0.034207	0.028324	-0.024333	-0.02533	-0.0027492	-0.0046859	0.022916	0.031533	-0.0027019	-0.016401	-0.055434	-0.05863	-0.089474	-0.066302	-0.11363	-0.099625	-0.11393
0.010723	-0.018253	-0.076568	-0.0039103	0.017934	-0.0077463	0.002636	0.021313	-0.11913	-0.11178	-0.1142	-0.12732	-0.11699	-0.090131	-0.088781	-0.10468	-0.067864	-0.056697	-0.041632	-0.083898	-0.05473	-0.091986	-0.052928	-0.0025518	0.069034	0.068435	0.086619	0.057595	0.04956	-0.018442	-0.013465	-0.012763	-0.0064951	-0.0004307	0.0034805	-0.019931	0.011641	0.031251	0.016815	0.02298	0.04966	0.0024332	0.034508	0.057759	0.052322	-0.00079065	0.019194	-0.057179	-0.092561	-0.096181
-0.03168	-0.025108	-0.070296	-0.0059845	0.0031244	0.0097724	0.024361	0.022976	-0.06091	-0.046387	-0.066877	-0.078185	-0.070296	-0.076286	-0.066313	-0.083024	-0.069048	-0.023914	-0.026058	-0.085891	-0.028028	-0.047134	-0.053257	0.023932	0.12841	0.095286	0.094984	0.090703	0.078542	-0.0096903	-0.022563	-0.011512	0.015147	0.010392	0.015337	0.02529	0.056815	0.046366	0.01577	0.016887	-0.0047361	-0.052778	-0.022051	0.0075832	0.0060215	0.012245	0.039278	-0.013763	-0.040176	-0.03148
-0.062552	-0.026932	-0.058042	-0.0017112	0.042933	0.03626	0.040831	0.030618	-0.02054	-0.028903	-0.047131	-0.060457	-0.037327	-0.00097207	-0.020175	-0.017731	-0.0019841	0.031651	-0.027622	-0.064511	-0.035268	-0.11595	-0.12835	-0.035687	0.05499	0.034813	0.079276	0.097211	0.058527	0.0064876	0.0088998	0.025575	0.016149	0.027109	0.048447	0.037055	0.047721	0.031534	-0.025311	-0.043915	-0.022318	-0.038139	-0.002523	0.022192	-0.028797	-0.047484	-0.067855	-0.12376	-0.1254	-0.094314
-0.059529	-0.0302	-0.024827	-0.006004	0.054042	0.076802	0.099222	0.07058	0.043005	0.015935	-0.016543	-0.055961	-0.051636	-0.0034806	-0.020176	0.029204	0.055999	0.084789	0.017973	-0.027052	-0.039419	-0.11471	-0.13202	-0.024718	0.043326	0.044677	0.097024	0.126	0.046639	0.016971	0.010003	0.022289	0.0025934	0.055397	0.056906	0.039476	0.045068	0.017353	-0.047766	-0.068578	0.002404	-0.025836	0.031243	0.059302	0.0049194	-0.052896	-0.064016	-0.08806	-0.087351	-0.03584
-0.068139	-0.11174	-0.081388	-0.089966	-0.041101	-0.034039	0.029996	0.01709	0.020279	0.0073676	-0.011191	-0.0076285	-0.037251	-0.0098011	-0.022306	0.03062	0.024109	0.065547	0.022139	-0.023893	-0.044507	-0.10835	-0.11678	-0.015815	0.013433	0.02513	0.068552	0.075335	0.028327	0.033007	0.030166	0.062127	0.029883	0.054564	0.065765	0.064083	0.048505	0.073881	0.035372	-0.0023017	0.02745	0.022829	0.040657	0.057149	0.026222	-0.021541	-0.062182	-0.056458	-0.05309	-0.0068664
-0.13541	-0.14761	-0.081192	-0.10192	-0.015368	0.036273	0.08104	0.051291	0.081184	0.029726	0.010178	0.021882	-0.0027645	0.029147	0.032688	0.049566	0.036513	0.10084	0.032164	-0.0038718	-0.01631	-0.050801	-0.11385	-0.037333	-0.034926	2.4686e-05	0.049519	0.10729	0.11023	0.12259	0.077926	0.075814	0.022991	0.045012	0.077235	0.11209	0.094812	0.086806	0.012064	-0.023132	-0.045939	-0.020283	-0.016668	0.0058308	-0.032053	-0.05704	-0.12062	-0.08976	-0.066016	0.0010684
-0.04055	-0.027252	-8.8206e-07	-0.04785	0.02012	0.08725	0.093794	0.088636	0.067803	-0.010245	-0.052739	-0.06829	-0.14023	-0.068688	-0.064201	-0.026536	-0.02367	0.064905	-0.0076298	0.0084103	-0.0038691	-0.0032526	-0.043646	0.029422	-0.012654	0.045639	0.10727	0.1352	0.14011	0.15331	0.10814	0.045237	0.0013702	0.0027293	0.039414	0.053718	0.052545	0.063757	0.02491	0.0035604	0.010138	0.073692	0.055964	0.079579	0.036992	-0.058286	-0.16328	-0.1354	-0.1055	-0.042382
0.042846	0.044569	0.0295	-0.049163	-0.024852	0.057606	0.036835	0.069892	0.077316	0.035136	-0.046991	-0.03297	-0.12861	-0.095091	-0.079971	-0.04427	-0.046471	0.051367	-0.00015343	-0.018371	-0.04708	-0.019605	-0.039573	0.0041619	-0.011647	0.083363	0.11695	0.10078	0.15081	0.15879	0.10252	0.048301	0.043325	0.029225	0.043157	0.036621	0.013846	0.03704	-0.017101	-0.018797	-0.0057231	0.080992	0.032422	0.09732	0.070235	-0.019925	-0.096013	-0.035689	-0.02637	0.021827
-0.025364	-0.00018958	-0.011672	-0.040351	-0.041275	0.013519	-0.041456	-0.0099717	-0.012822	-0.025228	-0.073121	-0.047525	-0.12884	-0.11573	-0.080262	-0.082929	-0.048093	0.046047	0.046469	0.030746	0.036982	0.028149	-0.00535	-0.027544	-0.051544	-0.033138	-0.0015036	0.026746	0.1003	0.12469	0.12261	0.091167	0.082483	0.041525	0.046719	0.012382	0.0092397	0.021627	-0.0030849	0.021202	0.033489	0.1156	0.058746	0.10908	0.083412	0.044827	-0.026375	0.020814	0.0099231	0.057401
-0.014746	0.053363	0.035301	0.02469	0.0085438	0.10666	0.03451	0.01053	-0.012368	-0.033677	-0.099854	-0.079473	-0.12257	-0.12741	-0.090323	-0.094333	-0.072973	0.054364	0.066289	0.073373	0.09763	0.062555	0.024079	-0.0073903	-0.018193	-0.064112	-0.041937	-0.023656	0.020382	0.041039	0.067411	0.070495	0.074164	0.080875	0.077096	0.0054052	-0.026017	-0.039396	-0.092555	-0.065155	-0.032112	0.050942	0.020793	0.088999	0.071085	0.059514	0.0059582	0.018781	0.045034	0.084746
0.033808	0.091219	0.051606	0.049527	-0.0074546	0.018319	-0.028949	-0.076353	-0.10805	-0.097505	-0.11078	-0.059729	-0.061786	-0.065363	-0.04093	-0.053986	-0.090329	0.0068081	0.054889	0.069963	0.11488	0.04065	0.031365	-0.023505	-0.060241	-0.11768	-0.080468	-0.097965	-0.046989	0.01309	0.037862	0.038084	0.067059	0.064394	0.048899	-0.043895	-0.020359	0.008151	-0.0063398	0.015093	0.059926	0.073642	-0.0081921	-0.0038531	-0.0084487	0.015292	0.02035	0.054772	0.11568	0.099591
-0.088582	-0.07319	-0.080041	-0.035432	-0.028608	-0.025847	-0.03254	-0.0624	-0.10077	-0.1024	-0.11136	-0.063059	-0.027024	-0.010279	0.036345	0.024944	0.054147	0.101	0.18139	0.18377	0.20084	0.074976	0.052036	-0.065716	-0.097981	-0.15172	-0.14589	-0.1417	-0.07102	0.0006955	0.015867	0.033246	0.0093171	0.020383	-0.017399	-0.081652	-0.0088243	0.035232	-0.0031325	0.029588	0.084437	0.031108	-0.042591	-0.043238	-0.058935	-0.012302	0.038978	0.085209	0.13845	0.093068
-0.14958	-0.1403	-0.15863	-0.090099	-0.074727	-0.0058542	0.039079	0.053361	-0.017723	-0.063063	-0.050045	-0.054856	-0.020547	-0.010652	0.069677	0.012894	0.073281	0.12442	0.1967	0.21188	0.25504	0.13794	0.10359	0.018643	-0.052375	-0.13107	-0.137	-0.13049	-0.082299	-0.013457	0.033296	0.038365	-0.014137	0.038239	0.021501	-0.060842	0.025449	0.029123	-0.0028205	0.010166	0.02734	-0.05574	-0.064826	-0.10275	-0.081467	-0.033367	0.023864	0.0083624	0.10427	0.038226
-0.1088	-0.10751	-0.13567	-0.11018	-0.078388	0.0065661	0.04075	0.053456	0.004159	-0.089876	-0.10497	-0.10307	-0.030137	-0.019234	0.072309	0.041361	0.10621	0.10579	0.12601	0.16106	0.18939	0.085612	0.10855	0.079439	-0.0091381	-0.034549	-0.042906	-0.09224	-0.065636	0.00231	-0.0058497	-0.0092406	-0.043347	0.058298	0.057522	0.031528	0.087023	0.073126	0.026923	0.011711	-0.0054303	-0.12047	-0.11641	-0.15378	-0.16188	-0.1277	-0.013494	-0.045234	0.04745	-0.0224
-0.092182	-0.053456	-0.080535	-0.036624	0.00049438	0.036453	0.0077863	0.048176	-0.016186	-0.14042	-0.15404	-0.14242	-0.12405	-0.060607	0.046207	0.057873	0.13425	0.12102	0.11673	0.1169	0.14674	0.074451	0.12109	0.051913	0.011414	0.0089767	-0.011162	-0.057651	0.0083585	0.021988	-0.035907	-0.11028	-0.18667	-0.097485	-0.073131	-0.046208	0.087932	0.1119	0.081807	0.062236	0.018822	-0.10471	-0.11405	-0.17867	-0.19323	-0.14254	-0.034239	-0.019137	0.053013	0.026312
-0.10786	-0.080598	-0.075243	-0.044971	-0.0066645	0.084932	0.089884	0.14155	0.13428	0.035906	-0.033943	-0.085315	-0.096065	-0.089449	-0.024323	0.0032045	0.090484	0.062242	0.064798	0.076071	0.1013	0.090129	0.12152	0.090119	0.08685	0.083994	0.038573	-0.0079241	-0.018805	-0.030367	-0.03633	-0.11239	-0.15104	-0.071965	-0.082809	-0.075961	0.04214	0.011952	-0.021858	-0.042721	-0.067798	-0.16219	-0.12967	-0.11815	-0.14969	-0.14712	-0.085031	-0.096926	-0.081427	-0.069773
0.03721	0.033387	0.063633	0.088487	0.058183	0.13503	0.14157	0.096775	0.095858	0.0049055	-0.038277	-0.042753	-0.044563	-0.077633	-0.030125	-0.030058	-0.033116	-0.00052967	-0.022012	-0.014093	0.02654	0.054105	0.072644	0.091073	0.081629	0.059285	-0.0022464	-0.083172	-0.076612	-0.0597	-0.021037	-0.057732	-0.044501	-0.018302	-0.068277	-0.087142	-0.033938	-0.072794	-0.093838	-0.094421	-0.15422	-0.17397	-0.16167	-0.10468	-0.11472	-0.096443	-0.063081	-0.039811	-0.058564	-0.031111
-0.030793	0.021163	0.0645	0.12159	0.13784	0.14443	0.066713	-0.026234	-0.052673	-0.10786	-0.14393	-0.075799	-0.057064	-0.069106	-0.039772	0.025033	-0.0065739	-0.018501	-0.02831	0.0012351	0.026781	0.046272	0.11718	0.12443	0.085083	0.047065	-0.00623	-0.06674	-0.020735	0.0038967	0.0048016	-0.013606	-0.0076035	-0.029907	-0.08004	-0.041978	-0.0189	-0.015604	-0.04442	-0.03904	-0.088275	-0.086425	-0.13313	-0.080423	-0.10266	-0.089604	-0.082234	-0.021325	-0.048808	-0.025182
0.073437	0.12826	0.10494	0.16713	0.15121	0.16126	0.07408	0.02548	-0.016395	-0.026272	-0.078725	-0.017595	-0.020802	-0.031722	-0.070766	-0.033315	-0.10831	-0.072222	-0.067769	0.0060065	0.061501	0.11277	0.14423	0.10997	0.01909	-0.0091688	-0.051897	-0.11671	-0.037678	0.018184	-0.018736	-0.068769	-0.03175	-0.099343	-0.13638	-0.07542	-0.025004	-0.01713	-0.03528	-0.034537	-0.12698	-0.096127	-0.17424	-0.11429	-0.092131	-0.064312	-0.11392	-0.019196	-0.03291	-0.049603
0.12213	0.14814	0.096142	0.12447	0.099202	0.090178	0.058775	0.04029	0.038851	0.084786	0.030594	0.052261	0.10068	0.031672	-0.052688	-0.032423	-0.10267	-0.096776	-0.063716	0.061149	0.062104	0.080614	0.064476	0.070196	-0.096716	-0.047082	-0.041463	-0.11776	-0.10234	0.018333	0.013679	-0.01633	0.10024	0.07014	0.0024543	0.002404	0.033597	-0.022224	-0.027928	-0.019793	-0.087211	-0.09863	-0.16291	-0.092111	-0.090482	-0.083417	-0.12392	-0.05804	-0.13308	-0.22147
0.18555	0.17178	0.097936	0.11126	0.056107	0.031853	0.0077046	0.0065713	0.0288	0.076235	0.060413	0.098542	0.13741	0.052753	-0.0098579	-0.033531	-0.089846	-0.07108	-0.042356	0.041043	0.051664	0.061538	0.058843	0.052419	-0.07153	-0.0044224	-0.0143	-0.10494	-0.060825	0.026484	-0.048109	-0.036842	0.061884	0.078311	0.044868	0.039764	-0.015384	-0.0051708	-0.019639	-0.04679	-0.12465	-0.10257	-0.21953	-0.22736	-0.14656	-0.048491	-0.072445	0.012147	0.0034038	-0.15167
0.25543	0.23962	0.13233	0.10418	0.033709	-0.025332	-0.067064	-0.013428	0.01462	0.048038	0.048398	0.051982	0.063302	-0.015256	-0.0351	-0.076725	-0.10132	-0.09468	-0.041664	0.031055	0.06639	0.055281	0.02396	-0.033298	-0.14014	-0.080147	-0.050506	-0.080563	-0.013013	0.020508	-0.02898	0.0021379	0.11846	0.18562	0.17928	0.15887	0.13527	0.098607	0.095378	0.024082	-0.047259	-0.10032	-0.22494	-0.29909	-0.18541	-0.095251	-0.13552	-0.041242	-0.052687	-0.15574
0.37069	0.27593	0.22873	0.1936	0.067711	-0.018622	0.01516	0.055855	0.11414	0.15193	0.18412	0.15886	0.11654	0.030398	8.4685e-05	-0.079774	-0.13491	-0.11853	-0.037783	-0.0011635	0.060568	0.10634	0.02626	-0.066722	-0.11971	-0.067034	-0.078206	-0.065508	-0.0023636	0.025144	-0.0092364	-0.027082	0.086546	0.17507	0.16585	0.13267	0.24652	0.17358	0.13666	0.0049474	-0.097391	-0.25582	-0.33688	-0.3673	-0.21799	-0.088673	-0.10488	0.0021469	-0.095193	-0.17317
0.2856	0.19229	0.17046	0.15551	0.026979	-0.023506	0.037307	0.077673	0.13178	0.1672	0.18263	0.16134	0.10515	0.044749	0.022378	-0.028776	-0.064873	-0.024694	0.0086569	0.011361	0.048866	0.03551	-0.082933	-0.12083	-0.098876	-0.076853	-0.062101	-0.025342	-0.029584	-0.018027	-0.025444	-0.040291	0.090999	0.23051	0.21344	0.18816	0.32261	0.2211	0.17524	0.021428	-0.0053469	-0.17335	-0.24637	-0.28392	-0.15029	-0.085917	-0.10565	-0.021046	-0.12785	-0.2206
0.16701	0.11369	0.085776	0.11157	0.0038398	-0.018301	0.008691	0.048957	0.05984	0.061573	0.1287	0.16902	0.088898	0.052935	0.019717	-0.042827	-0.10447	-0.015975	0.024975	0.035596	0.092791	0.060342	-0.066029	-0.129	-0.069966	-0.11257	-0.11939	-0.1157	-0.11819	-0.14538	-0.134	-0.13137	0.036791	0.13194	0.13862	0.16387	0.29361	0.17983	0.15511	-0.0098603	-0.053045	-0.18771	-0.19482	-0.23094	-0.092429	-0.052303	-0.04127	-0.039804	-0.088078	-0.14387
0.15562	0.14673	0.13191	0.15007	0.051662	0.043626	0.015823	0.012203	0.015921	0.027179	0.048909	0.10712	0.056551	0.056912	0.038238	-0.0074021	-0.047031	0.034134	0.03665	0.056442	0.10281	0.032363	-0.08188	-0.12014	-0.12634	-0.17329	-0.16655	-0.13213	-0.15496	-0.13853	-0.10476	-0.085632	0.039192	0.12318	0.11298	0.18742	0.35656	0.21495	0.21853	0.13766	0.072473	-0.073516	-0.01558	-0.057028	-0.017705	-0.032906	-0.016455	-0.074629	-0.11318	-0.10429
-0.025135	0.0064755	-0.00092877	0.026505	0.024671	0.035255	0.054791	0.1005	0.12241	0.10128	0.12231	0.14347	0.081872	0.10879	0.066865	0.021959	-0.037558	0.012911	-0.0067957	0.0060661	0.077698	0.058253	-0.037887	-0.058592	-0.11344	-0.19205	-0.21166	-0.19749	-0.25861	-0.1378	-0.10864	-0.098783	-0.0044002	0.087025	0.055291	0.11264	0.24083	0.15045	0.11039	0.028449	-0.0014712	-0.1087	-0.01319	0.015524	-0.01203	-0.0043996	0.02783	-0.077851	-0.13281	-0.1037
-0.039671	0.026072	-0.042885	-0.030106	-0.020627	0.0043013	-0.021182	0.072612	0.11459	0.094406	0.083147	0.092338	0.047618	0.066557	0.028775	-0.0016036	-0.0060864	0.064148	-0.0098112	0.0037199	0.061441	-0.0019824	-0.11512	-0.087491	-0.12294	-0.18146	-0.19044	-0.20048	-0.26758	-0.17835	-0.1629	-0.1371	-0.04727	0.023237	0.0057595	0.063679	0.094964	0.0077047	-0.004924	-0.04129	-0.054304	-0.070859	0.05822	0.069377	0.014963	-0.015268	0.022914	-0.12787	-0.13154	-0.11871
-0.082762	-0.020035	-0.082033	-0.073402	-0.039256	-0.015275	-0.049449	0.018704	0.011368	-0.0031114	0.037192	0.054985	0.067343	0.082803	0.058357	0.019355	-0.010517	0.0018308	-0.031116	-0.050766	-0.019736	-0.039453	-0.11175	-0.074323	-0.084873	-0.13968	-0.16368	-0.18924	-0.27347	-0.22148	-0.17491	-0.13071	-0.042185	0.039126	0.013346	0.031224	0.026936	-0.005779	-0.035665	-0.034333	-0.064396	-0.074981	0.0047183	0.017762	-0.0085187	-0.0074032	0.07156	-0.071145	-0.074984	-0.01457
-0.0058834	0.034977	-0.017797	-0.046893	-0.0047677	-0.0092177	-0.083553	-0.017065	0.015968	0.032856	0.020757	0.032073	0.063572	0.054804	0.051146	0.052396	0.053194	0.036059	0.0037527	-0.044882	-0.013481	0.050588	0.0047207	0.047283	0.030061	-0.020696	-0.09352	-0.06904	-0.12038	-0.080957	-0.086451	-0.09164	-0.10686	-0.035288	-0.029372	-0.016973	-0.0088796	0.026991	-0.013199	-0.030438	-0.035612	-0.00055511	-0.0065633	0.0012125	-0.0064597	0.001404	0.0021369	-0.093189	-0.077372	0.0055016
-0.082081	-0.018995	-0.070686	-0.069696	0.0038833	-0.035906	-0.11311	-0.02534	-0.0050278	-0.019533	0.028784	0.041431	0.050285	0.035858	0.026993	0.013808	0.023483	0.019217	0.0049158	-0.016515	0.0057061	0.084379	0.018369	0.031669	0.037395	0.0090137	-0.069738	-0.013168	-0.035305	-0.046256	-0.052111	-0.060634	-0.08527	-0.076266	-0.0036455	0.0057009	-0.062614	-0.046505	-0.069424	-0.14746	-0.13644	-0.084765	-0.09752	-0.062617	-0.043254	-0.061543	-0.039098	-0.11959	-0.10055	-0.010577
-0.056163	0.00018367	-0.021099	0.025512	0.018813	-0.025762	-0.12648	-0.13217	-0.12804	-0.10163	-0.022519	0.016589	0.066407	0.048141	0.081989	0.064388	0.094428	0.096896	0.07404	0.0080892	-0.00024891	0.022594	-0.029822	0.0018543	0.058746	0.071312	0.044594	0.11494	0.086686	0.035205	-0.027886	-0.093362	-0.12001	-0.13107	-0.060081	-0.0092434	-0.02776	-0.0061564	0.0056298	-0.041763	-0.02586	-0.01508	-0.066141	-0.070162	-0.021582	-0.073594	0.019601	-0.039114	0.070364	0.12349
-0.021843	-0.039103	-0.039528	0.02706	0.0037885	-0.033294	-0.081914	-0.12873	-0.16535	-0.15674	-0.068761	-0.009383	0.084081	0.08368	0.12478	0.11251	0.11459	0.073265	0.056528	-0.04874	-0.095096	-0.070854	-0.055541	-0.0060235	0.064767	0.078238	0.063737	0.10942	0.053923	0.011788	-0.033199	-0.0732	-0.053835	-0.047121	0.065763	0.12514	0.097244	0.069613	0.072953	-0.03257	-0.025767	-0.0070415	-0.061437	-0.02561	0.046136	0.02683	0.10466	0.038887	0.10992	0.13845
0.046382	0.0050218	-0.043701	-0.043939	-0.086654	-0.12911	-0.15876	-0.13415	-0.096436	-0.090656	-0.033198	0.052878	0.081283	0.061191	0.12897	0.1272	0.091165	0.087103	0.051309	-0.046348	-0.074009	-0.044983	-0.044296	-0.020619	0.010468	-0.025787	-0.022713	0.022223	0.028061	0.021512	0.016023	-0.028725	-0.050735	-0.090369	0.024469	0.076241	0.0074161	0.043989	0.084046	-0.025193	-0.020817	0.068981	0.027949	0.089048	0.11858	0.071038	0.053678	-0.018607	0.03895	0.087262
-0.046982	-0.079695	-0.088423	-0.044404	-0.053555	-0.075724	-0.044604	-0.06256	-0.065083	-0.077173	-0.013768	0.04343	0.055213	0.079708	0.1402	0.11267	0.064241	0.069612	-0.025753	-0.10794	-0.12531	-0.14396	-0.13665	-0.074082	-0.059649	-0.11706	-0.06382	-0.036196	-0.051261	-0.035161	0.039135	0.02168	0.042848	0.019311	0.097908	0.10791	0.047371	0.047005	0.097289	0.035474	0.065009	0.068201	0.039163	0.082354	0.091567	0.047251	0.082073	0.060262	0.12207	0.091502
0.01048	-0.035803	-0.029542	0.021738	-0.026783	-0.064965	-0.037449	-0.070184	-0.082076	-0.052931	0.0097324	0.065114	0.069425	0.098271	0.10029	0.10287	0.01368	0.016192	-0.07858	-0.17384	-0.20599	-0.21678	-0.21904	-0.14199	-0.080447	-0.17528	-0.080481	-0.096122	-0.096746	-0.077286	0.056837	0.031358	0.075888	0.074544	0.12099	0.068352	0.053579	0.087261	0.11381	0.087325	0.1261	0.11308	0.092137	0.12654	0.092701	0.07404	0.078683	0.054435	0.07943	0.050457
-0.11534	-0.15795	-0.14644	-0.059597	-0.085159	-0.062609	-0.0091186	0.047121	0.019752	0.062418	0.11791	0.17803	0.12167	0.15113	0.0761	0.090369	-0.0096577	-0.0046436	-0.077546	-0.13581	-0.19543	-0.18398	-0.18212	-0.12191	-0.048085	-0.12732	-0.076323	-0.085935	-0.089982	-0.061363	0.088671	0.10571	0.11988	0.12651	0.13747	0.054664	0.029564	0.042864	0.035962	0.020687	0.060516	0.043244	0.032016	0.096613	0.042366	-0.0041804	-0.029814	-0.045209	-0.094205	-0.13931
-0.20576	-0.15869	-0.14761	-0.063247	-0.019546	-0.0029293	0.0016235	0.042415	0.019998	0.012205	0.057042	0.13017	0.084265	0.16537	0.085303	0.091077	0.015735	0.046537	-0.021364	-0.0042563	-0.035136	-0.067854	-0.11905	-0.12277	-0.12975	-0.223	-0.1783	-0.16943	-0.16885	-0.10678	0.047721	0.062949	0.081569	0.094491	0.03395	-0.084801	-0.072489	-0.036332	-0.014383	0.034991	0.10819	0.056226	0.023911	0.04268	-0.025555	-0.080494	-0.11126	-0.13256	-0.1403	-0.18915
-0.23884	-0.18256	-0.10803	0.043418	0.050213	0.071213	0.062325	0.033307	-0.046035	-0.03349	0.015652	0.10636	0.076258	0.17131	0.1037	0.10721	0.062919	0.10407	0.031009	0.067004	0.015426	-0.046292	-0.10121	-0.093029	-0.093186	-0.11978	-0.10322	-0.071463	-0.067569	-0.044073	0.085706	0.093117	0.11247	0.12373	0.090745	-0.019016	0.042676	-0.0077157	-0.0036525	0.027236	0.085771	0.024157	0.053774	0.081303	0.01017	-0.029959	-0.039113	-0.066796	-0.1203	-0.16731
-0.23589	-0.22929	-0.14948	-0.040438	-0.04201	0.0021297	-0.0055056	-0.027587	-0.068847	-0.031608	0.034458	0.15315	0.11931	0.18113	0.090691	0.061975	0.016274	0.035888	-0.007165	0.0044335	-0.021776	-0.075818	-0.12861	-0.14425	-0.073494	-0.053954	-0.026033	0.037885	0.052796	0.046496	0.11295	0.13654	0.1413	0.16562	0.13942	0.061067	0.065442	0.035857	-0.03074	-0.016084	0.018978	0.0074109	0.032346	0.13239	0.039611	-0.065646	-0.06627	-0.13473	-0.25807	-0.22352
-0.27878	-0.23376	-0.12959	-0.010324	-0.015412	0.097549	0.087811	0.035481	-0.049639	-0.028885	-0.05125	0.015406	-0.00041206	0.076346	0.068084	0.087239	0.082919	0.096174	0.11365	0.091924	0.075101	0.014736	-0.025501	-0.090042	-0.061312	-0.022636	-0.017893	0.042607	0.0044463	0.034011	0.039356	0.043237	0.048382	0.13556	0.1112	0.09862	0.12779	0.092929	-0.026897	-0.030456	-0.041496	-0.063339	-0.074891	0.04988	0.0029936	-0.113	-0.068272	-0.10667	-0.23075	-0.22251
-0.12761	-0.11398	-0.037804	0.044203	0.034905	0.12066	0.086473	0.040223	-0.081492	-0.055376	-0.09254	-0.026355	-0.031927	0.048335	-0.0089801	0.0022049	0.030586	0.033743	0.015805	0.046584	0.01741	-0.091535	-0.1344	-0.12316	-0.13527	-0.10333	-0.068755	-0.020799	-0.081177	-0.034389	0.0075735	0.023026	0.023553	0.12984	0.1532	0.18899	0.18768	0.14534	0.021839	-0.036143	-0.1011	-0.089673	-0.090361	0.029616	0.012799	-0.060853	-0.037839	-0.074496	-0.15597	-0.1389
-0.085439	-0.10316	0.0084111	0.08567	0.047622	0.14992	0.14774	0.061124	-0.063855	-0.020024	-0.041034	-0.031366	-0.014173	-0.011044	-0.041612	-0.052905	-0.053281	-0.077605	-0.051159	-0.051415	-0.086344	-0.11689	-0.076657	-0.038156	-0.008247	0.040525	0.077209	0.04553	0.035411	0.041781	0.072534	0.067523	0.068658	0.13942	0.20168	0.24853	0.23158	0.18545	0.018138	-0.073078	-0.10944	-0.068412	-0.080429	0.085217	0.10613	-0.013478	-0.014469	0.00022103	-0.08903	-0.05696
-0.097438	-0.07211	0.0095629	0.067208	0.10927	0.15187	0.11331	0.054471	-0.042461	-0.0027095	0.010129	-0.02415	0.023738	-0.02078	-0.12449	-0.15927	-0.10938	-0.16599	-0.084197	-0.056571	-0.068175	-0.059903	-0.0083539	-0.016843	0.047027	0.11386	0.087992	0.011875	0.024452	-0.021613	-0.027417	0.021162	0.087266	0.14558	0.21488	0.26639	0.22599	0.18027	0.033647	-0.040154	-0.083862	-0.072378	-0.14666	-0.034789	0.0050792	-0.067334	-0.046228	0.049222	-0.010809	0.012256
-0.11241	-0.02749	0.034178	0.079221	0.10508	0.17129	0.14438	0.13295	0.047238	0.067325	0.024196	-0.0815	-0.031285	-0.027897	-0.12496	-0.10921	-0.021229	-0.065891	0.0044422	0.081038	0.039465	-0.0010131	0.016133	-0.026175	-0.02869	0.0042413	-0.044804	-0.14467	-0.11364	-0.15429	-0.11429	-0.068671	-0.0014612	0.046199	0.12133	0.163	0.17273	0.11463	0.037734	-0.038278	-0.055963	-0.01214	-0.069252	-0.043417	0.021557	-0.0074853	-0.0073783	0.11711	0.11257	0.098807
-0.048226	-0.0010218	-0.0085488	-0.022197	0.048227	0.043124	0.034075	0.085212	0.04897	0.015444	0.027922	-0.021009	0.062501	0.10493	-0.012277	0.00074975	0.09019	0.01026	-0.0070382	0.10201	0.047987	-0.040465	-0.038336	-0.04196	-0.078183	-0.076632	-0.08358	-0.1563	-0.08195	-0.10431	-0.047497	-0.023222	0.046534	0.045278	0.10829	0.10602	0.13221	0.11152	0.081649	-0.0001299	0.064692	0.090286	0.0090884	0.014102	0.077332	0.014483	-0.065575	0.064322	0.099924	0.066293
0.085143	0.14353	0.11592	0.0064705	0.10086	0.0357	-0.0086508	0.024612	0.057991	0.0041107	-0.0079111	-0.037504	0.043344	0.098596	0.027014	0.093828	0.14042	0.081716	0.04769	0.092876	0.0598	0.022395	0.00094627	-0.029073	-0.013845	-0.05488	-0.073271	-0.14694	-0.017338	-0.094778	-0.045278	-0.031333	0.072776	-0.0086376	0.068561	0.056614	0.049472	0.042577	0.05754	-0.013247	0.093976	0.16673	0.090905	0.038527	0.063011	-0.044789	-0.13184	-0.026169	0.055817	0.030119
0.028429	0.14744	0.077705	-0.020927	0.018647	-0.029597	-0.11612	-0.02303	0.012438	0.0091673	-0.011421	-0.028185	-0.0039136	0.14059	0.060988	0.13135	0.18009	0.14958	0.051596	0.10218	0.10475	0.067681	-0.011663	-0.086621	-0.081437	-0.14517	-0.18053	-0.15522	-0.033115	-0.13013	-0.084894	-0.038789	-0.0035123	-0.085649	0.0032782	-0.00085769	-0.024491	-0.0061362	0.10684	0.043359	0.14049	0.22399	0.18104	0.023227	0.071068	-0.038259	-0.11967	-0.02018	0.10871	0.056195
0.073955	0.16935	0.14036	-0.003612	0.0084078	0.015411	-0.053754	-0.047144	-0.016517	-0.056395	-0.10487	-0.10907	-0.10822	0.074551	0.047635	0.11538	0.12137	0.14217	0.044852	0.097602	0.14307	0.09034	-0.02634	-0.090866	-0.1328	-0.2991	-0.23874	-0.1602	-0.10322	-0.16336	-0.13492	-0.17355	-0.15846	-0.19959	-0.13206	-0.11358	-0.14471	-0.12877	-0.017583	-0.075619	0.070031	0.13677	0.090743	-0.12205	-0.082714	-0.2683	-0.27368	-0.19143	0.025319	-0.042836
0.16713	0.24537	0.16822	0.062914	0.038813	-0.011235	-0.12694	-0.11706	-0.098492	-0.10955	-0.095652	-0.0062682	-0.0080019	0.099928	0.056176	0.12043	0.087555	0.11752	0.043778	0.069284	0.076597	0.080508	-0.025756	-0.054909	-0.041994	-0.15036	-0.13197	-0.018879	0.039188	-0.0024773	-0.0085771	-0.0085236	-0.0175	-0.08215	-0.059264	-0.086349	-0.16469	-0.14682	-0.020839	-0.086724	0.080788	0.11666	0.066091	-0.15318	-0.11849	-0.30791	-0.31256	-0.24165	-0.068329	-0.13256
0.14739	0.15034	0.13462	0.02325	-0.010441	-0.025605	-0.061569	-0.11005	-0.09387	-0.068571	-0.078876	-0.0308	-0.072708	0.011217	-0.023613	0.029161	-0.05962	0.065307	0.012493	0.032826	0.011256	0.083549	-0.051627	-0.076878	-0.036908	-0.096694	-0.11438	-0.025238	-0.0010158	-0.11676	-0.16738	-0.11788	-0.13364	-0.17887	-0.13029	-0.093151	-0.20849	-0.24049	-0.09878	-0.10118	0.042797	0.094699	0.13435	-0.12992	-0.16804	-0.3394	-0.29479	-0.27975	-0.076032	-0.096814
0.090226	0.084753	0.097696	0.02817	-0.0052805	0.041004	0.043122	-0.037471	-0.062117	-0.038437	-0.069568	-0.02792	-0.074576	-0.020531	-0.057415	0.0010867	-0.10664	0.0046292	-0.012687	0.043264	0.022727	0.084661	0.031582	0.0059891	-0.0066124	-0.058733	-0.10312	-0.023003	-0.060046	-0.13307	-0.19027	-0.09847	-0.19169	-0.15594	-0.12439	-0.14987	-0.25375	-0.21545	-0.11926	-0.08991	0.089083	0.12812	0.13087	-0.044355	-0.10224	-0.20509	-0.16423	-0.17529	-0.040247	-0.04034
0.19434	0.13947	0.13632	0.034287	0.020947	0.044589	0.099247	0.049451	0.037783	0.10063	0.018032	0.078624	0.026231	0.012758	-0.07571	0.05007	-0.1006	0.012301	0.043141	0.08718	0.028909	0.10045	0.060716	0.029288	0.01403	-0.065017	-0.11582	-0.069655	-0.12505	-0.13599	-0.15917	-0.051441	-0.088969	0.02463	0.082379	0.046677	-0.083469	-0.061798	-0.078521	-0.099206	0.066696	0.092943	0.082786	0.015168	-0.096513	-0.23163	-0.20639	-0.26706	-0.21752	-0.16248
0.13845	0.064856	0.051953	0.019267	0.082574	0.037762	0.1085	0.11292	0.085411	0.13614	0.046589	0.11085	0.034514	0.036443	-0.086999	0.087189	-0.011199	0.10904	0.064024	0.07563	-0.023381	0.00038483	-0.017935	0.016287	0.029574	0.0076861	-0.022622	-0.0018995	-0.015033	0.012632	0.015197	0.085581	0.007699	0.092386	0.13362	0.048983	-0.030443	0.022295	-0.042979	-0.091076	0.054128	0.08949	0.11292	0.12901	0.030419	-0.033952	-0.070628	-0.15379	-0.17242	-0.093833
0.078947	0.041047	0.051535	0.051403	0.17038	0.091154	0.14743	0.12799	0.043291	0.042621	-0.033419	-0.022808	-0.067476	-0.030277	-0.092167	0.070726	-0.025322	0.089787	0.11548	0.090168	0.056295	0.084188	0.066575	0.055123	0.043177	-0.069663	-0.051876	-0.064215	-0.10219	-0.038369	-0.015244	-0.015974	-0.079138	0.035799	0.087672	0.05192	0.04409	0.083943	-0.021711	-0.052513	0.043292	0.062057	0.11173	0.14855	0.049965	-0.01167	-0.064983	-0.13733	-0.12596	-0.071474
0.16639	0.2211	0.16611	0.18342	0.24024	0.15715	0.11785	0.13818	0.020505	0.06543	-0.035598	-0.027947	-0.068989	-0.041906	-0.13811	0.031335	-0.04881	0.048489	0.067941	0.048961	0.014319	0.02579	0.030078	0.042758	0.043844	-0.042882	-0.024997	-0.054634	-0.068059	0.05368	0.1163	0.10027	0.053121	0.1808	0.20077	0.10326	0.11316	0.19456	0.058818	-0.044493	0.041434	0.070858	0.027181	0.10792	0.11459	0.1008	0.058798	0.043966	-0.036622	-0.040936
0.097904	0.18262	0.11863	0.18964	0.23551	0.12369	0.070428	0.067898	-0.011738	0.011046	-0.07306	-0.074449	-0.072917	-0.082488	-0.16086	0.033688	-0.047967	0.048661	0.035876	0.034503	-0.0042096	0.045224	0.018668	0.016181	0.052207	-0.027191	-0.0017196	-0.020817	0.023403	0.11043	0.17574	0.10896	0.062569	0.14764	0.17358	0.13344	0.18338	0.26195	0.16016	0.043077	0.06442	0.056638	0.023035	0.081211	0.06814	-0.014428	-0.0096807	0.033425	-0.084545	-0.080011
0.036265	0.11634	0.081572	0.12892	0.16902	0.085332	0.0019379	-0.018956	-0.077682	-0.060153	-0.11836	-0.096605	-0.1021	-0.093259	-0.14432	-0.0039069	-0.021627	0.073082	0.00011848	-0.029315	-0.065828	-0.075877	-0.16043	-0.082553	0.0082069	-0.041215	0.024971	0.071461	0.094086	0.098638	0.20242	0.077321	-0.015797	0.0069595	-0.0076801	-0.098116	-0.038411	0.10837	0.095102	0.053581	0.11995	0.096818	0.01376	0.028933	0.050688	-0.0060708	0.079556	0.16616	0.051823	-0.011609
-0.019968	0.075525	0.070622	0.12541	0.097493	0.053848	0.0065094	-0.04757	-0.094846	-0.096277	-0.08851	-0.10055	-0.050477	-0.073592	-0.059245	0.025057	-0.033024	0.013924	-0.018371	-0.056761	-0.088472	-0.066963	-0.15634	-0.10795	-0.033036	-0.026508	0.023453	0.087864	0.11709	0.12414	0.18457	0.14913	0.054096	0.011676	-0.021103	-0.074718	-0.088562	0.031611	0.087923	0.069464	0.12438	0.10045	0.0061499	0.050486	0.075836	0.006078	0.08161	0.17867	0.044025	-0.013571
-0.097436	-0.037314	-0.019578	0.046042	-0.0045127	0.037779	0.048437	0.0027137	-0.010826	0.035011	-0.039936	-0.03486	-0.021974	-0.057378	-0.061996	0.019103	-0.024665	-0.012497	-0.098252	-0.082549	-0.13328	-0.12741	-0.16566	-0.094581	-0.084496	-0.02586	-0.0061858	0.026848	0.09153	0.10878	0.13707	0.14568	0.095855	-0.012838	-0.065144	-0.089924	-0.12474	-0.017827	0.09359	0.085659	0.18096	0.14389	0.0010582	0.012129	0.092593	-0.011785	0.060494	0.19377	0.036054	-0.068154
-0.24357	-0.19316	-0.14264	-0.10115	-0.041659	0.021187	0.033103	0.01561	0.059494	0.03724	-0.025851	0.011439	-0.020849	-0.081826	-0.084427	0.0067385	-0.032483	0.019405	-0.05257	-0.025161	-0.037987	-0.02635	-0.12529	-0.083123	-0.088797	-0.081143	-0.11849	-0.044517	0.045557	0.067152	0.11234	0.18312	0.11811	-0.041852	-0.10613	-0.12089	-0.14416	-0.034269	0.071848	0.080829	0.15628	0.083377	-0.064781	-0.052879	-0.016944	-0.15065	-0.079315	0.090982	-0.00030215	-0.06057
-0.23152	-0.20951	-0.17447	-0.19769	-0.1399	-0.025376	0.03263	0.063777	0.13442	0.10258	0.017228	0.039947	-0.015239	-0.063334	-0.040073	0.022705	-0.035429	0.0198	0.019488	-0.018326	-0.059662	-0.026207	-0.12338	-0.13039	-0.11648	-0.099371	-0.14275	-0.082593	-0.023272	-0.001187	0.06487	0.10887	0.11004	-0.00019715	-0.10954	-0.15399	-0.13996	-0.055925	0.018433	0.040371	0.13956	0.082431	-0.10487	-0.12557	-0.0061928	-0.075935	-0.075544	0.075515	0.08986	-0.0081117
-0.13337	-0.1054	-0.07267	-0.074241	-0.017902	0.060914	0.10501	0.13043	0.16819	0.1288	0.04143	0.029047	-0.06645	-0.18013	-0.14661	-0.050903	-0.094436	-0.020516	0.066441	0.051497	-0.025688	0.0023474	-0.052943	-0.064512	-0.11077	-0.086375	-0.11606	-0.10196	-0.032773	0.054414	0.11336	0.13916	0.16036	0.029395	-0.069276	-0.10994	-0.069832	-0.014596	0.042518	0.019692	0.060573	0.032358	-0.15856	-0.16086	-0.057843	-0.061416	-0.076214	0.088731	0.12727	0.071906
-0.048432	-0.00021266	-0.037106	-0.067844	-0.04548	0.07511	0.06351	0.15006	0.19469	0.25013	0.11384	0.17787	0.11672	0.028346	0.0071212	0.12704	0.058675	0.047804	0.11956	0.11106	-0.023211	0.015311	0.019152	-0.025253	-0.084069	-0.07999	-0.2146	-0.2104	-0.13801	-0.037769	0.10006	0.17856	0.16399	0.077171	-0.0035857	-0.10795	-0.044509	0.056178	0.099002	0.036301	0.11328	0.0649	-0.13994	-0.19836	-0.08319	-0.089562	-0.079324	0.097738	0.15464	0.051971
-0.021741	0.0060666	-0.055298	-0.12308	-0.086088	0.060158	0.069816	0.16714	0.21926	0.24946	0.12529	0.12167	0.10109	-0.020885	-0.02786	0.086178	0.019245	0.011795	0.1135	0.056393	-0.071649	-0.019308	-0.057214	-0.10227	-0.087032	-0.10019	-0.19476	-0.12066	-0.089254	-0.065474	0.10416	0.18649	0.10022	0.092259	0.072022	-0.054206	-0.023494	0.099522	0.077416	-0.0087197	0.0026089	-0.020238	-0.20423	-0.20347	-0.12375	-0.060732	0.0085664	0.16624	0.25178	0.18926
-0.025006	0.029886	-0.0063525	-0.025608	-0.026204	0.12308	0.15548	0.19706	0.1784	0.21625	0.11399	0.069302	0.097537	0.0041481	-0.021871	0.067096	0.057892	-0.041227	0.090192	0.090762	-0.034385	-0.040693	0.027065	-0.0013551	-0.051736	-0.087516	-0.1287	-0.072753	-0.099083	-0.039062	0.13433	0.1738	0.063206	0.075242	0.036077	-0.093955	-0.10057	-0.028171	0.00247	-0.039304	-0.0042962	0.023052	-0.11592	-0.13552	-0.058873	-0.035632	0.016288	0.17679	0.23847	0.1417
0.019993	0.10884	0.034839	0.0022385	0.021548	0.13347	0.11354	0.21093	0.14848	0.22951	0.18212	0.09979	0.074178	0.022535	-0.043142	0.00091462	0.082298	0.001304	0.081981	0.14785	0.031708	-0.01423	0.058668	0.094265	-0.05141	-0.094912	-0.088262	-0.047018	-0.062583	0.012449	0.21044	0.21403	0.09995	0.063691	0.10258	-0.064245	-0.086425	-0.0046565	-0.0061215	-0.10042	-0.08862	-0.052398	-0.18499	-0.16858	-0.14347	-0.068413	0.020025	0.18208	0.19522	0.16679
-0.1055	-0.053881	-0.11269	-0.11635	-0.056877	0.10726	0.12583	0.21585	0.11541	0.17205	0.14643	0.041263	0.01536	-0.0081525	-0.075197	-0.03996	0.10044	0.094654	0.10622	0.1836	0.068621	-0.0049548	0.03198	0.10326	-0.031633	-0.09834	-0.074528	-0.033935	-0.05212	-0.017489	0.14366	0.19815	0.096906	0.059674	0.088821	-0.036126	-0.09791	-0.048777	-0.00073775	-0.020648	-0.003339	0.058785	-0.047581	-0.080391	-0.10129	-0.0025243	0.024223	0.18849	0.18715	0.14471
-0.091793	-0.11065	-0.15335	-0.1846	-0.15111	0.01366	0.094376	0.17736	0.12109	0.14122	0.11721	-0.059698	-0.14621	-0.23119	-0.27483	-0.27259	-0.11367	-0.023231	0.043508	0.10474	0.069147	0.01656	0.0091241	0.088558	-0.023242	-0.099868	-0.013728	0.031365	-0.02212	0.021328	0.11361	0.14932	0.13317	0.13174	0.12748	0.059314	-0.056438	-0.071965	-0.047324	-0.019255	-0.042874	0.039726	-0.049432	-0.089221	-0.11959	-0.0052039	0.020116	0.1639	0.21819	0.18093
-0.11958	-0.10045	-0.10191	-0.14299	-0.14531	-0.052062	-0.0067243	0.045519	-0.003739	0.057668	0.075238	-0.048084	-0.19041	-0.21167	-0.27195	-0.29814	-0.16924	-0.04485	-0.032749	0.083919	0.10792	0.059975	0.078281	0.18052	0.0099832	-0.077134	-0.013437	0.0056307	-0.026185	0.055229	0.14657	0.13246	0.1688	0.082194	0.082586	-0.033969	-0.11836	-0.14653	-0.076711	-0.043264	-0.013152	0.07535	-0.035459	-0.085924	-0.16688	-0.03861	-0.029422	0.12873	0.18825	0.18217
0.041246	-0.01421	-0.057663	-0.13173	-0.12996	-0.09425	-0.066331	-0.039834	-0.046955	0.012575	0.020775	-0.062652	-0.16272	-0.20734	-0.25788	-0.24965	-0.14013	0.058577	0.060711	0.10733	0.093179	0.062039	-0.0032499	0.10294	0.045608	-0.0028862	0.056225	0.071738	0.02886	0.10699	0.13936	0.10337	0.13627	0.061859	0.0053077	-0.047048	-0.09038	-0.029463	0.012809	0.077696	0.088166	0.13501	0.0009185	-0.021248	-0.14442	-0.00091201	0.048602	0.14271	0.17597	0.26503
0.0938	0.0033949	-0.021994	-0.059537	-0.10461	-0.081595	-0.059907	-0.10787	-0.13965	-0.070585	-0.094228	-0.10236	-0.12379	-0.1937	-0.17223	-0.15981	-0.069228	0.12154	0.13755	0.13784	0.12961	0.063752	-0.037215	0.050721	0.010332	-0.021444	-0.018528	0.016526	-0.024239	0.068281	0.068819	0.098428	0.13047	0.056298	-0.027589	-0.026909	-0.099132	-0.069687	0.023133	0.10179	0.11744	0.18231	0.05569	0.057253	-0.038791	0.046636	0.052365	0.17874	0.15048	0.19574
0.10451	0.020693	-0.0029617	-0.048034	-0.067167	-0.11231	-0.084214	-0.11796	-0.091842	-0.079422	-0.11113	-0.09212	-0.089955	-0.16598	-0.13733	-0.12494	-0.1365	0.00031822	0.056583	0.045574	0.083469	0.05356	-0.064517	-0.018854	-0.07601	-0.049065	-0.067469	-0.038646	-0.099702	0.017321	-0.019362	0.04932	0.10869	0.063963	0.030635	0.059104	0.0011581	0.025102	0.072269	0.066532	0.057525	0.096672	-0.010337	0.034187	0.0058908	0.012176	0.012251	0.087097	0.063417	0.14144
0.18131	0.11455	0.076228	0.010726	0.044672	-0.048557	-0.091274	-0.16838	-0.1529	-0.15237	-0.14767	-0.084321	-0.0028254	-0.062573	-0.064718	-0.047124	-0.0073228	0.069961	0.10682	0.16037	0.21503	0.10815	-0.010914	-0.0022259	-0.04621	-0.12825	-0.14463	-0.11088	-0.16948	-0.13394	-0.13243	-0.078241	-0.016978	-0.067409	-0.03047	0.048118	0.055186	0.066219	0.098123	0.061425	0.041395	0.070444	-0.025596	0.08685	0.031535	-0.017596	-0.054308	-0.019604	-0.10523	-0.012446
0.40271	0.27324	0.24144	0.18184	0.17363	0.053677	0.0058402	-0.13147	-0.12987	-0.11557	-0.15282	-0.082266	0.040599	-0.034462	-0.063013	-0.031764	0.031033	0.040734	0.0881	0.1136	0.14437	-0.0074483	-0.078388	-0.045291	-0.036446	-0.092799	-0.080656	-0.021717	-0.097039	-0.050258	-0.079613	0.012873	0.010643	-0.026521	-0.043807	0.061531	0.04821	0.065741	0.076293	0.055177	0.024698	0.071773	0.01428	0.11338	0.059554	-0.034676	-0.13975	-0.14295	-0.23883	-0.14606
0.27516	0.17884	0.16403	0.096882	0.061847	0.020709	0.0097707	-0.12099	-0.12295	-0.042326	-0.10182	-0.05161	0.066748	-0.0088758	-0.016944	-0.020431	0.019829	0.0098391	0.058205	0.03577	0.15762	0.014924	-0.019549	-0.03754	-0.04985	-0.16731	-0.11011	-0.060603	-0.095219	-0.11539	-0.10829	-0.025173	-0.041625	-0.089927	0.0032145	0.032413	-0.03358	-0.046659	0.0017291	-0.10062	-0.10915	-0.0054927	-0.025913	0.066089	0.10421	-0.0034413	-0.1901	-0.18334	-0.28353	-0.24951
0.2015	0.1164	0.11112	0.13424	0.10534	0.055562	0.079249	-0.014511	-0.063512	-0.011785	-0.029298	-0.042431	0.045481	-0.020121	-0.075362	-0.088557	-0.04674	-0.070644	0.0011123	-0.018352	0.13496	0.052374	0.030218	-0.033868	-0.035389	-0.18499	-0.15818	-0.1339	-0.14898	-0.13694	-0.13875	-0.040971	-0.063822	-0.085459	-0.065678	-0.030784	-0.085948	-0.087053	-0.068902	-0.070827	-0.1116	-0.08243	-0.051079	0.056543	0.030081	-0.043194	-0.14152	-0.16611	-0.2327	-0.18292
0.2448	0.23502	0.1954	0.2182	0.13909	0.089974	0.037731	-0.061577	-0.11114	0.028705	0.039532	0.054641	0.15938	0.14029	0.042957	-0.019115	0.034469	-0.025575	-0.012816	-0.029202	0.11909	0.030293	0.039961	-0.033493	0.019937	-0.12124	-0.15392	-0.090653	-0.076452	-0.095331	-0.12911	-0.0012748	-0.072126	-0.083152	-0.10225	-0.11054	-0.21763	-0.24183	-0.28934	-0.21138	-0.22245	-0.15819	-0.11289	0.017205	-0.064495	-0.11319	-0.16922	-0.17846	-0.24166	-0.18405
0.15904	0.21309	0.19065	0.24553	0.13192	0.098112	0.0823	-0.0023212	-0.049183	0.12494	0.062676	0.023074	0.080831	0.095579	-0.012137	-0.042133	-0.018365	-0.010104	-0.011167	-0.013579	0.12082	0.04878	0.023996	-0.058935	-0.055344	-0.10698	-0.15408	-0.10146	-0.079787	-0.056304	-0.13665	-0.0056292	-0.10209	-0.10799	-0.10544	-0.11247	-0.21191	-0.19591	-0.2061	-0.13427	-0.18835	-0.12593	-0.1179	-0.075656	-0.1476	-0.12612	-0.15395	-0.12138	-0.11622	-0.049209
0.18475	0.28871	0.20715	0.21141	0.11039	0.083223	0.07724	0.083686	0.15367	0.2742	0.25366	0.15578	0.15973	0.084072	0.039237	0.022957	0.062092	0.14353	0.15136	0.14004	0.22579	0.15067	0.081921	-0.064114	-0.10213	-0.1816	-0.21158	-0.24795	-0.17048	-0.14184	-0.18324	-0.085366	-0.07908	-0.073171	-0.044196	-0.0251	-0.13827	-0.094401	-0.099803	-0.058423	-0.14036	-0.072721	-0.11348	-0.084417	-0.12489	-0.092204	-0.06242	-0.055601	-0.021748	0.045192
0.20119	0.2833	0.20519	0.2066	0.104	0.060826	0.039669	0.076207	0.13523	0.2473	0.21765	0.11472	0.069361	0.011697	-0.0088908	0.050149	0.12013	0.17807	0.15005	0.12541	0.11826	0.04734	-0.00099766	-0.091399	-0.14823	-0.13294	-0.1836	-0.21937	-0.13411	-0.077206	-0.20526	-0.10879	-0.04108	-0.04608	-0.021486	0.030104	-0.017797	-0.029624	-0.075203	-0.035795	-0.10514	-0.12775	-0.14592	-0.13014	-0.1817	-0.1427	-0.055536	-0.08814	0.02147	0.091231
0.091938	0.21877	0.16876	0.078189	0.023618	0.030851	-0.0061174	-0.038484	0.11786	0.23893	0.16952	0.065937	0.032363	-0.026453	-0.05804	0.020228	0.095234	0.16364	0.073078	0.037952	0.0062851	-0.11977	-0.14696	-0.20804	-0.21724	-0.14532	-0.16173	-0.15373	-0.053785	-0.047525	-0.21325	-0.060832	0.028789	0.018712	0.096738	0.16562	0.073492	0.0094153	-0.023676	-0.041677	-0.062518	-0.049331	-0.11861	-0.17083	-0.16084	-0.1619	-0.095404	-0.08694	0.085614	0.10543
0.02337	0.10674	0.078559	-0.017342	-0.056149	-0.042887	-0.017782	-0.060732	0.11002	0.18507	0.13388	-0.03001	-0.044653	-0.16645	-0.10621	-0.0077652	0.10666	0.19264	0.13174	0.064458	-0.0032338	-0.095204	-0.14709	-0.19765	-0.2201	-0.17129	-0.16448	-0.19768	-0.098357	-0.061087	-0.16248	-0.078056	0.07208	0.098188	0.20274	0.3066	0.25368	0.19739	0.20239	0.14106	0.087396	0.072146	-0.020117	-0.1106	-0.12577	-0.15328	-0.097463	-0.082491	0.10761	0.14882
-0.072825	-0.054978	-0.047513	-0.14723	-0.1655	-0.14686	-0.064523	-0.11017	0.076654	0.15639	0.14027	-0.03696	-0.069713	-0.21773	-0.11161	-0.024616	0.057736	0.17472	0.14067	0.025079	-0.067785	-0.11991	-0.17347	-0.19568	-0.2317	-0.17248	-0.11626	-0.14522	-0.077412	-0.023424	-0.10026	-0.08058	0.046352	0.054597	0.08111	0.15243	0.1313	0.0523	0.10683	0.12446	0.12941	0.13947	0.092142	0.045161	0.018114	-0.046082	0.036817	0.03054	0.1678	0.22944
-0.20573	-0.23359	-0.15912	-0.23286	-0.21001	-0.13812	-0.011155	-0.11862	-0.035331	0.042929	-0.016114	-0.17074	-0.13971	-0.18237	-0.091108	-0.045982	0.029326	0.09644	0.048486	-0.086301	-0.090749	-0.12621	-0.14274	-0.16996	-0.15824	-0.053319	-0.08464	-0.084681	-0.056016	-0.021869	-0.14788	-0.071862	0.019833	0.076566	0.1128	0.14285	0.14768	-0.014136	-0.030464	-0.04763	-0.021563	-0.037431	-0.0077936	0.013856	0.06068	-0.0088573	0.039159	0.061004	0.14339	0.14623
-0.2349	-0.24353	-0.15217	-0.22491	-0.19154	-0.13213	0.0041712	-0.11561	0.0027204	0.047857	0.022845	-0.14112	-0.10269	-0.14677	-0.061535	-0.10563	-0.05005	0.028279	-0.013756	-0.11306	-0.059301	-0.074849	-0.099491	-0.17357	-0.13454	-0.063955	-0.13452	-0.11668	-0.078578	-0.06207	-0.1206	-0.016938	0.051161	0.1481	0.15599	0.17552	0.13638	-0.032091	-0.069703	-0.04909	-0.033321	0.030565	0.03462	0.081305	0.097117	0.032711	0.066001	0.13668	0.18538	0.17898
-0.18614	-0.2656	-0.15719	-0.21715	-0.23048	-0.19816	-0.017976	-0.11804	-0.00012094	0.053232	0.017707	-0.14391	-0.095892	-0.14899	-0.011116	-0.065607	-0.025398	0.064886	0.074618	-0.023537	0.038104	0.047585	-0.0072785	-0.096749	-0.070486	-0.0080151	-0.071394	-0.093277	-0.10464	-0.10092	-0.12857	-0.1005	-0.0341	0.084587	0.12239	0.12802	0.13435	-0.040201	-0.059489	-0.066587	-0.073845	0.01698	0.10574	0.17764	0.20215	0.099484	0.10515	0.11252	0.098541	0.1036
[truncated: 190 more columns]
