# Supplementary material for: Auditory cortical activity elicited by infrared laser irradiation from the outer ear in Mongolian gerbils
Source: PLoS One. 2020 Oct 15;15(10):e0240227. doi: 10.1371/journal.pone.0240227 (PMC7561108; doi:10.1371/journal.pone.0240227)
Supplement: S1 File — (ZIP) [file pone.0240227.s001.zip › Submission2020-06-04/Data set for Figure 3B/Laser/Laser_10.3 mJ per square centimeter.csv]

-0.013119	-0.025072	0.009703	-0.01376	-0.017387	-0.042526	-0.034701	-0.039394	0.030865	0.063023	0.08602	0.12959	0.1541	0.090892	0.083078	0.090872	0.044315	0.019346	0.055248	0.032234	0.020558	0.015772	-0.040454	-0.058787	-0.048521	-0.011168	0.017942	0.028416	0.025316	0.0010019	-0.067002	-0.078504	-0.064852	-0.017659	-0.0027967	0.024725	0.031866	0.088958	0.0438	0.014002	0.022977	0.0093062	-0.035628	-0.044322	0.010922	0.040312	0.029838	0.0017777	0.0301	-0.0014091
-0.03079	-0.027465	0.0090744	-0.0045511	-0.010505	-0.028894	-0.022624	-0.044481	0.0087881	0.029363	0.04787	0.078183	0.088544	0.067345	0.047282	0.045894	0.0033508	-0.007026	0.016167	0.039883	0.037303	0.053179	0.017192	-0.0030712	-0.019824	0.0067168	0.012254	0.020423	-0.0014014	-0.031098	-0.072299	-0.087559	-0.066595	-0.0092396	0.010125	0.026169	0.041845	0.075855	0.027528	0.012954	0.018851	0.012423	-0.028209	-0.031751	0.022791	0.060787	0.031122	0.013783	0.02034	-0.012962
-0.04734	-0.060367	-0.02721	-0.022705	-0.031654	-0.032776	-0.013037	-0.027136	0.0070913	0.025595	0.020869	0.048758	0.065257	0.058799	0.038329	0.059128	0.0339	-0.0075266	-0.0079197	0.023295	0.012557	0.0060398	0.0087411	0.00057308	-0.0073729	0.015422	0.017621	0.010193	-0.010772	-0.052427	-0.090075	-0.087921	-0.066417	-0.017949	0.00045739	0.027662	0.036076	0.081894	0.051566	0.039012	0.030886	0.026732	-0.022981	-0.034087	0.01632	0.051425	0.029558	0.0084349	0.022429	0.00042102
-0.042929	-0.073218	-0.058897	-0.029	-0.040916	-0.010029	0.033835	0.039258	0.027268	0.032587	0.0070491	0.012518	0.030924	0.044413	0.033865	0.049149	0.039812	-0.0092017	-0.013847	0.0076786	0.017401	0.01057	0.017994	0.015098	-0.0091912	-0.0040568	0.0093449	0.0092192	-0.020211	-0.029417	-0.055442	-0.05485	-0.037783	0.011525	0.021488	0.045212	0.062086	0.089943	0.05629	0.064872	0.075121	0.056061	0.036502	0.040616	0.069487	0.076534	0.042662	0.023522	0.0331	0.0063399
-0.018489	-0.052892	-0.052049	-0.047959	-0.070563	-0.020855	0.013008	0.044743	0.011606	0.016946	-0.010451	-0.0019182	-0.0066541	0.023624	0.012961	0.021937	0.027498	0.0012549	0.0030266	0.013688	0.017903	0.0079892	0.021205	0.018541	-0.0091031	-0.00031485	0.0016497	0.010327	-0.014227	-0.0018744	-0.014541	-0.033245	-0.03353	0.015646	0.02315	0.047675	0.091517	0.087288	0.040861	0.062837	0.068722	0.036931	0.030741	0.040089	0.035922	0.030922	0.014625	0.017888	0.014307	0.027067
-0.024118	-0.045785	-0.049682	-0.050502	-0.045009	-0.011003	0.024395	0.039159	0.013563	-0.0054613	-0.034854	-0.037054	-0.035481	0.01185	0.00774	0.014946	0.018386	-0.0042703	-0.010917	-0.0024231	0.0042431	0.0053163	0.038878	0.046843	0.036513	0.054458	0.049768	0.0532	0.017974	0.03711	0.026827	0.039103	0.033147	0.05252	0.041406	0.059049	0.057365	0.044142	0.028198	0.039522	0.035885	0.034898	0.030845	0.046815	0.042125	0.045761	0.018431	0.028168	0.022566	0.055333
0.046054	0.0019415	-0.015181	-0.025767	-0.020333	0.0047816	0.046852	0.065545	0.036797	-0.0057389	-0.034404	-0.039718	-0.0056783	0.014106	0.01582	0.02656	0.037819	0.0053642	0.010564	0.0081808	0.0089317	-0.0090598	0.00043067	0.013209	0.028182	0.050849	0.056984	0.060785	0.044792	0.060358	0.049999	0.071968	0.068933	0.069984	0.058482	0.059425	0.053989	0.034451	0.041105	0.045346	0.055626	0.039323	0.041998	0.036649	0.014236	-0.0093827	-0.010925	0.0034543	0.022338	0.07059
0.031631	0.016129	0.0020992	-0.016721	0.00082322	0.035799	0.057091	0.068548	0.033099	-0.022137	-0.03059	-0.039232	-0.0040993	0.016025	0.043753	0.037991	0.051606	0.033407	0.041318	0.032319	0.032885	0.021333	0.0093241	0.026186	0.018648	0.037302	0.044102	0.058295	0.047049	0.072767	0.058303	0.057867	0.04938	0.037223	0.031261	0.03317	0.046126	0.0029591	0.02194	0.019584	0.046385	0.025872	0.065618	0.057299	0.032989	0.00030222	-7.0162e-05	0.004523	0.024196	0.076198
0.01222	0.042798	0.037077	0.024134	0.036519	0.065843	0.039428	0.017844	-0.015929	-0.059619	-0.078341	-0.070531	-0.035737	-0.0046553	0.012942	0.016227	0.021826	0.0089281	0.0081197	0.0092225	-6.3222e-05	-0.0066739	-0.0007557	0.021647	0.028271	0.043027	0.043959	0.045699	0.038196	0.038878	0.034846	0.041529	0.032565	0.014006	0.017196	0.011017	-0.0027509	-0.047599	-0.017802	-0.013098	0.025241	0.033546	0.086123	0.071744	0.048027	-0.013219	-0.012075	-0.01455	-0.0089861	0.03471
-0.011716	0.032628	0.03797	0.04923	0.072954	0.11777	0.087231	0.069343	0.021085	-0.05348	-0.069632	-0.066577	-0.035067	0.020382	0.046091	0.037824	0.033906	0.0090751	-0.017027	-0.0038583	-0.01031	-0.011276	-0.0067493	0.024797	0.033075	0.041227	0.063846	0.05943	0.059107	0.038405	0.049952	0.048228	0.056731	0.011889	0.019053	-0.006511	-0.045378	-0.080821	0.0054951	0.0047056	0.037141	0.047224	0.091664	0.020596	0.0069815	-0.042889	-0.038146	-0.061889	-0.038727	0.006661
0.057756	0.077862	0.081705	0.08756	0.072916	0.11943	0.061989	0.061301	0.013697	-0.05682	-0.064869	-0.038571	-0.03213	0.01079	0.022295	0.0062371	0.016647	-0.019502	-0.031265	0.010014	-0.012843	-0.030411	-0.021523	-0.012582	-0.0067604	0.0090352	0.034445	0.032146	0.047245	0.026177	0.047019	0.042946	0.059824	0.019239	0.019976	-0.026748	-0.040114	-0.075865	-0.00044521	-0.0066958	0.033196	0.0053964	0.044075	-0.021109	-0.010837	-0.066016	-0.033001	-0.053626	-0.020044	0.01372
0.0078067	0.063148	0.07002	0.072924	0.08282	0.14702	0.070027	0.077516	-0.0038821	-0.058011	-0.10451	-0.070538	-0.086428	0.0072167	0.035979	0.035345	0.025171	-0.015984	-0.056068	-0.040434	-0.063795	-0.070299	-0.045172	-0.032647	-0.02647	-0.0054182	0.013829	0.020939	0.031133	0.03012	0.04677	0.051716	0.055489	0.021578	0.012014	-0.02012	-0.052619	-0.073012	-0.010627	-0.021992	0.015583	-0.00068732	0.031705	-0.021639	-0.019612	-0.084916	-0.024353	-0.05005	-0.041857	0.0084046
0.015999	0.066165	0.074636	0.065653	0.086579	0.12091	0.064416	0.077936	0.032507	-0.0086336	-0.037261	-0.0037269	-0.026471	0.039895	0.023851	0.0096285	-0.033393	-0.069703	-0.10343	-0.065932	-0.08069	-0.067733	-0.047365	-0.024375	-0.01123	0.0024983	0.011857	0.015078	0.028273	0.037603	0.072243	0.096138	0.11081	0.076987	0.068983	0.016836	-0.025694	-0.029628	0.017498	-0.012712	0.026615	-0.0059846	-0.020949	-0.046966	-0.051424	-0.096752	-0.042172	-0.032556	-0.058983	0.0018925
-0.010515	0.038562	0.043558	0.017352	0.070405	0.10282	0.058152	0.095309	0.070693	0.032876	0.0088192	0.0055104	-0.02906	0.031158	0.0068306	0.003185	-0.0091656	-0.04375	-0.071733	-0.039661	-0.059034	-0.039739	-0.043146	-0.025215	-0.018725	0.0064407	0.020476	0.040158	0.056607	0.088327	0.10695	0.11331	0.13644	0.10286	0.099937	0.055654	0.027462	0.038943	0.063965	-0.014035	-0.0073678	-0.062148	-0.11869	-0.14457	-0.13559	-0.13479	-0.056233	-0.026422	-0.062032	0.010696
0.015666	0.063427	0.056075	0.0001509	0.065571	0.053939	0.023978	0.057398	0.043955	0.011152	-0.0097451	-0.024799	-0.035541	0.026836	-0.001227	0.014257	0.014285	-0.013969	-0.049558	0.00028495	-0.010773	-0.01364	-0.033021	-0.0094096	-0.010852	0.0086401	0.014475	0.018888	0.022964	0.059839	0.066635	0.082452	0.11255	0.10726	0.11507	0.087076	0.057019	0.076323	0.050412	-0.046984	-0.057465	-0.096313	-0.1522	-0.12848	-0.10364	-0.08467	-0.0066581	0.012942	-0.038485	0.015369
-0.036909	0.0086543	0.022821	-0.016204	0.046353	0.071888	0.073617	0.07006	0.044591	0.020679	-0.034687	-0.072406	-0.057452	-0.0080505	-0.022396	-0.0047398	-0.0099718	-0.012985	-0.043682	-0.0047397	0.0014332	0.035489	-0.0085453	0.048127	0.035439	0.047786	0.02755	0.028842	0.013242	0.055563	0.044104	0.043774	0.10659	0.084495	0.095887	0.09375	0.088909	0.077832	0.092889	0.012053	0.025369	0.0047709	-0.050847	-0.056996	-0.061238	-0.072077	-0.02319	-0.0089593	-0.071516	-0.018724
-0.052662	-0.022724	-0.0036127	-0.033383	0.007324	0.050926	0.063224	0.072302	0.062513	0.054941	-0.0078312	-0.042079	-0.044229	-0.035733	-0.06055	-0.048933	-0.040336	-0.043105	-0.020905	0.035909	0.054401	0.085744	0.050457	0.096513	0.072462	0.079621	0.069177	0.066699	0.05355	0.067982	0.033794	0.0018275	0.057017	0.0048824	0.037362	0.05502	0.074104	0.056198	0.086983	0.0010457	0.0034602	-0.010152	-0.060611	-0.065229	-0.044693	-0.038504	-0.011877	0.01358	-0.02554	0.016166
-0.088609	-0.037516	-0.0088108	0.0013346	0.01918	0.11495	0.10382	0.10828	0.076414	0.063524	-0.036434	-0.086412	-0.096608	-0.090776	-0.088179	-0.064627	-0.043634	-0.039267	-0.013076	-0.0099532	-0.0014253	0.039621	-0.0030646	0.023457	0.034909	0.082251	0.072097	0.082906	0.066012	0.059554	0.0075666	-0.018439	0.028343	0.0068625	0.038735	0.067361	0.066818	0.028551	0.035879	-0.025921	-0.048231	-0.0081347	-0.027889	-0.051281	-0.030502	-0.032222	-0.037575	-0.022476	-0.024894	-0.011395
-0.083227	-0.038184	-0.0056176	0.005941	-0.0063871	0.089472	0.049163	0.047047	0.0083306	0.0021345	-0.090546	-0.07608	-0.086791	-0.0749	-0.043282	-0.020409	-0.031237	-0.017288	0.014027	-0.018519	-0.0074108	0.028606	-0.003145	0.017006	0.043431	0.06672	0.053438	0.04785	0.036743	-0.0083855	-0.029359	-0.031734	0.0055605	-0.015011	0.026242	0.051552	0.031721	-0.0084889	0.039366	0.026849	0.019502	0.071274	0.079593	0.034626	0.035062	0.0071864	-0.016819	-0.027813	-0.031713	-0.033236
-0.11078	-0.069128	-0.034185	0.01391	-0.0119	0.12895	0.085169	0.069906	0.039293	0.033068	-0.07206	-0.057248	-0.059252	-0.078727	-0.039799	-0.034184	-0.057063	-0.050183	0.004066	-0.057075	-0.053204	-0.0092099	-0.021167	-0.0041216	0.042644	0.093562	0.088189	0.088185	0.056079	0.017264	-0.03163	-0.041437	-0.020807	-0.038078	-0.021204	0.0092658	-0.0030624	-0.054487	0.0031962	0.013819	0.0017098	0.042606	0.056783	0.012014	0.0087224	-0.02144	-0.042869	-0.024879	-0.027013	-0.050228
-0.14061	-0.040928	-0.056553	0.0069167	-0.017106	0.11806	0.032891	0.069314	0.030489	0.019217	-0.04507	-0.014716	-0.032825	-0.034933	0.0028356	-0.00052878	-0.022308	-0.034076	0.014917	-0.046427	-0.037287	-0.0021376	0.015686	0.015713	0.073135	0.10421	0.1061	0.10548	0.083635	0.026899	-0.0070061	-0.027151	-0.043135	-0.058874	-0.051535	-0.045401	-0.077397	-0.078412	-0.038387	-0.019701	-0.049149	-0.0079989	-0.0086692	-0.01336	-0.0073519	-0.022808	-0.015357	-0.0015075	-0.033865	-0.058443
-0.18332	-0.086945	-0.086937	-0.001906	-0.018941	0.10501	0.031516	0.046201	0.071904	0.034027	-0.015957	0.0067745	-0.018933	-0.044769	0.0029882	0.0050931	-0.006859	-0.00036697	0.010927	-0.052117	-0.065882	-0.035976	-0.020639	-0.023801	0.033057	0.080826	0.083955	0.07285	0.040399	-0.026766	-0.039387	-0.058858	-0.05368	-0.02873	-0.014291	-0.031131	-0.073662	-0.059405	-0.038523	0.0093837	-0.031501	0.019337	0.022755	0.019509	-0.012172	-0.017	-0.028093	-0.052742	-0.067593	-0.11099
-0.10208	-0.042751	-0.065646	-0.030203	-0.05315	0.02414	-0.028241	-0.01714	0.030022	-0.0058508	-0.016334	0.0091326	0.0041317	-0.0065746	0.025238	0.017597	0.014112	-0.0026399	0.018327	-0.017084	-0.012244	0.0020252	0.041262	0.032307	0.07674	0.093492	0.097646	0.071159	0.020516	-0.050645	-0.062333	-0.10024	-0.10748	-0.086915	-0.075157	-0.089677	-0.096071	-0.059017	-0.05087	0.015454	0.0092634	0.015342	0.03452	0.052944	0.010707	-0.030506	-0.0025005	-0.051927	-0.089533	-0.093481
-0.077195	-0.026866	-0.042294	0.020398	0.02731	0.057588	0.037481	0.017852	0.055568	0.0047343	0.028739	0.014348	0.04475	0.011302	0.010822	-0.031316	-0.028153	-0.047375	-0.036446	-0.041743	-0.024006	-0.011204	0.0054354	0.0096605	0.06259	0.10044	0.11103	0.089798	0.055715	-0.011319	-0.042229	-0.10194	-0.10819	-0.10605	-0.10212	-0.098512	-0.073741	-0.019074	-0.037092	-0.0053446	-0.028265	-0.045168	-0.047909	-0.0023379	-0.016489	-0.050243	-0.0089112	-0.070716	-0.10385	-0.11235
-0.04714	-0.021012	-0.014995	-0.0061755	-0.00026675	0.0163	0.017171	-0.028435	0.025061	0.00027858	0.027386	0.01487	0.029533	0.0053266	-0.02214	-0.058062	-0.021902	-0.038218	-0.034632	-0.021887	0.0015554	-0.026564	0.0011419	-0.0011146	0.052236	0.070313	0.0664	0.034415	0.023275	-0.066539	-0.092873	-0.13091	-0.12387	-0.12077	-0.089773	-0.076044	-0.057454	-0.00016923	-0.014285	0.010095	0.0060904	0.0040468	0.0079519	0.051965	0.025843	-0.0067993	0.029116	-0.041621	-0.076233	-0.042569
-0.045128	-0.05888	-0.0029482	-0.011209	0.016408	-0.0090185	0.033972	-0.065446	0.0037426	-0.030543	-0.0032719	-0.043995	-0.020008	-0.043093	-0.053603	-0.096177	-0.036893	-0.038451	-0.038108	-0.018781	0.0073071	-0.048093	-0.028782	-0.036513	-0.0016547	0.031109	0.037295	0.0089673	0.033101	-0.057555	-0.10537	-0.10834	-0.10562	-0.10244	-0.048433	-0.010164	0.0016271	0.041243	-0.0022978	0.0055941	0.005975	-0.00029919	0.04156	0.068573	0.059555	0.033788	0.045707	-0.056909	-0.081719	-0.060932
0.057453	0.011848	0.027032	0.00036491	0.00073736	-0.057348	-0.017068	-0.082222	-0.063612	-0.071329	0.0076375	-0.060014	-0.021703	-0.031324	-0.059462	-0.13671	-0.054387	-0.066064	-0.05678	-0.031399	0.025739	-0.038201	-0.025096	-0.02656	0.024476	0.020411	0.033389	0.008427	0.035823	-0.039552	-0.077933	-0.073157	-0.076292	-0.064347	-0.038667	-0.0036476	0.019347	0.038611	-0.00078503	-0.01087	0.0076464	-0.018455	0.041269	0.084959	0.0945	0.050196	0.071324	-0.01127	-0.080627	-0.052044
0.048249	0.03621	0.051718	0.041124	0.05368	-0.031189	-0.037614	-0.12658	-0.12105	-0.14024	-0.043293	-0.1147	-0.067054	-0.064806	-0.069988	-0.17336	-0.081782	-0.061165	-0.057941	-0.030078	0.02224	-0.026039	-0.036261	-0.048277	-0.012126	0.0050781	0.018579	-0.00099331	0.05271	-0.0041574	-0.033941	-0.030653	-0.0083046	-0.033726	-0.015191	0.022748	0.032996	0.019851	0.041507	0.012942	-0.014803	-0.027947	0.026684	0.02533	0.061379	0.058516	0.078766	0.012196	-0.034734	-0.041086
0.095889	0.067276	0.071321	0.0059432	-0.0015836	-0.040643	-0.042785	-0.10789	-0.093278	-0.12022	-0.070134	-0.14185	-0.11699	-0.094499	-0.059497	-0.11945	-0.01217	-0.018735	0.00080038	0.020541	0.046043	0.00020881	0.038786	0.00011792	-0.015264	-0.0080118	-0.016792	-0.049024	0.0030638	-0.012153	-0.024152	-0.012329	0.031696	0.025016	0.034753	0.050894	0.058195	0.022096	0.03521	0.026846	0.0048947	0.0093622	0.088586	0.090419	0.1142	0.12853	0.12292	0.044608	0.0094417	-0.00014579
0.095141	0.089621	0.074151	0.044144	0.010454	-0.047876	-0.074128	-0.10375	-0.11562	-0.14442	-0.057527	-0.12013	-0.097394	-0.09118	-0.058458	-0.13621	-0.055664	-0.071481	-0.037749	-0.0071086	0.020311	0.011311	0.047104	0.0096472	-0.021502	-0.0041389	-0.017028	-0.036728	0.020877	0.033816	0.008267	0.021831	0.048807	0.023957	0.01207	0.029734	0.029136	-0.0049985	0.016	0.022243	0.011992	0.020325	0.089583	0.1145	0.13094	0.11133	0.1074	0.027649	-0.015347	-0.03377
0.10362	0.095766	0.072934	0.03718	-0.017751	-0.0464	-0.06168	-0.077154	-0.08613	-0.094618	0.006574	-0.045098	-0.022532	-0.061434	-0.048723	-0.13807	-0.097794	-0.10829	-0.046702	-0.029859	0.0073834	0.03354	0.06045	0.016439	-0.0078306	0.012115	-0.014279	-0.037198	-0.023422	0.013532	-0.00068192	0.0066262	0.023177	0.024587	-0.0032697	-0.026906	-0.019815	-0.056105	-0.0052475	0.022046	0.036762	0.027513	0.07081	0.080091	0.081353	0.06331	0.071312	0.052352	0.046375	0.023368
0.082333	0.092527	0.083344	0.020017	-0.038374	-0.055758	-0.07756	-0.101	-0.077521	-0.089942	0.0044484	-0.014774	0.0085958	-0.013825	0.029032	-0.062401	-0.063411	-0.090334	-0.040431	-0.046946	-0.017378	0.016557	0.072316	0.048419	-0.0013139	0.031275	0.0066745	-0.016979	-0.004006	0.059343	0.039384	0.056189	0.068027	0.031101	-0.0045501	-0.014328	-0.0049468	-0.042245	0.0077084	0.047942	0.029352	0.0093874	0.034115	0.033979	0.050967	0.090559	0.11682	0.097269	0.11103	0.096342
0.10604	0.095512	0.094753	0.021476	-0.034672	-0.039913	-0.022483	-0.013097	0.006429	0.010324	0.081393	0.041959	0.0027952	-0.040081	-0.01865	-0.08666	-0.073495	-0.097473	-0.040977	-0.050699	-0.0075101	-0.016407	0.051463	0.021348	-0.015687	0.0067869	0.00096759	-0.0048481	0.020454	0.08375	0.05394	0.099881	0.10218	0.099746	0.0721	0.048457	0.026047	-0.021012	-0.011797	0.0070851	0.01751	0.00271	0.012315	0.025042	0.034785	0.067823	0.10878	0.081361	0.073034	0.058306
0.07377	0.029323	0.030866	-0.033923	-0.10391	-0.10653	-0.057359	-0.031204	0.028494	0.054402	0.11149	0.099887	0.039478	-0.025765	-0.034299	-0.10533	-0.12386	-0.10644	-0.070249	-0.065127	0.0078982	-0.010546	0.018494	-0.025904	-0.050607	-0.032543	-0.022977	-0.015095	0.022432	0.080509	0.038115	0.092009	0.072979	0.06281	0.028858	0.0066374	-0.028288	-0.086335	-0.058556	-0.05642	-0.03111	-0.035171	-0.018771	0.0036302	0.025563	0.047735	0.096367	0.10746	0.051011	0.040814
0.11877	0.033558	0.04384	-0.042196	-0.1067	-0.13503	-0.055945	-0.043581	0.01264	0.045513	0.093331	0.078505	0.025556	0.0017629	0.031219	-0.017945	-0.0496	-0.025958	0.0082561	-0.022389	0.035369	0.018171	0.042348	-0.040622	-0.066454	-0.057164	-0.034385	-0.031009	0.033918	0.094069	0.074945	0.11652	0.10244	0.087739	0.067025	0.037874	-0.00092918	-0.072908	-0.052459	-0.077903	-0.060483	-0.062627	-0.034972	-0.049596	-0.010098	0.02747	0.063025	0.094364	0.052746	0.038574
0.11385	0.043999	0.036094	-0.023073	-0.074161	-0.1166	-0.055273	-0.02018	0.022048	0.020971	0.041566	0.0075146	-0.052128	-0.06633	-0.022047	-0.045111	-0.043168	-0.041799	-0.036876	-0.07887	-0.024425	-0.061066	-0.001081	-0.061024	-0.031609	-0.013745	0.027882	0.025613	0.12158	0.15302	0.11267	0.14495	0.13399	0.092991	0.088553	0.12296	0.060327	-0.015182	-0.0064418	-0.058824	-0.087192	-0.053482	-0.0085782	-0.0049119	0.042574	0.070235	0.099951	0.10928	0.03411	0.030138
0.079953	0.01991	0.024867	-0.015684	-0.036311	-0.060096	0.0024868	0.029078	0.042994	0.043287	0.059188	0.012809	-0.057044	-0.078249	-0.070489	-0.096989	-0.08823	-0.072098	-0.041801	-0.045847	0.0054024	-0.014202	0.043196	-0.046776	-0.021727	-0.0031245	0.031082	0.00047705	0.12737	0.14033	0.070234	0.09377	0.09543	0.046822	0.056786	0.097352	0.02531	-0.045537	-0.02495	-0.10851	-0.078579	-0.044854	0.012857	0.010229	0.071965	0.050117	0.090779	0.09932	0.038684	0.03948
0.12023	0.048459	0.02201	-0.017192	-0.064456	-0.088734	-0.04953	-0.038968	-0.057435	-0.038464	-0.027489	-0.046773	-0.074863	-0.071668	-0.035902	-0.04279	-0.054059	-0.052559	-0.016949	-0.048588	-0.043642	-0.032124	0.045518	-0.033876	-0.025523	0.0050008	0.046651	-0.0079294	0.09023	0.11993	0.042675	0.033923	0.04201	-0.013797	-0.017791	0.02093	-0.026571	-0.070394	-0.038073	-0.0953	-0.035025	-0.018102	0.033859	0.048982	0.11527	0.074814	0.11975	0.15144	0.098496	0.11789
0.062833	0.052969	0.044814	0.047149	-0.013161	-0.018763	0.010271	-0.0053252	-0.053864	-0.032289	-0.025224	-0.092606	-0.10008	-0.073914	-0.023378	-0.050276	-0.016601	-0.04541	-0.0084539	-0.033771	-0.010574	-0.020281	0.099535	0.042322	0.022858	0.047438	0.094975	0.0083856	0.082442	0.125	0.027544	-0.014685	-0.0035009	-0.062832	-0.074488	-0.033708	-0.055965	-0.080102	-0.031107	-0.061835	0.0041028	0.002396	0.030056	0.01307	0.053988	0.015502	0.073272	0.11832	0.098081	0.13929
0.012187	0.029248	0.02391	0.058513	0.013634	0.058695	0.092189	0.071165	0.030748	0.012389	-0.0072097	-0.083339	-0.091513	-0.065947	-0.013512	-0.075759	-0.024376	-0.055011	-0.057255	-0.048616	-0.0058285	-0.047415	0.095313	0.1002	0.088573	0.11	0.14178	0.050466	0.0775	0.095545	-0.0015831	-0.010377	0.0028564	-0.036066	-0.073957	-0.022705	-0.026157	-0.035255	-0.018875	0.017877	0.069435	0.038184	0.055815	0.082791	0.076947	0.047295	0.13097	0.14089	0.097317	0.13483
0.012285	0.010043	0.021055	0.016908	0.0053383	0.090884	0.12454	0.093819	0.064233	0.044562	0.0036447	-0.051996	-0.04934	0.0050763	0.033695	-0.039914	-0.019446	-0.04848	-0.079299	-0.042668	-0.016843	-0.041494	0.074583	0.085043	0.019542	0.035296	0.055224	-0.040425	-0.029175	0.0061913	-0.047829	-0.054826	-0.020183	-0.051219	-0.084571	-0.07816	-0.054623	-0.065636	-0.051732	-0.0098716	0.047781	0.0087022	0.018332	0.030621	0.032347	0.04536	0.12342	0.12017	0.11206	0.13534
0.010879	0.010906	0.032671	0.037628	0.018019	0.097759	0.11106	0.082197	0.071531	0.035463	-0.043827	-0.079842	-0.10376	-0.043977	0.014629	-0.019944	0.01659	0.023496	-0.030904	-0.041508	-0.032186	-0.092508	-0.0012928	0.0087918	-0.05541	-0.048397	-0.017852	-0.097919	-0.090267	-0.024363	-0.026429	-0.017549	0.012949	-0.014403	-0.055732	-0.039385	-0.018257	-0.015858	-0.017672	0.062764	0.043713	0.026475	0.024655	0.05884	0.03088	0.082597	0.12252	0.12582	0.10294	0.1085
-0.11026	-0.09254	-0.052301	-0.043271	-0.01766	0.067911	0.080728	0.073715	0.085969	0.011023	-0.062188	-0.085699	-0.10029	-0.034697	0.019003	-0.0075504	0.043001	0.056422	-0.023412	-0.01832	0.018259	-0.069322	-0.024703	0.0029353	-0.038003	-0.067011	-0.03294	-0.085868	-0.067577	-0.020864	-0.00077181	0.0053141	0.0023813	-0.037343	-0.076495	-0.059867	-0.024091	-0.028378	-0.024569	0.055767	0.016261	0.0019599	0.038317	0.071487	0.041706	0.10528	0.13385	0.11335	0.087885	0.076227
-0.14018	-0.11645	-0.089905	-0.081093	-0.019469	0.048287	0.025568	0.030454	0.011333	-0.0635	-0.095611	-0.076779	-0.08144	0.016013	0.061685	0.034274	0.035236	0.050099	-0.041357	-0.067633	-0.043375	-0.10798	-0.090394	-0.066762	-0.059837	-0.10995	-0.068583	-0.069895	-0.066915	-0.053813	0.0092436	0.05072	0.026781	0.0065254	0.012061	0.041449	0.054627	0.040547	0.0098399	0.025327	-0.051047	-0.053711	-0.0071071	0.049385	0.036504	0.10897	0.15008	0.13913	0.11892	0.14158
-0.16909	-0.1581	-0.1408	-0.14999	-0.067465	-0.0067569	-0.04525	-0.037328	-0.030295	-0.095228	-0.14786	-0.11795	-0.10663	-0.060213	-0.020471	0.010815	0.005919	0.031247	-0.034349	-0.061746	-0.057765	-0.076964	-0.10091	-0.11385	-0.11868	-0.16872	-0.12864	-0.088648	-0.055434	-0.030211	0.034465	0.045607	-0.022102	-0.054613	-0.03697	-0.020825	-0.01871	-0.0099742	0.0098149	-0.023512	-0.089054	-0.089656	-0.034602	-0.0073057	0.00055725	0.071592	0.12842	0.13608	0.13087	0.15463
-0.10382	-0.10877	-0.1134	-0.10809	-0.072359	-0.067644	-0.10055	-0.1085	-0.10678	-0.11501	-0.15259	-0.11018	-0.071967	-0.032302	-0.019971	0.020112	0.027324	0.080185	0.041455	0.035829	0.056187	0.0066842	-0.073832	-0.077786	-0.097531	-0.15477	-0.1094	-0.041916	-0.029732	0.0043158	0.060677	0.083828	0.038291	0.012467	0.0016481	0.014903	-0.0084843	-0.0062364	0.022998	0.0059283	-0.024974	-0.017246	0.016675	0.046328	0.044039	0.087241	0.15279	0.16857	0.15324	0.19235
-0.097431	-0.087132	-0.13094	-0.11583	-0.096247	-0.09525	-0.12715	-0.12033	-0.13268	-0.10624	-0.11776	-0.090635	-0.012447	0.019557	0.0021841	0.029717	0.021618	0.03045	-0.019675	0.0061937	0.03375	0.01779	-0.043154	-0.020488	-0.01825	-0.063234	-0.029527	0.025343	0.043033	0.040397	0.10282	0.11915	0.073688	0.050254	0.025795	-0.013174	-0.05337	-0.057946	-0.022718	-0.039494	-0.021169	0.0037275	0.039472	0.055269	0.07242	0.076927	0.12852	0.16291	0.12355	0.16192
-0.03564	-0.044661	-0.060531	-0.059011	-0.092067	-0.065429	-0.10289	-0.11262	-0.1087	-0.049623	-0.069284	-0.001964	0.028202	0.024091	-0.022524	-0.0087828	-0.060866	-0.051418	-0.063592	-0.045146	-0.0081704	0.0059026	-0.00078957	0.033098	0.055189	-0.0054175	0.012354	0.029708	0.028869	0.020899	0.1018	0.11882	0.082592	0.046342	0.039227	-0.0036282	-0.032129	-0.037461	0.027168	0.031576	0.023643	0.048354	0.092998	0.085347	0.06309	0.079276	0.10978	0.118	0.074321	0.10935
0.12209	0.067724	0.028874	0.0064636	-0.061304	-0.073255	-0.094527	-0.096107	-0.087752	-0.061912	-0.082837	-0.035342	0.012994	-0.026189	-0.063305	-0.031042	-0.07087	-0.079378	-0.064981	-0.017806	-0.010805	0.018604	0.0066632	0.075364	0.070156	0.0454	0.047516	0.037065	0.037785	0.047254	0.092882	0.10648	0.10277	0.039328	-0.0084359	-0.071508	-0.095195	-0.1043	-0.0072256	0.078419	0.11969	0.12612	0.16046	0.13622	0.085466	0.089059	0.11621	0.10471	0.050138	0.022475
0.047977	0.03464	0.003701	-0.024833	-0.07213	-0.10857	-0.14894	-0.12467	-0.12523	-0.068437	-0.063329	-0.0047532	0.023817	0.019564	-0.057291	-0.013312	-0.03465	-0.057757	-0.033466	0.01393	0.022269	0.023564	0.018217	0.10678	0.068503	0.05517	0.068696	0.05735	0.014749	0.063762	0.11232	0.12504	0.1367	0.10364	0.066156	0.00015809	-0.020873	-0.04501	0.022062	0.10964	0.13958	0.15015	0.18421	0.13473	0.07754	0.090596	0.10481	0.10145	0.067418	0.052149
0.051734	0.055274	0.031469	-0.012825	-0.020002	-0.023042	-0.070021	-0.019952	-0.0064638	-0.023493	-0.068178	-0.0061206	-0.005144	-0.023611	-0.050897	0.011083	-0.045566	-0.11981	-0.079276	-0.05307	-0.051702	-0.014633	0.037397	0.11452	0.077489	0.076456	0.09756	0.091156	0.076037	0.1132	0.15362	0.12312	0.075671	0.0092822	0.005696	-0.064194	-0.058383	-0.044406	0.021422	0.081983	0.093436	0.097588	0.12988	0.077009	0.015811	0.031569	0.03212	0.053458	0.014479	0.014534
0.071187	0.050712	0.037725	-0.040725	-0.043572	-0.02642	-0.058167	-0.016242	-0.022445	-0.047693	-0.11318	-0.05146	-0.059129	-0.046086	-0.075863	0.0013422	-0.056082	-0.1189	-0.090159	-0.059199	-0.041469	-0.014938	0.039189	0.13267	0.062376	0.035269	0.069589	0.067661	0.043675	0.11254	0.14079	0.092182	0.053163	-0.0077922	0.0082602	-0.044246	-0.038061	-0.014791	0.047116	0.065201	0.091118	0.095661	0.11007	0.041749	-0.010997	-0.0025767	0.014802	0.0031103	0.0099572	0.018674
0.10234	0.044959	-0.0047752	-0.074001	-0.051808	-0.035181	-0.026693	0.03842	0.018091	-0.029007	-0.12135	-0.095889	-0.049179	-0.063655	-0.065539	0.0083486	-0.015353	-0.10378	-0.062701	-0.037585	-0.013407	-0.016649	-0.0017772	0.044925	-0.044357	-0.035006	0.011371	0.030166	0.056361	0.13628	0.15284	0.089648	0.069445	0.017307	0.026872	-0.034131	-0.047779	0.01523	0.025722	0.031624	0.086302	0.10212	0.04381	0.02903	0.00718	-0.0072664	0.048969	0.059689	0.076189	0.10153
0.020075	-0.039616	-0.042987	-0.090077	-0.034588	-0.0065005	0.015228	0.058965	0.041167	-0.0030933	-0.08486	-0.044746	-0.034823	-0.062385	-0.082993	-0.01701	-0.028579	-0.090683	-0.038867	-6.2123e-06	0.021463	-0.0013531	0.0053151	0.017483	-0.083659	-0.084012	-0.060888	-0.0167	-0.0017614	0.082438	0.13488	0.09336	0.066126	0.086273	0.12232	0.056784	0.043782	0.11731	0.097208	0.031985	0.074089	0.11959	0.052459	0.040529	0.064515	0.054063	0.092988	0.091588	0.11345	0.14425
0.10317	0.040533	0.029506	-0.011412	0.0040475	0.074009	0.10999	0.11893	0.084005	0.039893	-0.04472	-0.031064	0.023445	-0.017711	-0.037444	-0.017226	-0.081621	-0.14738	-0.099814	-0.055635	-0.042985	-0.014539	-0.018983	-0.020815	-0.055803	-0.056217	-0.091658	-0.085254	-0.051399	-0.031998	0.019064	0.034411	0.045636	0.059296	0.10082	0.0070584	-0.010195	0.059338	0.059146	-0.010512	0.07381	0.11605	0.032007	0.034721	0.064276	0.080462	0.10914	0.10398	0.11285	0.13353
0.085874	0.02636	0.020764	-0.012409	-0.012603	0.024401	0.059528	0.054617	0.033079	0.021121	-0.031154	-0.036188	0.030461	0.01527	-0.028019	-0.021508	-0.013147	-0.055324	-0.03304	0.013113	0.0041128	-0.013836	-0.029775	-0.026854	-0.058543	-0.055552	-0.090667	-0.099457	-0.10663	-0.12405	-0.06385	-0.055633	0.0063339	0.069721	0.15908	0.10365	0.089174	0.11457	0.079837	0.0060367	0.050333	0.09693	0.0082764	0.024594	0.049205	0.065533	0.10965	0.049426	0.078255	0.090892
0.11831	0.069487	0.071281	0.06213	0.061412	0.076218	0.092313	0.079042	0.056886	0.025407	-0.0016438	-0.0094686	0.05299	0.027214	0.0041725	-0.038051	-0.0070655	-0.054484	-0.015131	0.017008	0.030328	0.040613	0.0026975	-0.0068089	-0.0041037	-0.0015009	-0.098871	-0.11226	-0.14955	-0.21537	-0.16642	-0.12152	-0.032747	0.042935	0.14618	0.089009	0.095261	0.11553	0.099108	0.040619	0.11548	0.11805	0.033422	0.066869	0.068265	0.07426	0.10407	0.043469	0.017779	0.020953
0.10516	0.069162	0.10622	0.082717	0.11864	0.12265	0.12391	0.084258	0.080518	0.046556	0.074866	0.065379	0.078911	0.085591	0.027224	-0.061166	-0.057787	-0.087043	-0.10156	-0.019807	-0.011797	0.038307	0.031533	0.033765	0.046235	0.066697	-0.0038506	-0.031046	-0.10643	-0.20297	-0.18752	-0.13932	-0.048464	0.052139	0.12238	0.083889	0.087351	0.06895	0.088948	0.02774	0.12233	0.11529	0.063025	0.038713	0.054334	0.057408	0.018585	0.0045963	-0.035693	-0.038978
0.069944	0.061513	0.083057	0.062432	0.095336	0.15298	0.17548	0.13656	0.11214	0.098514	0.075748	0.032141	0.043677	0.053348	0.024975	-0.070393	-0.080338	-0.11571	-0.14054	-0.065883	-0.028871	0.023509	0.029761	0.016941	0.043698	0.066257	0.029479	0.0050324	-0.035942	-0.15691	-0.14084	-0.14706	-0.089173	-0.014074	0.034769	-0.027785	-0.001361	-0.0073455	0.025771	0.02638	0.11035	0.087567	0.057415	0.004082	-0.020877	-0.015208	-0.037682	-0.030458	-0.034568	-0.0096888
0.086625	0.059498	0.085924	0.08315	0.093905	0.16004	0.18709	0.16899	0.15419	0.10395	0.05279	0.01293	-0.0075525	-0.022207	-0.0021337	-0.066036	-0.04354	-0.081158	-0.080717	-0.016081	0.026678	0.081539	0.11256	0.071543	0.051484	0.065499	0.033791	0.028973	0.0051987	-0.093897	-0.055852	-0.10997	-0.083789	-0.031329	0.032777	-0.021236	0.0078934	-0.015114	0.026123	0.019737	0.06776	0.063828	0.094151	0.034148	0.020936	-0.022553	-0.044127	-0.082552	-0.050259	-0.02186
-0.003935	-0.03169	0.013556	0.039389	0.024295	0.10713	0.20243	0.19362	0.13978	0.11903	0.098173	0.045853	-0.0025331	-0.019549	0.012217	-0.075261	-0.13251	-0.16942	-0.14693	-0.10005	-0.023691	0.06974	0.10135	0.060341	0.057142	0.05357	0.0197	0.0053533	-0.0073782	-0.047387	-0.029629	-0.042464	-0.016479	0.029919	-0.021319	-0.10402	-0.12195	-0.1148	-0.052339	-0.015841	0.087558	0.081431	0.12833	0.082124	0.08802	0.034559	0.025073	0.01709	-0.0058018	-0.009922
-0.14263	-0.16399	-0.070823	-0.040898	-0.0014621	0.081531	0.22114	0.21018	0.21013	0.19615	0.17339	0.11195	0.061781	0.0067909	0.009872	-0.034322	-0.15232	-0.16717	-0.15145	-0.087614	-0.069181	0.022999	0.034428	-0.039062	-0.050404	-0.015586	0.02153	0.042935	0.081232	0.061406	0.09464	0.067467	0.050725	0.096168	0.024781	-0.036663	-0.10899	-0.11212	-0.098813	-0.069071	-0.036852	0.019812	0.081032	0.022663	0.047525	0.026414	0.036438	0.014384	0.048524	0.057706
-0.091123	-0.080416	0.012169	0.052159	0.065054	0.14147	0.25454	0.2104	0.21065	0.19696	0.13076	0.072465	0.049666	0.0093836	-0.00086796	-0.01797	-0.10223	-0.12489	-0.12037	-0.055225	-0.03397	0.035615	0.045173	-0.0043967	-0.026401	0.0065792	-0.035198	0.0069555	0.031397	0.033295	0.093587	0.10649	0.034253	0.056228	0.047735	-0.029675	-0.11791	-0.1196	-0.10073	-0.078041	-0.091981	-0.01609	0.084154	0.027314	0.010594	-0.012638	0.044928	-0.015385	0.021826	0.043637
-0.17984	-0.12638	-0.0555	0.019113	0.034056	0.070197	0.14266	0.13571	0.13142	0.1022	0.098142	0.040768	0.010196	0.008394	-0.002807	-0.035595	-0.072095	-0.066445	-0.077885	-0.035495	-0.024176	0.054327	0.082389	0.07648	0.091323	0.13001	0.073333	0.082708	0.094897	0.097981	0.16317	0.18593	0.12571	0.13494	0.15056	0.071339	-0.036482	-0.058112	-0.08648	-0.079119	-0.084091	0.018785	0.14006	0.11037	0.080038	0.04604	0.077189	-0.015918	0.048472	0.047551
-0.056755	-0.0024986	0.043878	0.10725	0.12343	0.10753	0.14715	0.12341	0.065877	0.054281	0.039488	0.02264	0.017608	0.08722	0.051018	0.0063853	-0.06988	-0.060734	-0.12101	-0.085691	-0.061983	0.020427	0.013051	0.06752	0.11737	0.16407	0.11255	0.12951	0.10613	0.11333	0.14692	0.18993	0.14496	0.19938	0.1761	0.15218	0.0099413	-0.018404	-0.1093	-0.089019	-0.10906	0.024312	0.11975	0.14689	0.10397	0.099404	0.10704	0.027151	0.055562	0.083837
-0.05736	0.021465	0.056001	0.10081	0.13844	0.11438	0.069574	0.03836	0.043275	0.019494	0.023464	0.016744	0.023456	0.063084	0.013131	0.0031255	-0.030374	-0.015818	-0.078121	0.002197	-0.012426	0.072045	0.082561	0.09261	0.059105	0.12392	0.068285	0.06441	0.071336	0.095502	0.11068	0.1427	0.098938	0.12996	0.17165	0.14159	0.045187	-0.012424	-0.066031	-0.068191	-0.056416	0.0645	0.19202	0.18272	0.123	0.1228	0.11221	0.018678	0.10794	0.14449
0.027032	0.094413	0.10714	0.17143	0.13071	0.13186	0.060301	-0.0099977	-0.079159	-0.084894	-0.08014	-0.05499	-0.040575	0.046876	0.036221	-0.0023401	0.0016419	0.058132	-0.013945	0.05572	0.080337	0.11606	0.09566	0.14668	0.12338	0.15181	0.071085	0.092664	0.041271	0.046518	0.047116	0.1026	0.045082	0.068157	0.10136	0.10772	0.088207	0.038161	0.020866	0.033769	0.066819	0.11019	0.24592	0.26942	0.18826	0.15395	0.13638	0.046714	0.10318	0.12599
0.04432	0.10886	0.092661	0.154	0.1112	0.093533	0.040556	-0.021459	-0.10533	-0.13253	-0.078753	-0.067973	-0.032286	0.040045	0.086958	0.025436	0.015728	0.087237	0.036858	0.10508	0.10463	0.12209	0.054811	0.11399	0.06856	0.097127	0.048358	0.096813	0.048359	0.039054	0.040989	0.11512	0.1265	0.18286	0.19173	0.21889	0.1561	0.090355	0.0076379	0.027199	0.052472	0.11872	0.20645	0.2478	0.19588	0.21737	0.18654	0.092419	0.22288	0.22281
0.11446	0.16252	0.18089	0.20183	0.17848	0.17745	0.10423	-0.037752	-0.10989	-0.11154	-0.076286	-0.053742	0.017036	0.067193	0.088609	0.076956	0.044741	0.13774	0.1088	0.21443	0.13049	0.1659	0.029468	0.047873	-0.049742	0.026024	-0.061848	0.051715	0.013114	0.042411	-0.022007	0.10014	0.067548	0.10092	0.054651	0.16234	0.10726	0.058049	0.040455	0.051628	0.050297	0.089639	0.16085	0.19294	0.17336	0.19713	0.18946	0.08899	0.14224	0.16998
0.02535	0.065135	0.0982	0.093501	0.095281	0.10083	0.041056	-0.095632	-0.11812	-0.12259	-0.046227	-0.016593	0.02693	0.043455	0.10378	0.08947	0.071472	0.18335	0.22289	0.27881	0.18416	0.17629	0.056469	0.0044893	-0.08038	-0.011133	-0.030763	0.028128	0.025395	0.034809	-0.045885	0.0014137	0.033514	0.031375	-0.01046	0.07607	0.096967	0.04713	0.071237	0.077457	0.11102	0.087535	0.14136	0.14169	0.16691	0.15542	0.14527	0.079052	0.13669	0.10665
0.036052	0.051881	0.067281	0.075869	0.063304	0.06863	0.036801	-0.11116	-0.18122	-0.15619	-0.11708	-0.07422	0.030173	0.097105	0.18071	0.19465	0.1768	0.24424	0.23701	0.23389	0.14124	0.12183	0.0033105	-0.02804	-0.076428	-0.037763	-0.078194	0.017597	0.030458	0.027047	-0.021036	0.061562	0.065691	0.061881	0.013655	0.12605	0.096162	0.056392	0.061668	0.073452	0.029923	0.036046	0.050708	0.024853	0.056827	0.064079	0.039352	-0.018699	0.033554	0.043231
0.013045	-0.0011083	0.0027531	-0.021352	0.041048	0.023993	0.0085676	-0.070172	-0.10019	-0.088415	-0.083365	-0.031247	0.05814	0.11615	0.15722	0.21848	0.22031	0.25467	0.25345	0.26256	0.17176	0.1499	0.06088	0.023159	-0.051367	0.013065	0.0084873	0.054121	0.090525	0.13305	0.0054511	0.029738	0.08288	0.076697	0.039354	0.14469	0.082225	0.0041469	-0.0026435	-0.00030999	-0.053917	-0.015448	-0.0071028	-0.058467	-0.015192	0.038095	0.031278	0.0093038	0.073382	0.060307
-0.0064065	0.0082844	-0.0001534	-0.025363	0.01659	0.0066836	-0.027869	-0.061265	-0.07619	-0.038281	-0.063777	-0.0078611	0.051594	0.15056	0.13627	0.24587	0.22769	0.26997	0.24089	0.27411	0.19923	0.18723	0.11919	0.064915	-0.028555	0.026386	0.049746	0.052695	0.085471	0.15373	0.012519	0.00014354	0.069801	0.066074	0.037509	0.084816	0.053915	-0.04208	0.00040101	-0.0039808	-0.010731	-0.0059257	0.032893	-0.0094991	0.012038	0.016883	0.029388	0.043053	-0.011228	0.017439
0.00092673	0.018376	0.01675	-0.030797	0.033508	0.035688	0.0042649	-0.01027	0.0096937	0.025979	-0.046355	0.035662	0.059667	0.1307	0.12285	0.20734	0.17187	0.19895	0.16409	0.13539	0.14641	0.12929	0.092977	0.091138	0.051049	0.060039	0.098138	0.077679	0.080181	0.11109	0.011196	-0.019616	0.096942	0.097217	0.14877	0.1618	0.10084	-0.010448	-0.015116	-0.057782	-0.063362	-0.05857	-0.0021527	-0.04953	-0.024553	0.0063559	0.016131	0.023717	-0.0042068	0.021398
0.0063337	0.040875	0.057526	0.014765	0.072131	0.013537	-0.044897	-0.081357	-0.046679	-0.0016397	-0.038611	0.039535	0.039484	0.11025	0.084051	0.16512	0.14484	0.21544	0.13643	0.12186	0.16838	0.1432	0.086097	0.16907	0.11069	0.072259	0.06568	0.062026	-0.0061837	0.06657	0.020103	0.070247	0.15336	0.20366	0.24598	0.22587	0.13118	0.02336	-0.017543	-0.063234	-0.097692	-0.08059	-0.039406	-0.089504	-0.10139	-0.012114	0.059214	0.082453	0.057093	0.14181
0.085119	0.10661	0.1231	0.086744	0.18085	0.069904	0.0237	-0.010208	0.039817	0.030172	0.048719	0.098114	0.070683	0.09036	0.059148	0.079807	0.061235	0.13811	0.083672	0.05182	0.14922	0.13958	0.056848	0.11756	0.11737	0.098705	0.088526	0.090793	0.041188	0.078664	0.057031	0.10224	0.20616	0.22127	0.28216	0.22091	0.17041	0.080377	0.063745	0.024216	0.014593	0.0066997	0.036352	-0.010513	-0.074965	-0.02016	0.060844	0.0972	0.10487	0.17661
0.11521	0.199	0.19639	0.16578	0.20122	0.097537	-1.7814e-05	-0.0722	-0.0078365	0.0072468	0.050761	0.10606	0.11501	0.091602	0.087442	0.069084	0.018478	0.06622	0.058374	0.0084708	0.092003	0.093056	0.043646	0.063059	0.089083	0.066175	0.093157	0.081077	0.042429	0.02039	0.045643	0.061609	0.15069	0.16465	0.23345	0.18754	0.12384	0.089017	0.10015	0.11568	0.1164	0.1219	0.1133	0.055458	-0.068029	-0.05753	0.017988	0.04955	0.053588	0.13951
0.081377	0.12043	0.16176	0.13414	0.17113	0.094651	0.045544	-0.041074	-0.03049	-0.030207	-0.015223	0.0083542	-0.0059432	-0.016808	0.026291	-0.0053274	-0.044779	0.015831	0.034855	-0.035162	0.048263	0.091215	0.014883	-0.021535	0.030781	-0.011938	-0.0034911	0.046503	0.057869	0.023855	0.1067	0.11402	0.13976	0.17371	0.23827	0.19812	0.16061	0.17162	0.14884	0.14848	0.13623	0.1232	0.093899	0.053319	-0.036576	-0.037561	0.025537	0.032133	0.06644	0.098394
0.15362	0.11983	0.10443	0.071332	0.01015	-0.045565	-0.05737	-0.065632	-0.054224	0.0017666	0.027012	0.050238	0.048206	0.063818	0.093669	0.066591	0.034492	0.062085	0.073105	0.045089	0.092847	0.11029	0.058097	-0.026735	-0.014974	-0.057556	-0.066341	-0.040732	-0.015927	-0.020115	0.072561	0.13075	0.15967	0.1808	0.18932	0.16648	0.16022	0.16785	0.192	0.2332	0.20242	0.17776	0.1259	0.098308	-0.0052304	-0.0098812	0.022599	0.04018	0.045289	0.055211
0.15244	0.1183	0.068397	0.064782	0.021175	0.029564	0.073319	0.11549	0.090494	0.10832	0.056204	-0.018143	0.011994	0.030403	0.085897	0.067062	0.073336	0.019505	0.026295	-0.010072	0.018341	0.03374	0.050383	-0.063596	-0.059578	-0.066314	-0.037	-0.031947	0.048278	0.019522	0.1055	0.1079	0.14811	0.13399	0.19083	0.19174	0.19997	0.20138	0.22017	0.26251	0.23273	0.20828	0.20337	0.19631	0.076367	-0.0004806	-0.00021654	-0.04735	-0.043794	-0.055213
0.06698	0.057381	0.055824	0.05742	0.0061263	0.12252	0.13511	0.1796	0.12276	0.16406	0.024982	-0.0082916	-0.043074	-0.038915	0.037948	0.068224	0.098009	0.059135	0.10817	0.097299	0.10879	0.09049	0.14461	0.052772	-0.017733	-0.016386	0.03253	0.035355	0.051578	0.037026	0.084166	0.045711	0.057005	0.10838	0.19992	0.22142	0.26163	0.22322	0.2123	0.22524	0.16501	0.11158	0.16119	0.19006	0.12443	0.048723	0.045845	-0.0425	-0.082681	-0.10026
0.060406	0.021028	0.076551	0.11952	0.088148	0.17316	0.21262	0.22235	0.14456	0.18773	0.021599	-0.024662	-0.058105	-0.056839	0.021721	0.10481	0.14435	0.09409	0.11154	0.092919	0.069923	0.060005	0.10166	0.046986	-0.025519	-0.030519	-0.043233	-0.0051404	-0.0046482	0.016375	0.11649	0.11279	0.11671	0.1401	0.22078	0.16952	0.21464	0.12301	0.13788	0.083912	0.035071	0.017783	0.12516	0.15615	0.14899	0.11683	0.058748	-0.053418	-0.085251	-0.12886
0.11457	0.048853	0.078536	0.13285	0.055172	0.11053	0.11596	0.1276	0.10196	0.20824	0.067523	0.045867	0.027097	-0.027578	0.004917	0.099924	0.17808	0.11714	0.12677	0.11328	0.098272	0.0388	0.10295	0.10377	0.027206	0.012372	0.0094552	0.014039	-0.030919	0.020631	0.076355	0.080535	0.1109	0.1118	0.14604	0.11554	0.13066	0.043262	0.054728	0.021049	-0.030529	0.0038723	0.07098	0.10206	0.076854	0.067206	0.023323	-0.038342	-0.064511	-0.071137
0.15719	0.1188	0.1496	0.23521	0.21983	0.26967	0.22414	0.19219	0.13613	0.16652	-0.0061126	-0.015091	-0.029529	-0.064493	-0.029098	0.072999	0.17088	0.10735	0.092781	0.059465	0.031939	-0.012697	0.059707	0.094537	0.06341	0.043176	0.060065	0.0527	0.0052486	0.064003	0.12129	0.064699	0.09002	0.053544	0.083613	0.043076	0.054894	0.012588	0.021162	-0.04018	-0.062989	-0.050014	-0.020149	0.00074305	-0.01575	-0.075058	-0.075679	-0.093064	-0.066192	-0.042544
0.1502	0.092244	0.1167	0.14257	0.093623	0.11609	0.060536	0.044695	0.047884	0.12271	0.018146	0.035214	0.0049722	-0.055986	-0.046843	0.047107	0.12525	0.076077	0.10275	0.077062	0.011857	-0.0050133	0.072977	0.10295	0.039799	0.049549	0.051286	0.051222	-0.013531	0.058509	0.094659	0.053935	0.049229	-0.0056658	0.046523	-0.026073	0.0091271	-0.01572	0.03787	-0.030863	-0.021876	-0.01958	-0.046014	-0.054466	-0.056355	-0.10169	-0.1379	-0.10868	-0.12192	-0.10505
0.18152	0.1236	0.12907	0.14576	0.077075	0.022379	-0.038937	-0.042121	-0.029765	0.072257	0.049128	0.098722	0.11983	0.058374	0.025871	0.094809	0.090032	0.0064627	0.0032726	-0.0337	-0.15752	-0.12219	-0.061899	-0.020507	-0.0075522	0.039349	0.042244	0.04655	0.058149	0.12494	0.15923	0.13549	0.13308	0.025985	0.031665	-0.044582	-0.028781	-0.011622	0.031824	-0.039801	0.025054	0.02579	0.0012448	0.01772	0.037947	0.012779	-0.036109	-0.047246	-0.089993	-0.10988
0.23455	0.20278	0.16149	0.10176	0.022645	-0.00511	-0.081857	-0.033014	0.012004	0.11204	0.10526	0.1091	0.054773	-0.024912	-0.11744	-0.033	-0.023726	-0.061611	-0.050068	-0.029238	-0.14878	-0.082137	-0.028532	0.014543	-0.021462	0.069383	0.074064	0.085637	0.098767	0.20699	0.18861	0.14059	0.1108	0.036473	0.053063	-0.018895	0.03253	0.084071	0.072225	0.014839	0.058876	0.0020676	-0.045801	-0.016736	-0.04216	-0.054445	-0.069155	-0.033096	-0.13662	-0.13959
0.16784	0.17991	0.13961	0.053039	0.011602	0.01944	-0.048112	0.026368	0.092814	0.14517	0.14381	0.16873	0.08216	-0.0093287	-0.059893	-0.0057641	-0.046873	-0.069811	-0.038049	-0.032959	-0.14972	-0.063276	-0.0089189	0.025063	-0.036578	0.076812	0.10436	0.098214	0.093779	0.17729	0.15372	0.057558	0.030205	-0.051217	0.024774	-0.040062	0.060418	0.11846	0.16195	0.089364	0.15925	0.035157	0.022738	0.04711	-0.0031032	-0.054955	-0.05067	-0.076565	-0.15394	-0.14167
0.05867	0.06558	0.06269	-0.07327	-0.10523	-0.061666	-0.076557	-0.023245	0.074584	0.15529	0.14363	0.1106	-0.01355	-0.14093	-0.17044	-0.15084	-0.18902	-0.14637	-0.076342	-0.075391	-0.11771	-0.03236	-0.0015326	0.032172	-0.04417	0.096624	0.13976	0.13415	0.10862	0.15273	0.074425	-0.029675	-0.060856	-0.087306	0.0032913	-0.063399	0.056755	0.088183	0.12089	0.094628	0.18255	0.10313	0.16713	0.20659	0.13076	0.07175	-0.00057855	-0.096653	-0.19684	-0.19816
0.0875	0.043917	0.083299	0.0019233	-0.01283	0.068373	0.073056	0.068708	0.13742	0.14926	0.1114	0.11689	-0.012736	-0.15852	-0.19941	-0.2381	-0.30752	-0.22765	-0.14806	-0.097392	-0.067218	0.021624	0.0079006	0.050296	0.0019431	0.06602	0.070444	0.060053	0.028414	0.064583	0.064544	0.026845	0.015141	-0.019627	-0.00049486	-0.071045	-0.013509	0.038363	0.087834	0.078411	0.15447	0.074818	0.14156	0.16166	0.094545	0.047836	0.011252	-0.11089	-0.16951	-0.16723
0.17882	0.050656	0.044601	-0.04525	-0.051328	0.035114	0.11155	0.12457	0.20011	0.18295	0.12074	0.057666	-0.10933	-0.25181	-0.32364	-0.37518	-0.36992	-0.22868	-0.156	-0.058353	0.021535	0.081757	0.057594	0.12064	0.058897	0.076131	0.05418	0.069586	0.016866	0.059203	0.06741	0.06364	0.024949	0.010577	0.0066152	-0.029814	-0.0036726	0.044524	0.073416	0.099727	0.08503	-0.0019495	0.063734	0.060288	-0.079591	-0.068023	-0.093425	-0.20665	-0.22695	-0.18758
0.10749	-0.026504	-0.053463	-0.10972	-0.10428	-0.028387	0.060653	0.088322	0.16516	0.072762	0.015689	-0.063838	-0.19281	-0.28498	-0.25666	-0.35049	-0.30782	-0.16793	-0.11443	-0.071797	0.040221	0.069491	0.058995	0.1137	0.071756	0.028274	0.018116	0.0024182	-0.041469	-0.061741	-0.058581	-0.028605	-0.07429	-0.072003	-0.05594	-0.015173	-0.03901	0.015107	0.058006	0.079525	0.034823	-0.0055018	0.095828	0.083733	-0.022485	-0.026627	-0.044474	-0.20559	-0.24216	-0.19863
0.10761	-0.0091772	-0.059614	-0.09905	-0.063164	-0.00011809	0.048933	0.10059	0.13972	0.087268	0.019753	-0.041472	-0.16289	-0.19591	-0.2001	-0.30552	-0.2443	-0.13158	-0.1323	-0.074422	0.064957	0.090764	0.12067	0.21465	0.17561	0.099699	0.054124	0.021322	-0.011451	-0.017845	-0.041629	0.030532	-0.02032	-0.040073	-0.057186	0.028743	-0.0077155	0.0065204	0.014928	-0.00088133	-0.089492	-0.10127	0.0083575	-0.022	-0.061596	-0.023581	-0.10862	-0.23356	-0.26647	-0.24264
0.065714	-0.014849	-0.089384	-0.09211	-0.096991	-0.066713	-0.036902	0.052602	0.08066	0.087051	0.064852	0.032963	-0.067276	-0.088087	-0.12892	-0.20452	-0.16163	-0.054587	-0.09218	-0.011936	0.08634	0.1231	0.12066	0.22715	0.20067	0.080163	-0.0015305	-0.013498	-0.00082211	-0.060555	-0.037228	0.046462	0.028952	0.010888	0.0027013	0.094659	0.092204	0.0731	0.021818	0.037683	-0.089859	-0.14785	-0.13137	-0.12403	-0.16359	-0.045601	-0.076835	-0.10251	-0.18017	-0.16605
-0.0080723	-0.045256	-0.13191	-0.08905	-0.056103	-0.081705	-0.063226	0.080033	0.064715	0.091448	0.084174	0.057464	-0.069923	-0.077331	-0.12426	-0.13703	-0.085181	0.013051	-0.039466	-0.0005019	0.077001	0.13006	0.12003	0.19927	0.17184	0.07612	-0.0087138	0.019034	0.059616	0.0096558	-0.046091	-0.037425	-0.037395	-0.044419	-0.041789	0.10051	0.1731	0.10985	0.051308	0.086564	-0.030816	-0.092068	-0.046265	-0.020455	-0.045686	0.0029674	-0.030474	-0.06625	-0.16437	-0.21041
-0.14394	-0.09963	-0.14859	-0.076486	-0.042141	-0.0308	-0.078924	0.0097655	-0.04566	-0.02892	-0.035473	-0.018894	-0.11487	-0.077643	-0.067506	-0.060759	-0.017325	0.087204	0.057758	0.052233	0.10355	0.14416	0.13196	0.22823	0.2157	0.10336	0.06201	0.085561	0.075117	0.034778	-0.0094017	-0.039271	-0.042951	-0.087164	-0.11161	0.038611	0.13374	0.063535	0.073212	0.098226	0.0082198	-0.041323	-0.032873	-0.066	-0.055694	-0.065317	-0.11474	-0.034414	-0.12022	-0.12948
-0.12848	-0.11918	-0.17284	-0.13286	-0.12635	-0.11214	-0.15958	-0.081853	-0.17387	-0.035981	0.00019428	0.080226	-0.00049206	0.031796	-0.033233	-0.093217	-0.058523	0.019155	0.047015	0.018673	0.11508	0.13925	0.14105	0.17833	0.22969	0.15511	0.072502	0.10521	0.096849	0.064262	-0.0018341	0.015082	0.039251	0.0085231	-0.022943	0.074599	0.16888	0.074055	0.037794	0.052657	0.0030739	-0.051071	-0.08154	-0.089947	-0.047745	-0.059703	-0.17548	-0.040854	-0.062376	-0.076677
-0.23612	-0.19712	-0.19241	-0.13083	-0.12715	-0.076189	-0.075969	-0.059932	-0.17806	-0.067975	-0.077812	-0.037822	-0.087786	-0.08799	-0.088088	-0.10912	-0.10343	-0.020189	0.075841	0.001544	0.046547	0.090252	0.062977	0.040524	0.10309	0.092342	0.0074965	0.059998	0.14138	0.10618	0.039316	0.049538	0.056391	0.015323	0.00019694	0.092391	0.1977	0.16825	0.086448	0.15899	0.10667	0.044965	0.0033785	0.046455	-0.0041074	-0.032993	-0.12069	-0.0025001	-0.038686	-0.0092631
-0.12435	-0.14083	-0.12262	-0.020744	0.055053	0.0071486	0.048644	0.092308	-0.083799	-0.03172	-0.011026	0.0075272	-0.1037	-0.081816	-0.093651	-0.11196	-0.10128	-0.05816	0.098267	0.033435	0.06116	0.066915	0.097852	0.051771	0.1034	0.16371	0.15606	0.18784	0.22199	0.20643	0.095669	0.079173	0.070476	0.019977	0.010124	0.071102	0.14569	0.14854	0.090607	0.11222	0.081445	0.054899	0.055475	0.093181	0.077329	0.051067	-0.087637	-0.013738	-0.057706	-0.065869
-0.10898	-0.075745	-0.060384	0.0033009	0.032234	0.054985	0.065621	0.034716	-0.10865	-0.0069242	-0.019317	-0.048904	-0.099763	-0.0561	-0.11033	-0.15153	-0.11304	-0.055536	0.059283	0.043062	0.095045	0.059428	0.096698	0.080557	0.069291	0.13349	0.16286	0.17576	0.20802	0.20625	0.062364	0.091893	0.05623	0.0082406	0.039873	0.07805	0.061209	0.081362	0.0058774	0.03052	0.0084015	0.033325	0.0085684	0.087059	0.0041372	0.044529	-0.11187	0.030058	-0.075343	-0.035375
-0.093577	-0.042128	-0.013574	-0.0028951	0.014094	0.017157	0.031664	0.0052082	-0.10477	0.029091	0.017931	-0.018692	-0.05232	0.024661	-0.047865	-0.099599	-0.11547	-0.076716	-0.024423	-0.036813	0.035272	0.020226	0.072302	-0.013376	-0.0011982	0.10362	0.15599	0.11691	0.21208	0.12994	-0.045428	-0.033318	-0.066136	-0.087436	0.0038853	0.029825	-0.0044795	0.0469	-0.03915	-0.035973	-0.046093	0.033868	-0.0060145	0.1104	0.072888	0.12168	-0.061875	0.041828	-0.089841	-0.11954
-0.16763	-0.1025	-0.020214	0.05156	0.14821	0.1616	0.2121	0.17391	0.03549	0.029441	-0.029373	-0.10749	-0.13231	0.005032	0.012649	0.010076	-0.019674	-0.024231	-0.028147	-0.038805	-0.035682	-0.035993	0.011137	-0.035164	-0.02169	0.067502	0.13901	0.1613	0.22937	0.16166	0.062732	0.030104	-0.084787	-0.12563	-0.074966	-0.063307	-0.065421	0.044711	0.011511	0.01079	-0.0090634	0.051833	-0.026089	0.064359	0.023859	0.12128	-0.022686	0.057304	-0.093798	-0.12437
-0.059439	-0.049219	0.027803	0.092907	0.18309	0.093339	0.13446	0.074519	-0.067424	-0.10237	-0.072896	-0.11703	-0.13576	0.030617	0.0073763	-0.017419	-0.028034	-0.074377	-0.12527	-0.14291	-0.11883	-0.14271	-0.060842	-0.057081	0.021571	0.071403	0.16146	0.18596	0.17183	0.12017	0.043283	-0.0082792	-0.10287	-0.11008	-0.073706	-0.094048	-0.13779	-0.038221	-0.044592	-0.079705	-0.074317	0.01556	-0.08947	0.0032937	0.014938	0.13731	-0.0094915	0.089956	-0.080843	-0.13412
-0.095005	-0.020067	0.070198	0.051796	0.12267	0.099297	0.0676	-0.070105	-0.14187	-0.18213	-0.18727	-0.21699	-0.16334	0.0022145	0.0044407	-0.001744	-0.028827	-0.062111	-0.12857	-0.16733	-0.16133	-0.145	-0.13219	-0.17439	-0.13717	-0.11705	-0.077859	-0.014314	0.0045209	0.031012	-0.0072012	-0.025623	-0.094172	-0.090696	-0.076143	-0.076275	-0.13945	-0.098337	-0.066877	-0.074919	-0.069639	0.035203	-0.03924	0.019483	-0.01035	0.068993	-0.040584	0.066219	-0.067139	-0.058429
-0.10037	-0.079367	0.028549	0.017818	0.080955	0.03485	0.044345	-0.064808	-0.18233	-0.24636	-0.22942	-0.23147	-0.19727	0.00037189	0.029275	0.032543	-0.0031571	-0.082332	-0.087958	-0.13461	-0.1877	-0.15921	-0.15487	-0.2586	-0.15285	-0.080516	-0.084298	0.013464	-0.0063193	0.00046756	-0.0022165	-0.050851	-0.12473	-0.078612	-0.10656	-0.11308	-0.10962	-0.029333	-0.032145	-0.039019	-0.086933	-0.023199	-0.10664	-0.058164	-0.039341	0.077574	0.036863	0.14977	0.068658	0.010308
-0.080796	-0.096643	0.030176	0.05151	0.13454	0.098038	0.11036	-0.030847	-0.16039	-0.22927	-0.22614	-0.26584	-0.23583	-0.061767	-0.082809	-0.075445	-0.02429	-0.13421	-0.11226	-0.15232	-0.22822	-0.2021	-0.15156	-0.23918	-0.18049	-0.095912	-0.14161	-0.08312	-0.13294	-0.046043	0.0019187	-0.039629	-0.049201	0.029408	-0.023246	-0.039395	-0.053028	0.039495	-0.029267	0.058018	0.037377	0.079054	-0.0030048	0.036494	-0.058297	0.024862	0.081399	0.151	0.084736	0.071258
0.011534	-0.02286	0.067705	0.054946	0.07054	0.05461	0.035609	-0.075123	-0.14427	-0.19028	-0.15135	-0.1714	-0.15487	-0.049814	-0.097746	-0.0825	-0.021267	-0.10813	-0.08898	-0.13066	-0.22755	-0.24854	-0.20507	-0.28946	-0.21753	-0.10374	-0.12214	-0.10388	-0.15036	-0.095437	-0.083811	-0.068721	-0.033274	0.049344	0.051848	0.028364	-0.066303	-0.0061556	-0.067635	0.018688	0.0040778	0.0505	-0.0067264	0.057557	-0.076577	-0.053162	0.058687	0.14486	0.094815	0.13264
0.010871	0.00022218	0.07084	0.022168	0.065292	0.13324	0.081941	-0.0082019	-0.04041	-0.1075	-0.12482	-0.15109	-0.16982	-0.048892	-0.099273	-0.064472	0.0091863	-0.013105	-0.0036973	-0.014793	-0.12287	-0.1484	-0.11438	-0.24066	-0.23555	-0.13446	-0.19849	-0.21094	-0.23268	-0.18472	-0.16799	-0.095228	-0.061478	0.022837	0.053381	0.048953	-0.0032415	0.027064	-0.036155	0.029041	0.0043874	0.006599	-0.046958	-0.038462	-0.16839	-0.13782	-0.0086246	0.082137	0.085077	0.12669
-0.015912	-0.030265	-0.019153	0.024829	0.041468	0.14285	0.097538	0.080981	-0.035807	-0.084122	-0.099569	-0.13245	-0.16316	-0.025135	-0.043993	-0.033271	0.038711	0.0083655	-0.031937	-0.07313	-0.14212	-0.16513	-0.058008	-0.088583	-0.054196	0.03534	0.022795	-0.043923	-0.13648	-0.1804	-0.18682	-0.15866	-0.15253	-0.039551	0.0091543	0.03419	-0.028897	0.062967	-0.031905	0.038659	-0.00094818	-0.0031713	-0.095665	-0.095602	-0.21466	-0.19033	-0.073804	0.024952	0.038594	0.067136
-0.012892	0.021822	0.016502	0.0315	0.093845	0.20625	0.11546	0.12354	0.056149	-0.055793	-0.12647	-0.11576	-0.14044	-0.060484	-0.0054975	0.046848	0.075458	-0.00492	-0.026725	-0.10171	-0.16989	-0.22385	-0.072569	-0.069591	-0.0087545	0.070384	0.086373	0.018459	-0.033431	-0.12161	-0.17369	-0.1253	-0.15212	-0.065001	0.002981	0.032248	-0.02334	0.058612	-0.023997	0.015518	0.044356	0.050051	-0.029962	-0.021663	-0.1429	-0.14919	-0.12437	-0.085907	-0.034092	0.063958
0.045042	0.13983	0.12722	0.090655	0.11413	0.19393	0.07083	0.12164	0.040239	-0.046596	-0.078538	-0.071141	-0.16278	-0.043863	0.086809	0.13781	0.16049	0.095827	0.086416	-0.014777	-0.06161	-0.13791	-0.0090691	-0.045621	-0.013526	0.035666	0.054869	0.034154	-0.051284	-0.1535	-0.21784	-0.15083	-0.21489	-0.093009	-0.014768	-0.041899	-0.060796	0.0012843	-0.034536	-0.054289	0.0038764	0.00068223	-0.041121	-0.030111	-0.059512	-0.042005	-0.079978	-0.033484	0.017181	0.072356
0.060722	0.17377	0.16433	0.15577	0.20002	0.21051	0.074172	0.10592	0.0090954	-0.030195	-0.071258	-0.043313	-0.12758	-0.027187	0.088227	0.14898	0.14539	0.05028	0.042855	-0.060859	-0.061258	-0.10985	0.076741	-0.0015621	-0.0056222	0.024969	0.040521	-0.031511	-0.01883	-0.09573	-0.19601	-0.18188	-0.21858	-0.14549	-0.11738	-0.11818	-0.087506	-0.01847	-0.026325	0.027511	0.094326	0.060801	0.020895	-0.011139	-0.045646	-0.018784	-0.047238	-0.02863	0.016808	0.037714
0.031054	0.1335	0.13368	0.15868	0.21985	0.19493	0.068252	0.10292	-0.021671	-0.074055	-0.10259	-0.066831	-0.12892	-0.040769	0.093604	0.19034	0.21762	0.093397	0.10751	-0.035338	-0.11982	-0.17127	0.02768	-0.039145	0.032254	0.15459	0.21004	0.10913	0.12853	0.018437	-0.068707	-0.11989	-0.14481	-0.073609	-0.13703	-0.19277	-0.21592	-0.1262	-0.099964	0.06928	0.14669	0.16716	0.15614	0.10584	0.089388	0.065329	0.023169	0.01916	0.06166	0.0046223
0.010631	0.11346	0.19836	0.22824	0.2559	0.23863	0.15656	0.090562	0.02149	-0.033766	-0.079757	-0.077019	-0.12389	-0.079275	0.07699	0.17218	0.21145	0.11476	0.10109	-0.051345	-0.15105	-0.21532	-0.033533	-0.11974	-0.011988	0.10532	0.13816	0.037585	0.12803	0.021591	-0.013663	-0.030855	-0.061433	-0.033527	-0.074694	-0.1574	-0.16934	-0.1132	-0.068469	0.031502	0.087426	0.087807	0.13583	0.10416	0.16325	0.16797	0.18185	0.14551	0.17377	0.085696
0.10481	0.13871	0.22898	0.27468	0.27945	0.22826	0.19198	0.094984	-0.021476	-0.09352	-0.074094	-0.092043	-0.12443	-0.0073001	0.15365	0.21084	0.29513	0.25724	0.12535	0.011598	-0.073331	-0.17941	-0.065997	-0.1062	-0.036008	0.041438	0.13445	0.062779	0.15904	0.071025	0.079843	0.01414	-0.014737	0.036241	0.0013846	-0.079238	-0.11697	-0.09759	-0.091151	-0.031482	-0.016489	-0.016228	0.049452	-0.036621	0.084831	0.096823	0.17869	0.15361	0.21443	0.091899
0.032231	0.066971	0.091937	0.20209	0.24958	0.20233	0.15383	0.070947	-0.031652	-0.184	-0.15254	-0.10382	-0.05981	-0.027388	0.16593	0.20345	0.21232	0.1623	0.051595	-0.091301	-0.18286	-0.21176	-0.094141	-0.062999	0.025229	0.092446	0.17518	0.087659	0.18297	0.11579	0.16249	0.052256	0.012925	0.059274	0.037387	-0.013929	-0.034294	0.0058699	-0.01937	0.067683	0.029951	0.006797	-0.0060479	-0.097345	-0.029566	-0.040357	0.047509	0.0984	0.16477	0.090167
0.0083933	-0.018537	-0.001065	0.053644	0.11678	0.07283	0.1033	0.034513	-0.0604	-0.19332	-0.14514	-0.14412	-0.10419	-0.037897	0.1428	0.16443	0.18481	0.13609	0.068709	-0.065019	-0.18705	-0.18193	-0.094278	-0.047315	0.046261	0.082641	0.1819	0.15206	0.15388	0.056868	0.17649	0.0020645	0.00044733	0.095696	0.1132	0.07405	0.1172	0.084213	0.0026582	0.019162	-0.030945	-0.037552	-0.0011313	-0.070096	0.029052	0.039694	0.082768	0.066767	0.16456	0.1038
-0.019988	-0.036653	-0.043129	-0.034605	0.0082437	-0.038294	0.049728	-0.046737	-0.093626	-0.15136	-0.058616	-0.10135	-0.0064837	0.035594	0.15818	0.14106	0.12686	0.11496	0.05106	-0.045022	-0.1131	-0.067299	-0.032673	0.026303	0.047915	-0.0039482	0.027502	0.021862	0.011237	-0.068791	0.064168	-0.017266	0.0023871	0.069368	0.15748	0.19143	0.20618	0.11026	0.013943	-0.049733	-0.15405	-0.16827	-0.10294	-0.139	-0.034312	0.043011	0.063487	0.053569	0.17079	0.14664
0.088488	0.045556	-0.038417	-0.048496	-0.016278	-0.12239	-0.034634	-0.037435	-0.064797	-0.12913	-0.016202	-0.03046	0.045282	0.053098	0.1785	0.13652	0.10623	0.050574	0.036669	-0.056497	-0.095777	-0.065117	-0.026049	0.027908	0.0079628	-0.090203	-0.035902	-0.011539	-0.041828	-0.08557	0.10217	-0.0026773	0.027411	0.095253	0.1474	0.17069	0.19734	0.05999	-0.025672	-0.073895	-0.14666	-0.18348	-0.11355	-0.16125	-0.053114	0.014512	0.040951	0.037504	0.18504	0.15617
-0.0092888	-0.023436	-0.12173	-0.12603	-0.072463	-0.16406	-0.090336	-0.026266	0.013732	0.042562	0.14129	0.092697	0.11674	0.048757	0.10442	0.038496	0.027283	-0.0019732	0.093185	-0.074886	-0.070403	0.029349	0.012779	-0.033652	-0.043848	-0.19022	-0.21625	-0.22693	-0.24381	-0.23165	-0.052545	-0.11639	-0.030634	-0.015914	0.0015728	0.029386	0.070845	-0.016343	-0.018662	-0.047303	-0.069757	-0.12375	-0.074083	-0.10813	-0.040527	0.024141	0.037431	0.026189	0.10018	0.13464
-0.042521	-0.11175	-0.17542	-0.18705	-0.13715	-0.19029	-0.067333	0.0039223	0.037808	0.13837	0.18539	0.13647	0.12761	0.12281	0.056515	0.035477	0.058601	0.046499	0.061967	-0.023726	0.036146	0.053949	0.027608	0.0097308	0.0037925	-0.17845	-0.18161	-0.17986	-0.19352	-0.18409	-0.10957	-0.13037	-0.022824	-0.070686	-0.075762	-0.00059593	-0.020995	-0.18812	-0.12223	-0.1939	-0.21333	-0.20565	-0.080216	-0.10815	-0.016237	0.11654	0.092311	0.057849	0.11985	0.13137
-0.071377	-0.047857	-0.090882	-0.12055	-0.085593	-0.057941	-0.028971	0.032288	0.071444	0.1854	0.18296	0.18236	0.14221	0.1245	0.046042	0.042641	0.036525	0.092285	0.089742	-0.00012839	0.06788	0.076054	0.015994	0.025223	0.011448	-0.11821	-0.11625	-0.089935	-0.102	-0.068383	-0.083285	-0.068453	-0.025482	-0.063232	-0.048504	0.06222	0.009437	-0.13826	-0.057619	-0.15663	-0.20672	-0.1567	-0.0593	-0.095879	-0.01426	0.10318	0.082851	0.12508	0.15827	0.18085
0.0061803	-0.0093463	-0.036305	-0.01914	-0.037682	0.0089892	0.0026579	0.076712	0.082485	0.17259	0.11473	0.13312	0.10737	0.073425	0.036485	0.024773	0.055129	0.048266	0.05512	-0.032972	0.046058	0.002089	-0.077525	-0.066717	-0.082934	-0.17515	-0.094684	-0.023177	-0.044054	-0.0050318	-0.017109	-0.071874	-0.06202	-0.056212	-0.087246	-0.0027594	-0.027842	-0.13679	-0.075932	-0.10419	-0.086543	-0.029847	0.04058	0.01904	0.071079	0.08686	0.064743	0.11179	0.079636	0.10732
-0.029951	-0.037201	-0.027805	-0.039756	-0.0043922	0.072188	0.075385	0.1077	0.13425	0.20797	0.14629	0.13179	0.13433	0.069773	-0.036856	-0.038955	0.014511	-0.0072636	0.043789	0.010384	0.063775	0.04123	-0.048635	-0.058051	-0.038606	-0.060196	-0.033724	0.086795	0.051134	0.07293	-0.022057	-0.073387	-0.04838	-0.045173	-0.053205	0.045765	0.044661	-0.045295	-0.020046	-0.072585	-0.084147	0.02883	0.059115	0.10884	0.12292	0.15462	0.091981	0.11516	0.016323	0.08965
-0.0124	-0.058008	-0.039468	-0.056787	-0.055011	0.04337	0.057702	0.054128	0.037169	0.10657	0.012094	0.078932	0.13604	0.14544	0.033632	0.068912	0.041088	-0.040403	-0.047999	-0.070523	-0.02696	-0.051045	-0.061116	-0.022077	0.032366	0.046413	0.14793	0.26922	0.19413	0.17298	0.075282	-0.023239	-0.002694	-0.0067824	0.01884	0.098857	0.076896	-0.073508	-0.043062	-0.087349	-0.078287	0.050414	0.083607	0.16241	0.16368	0.18091	0.12236	0.1981	0.12038	0.17717
0.089162	0.041629	0.078478	0.048384	0.03304	0.10374	0.13443	0.098007	0.090024	0.17086	0.059737	0.010063	0.09681	0.052821	-0.06295	-0.0035098	0.044312	-0.099234	-0.088669	-0.061036	-0.096466	-0.096863	-0.1318	-0.07001	-0.060464	-0.029745	0.052385	0.17717	0.083478	0.10063	0.089662	-0.018003	0.0059906	0.046392	0.057885	0.11887	0.13327	0.051578	0.045135	-0.014795	0.024666	0.11247	0.12067	0.20943	0.24357	0.20417	0.16855	0.21201	0.14339	0.17213
0.1113	0.0080366	-0.014486	-0.0047951	0.0095221	0.051582	0.1453	0.17729	0.10993	0.12485	0.042214	-0.013201	0.063464	0.055374	-0.0433	0.012975	0.033327	-0.074581	-0.089371	-0.026016	-0.086341	-0.061283	-0.09319	-0.010597	0.014294	0.038735	0.068843	0.15378	0.090323	0.050506	0.098026	0.011672	0.01451	0.0053369	-0.0036106	-0.028759	0.021075	-0.0088274	-0.0058379	-0.0038816	0.036534	0.054282	0.058258	0.17705	0.16279	0.17366	0.11415	0.15838	0.092649	0.10377
0.095462	0.034629	0.0019723	-0.0010355	0.099587	0.12103	0.22978	0.26717	0.14906	0.14573	0.073776	0.012545	0.044535	0.045109	-0.056599	0.030478	0.014807	-0.040535	-0.0010188	0.064329	-0.0049295	0.061943	0.020476	0.07215	0.069956	0.077789	0.10209	0.20921	0.17107	0.14769	0.16657	0.042999	0.021928	-0.02049	-0.011901	-0.017128	0.076535	0.071505	0.064895	0.033826	0.04337	-0.0070165	-0.03171	0.09181	0.094392	0.17057	0.18561	0.2448	0.21097	0.26356
0.027617	-0.04879	-0.0497	-0.0435	0.033447	0.010488	0.11346	0.13977	-0.0020889	0.031531	0.0084054	-0.0089119	0.030395	0.070529	-0.00096463	0.11155	0.039711	-0.04301	-0.020868	0.037339	-0.019032	0.075878	0.061052	0.096755	0.075464	0.031038	0.084306	0.11616	0.095133	0.091852	0.12191	0.021154	0.00077621	-0.012292	-0.087779	-0.1166	-0.080092	-0.0086782	-0.022583	0.0059481	0.048818	-0.019278	-0.069361	-0.009335	-0.0090826	0.045438	0.07885	0.14427	0.20004	0.21477
-0.084053	-0.081788	-0.082498	-0.071584	-0.012462	-0.026208	-0.017976	0.02896	-0.067006	-0.019111	-0.088462	-0.11342	-0.14632	-0.15251	-0.18363	-0.02796	-0.020724	-0.036905	0.020233	0.083177	0.030023	0.11554	0.13461	0.18093	0.15346	0.12907	0.1469	0.15296	0.11575	0.13518	0.15908	0.067184	0.028722	0.070741	-0.03359	-0.022335	0.025829	0.10479	0.095167	0.095019	0.041567	-0.022714	-0.041445	-0.026213	-0.02057	0.022569	0.021164	0.063949	0.13269	0.14591
-0.22439	-0.18772	-0.14777	-0.135	-0.039355	-0.03838	-0.05108	-0.069462	-0.1504	-0.134	-0.16997	-0.13611	-0.15306	-0.070482	-0.017773	0.06097	0.040856	0.063226	0.11233	0.086384	0.056369	0.14319	0.22429	0.20452	0.18716	0.194	0.19713	0.16268	0.14454	0.16521	0.17934	0.077067	0.0622	0.066462	-0.050372	-0.092979	-0.036339	0.013964	0.048241	0.052299	0.045992	-0.0095228	-0.048418	-0.070336	-0.042625	-0.00089824	0.0024981	0.0070052	0.079432	0.11055
-0.24016	-0.24442	-0.15585	-0.10898	-0.053341	-0.092847	-0.07735	-0.16325	-0.17332	-0.13308	-0.16761	-0.11674	-0.10697	-0.099441	-0.056194	0.015655	-0.018685	-0.013408	0.059581	0.034962	0.041495	0.088194	0.16142	0.14444	0.053405	0.081377	0.092078	0.057476	0.037494	0.14115	0.10302	0.086977	0.096338	0.1174	-0.020238	0.019055	-0.026513	0.021559	0.034283	0.034086	0.045153	0.014033	-0.049358	-0.10173	-0.041354	-0.067464	0.0017706	0.026682	0.078045	0.10076
-0.25956	-0.2889	-0.18311	-0.098705	-0.05131	-0.086045	-0.12102	-0.17215	-0.15587	-0.12654	-0.13871	-0.030158	-0.044036	0.00013234	0.011789	0.065208	0.042586	0.0088575	0.0015564	-0.0045596	0.032255	0.038794	0.17431	0.20682	0.14782	0.11927	0.13148	0.04681	-0.018516	0.064551	0.058922	0.081544	0.14577	0.20698	0.073863	0.055764	-0.060993	-0.062561	-0.0045333	-0.074008	-0.052202	0.015703	-0.014632	-0.13853	-0.037169	0.013951	0.056468	0.10371	0.16111	0.17149
-0.27376	-0.29473	-0.20645	-0.12909	-0.070813	-0.062138	-0.13632	-0.16916	-0.15211	-0.13065	-0.18944	-0.042202	-0.082944	-0.0012838	0.011211	0.065329	0.087683	0.099348	0.070261	0.044186	0.087531	0.051456	0.17838	0.2448	0.16443	0.15482	0.1549	0.097052	0.023585	0.12791	0.10959	0.14051	0.18705	0.2326	0.14914	0.14776	0.018609	-0.031897	0.063947	-0.040265	-0.027005	0.042165	0.016913	-0.11854	-0.023535	0.049557	0.093744	0.18553	0.20123	0.24819
-0.19447	-0.2556	-0.1526	-0.05471	0.0466	0.017769	0.017723	-0.064326	-0.084505	-0.10351	-0.068493	0.068116	0.083746	0.1825	0.18277	0.17679	0.14433	0.13133	0.083402	0.069721	0.070184	0.038364	0.14636	0.21235	0.09018	0.082144	0.063816	0.010331	-0.033853	0.077035	0.070524	0.14004	0.19196	0.1997	0.089497	0.054988	-0.11896	-0.15247	-0.059513	-0.12159	-0.05867	0.056536	-0.0074621	-0.12812	-0.0089384	0.10704	0.17807	0.24781	0.23575	0.25566
[truncated: 190 more columns]
