# Supplementary material for: Auditory cortical activity elicited by infrared laser irradiation from the outer ear in Mongolian gerbils
Source: PLoS One. 2020 Oct 15;15(10):e0240227. doi: 10.1371/journal.pone.0240227 (PMC7561108; doi:10.1371/journal.pone.0240227)
Supplement: S1 File — (ZIP) [file pone.0240227.s001.zip › Submission2020-06-04/Data set for Figure 3B/Laser/Laser_12.8 mJ per square centimeter.csv]

0.04885	0.043663	0.049365	0.064007	0.031482	-0.016009	-0.042877	-0.046272	-0.058647	0.016983	0.07342	0.10638	0.11822	0.14166	0.067654	0.039386	0.072544	0.074939	0.048324	0.10966	0.12044	0.059142	0.078976	0.090213	0.061613	0.048616	0.057765	0.030704	0.044654	0.068663	0.098144	0.12572	0.16009	0.16002	0.13125	0.12521	0.15253	0.11419	0.087121	0.095766	0.065586	0.053262	0.068525	0.090599	0.079346	0.08617	0.069932	0.10194	0.10474	0.1357
0.014041	0.02036	0.039788	0.05891	0.050374	0.033601	0.012198	0.0075227	0.0022601	0.04971	0.084737	0.11389	0.11205	0.11765	0.064718	0.051405	0.074363	0.097445	0.076405	0.11268	0.13445	0.083772	0.091567	0.098839	0.087221	0.067988	0.059805	0.022519	0.023092	0.033828	0.054173	0.072567	0.10024	0.12101	0.10849	0.11505	0.15151	0.13247	0.094716	0.094224	0.06131	0.037358	0.041626	0.053328	0.023409	0.027786	0.018012	0.045911	0.039463	0.080549
0.070551	0.062291	0.067208	0.081329	0.049061	0.038528	0.026211	0.027605	0.0035191	0.044167	0.059854	0.07684	0.083559	0.10691	0.070954	0.08422	0.097781	0.093992	0.066616	0.080992	0.082519	0.054873	0.066042	0.067468	0.076317	0.068127	0.052942	0.035979	0.040058	0.041072	0.052165	0.071241	0.093971	0.087654	0.080113	0.081842	0.11815	0.091998	0.085598	0.079599	0.053948	0.038559	0.046214	0.0511	0.025349	0.033884	0.0071147	0.022337	0.024867	0.065112
0.046101	0.039206	0.053002	0.077534	0.065389	0.064243	0.079579	0.087188	0.076519	0.074435	0.065369	0.06147	0.06553	0.080439	0.055174	0.080725	0.09913	0.093813	0.076053	0.10365	0.11609	0.094934	0.094965	0.085771	0.080886	0.067191	0.02586	0.0047225	0.0037231	0.019295	0.03183	0.070137	0.10415	0.096469	0.075079	0.077179	0.089759	0.052602	0.054964	0.069457	0.036681	0.05052	0.075215	0.071026	0.052001	0.069356	0.028178	0.038241	0.048272	0.07535
0.0082317	-0.0021085	0.034244	0.04848	0.044742	0.07935	0.10767	0.10983	0.10937	0.1012	0.05752	0.045103	0.042371	0.047544	0.032503	0.066592	0.086012	0.0733	0.063282	0.083125	0.089772	0.06535	0.07071	0.071271	0.061186	0.052834	0.02081	0.0036563	-0.024029	-0.0043439	0.015367	0.037556	0.061503	0.052518	0.037545	0.028678	0.053948	0.037784	0.057417	0.079771	0.068794	0.070791	0.064117	0.050899	0.004381	-0.0029397	-0.036085	-0.027683	-0.016002	0.023529
-0.0061809	-0.014343	0.033395	0.059948	0.043074	0.10527	0.14134	0.11483	0.10505	0.083095	0.022359	0.0094029	0.03757	0.033957	0.044182	0.075505	0.080621	0.056007	0.06059	0.043183	0.046982	0.035232	0.035162	0.045164	0.07478	0.068103	0.039983	0.024852	-0.016483	-0.0087951	0.0051474	0.020641	0.038312	0.031099	0.0011076	-0.0074855	0.011616	0.03004	0.061472	0.079172	0.094723	0.094828	0.060736	0.054326	0.028565	0.024163	0.027967	0.031016	0.039863	0.064313
0.031131	-0.0059485	0.025637	0.048334	0.0073853	0.052996	0.10149	0.076661	0.059317	0.050597	-0.00027248	-0.010831	0.030263	0.041162	0.059789	0.063935	0.069234	0.032908	0.029208	0.012683	0.023535	0.007365	-0.010498	0.0051985	0.038662	0.040322	0.027088	0.058426	0.034312	0.03331	0.059544	0.085543	0.089549	0.05006	0.017841	-0.0050855	-0.03007	-0.014478	0.032035	0.058985	0.073511	0.09819	0.082716	0.084361	0.080265	0.068594	0.082013	0.072919	0.089928	0.078316
-0.00058315	-0.027776	0.021078	0.04863	0.025953	0.075474	0.1214	0.078807	0.083321	0.073825	0.028834	0.0081037	0.033446	0.02038	0.057113	0.029271	0.05883	0.037808	0.036798	0.026526	0.049954	0.015213	-0.00035999	0.022717	0.029655	0.025352	0.020096	0.037421	0.012641	0.017707	0.046894	0.08446	0.084609	0.072189	0.037123	0.026041	-0.014849	0.015169	0.042556	0.086126	0.088566	0.091245	0.075262	0.080776	0.061628	0.040703	0.071728	0.05594	0.060396	0.061528
-0.0019099	-0.021096	0.0007328	0.049425	0.028564	0.067979	0.095095	0.076295	0.038041	0.015985	-0.012854	-0.016775	-0.0015076	0.016759	0.069334	0.038178	0.051421	0.016092	0.0097544	-0.014134	0.0032016	-0.013684	0.0038251	0.035762	0.05327	0.041751	0.035301	0.043109	0.015601	0.0078995	0.042086	0.0607	0.055955	0.037334	0.04187	0.042957	0.024127	0.045157	0.080966	0.079559	0.075089	0.065878	0.05747	0.065445	0.038504	-0.011157	0.025187	0.017605	0.02301	0.058756
0.0028346	-0.018275	-0.0085429	0.031776	0.00063071	0.040433	0.070139	0.047589	0.036119	0.024326	-0.017193	-0.021843	0.007173	0.0022132	0.055871	0.039446	0.053326	0.022028	0.033038	-0.0018951	0.013416	-0.0087498	0.014539	0.042086	0.053722	0.045675	0.037557	0.041821	0.0060836	0.003589	0.020301	0.052185	0.048247	0.054807	0.069222	0.083012	0.055807	0.061496	0.074294	0.056438	0.028622	0.039129	0.060469	0.065343	0.059426	0.038293	0.055679	0.039147	0.040951	0.0657
0.047228	0.014916	0.021707	0.036695	0.048604	0.04919	0.067353	0.049877	0.046714	0.02381	0.0030313	0.0044571	0.0025225	0.017519	0.047379	0.031726	0.058471	0.059466	0.061483	0.047619	0.056025	0.033951	0.04923	0.072103	0.060386	0.063779	0.061694	0.066336	0.034123	0.035349	0.037953	0.071126	0.058408	0.045223	0.069712	0.094516	0.056868	0.047596	0.078576	0.055312	0.0026427	-0.0076358	0.049003	0.0498	0.038146	0.02126	0.019034	0.013895	-0.010069	0.032906
0.0066763	-0.0025848	0.016156	0.014091	0.05647	0.082364	0.098119	0.079928	0.098527	0.064085	0.01293	0.0071874	0.0079648	0.016905	0.037882	0.078702	0.10193	0.1078	0.11777	0.11527	0.097911	0.099382	0.12206	0.13965	0.10311	0.092763	0.067257	0.047775	0.0041049	0.016358	0.0091694	0.042465	0.028679	0.030392	0.047251	0.080112	0.069143	0.049994	0.076563	0.052128	0.0162	-0.0060307	0.058197	0.056016	0.032679	0.022801	0.0072278	0.015399	-0.001138	0.068988
-0.070428	-0.069621	-0.044521	-0.039096	0.017371	0.058661	0.089804	0.075433	0.089746	0.055835	0.0077979	0.010576	0.03062	0.061274	0.066151	0.11508	0.10515	0.094299	0.096678	0.093261	0.081188	0.10477	0.14479	0.16561	0.13032	0.11535	0.087729	0.055621	-0.00056872	0.046326	0.043831	0.062674	0.056636	0.045314	0.045852	0.05607	0.053113	0.034601	0.06569	0.041793	0.018397	0.011523	0.066641	0.05104	0.027898	0.032742	0.040322	0.065446	0.090572	0.14108
-0.075788	-0.073637	-0.037638	-0.048543	-0.01233	0.047187	0.08134	0.053015	0.11826	0.073436	0.024837	0.017344	0.044098	0.054182	0.075687	0.11248	0.11668	0.11887	0.11378	0.12804	0.11927	0.12844	0.13616	0.12596	0.082881	0.06296	0.033499	0.029681	-0.0019019	0.064131	0.063133	0.095939	0.077778	0.059112	0.0090868	0.027543	0.032213	0.014202	0.037614	0.059202	0.030862	0.0070627	0.060801	0.046714	0.017596	0.03934	0.046657	0.074693	0.089905	0.11136
-0.05607	-0.043453	-0.024938	-0.041867	0.012611	0.043513	0.071063	0.07892	0.11834	0.067062	0.049672	0.035137	0.02887	0.06946	0.080042	0.094076	0.092442	0.10401	0.077564	0.095276	0.094908	0.13241	0.14174	0.1417	0.11743	0.10631	0.058282	0.041419	0.015301	0.090739	0.10091	0.12641	0.11705	0.089875	0.010709	0.016493	0.0089083	0.0043359	0.054207	0.10751	0.061792	0.049556	0.06955	0.038579	-0.016814	-0.00060881	0.012318	0.065222	0.085471	0.1131
-0.084049	-0.042854	-0.02867	-0.032259	-0.016671	0.034417	0.061656	0.082806	0.10781	0.1035	0.076463	0.056959	0.038589	0.071611	0.080752	0.11307	0.097121	0.085649	0.057425	0.073792	0.052627	0.094362	0.11602	0.10105	0.076995	0.073012	0.032825	0.035403	0.03833	0.096108	0.098444	0.095911	0.083894	0.055113	0.0006493	0.0049764	0.045661	0.048664	0.088315	0.11337	0.09346	0.074288	0.085584	0.04709	0.0025647	-0.0057093	-0.0067545	0.0043879	0.044062	0.076954
-0.060736	-0.0084693	-0.00074722	0.027531	0.03173	0.044135	0.067055	0.079778	0.039704	0.051514	0.052202	0.027587	0.012336	0.083972	0.10637	0.13436	0.10583	0.092914	0.071982	0.065811	0.024166	0.051882	0.10548	0.074995	0.069579	0.096726	0.062577	0.040217	0.055218	0.09139	0.077632	0.097167	0.077318	0.039655	-0.00058838	0.0042998	0.02082	0.049591	0.09125	0.11911	0.091659	0.07834	0.070623	0.018191	-0.030813	-0.0143	-0.009125	-0.01317	0.038341	0.068195
-0.012095	0.020684	0.022005	0.041947	0.032378	0.0094435	0.027738	0.045795	0.013586	0.045368	0.082741	0.054454	0.03308	0.0698	0.0627	0.080336	0.056014	0.058603	0.058739	0.075441	0.03154	0.074838	0.11146	0.083416	0.078721	0.11308	0.079691	0.065704	0.071559	0.065563	0.035384	0.051887	0.02259	0.02046	0.0095902	0.05023	0.041843	0.058635	0.080803	0.080949	0.033773	0.051431	0.059086	0.035643	0.014694	0.017208	-0.009863	-0.012183	-0.00076004	0.021997
0.03423	0.059097	0.05315	0.054296	0.067411	0.043037	0.053163	0.054108	0.0094234	0.06449	0.091742	0.085351	0.078686	0.12363	0.091332	0.10317	0.060841	0.061928	0.060129	0.05919	0.029769	0.059399	0.10073	0.092976	0.10603	0.13288	0.11251	0.088902	0.077828	0.050263	0.016303	0.038428	0.010121	0.0068912	0.036704	0.08128	0.059845	0.096182	0.11646	0.096408	0.044808	0.059858	0.056214	0.042855	0.022121	0.025069	0.0043111	-0.028935	-0.011701	0.0026254
-0.0022481	0.028866	0.048172	0.08622	0.064665	0.086172	0.11079	0.08343	0.049093	0.10773	0.13272	0.11572	0.13191	0.16237	0.15447	0.17071	0.14515	0.12917	0.13907	0.13465	0.083569	0.11234	0.14585	0.11545	0.11639	0.13874	0.11513	0.11407	0.12752	0.079169	0.035883	0.051733	0.0085075	-0.014313	0.029255	0.10515	0.091054	0.1139	0.10545	0.062293	0.015896	0.0093683	0.021825	0.048516	0.047994	0.046293	0.033213	-0.029411	-0.023488	0.0053987
0.031256	0.052725	0.063202	0.11294	0.10132	0.10297	0.13861	0.088297	0.051518	0.079247	0.12365	0.090116	0.14107	0.1455	0.15174	0.14444	0.13627	0.12507	0.1668	0.16528	0.12803	0.12016	0.1321	0.10887	0.10958	0.11389	0.10483	0.10909	0.097739	0.053949	0.054391	0.093202	0.054371	0.032675	0.057873	0.10234	0.030236	0.053716	0.041381	0.05169	0.0090667	0.024255	0.010962	0.068955	0.041644	0.048397	0.054235	0.038487	0.020326	0.035607
0.0088489	0.0069671	0.024871	0.061914	0.05109	0.062632	0.093419	0.047987	0.065671	0.085756	0.13405	0.10899	0.1592	0.12352	0.13467	0.11425	0.12668	0.098679	0.14419	0.12748	0.096038	0.074157	0.074463	0.066679	0.071452	0.077314	0.095191	0.12223	0.10514	0.078688	0.088106	0.095874	0.082986	0.04914	0.076119	0.11485	0.08514	0.065504	0.06654	0.061085	0.025073	0.037928	0.046733	0.1111	0.10922	0.066546	0.047466	0.062897	0.034652	0.037116
0.010849	0.013784	0.015808	0.060385	0.041634	0.06679	0.086606	0.036932	0.070247	0.098064	0.091493	0.087725	0.14538	0.1234	0.131	0.12839	0.16627	0.13148	0.16086	0.13369	0.090371	0.022676	0.042598	0.048341	0.052013	0.063589	0.069274	0.102	0.085894	0.079468	0.11102	0.14664	0.13726	0.084022	0.09666	0.098429	0.082364	0.055967	0.066029	0.06986	0.048637	0.026265	0.022909	0.07152	0.075458	0.033807	0.029856	0.044308	0.026587	0.03999
0.0206	0.0085121	0.036427	0.082989	0.058784	0.074772	0.092462	0.024664	0.039747	0.050906	0.047865	0.04555	0.10569	0.093871	0.13395	0.13407	0.16132	0.11791	0.14633	0.10939	0.056988	0.017589	0.045336	0.057691	0.069262	0.11015	0.13892	0.14936	0.12544	0.089041	0.084554	0.11443	0.13627	0.10005	0.12514	0.13052	0.087351	0.044283	0.051279	0.053414	0.063193	0.048184	0.052725	0.090238	0.098213	0.059567	0.060624	0.078658	0.069151	0.087082
0.019598	-0.0019036	0.022014	0.053988	0.051704	0.047615	0.068385	0.036076	0.053986	0.059638	0.049543	0.048267	0.088757	0.083246	0.088656	0.090738	0.10434	0.061828	0.0596	0.057759	-0.0020344	-0.051717	-0.01881	0.0045043	0.010613	0.074793	0.11888	0.10322	0.079995	0.044306	0.03697	0.082712	0.096614	0.077865	0.13792	0.13426	0.064421	0.038186	0.046731	0.034223	0.041752	0.046403	0.063092	0.073975	0.070981	0.06773	0.080222	0.11139	0.12214	0.12571
-0.0040434	-0.01129	0.0066174	0.012791	-0.00063623	0.0082179	-0.010335	-0.025361	0.010568	0.041744	-0.00071296	0.041049	0.055579	0.091318	0.094078	0.10486	0.076178	0.032156	-0.0034873	-0.019047	-0.052868	-0.047164	0.018472	0.03086	0.0020061	0.052908	0.069119	0.035196	0.024368	0.038031	0.02298	0.065738	0.069616	0.063821	0.10256	0.11456	0.062048	0.038657	0.051915	0.035732	0.036911	0.04095	0.075753	0.048477	0.029218	0.028803	0.047427	0.067302	0.11373	0.13027
0.023958	0.053427	0.056634	0.047981	0.034997	0.051442	-0.011024	-0.017397	0.011324	0.025824	-0.017339	0.044352	0.045861	0.088234	0.079849	0.095268	0.053871	0.021562	-0.0052375	0.019907	-0.0091978	0.012313	0.070207	0.066426	-0.00068351	0.0384	0.039169	0.024219	0.013378	0.047856	0.051025	0.10044	0.087041	0.10053	0.12016	0.12385	0.044131	0.042414	0.044622	0.048581	0.047011	0.047821	0.047651	0.023587	-0.028646	-0.0054352	0.038133	0.057728	0.099679	0.12793
0.04826	0.076553	0.068092	0.068294	0.063791	0.078094	0.0027013	0.012327	-0.0041122	-0.012567	-0.050398	0.027979	0.037497	0.084195	0.089722	0.096829	0.027045	-0.023156	-0.030302	0.014905	0.024692	0.060293	0.101	0.048366	-0.020816	0.0054678	0.00632	0.009175	0.027519	0.044721	0.036167	0.091922	0.068933	0.087034	0.098033	0.11577	0.039724	0.050469	0.039467	0.06286	0.053443	0.055347	0.069845	0.047262	-0.035238	0.0046251	0.059723	0.075344	0.10421	0.14394
0.024018	0.055369	0.037249	0.050472	0.06224	0.072105	0.023072	0.036779	0.023286	0.010409	-0.026972	0.038536	0.044522	0.078787	0.074243	0.096592	0.010049	-0.037535	-0.039726	0.01384	0.012347	0.0703	0.12619	0.067291	-0.0011581	0.0096193	-0.013607	-0.0016092	0.026366	0.041222	0.080186	0.14644	0.090991	0.12271	0.14246	0.11315	0.030889	0.055587	0.04877	0.071097	0.072513	0.083955	0.085134	0.03296	-0.033256	-0.0016183	0.045048	0.08591	0.098503	0.10577
0.11832	0.13884	0.089805	0.050244	0.052878	0.043962	-0.015947	-0.0033362	-0.012025	-0.018494	-0.0088743	0.044525	0.062256	0.079748	0.096492	0.071649	0.0036459	-0.05545	-0.026466	0.0012109	0.021562	0.096702	0.1523	0.09381	0.024294	0.028251	-0.019477	0.026502	0.041483	0.060063	0.10306	0.16017	0.11039	0.12832	0.11875	0.087848	0.034158	0.045418	0.042212	0.075331	0.081216	0.09286	0.078907	0.04439	-0.011188	-0.0090105	0.022318	0.07032	0.071938	0.098647
0.086114	0.090959	0.071313	0.042973	0.054695	0.052246	0.020079	0.023038	0.0061197	-0.019516	0.015091	0.052189	0.073229	0.067432	0.05212	0.036389	-0.0030647	-0.073578	-0.067756	0.0013763	-0.021715	0.0091233	0.03382	0.039318	-0.015198	0.030548	0.027395	0.10186	0.099162	0.096623	0.12104	0.16197	0.11801	0.16986	0.18046	0.14805	0.089634	0.101	0.075146	0.074535	0.073921	0.098763	0.068869	0.040414	0.029756	0.043503	0.053592	0.1131	0.091696	0.099181
0.076882	0.045977	0.034852	0.025047	0.0033286	0.024446	0.033611	0.040072	0.010729	0.023821	0.038433	0.064018	0.088525	0.065224	0.060511	0.026619	0.00052458	-0.07899	-0.071593	-0.021837	-0.051945	-0.02158	0.038591	0.078446	0.043184	0.11055	0.10859	0.13114	0.086597	0.059276	0.064668	0.080621	0.045614	0.11349	0.1361	0.11178	0.069295	0.093195	0.06837	0.071159	0.062115	0.090947	0.067375	0.066442	0.054244	0.071336	0.086453	0.12717	0.082555	0.10904
0.039951	0.019307	0.023344	0.000128	-0.018557	0.014472	0.032644	0.025416	0.037173	0.06965	0.090824	0.10585	0.11094	0.053361	0.042032	0.031243	0.0045472	-0.035665	-0.013623	0.002429	-0.057323	-0.01737	0.024876	0.064752	0.033323	0.092827	0.09379	0.10501	0.05588	0.022867	0.031974	0.031438	0.011238	0.063016	0.11373	0.087059	0.040865	0.065673	0.07797	0.063924	0.076164	0.1328	0.089316	0.09622	0.086551	0.076704	0.056535	0.097586	0.038935	0.067631
-0.0065146	-0.010765	0.004932	-0.0062627	-0.052398	0.0099178	0.011731	0.0038066	0.0098388	0.065134	0.10219	0.12472	0.13258	0.071006	0.066287	0.019015	0.030024	-0.021491	-0.0049568	0.019775	-0.049733	-0.050431	-0.027739	0.028693	-0.036795	0.063397	0.064828	0.10904	0.056922	0.061012	0.024394	0.0094386	-0.03345	0.0049166	0.031316	0.011643	-0.0053428	0.041388	0.025883	0.015615	0.037917	0.093827	0.045544	0.097086	0.064147	0.040892	0.023263	0.050417	-0.001381	0.068669
-0.080534	-0.084461	-0.04615	0.0097108	-0.021559	0.043807	0.04795	0.019189	-0.0058368	0.024059	0.0054619	0.051006	0.051031	0.017032	0.031882	0.050997	0.063668	0.062478	0.042836	0.064756	-0.0030378	-0.003874	-0.020751	0.042819	0.005459	0.079402	0.066986	0.10746	0.050786	0.050722	0.017012	-0.0089261	-0.067423	-0.010651	0.0096683	-0.028205	-0.045809	0.0099604	0.0085698	0.0045477	0.038031	0.093923	0.061142	0.10483	0.068532	0.059264	0.039774	0.051368	-0.002866	0.029998
-0.049775	-0.029557	-0.018472	0.051622	0.04381	0.073433	0.064869	0.051788	-0.014857	0.027143	0.030099	0.072997	0.097062	0.088859	0.10293	0.083066	0.083984	0.072758	0.10092	0.084619	0.054912	0.057873	0.048806	0.05739	0.059935	0.099214	0.071865	0.089692	0.036235	0.026345	0.019428	-0.0039419	-0.059872	-0.030738	-0.048058	-0.076824	-0.078889	-0.018899	0.0065397	0.016135	0.045757	0.11128	0.071385	0.11755	0.061818	0.045255	0.0095936	0.019875	-0.016097	0.057197
-0.040358	-0.013585	-0.013702	0.074941	0.066732	0.053392	0.038539	0.012262	-0.038639	-0.018413	0.0069076	0.024596	0.054935	0.078841	0.081935	0.082876	0.081962	0.065216	0.045418	0.029645	0.0074452	0.0010965	-0.022745	-0.031004	-0.034214	-0.0076826	-0.021246	0.045633	0.044869	0.064209	0.065419	0.06613	0.0046443	0.020591	-0.0090649	-0.063554	-0.081714	-0.038772	-0.010711	-0.010041	0.075964	0.15653	0.11399	0.11623	0.075579	0.039876	-0.034099	-0.018019	-0.023785	0.049917
0.0068998	0.054057	0.042114	0.072135	0.083908	0.060015	0.023325	0.0031636	-0.027187	-0.046767	0.010598	0.0018517	0.033236	0.090852	0.12072	0.10389	0.10189	0.070755	0.031604	0.019364	-0.0070401	0.022368	-0.00042227	0.002264	0.0057373	0.053969	0.016527	0.077029	0.062333	0.064968	0.059114	0.04409	-0.01033	0.018888	0.0046058	-0.064389	-0.037619	0.030627	0.044625	0.076441	0.15764	0.20126	0.16253	0.15463	0.090849	0.076741	0.023114	0.036346	0.034462	0.075207
0.081099	0.11586	0.084029	0.088989	0.099737	0.050807	-0.0086112	0.0067221	0.0055484	-0.012391	0.029341	0.041222	0.038336	0.06483	0.06598	0.096816	0.061195	0.040969	0.037592	0.028023	-0.0017719	0.048886	0.030635	-0.0032609	0.022363	0.017787	-0.012701	0.022992	0.035305	0.03088	0.061787	0.075555	0.060568	0.070702	0.051435	-0.0071267	-0.017467	0.027257	0.070226	0.10539	0.16748	0.23477	0.21179	0.15457	0.10046	0.089213	-0.0038793	0.014695	0.04786	0.068302
0.068959	0.14962	0.11251	0.11435	0.11931	0.069335	-0.011557	0.012631	0.019119	0.026732	0.039207	0.041967	0.050021	0.050781	0.048132	0.092712	0.056282	-0.017023	0.022059	0.011613	-0.025064	-0.0078582	0.022657	-0.027125	-0.02723	0.0003883	-0.011725	-0.005835	0.011928	0.00072445	0.0066785	0.044085	0.08835	0.11595	0.10186	0.039691	0.030633	0.024575	0.048979	0.1029	0.17471	0.23854	0.24046	0.18241	0.13033	0.12144	0.031905	0.034561	0.058603	0.061311
0.11083	0.13587	0.097638	0.052744	0.036398	0.02104	-0.054304	-0.049435	-0.014587	0.0050742	-0.0089216	0.022754	0.014768	0.01323	0.056401	0.11701	0.080595	0.035911	0.071728	0.049369	-0.012613	0.041638	0.072001	0.012919	-0.022412	0.0032214	-0.041223	-0.03609	-0.0049341	-0.010589	0.0097463	0.039912	0.10762	0.11713	0.11904	0.042864	0.022459	-0.016344	0.011435	0.070053	0.13799	0.18776	0.22309	0.16063	0.12097	0.12626	0.067278	0.071713	0.10053	0.060734
0.094771	0.145	0.10197	0.020086	0.025846	0.020711	-0.048245	-0.021599	0.017554	0.05653	0.054098	0.059193	0.055853	0.031431	0.05167	0.083144	0.061761	0.037475	0.11197	0.082004	0.050932	0.1216	0.11049	0.044706	0.04199	0.052356	0.0085253	-0.0050282	0.034823	0.0090737	0.013008	-0.00063398	0.10963	0.092438	0.11033	0.056316	0.070465	0.0087115	0.031763	0.046917	0.070782	0.071017	0.10827	0.067717	0.070369	0.10515	0.094333	0.087114	0.09257	0.014427
0.078075	0.11658	0.088333	0.045859	0.029461	0.021499	-0.023817	-0.017466	0.011773	0.058526	0.035616	0.03033	0.033511	-0.032285	0.0014334	0.035802	0.024469	0.022758	0.11986	0.10361	0.084801	0.12807	0.11931	0.049851	0.039442	0.038377	0.052153	0.034292	0.10129	0.1019	0.10626	0.072521	0.15234	0.13069	0.11054	0.074478	0.043052	-0.028261	-0.013581	-0.02672	-0.032922	-0.030865	0.0060135	-0.046009	-0.014804	0.048219	0.06422	0.09629	0.10998	0.036642
0.086151	0.13444	0.1013	0.065877	0.087758	0.062359	0.052282	0.049537	0.028929	0.064466	0.058613	0.0097642	0.030154	-0.0083884	0.0093523	0.0096862	-0.0075241	0.011381	0.066023	0.033222	0.027009	0.089201	0.033926	0.0089676	0.0011449	0.04009	0.056277	0.065665	0.10632	0.12628	0.11496	0.052421	0.11683	0.10695	0.088854	0.05062	0.051701	-0.0060807	0.030737	0.016128	0.0025176	-0.015432	-0.0068801	-0.07349	-0.0447	0.044908	0.082522	0.11274	0.11511	0.034705
0.049147	0.086264	0.053411	0.019873	0.055224	0.068389	0.060698	0.045352	0.0053763	0.026337	0.046517	0.020656	0.059141	0.05274	0.073832	0.028535	0.0018194	0.04433	0.059625	0.03098	0.044179	0.10774	0.020979	0.032832	0.020895	0.025697	0.082759	0.10505	0.16647	0.21116	0.2345	0.15014	0.1861	0.11564	0.11105	0.095221	0.096462	0.071562	0.11238	0.048859	0.016024	-0.037173	-0.051869	-0.10442	-0.062197	0.016113	0.072079	0.11868	0.12079	0.044424
0.042626	0.058315	0.053981	0.05363	0.045191	0.027815	0.098839	0.088383	0.064319	0.073739	0.11338	0.0065609	0.054791	0.038837	0.033373	-0.033191	-0.024258	-0.0048395	-0.018448	-0.020751	0.035948	0.064822	-0.030884	-0.013641	-0.022476	-0.011616	0.0759	0.12123	0.17783	0.23504	0.25523	0.18153	0.17509	0.13043	0.15584	0.12747	0.11075	0.099962	0.098136	-0.012894	-0.029514	-0.061519	-0.059514	-0.094494	-0.020986	0.042135	0.073108	0.089292	0.085929	0.014756
0.10344	0.073141	0.056913	0.07201	0.052593	0.042455	0.13142	0.10426	0.089438	0.085179	0.10914	0.043049	0.096756	0.074798	0.056221	-0.026795	-0.037871	-0.024761	-0.037201	-0.0015632	0.038824	0.0079577	-0.060694	-0.06108	-0.10226	-0.089535	0.016929	0.068918	0.12523	0.19291	0.22279	0.17719	0.11206	0.074424	0.10118	0.08816	0.051652	0.10645	0.091974	-0.010664	-0.029112	-0.031521	-0.048403	-0.078406	-0.025223	0.025413	0.057742	0.08918	0.13129	0.096976
0.09814	0.064223	0.062601	0.10174	0.084267	0.076506	0.17741	0.17367	0.13613	0.15104	0.19097	0.11658	0.12895	0.13886	0.097765	0.0071678	-0.0055664	-0.0014746	-0.01307	0.017517	0.039201	-0.00026176	-0.031758	-0.037167	-0.090344	-0.096428	0.012538	0.031731	0.071441	0.13549	0.18139	0.1452	0.10378	0.067641	0.12279	0.1287	0.080767	0.10197	0.085665	-0.058176	-0.071921	-0.047928	-0.021619	-0.039776	0.052093	0.065652	0.078238	0.052803	0.089821	0.062492
0.01331	-0.036496	0.0038942	0.077531	0.032129	0.047493	0.15364	0.15029	0.12671	0.14481	0.15596	0.11903	0.10936	0.12845	0.12833	0.051598	0.052936	0.049939	0.06811	0.093305	0.13534	0.086347	0.10062	0.066974	0.011283	-0.0066872	0.051347	0.040033	0.044987	0.098566	0.11793	0.12434	0.09036	0.068481	0.11307	0.17563	0.090421	0.091346	0.076147	-0.087101	-0.12964	-0.096188	-0.047957	-0.034186	0.065864	0.064033	0.074037	0.06035	0.074608	0.082613
0.056093	0.0012988	0.033478	0.097389	0.061044	0.059188	0.15451	0.16296	0.15123	0.16486	0.18871	0.14673	0.10127	0.095008	0.069515	-0.014811	-0.014223	0.026186	0.072541	0.080922	0.11847	0.087794	0.098527	0.018002	-0.015407	-0.034876	-0.004098	-0.023165	-0.023712	0.014831	0.030248	0.034358	-0.037659	-0.0079961	0.039875	0.096341	0.0045992	0.044561	0.045458	-0.078837	-0.1189	-0.06657	-0.032197	-0.056769	0.021706	0.012524	0.029112	0.038455	0.071058	0.11341
-0.043965	-0.021899	-0.02465	0.046004	0.049585	0.080848	0.10336	0.1408	0.1181	0.15123	0.13994	0.15918	0.11461	0.11568	0.052202	0.0078652	-0.020662	0.023403	0.095165	0.096238	0.11602	0.11443	0.14721	0.078467	0.074619	0.058475	0.033966	-0.01424	-0.015163	0.0070781	-0.013946	0.003214	-0.063596	-0.064224	-0.06127	0.0017776	-0.062699	-0.026948	0.0012265	-0.081513	-0.10035	-0.079056	-0.070791	-0.085315	-0.016181	-0.017236	0.021777	0.067282	0.080198	0.10939
-0.05346	0.014666	0.020159	0.086404	0.07883	0.09024	0.071842	0.12422	0.069322	0.13651	0.13193	0.15972	0.082923	0.107	0.064547	0.036045	0.021118	0.094479	0.135	0.11909	0.14522	0.17179	0.182	0.13903	0.15545	0.13976	0.088973	0.039744	0.032831	0.057813	0.032755	0.05604	-8.6117e-05	0.01032	-0.026935	0.043426	-0.025156	-0.020867	0.0143	-0.042	-0.074062	-0.044469	-0.018822	-0.034105	0.038661	0.026327	0.03909	0.078046	0.041945	0.059006
-0.055839	-0.0027242	-0.0025655	0.032883	0.0090476	0.0072679	-0.029133	0.028696	-0.022314	0.046563	0.055235	0.12635	0.071573	0.10734	0.067936	0.054098	0.024812	0.11484	0.12526	0.11836	0.14145	0.18899	0.11922	0.10551	0.12268	0.11785	0.00060769	-0.007916	-0.02327	-0.0064882	-0.02261	0.031993	-0.017779	0.00076619	-0.033845	0.0079141	-0.0046778	0.018044	0.033804	0.028554	0.020892	0.017426	0.020227	0.0195	0.015846	0.008757	0.0087586	0.064644	0.045792	0.086789
-0.0085132	0.040803	0.024587	0.046676	0.015597	-0.019163	-0.066111	-0.041516	-0.073528	-0.0033607	0.053354	0.071527	0.052073	0.080782	0.039621	0.025005	0.06353	0.13029	0.13328	0.11459	0.09184	0.10819	0.057047	0.024115	0.037667	0.056541	-0.0048813	-0.0068508	0.024479	0.047121	0.05937	0.068077	0.030789	0.011948	-0.0056496	-0.031759	0.012961	0.0096107	0.0084076	0.017993	0.052728	0.0041885	0.049899	0.06827	0.048777	0.029347	0.041789	0.039397	0.025076	0.076353
-0.022719	0.030303	0.013049	0.037145	-0.013494	-0.067318	-0.075687	-0.049608	-0.085993	0.0078403	0.045282	0.025631	0.022938	0.049179	0.039776	0.043571	0.06681	0.096989	0.09029	0.06164	0.074097	0.11572	0.072062	0.057746	0.063868	0.086067	-0.020195	-0.0087239	0.026278	0.063048	0.05721	0.088247	0.073581	0.025925	-0.030292	-0.061059	0.00048178	-0.017301	-0.016745	-0.023922	0.0333	-0.0057259	0.047584	0.097283	0.11771	0.10346	0.072551	0.057314	0.046603	0.062313
0.026003	0.078417	0.0738	0.066719	0.039331	-0.031177	-0.053288	-0.035719	-0.041932	0.017727	0.054266	0.029389	0.019793	0.0062952	0.062253	0.076041	0.099751	0.15363	0.15309	0.10153	0.12032	0.1464	0.054838	0.016123	0.021173	0.066726	-0.012326	-0.0030916	0.043872	0.059151	0.012028	0.057863	0.057757	0.042082	0.031929	0.035893	0.097019	0.12859	0.10706	0.088556	0.11891	0.062891	0.10427	0.13976	0.15738	0.1344	0.12774	0.088768	0.089221	0.084808
0.052168	0.065946	0.070604	0.032896	0.021032	-0.052649	-0.038687	-0.040292	-0.038307	0.010173	0.018694	-0.039743	-0.047589	-0.087046	-0.043018	0.021287	0.01868	0.063826	0.1015	0.050436	0.065616	0.12111	0.065412	0.021255	0.021864	0.048547	-0.0014232	-0.025886	0.011115	-0.0071826	-0.026818	-0.017621	0.011655	-0.014221	0.020847	-0.0050678	0.07738	0.1226	0.13796	0.10993	0.16448	0.10578	0.13972	0.1459	0.15216	0.13691	0.094274	0.027575	0.060104	0.030243
-0.046606	-0.0038537	0.011352	0.0095718	0.053434	-0.0032596	0.019331	-0.017759	-0.021956	0.038934	0.022335	-0.042544	-0.028802	-0.070652	-0.043145	0.023322	0.039964	0.05774	0.088324	0.036656	0.054211	0.04754	0.037122	-0.0074709	-0.012742	0.04043	0.037821	0.031943	0.079156	0.0702	0.022044	0.027089	0.020505	-0.0089119	-0.007613	-0.056727	-0.01159	0.047758	0.074583	0.026995	0.094281	0.099709	0.12209	0.076315	0.11614	0.1033	0.022257	-0.072366	0.0085397	-0.010542
-0.087891	-0.017494	-0.011601	-0.014812	0.058185	0.022658	0.014535	-0.008058	-0.03158	0.033631	-0.021427	-0.035621	-0.019343	-0.016056	0.009446	0.12281	0.11136	0.1467	0.10783	0.058722	0.064663	0.029392	-0.017819	-0.020444	-0.039045	-0.024774	0.0050292	0.024756	0.052534	0.039302	0.029208	0.046177	0.023055	0.020494	0.033034	-0.031725	-0.01644	0.059719	0.066754	-0.0025564	0.061371	0.10174	0.080365	0.019697	0.080022	0.086397	0.0010924	-0.071944	0.026048	-0.0072109
-0.043395	0.019139	0.023126	0.006218	0.066153	0.044834	-0.0078281	-0.02389	-0.055754	-0.0064359	-0.042576	-0.0066367	-0.020442	-0.037964	-0.05802	0.0822	0.063411	0.12429	0.10523	0.14728	0.093069	0.030331	-0.041885	-0.022912	-0.077629	-0.085913	0.01476	0.041054	0.047964	0.044175	0.084027	0.067612	0.080299	0.10021	0.10966	0.02078	0.029552	0.076755	0.050076	-0.0092562	0.075362	0.084704	0.05862	-0.005043	0.0092936	-0.02873	-0.080621	-0.16663	-0.051768	-0.061897
-0.052661	0.0048004	0.01229	0.013438	0.048509	0.036096	0.0071484	-0.00093567	-0.072344	0.021713	0.018467	0.023572	-0.0015008	0.00060875	-0.038739	0.084648	0.086306	0.13348	0.10133	0.12914	0.049298	-0.041352	-0.058573	-0.010345	-0.095757	-0.13832	-0.01724	-0.035727	-0.053164	-0.0087481	0.11371	0.079388	0.11684	0.11534	0.096173	-0.036794	-0.030147	-0.032732	-0.033175	-0.060544	0.013601	0.039916	0.012093	-0.057244	-0.088829	-0.103	-0.15263	-0.21937	-0.092481	-0.064106
-0.17429	-0.048529	-0.014031	0.037116	0.093495	0.13859	0.080584	0.063587	-0.026645	0.063312	0.051146	0.015582	0.019709	0.033102	-0.049313	0.0735	0.11231	0.11684	0.082809	0.13447	0.036667	-0.060077	-0.073914	-0.023677	-0.11139	-0.12474	-0.024616	-0.054236	-0.088477	-0.028754	0.050279	0.096654	0.1617	0.19996	0.19047	0.090475	0.038546	-0.012975	-0.058908	-0.080469	-0.050926	-0.034815	-0.061089	-0.10839	-0.13698	-0.14799	-0.14983	-0.18	-0.057677	-0.045271
-0.10625	0.0012962	0.0045177	0.076145	0.069541	0.1625	0.1095	0.15006	0.060445	0.12417	0.080892	0.01468	-0.021346	-0.015835	-0.074672	0.046733	0.091282	0.13494	0.086459	0.1341	0.028249	-0.035045	-0.080816	-0.030863	-0.10082	-0.080376	0.015664	-0.037063	-0.052599	0.0020484	0.074849	0.086517	0.19714	0.24779	0.22568	0.14966	0.12091	0.070405	-0.0068847	0.031152	0.022676	0.010551	-0.046916	-0.037406	-0.068795	-0.060737	-0.027746	-0.0057697	0.068026	0.045954
-0.084116	0.0021669	0.010852	0.086571	0.039395	0.1516	0.12651	0.17985	0.10086	0.17378	0.090008	0.01436	-0.045591	-0.11967	-0.17194	-0.087731	-0.049147	0.0017558	0.029065	0.073204	0.030853	-0.010846	-0.038486	-0.026035	-0.056431	-0.0234	0.014489	-0.077617	-0.056892	-0.016281	-0.015057	0.017655	0.13501	0.15778	0.097918	0.082852	0.04455	0.0038936	-0.017262	0.031669	0.028697	0.016786	-0.026507	-0.018145	-0.01462	-0.0095725	0.050963	0.084721	0.12612	0.06581
-0.019517	0.044283	0.021375	0.079199	-6.1929e-05	0.073826	0.070402	0.13904	0.12247	0.22881	0.15629	0.072176	0.0082289	-0.0541	-0.08039	-0.043783	-0.050881	0.011791	0.018095	-0.012157	-0.046714	-0.032126	-0.037942	-0.055583	-0.032397	0.040577	0.070419	-0.015795	0.017957	0.012095	-0.032911	-0.00067463	0.080204	0.10219	0.063092	0.081563	0.034041	-0.030148	-0.032556	0.055562	0.027883	0.062204	0.060581	0.091656	0.07803	0.10973	0.12334	0.16759	0.14639	0.09062
-0.052416	0.017554	0.0067526	0.052908	-0.054242	0.050211	0.016676	0.071954	0.08197	0.20935	0.10751	0.058246	0.0064372	-0.035488	-0.067221	-0.028573	-0.054651	-0.01752	-0.013281	-0.031684	-0.043019	0.012973	-0.026845	-0.054606	-0.017824	0.046738	0.087874	0.080154	0.10006	0.043013	0.00091429	0.025311	0.096039	0.15166	0.14467	0.13905	0.0411	-0.0060155	0.0068577	0.093985	0.083416	0.13354	0.12122	0.14775	0.13014	0.13964	0.14242	0.18096	0.13853	0.10753
-0.011323	0.0052149	-0.0041253	0.032978	-0.084385	-0.03227	-0.058904	-0.025121	0.016495	0.13234	0.070109	0.11427	0.085591	0.039938	0.035505	0.028769	-0.027972	0.0058579	0.020047	-0.041783	-0.020461	0.013047	-0.033657	-0.055499	-0.0084286	0.019817	0.049546	0.10393	0.12354	0.072014	0.10029	0.06075	0.054846	0.090607	0.035786	0.0046612	-0.062349	-0.11279	-0.05293	0.094301	0.065106	0.14829	0.17238	0.17573	0.14032	0.1719	0.18896	0.20176	0.12291	0.11816
0.022039	0.017918	0.036343	0.046651	-0.034753	-0.017336	-0.046867	-0.051643	0.022145	0.095323	0.0305	0.11364	0.092749	0.028922	0.043278	0.037422	-0.026152	-0.034537	0.01846	-0.054047	-0.0008804	0.03443	0.010709	-0.00483	0.016625	-0.0085869	0.011596	0.11313	0.061762	0.058025	0.086439	0.093152	0.036579	0.056378	0.0085205	0.017308	-0.092669	-0.14859	-0.03913	0.064731	0.039458	0.1203	0.1772	0.17233	0.15989	0.17058	0.19193	0.20765	0.090922	0.063948
0.0041584	0.0082434	0.010373	-0.0096173	-0.056197	-0.048642	-0.068151	-0.077153	-0.032432	0.026409	0.05103	0.094692	0.099473	0.082644	0.069917	0.029069	0.012987	0.0059265	0.068992	0.018342	0.032523	0.054886	0.020269	0.016872	0.02061	0.00062944	-0.0014368	0.10145	0.017356	-0.0027669	0.015236	0.042399	-0.00046093	0.036025	0.0343	0.069182	-0.045645	-0.091816	-0.0044386	0.11727	0.06303	0.16893	0.24071	0.22056	0.17016	0.20922	0.16276	0.13801	0.034077	0.029323
-0.057311	-0.035827	0.0048438	0.020571	-0.01098	0.045932	-0.0053467	-0.072636	-0.079848	-0.049805	-0.035452	0.019627	0.061994	0.079855	0.095305	0.077797	0.1031	0.074521	0.12	0.090888	0.087682	0.10151	0.059558	0.073427	0.030739	0.0054619	-0.086448	0.02323	-0.064973	-0.061264	-0.058064	-0.0010854	-0.046879	-0.024658	-0.015369	0.050909	-0.031632	-0.044519	0.057582	0.12091	0.039912	0.12754	0.17915	0.1337	0.15435	0.20984	0.19447	0.12068	0.065479	0.031077
-0.087463	-0.065313	-0.017038	0.034359	0.078397	0.11524	0.063003	-0.0058825	0.0022535	-0.029359	-0.0051741	0.07104	0.075979	0.045069	0.061047	0.037931	0.071776	0.10477	0.15476	0.15585	0.097146	0.083604	0.049402	0.071633	0.018237	0.031115	-0.07779	-0.014173	-0.1049	-0.10337	-0.11908	-0.080649	-0.12508	-0.075994	-0.040993	0.04699	0.0010039	-0.012534	0.058849	0.05714	-0.049379	0.059803	0.12329	0.087834	0.12423	0.20663	0.18351	0.13848	0.097623	0.10003
-0.1015	-0.083073	-0.016726	0.039342	0.10047	0.14466	0.13275	0.067054	0.057987	0.026497	0.054518	0.072262	0.043585	-0.0045585	0.030955	0.024573	0.037692	0.10569	0.14655	0.18335	0.11013	0.16177	0.08929	0.11517	0.039358	0.049736	-0.080452	0.002079	-0.090021	-0.08569	-0.12588	-0.057256	-0.094717	-0.032937	0.0087704	0.10205	0.091183	0.12539	0.14957	0.1061	0.026467	0.082517	0.092522	0.092489	0.1032	0.20436	0.16327	0.16829	0.15971	0.16351
-0.13739	-0.037545	-0.00020133	0.05826	0.13487	0.16756	0.10642	0.068018	0.019263	0.011942	0.05103	0.071727	0.073842	0.039683	0.054697	0.045175	0.015589	0.056567	0.11855	0.16434	0.091446	0.18015	0.099797	0.10617	0.066198	0.078893	-0.042661	0.03721	-0.073304	-0.14739	-0.18561	-0.16634	-0.19355	-0.10316	-0.010536	0.051111	0.082176	0.089279	0.12009	0.092087	0.070046	0.090264	0.089369	0.045331	0.048647	0.13656	0.11593	0.13395	0.17258	0.16455
-0.082705	-0.015473	0.025824	0.089803	0.16673	0.20223	0.16649	0.14635	0.13536	0.15927	0.14182	0.15238	0.13911	0.081456	0.054955	0.040298	-0.03373	-0.035068	-0.0093665	0.023984	-0.021257	0.10626	0.039112	0.047526	0.044394	0.092394	0.0091096	0.11382	0.01909	-0.0037722	-0.047212	-0.090801	-0.1217	-0.0062254	0.013289	0.044881	0.11212	0.081755	0.088018	0.068038	0.057546	0.046593	0.043719	0.0040862	-0.032758	0.014755	0.021475	0.072866	0.10461	0.1151
-0.098217	-0.051279	0.0082679	0.065612	0.14615	0.16036	0.19413	0.17225	0.18848	0.22794	0.23137	0.15474	0.16252	0.06909	-0.0093794	-0.018624	-0.01998	-0.054413	0.0051613	0.041378	0.027445	0.10028	0.055832	0.063762	0.11524	0.1266	0.094771	0.19812	0.085458	0.075469	0.072674	0.043509	0.02394	0.14873	0.11316	0.11606	0.12567	0.085559	0.076385	0.09551	0.097153	0.097353	0.05835	0.0076113	-0.067975	-0.038608	-0.040374	0.065038	0.067583	0.076291
-0.023139	-0.03029	0.0079656	0.037372	0.052333	0.057583	0.11765	0.083397	0.054848	0.12927	0.14925	0.10171	0.12763	0.057232	-0.020753	-0.039016	-0.068811	-0.062597	0.02444	0.062837	0.065034	0.15347	0.062923	0.033679	0.076072	0.078781	0.03196	0.16659	0.11221	0.13326	0.16179	0.15028	0.094851	0.12649	0.071762	0.070293	0.10485	0.061236	0.098735	0.13431	0.14355	0.13041	0.1122	0.080114	0.0030099	-0.023775	-0.071194	0.018969	0.019501	-0.020908
0.01083	0.056582	0.05933	0.086637	0.085203	0.093837	0.079946	0.068585	0.073958	0.16107	0.17199	0.12416	0.12112	0.071819	-0.012648	-0.042449	-0.019645	-0.0084847	0.035842	0.048252	0.01667	0.027154	-0.063766	-0.093997	-0.043718	0.023501	0.032694	0.15751	0.11412	0.099897	0.11306	0.090105	0.096697	0.11769	0.1005	0.10837	0.091304	0.01229	0.072754	0.085564	0.10193	0.1665	0.1907	0.17003	0.1561	0.10219	0.015721	0.053786	0.019107	-0.012986
0.036004	0.04042	0.06159	0.018667	0.057417	0.08388	0.073452	0.036539	0.071141	0.10477	0.16026	0.10474	0.07649	0.018281	-0.051863	-0.069489	-0.03278	0.013756	0.054931	0.099095	0.03974	0.055148	-0.0054622	-0.045692	-0.045686	0.02236	0.025171	0.089582	0.096289	0.13618	0.16137	0.16987	0.21892	0.21416	0.17079	0.15757	0.10334	0.020052	0.10163	0.071801	0.05564	0.14276	0.19034	0.15792	0.16856	0.12148	0.038674	0.033205	-0.01529	-0.044491
0.036564	0.076818	0.11296	0.056975	0.057305	0.10613	0.043248	-0.013467	0.044156	0.049205	0.10752	0.06986	0.038977	-0.032029	-0.061629	-0.071802	-0.0012992	0.098607	0.17668	0.23368	0.18678	0.16453	0.061218	0.00306	-0.016965	-0.032661	-0.050928	-0.00095239	-0.01762	0.0074223	0.098135	0.12504	0.15235	0.15203	0.099692	0.06951	0.038988	0.0033686	0.074573	0.086722	0.090796	0.17263	0.19096	0.21644	0.23916	0.20782	0.14284	0.14374	0.10204	0.041989
-0.035993	0.021626	0.09741	0.064819	0.10634	0.18876	0.12082	0.036931	0.096658	0.10099	0.127	0.14833	0.12251	0.041808	0.011334	-0.039984	-0.045546	0.056258	0.10759	0.15488	0.12577	0.11726	-0.0043417	-0.065096	-0.095608	-0.084916	-0.069412	-0.020086	0.00098723	0.015294	0.075927	0.070161	0.076521	0.068631	0.06966	0.014723	0.038681	0.032804	0.076308	0.034383	0.076706	0.10214	0.13076	0.19151	0.25319	0.20728	0.20326	0.17095	0.12372	0.11097
-0.035622	0.06121	0.13274	0.12847	0.18585	0.25774	0.14833	0.047774	0.12609	0.093526	0.082172	0.082211	0.12997	0.062246	0.057751	-0.01306	-0.0093229	0.03087	0.027145	0.06148	0.087536	0.055812	-0.075602	-0.094821	-0.097757	-0.075114	-0.022385	0.031759	0.035279	0.0236	0.029944	0.052369	0.077682	0.094268	0.084306	0.041742	0.0274	0.056269	0.088145	0.080225	0.088532	0.1347	0.12458	0.12427	0.1743	0.21287	0.20271	0.17252	0.10916	0.077631
-0.13531	-0.085702	0.019663	0.0089829	0.098648	0.19314	0.14728	0.044249	0.14608	0.063001	0.0091502	0.037753	0.14211	0.038463	0.036392	-0.04217	-0.085363	-0.12074	-0.069242	-0.0011164	0.071424	0.057351	-0.01524	-0.060189	-0.10331	-0.11794	-0.066139	-0.03267	-0.0064302	0.089727	0.11618	0.15277	0.11593	0.095414	0.033739	-0.030628	-0.020804	0.042346	0.11238	0.098891	0.12938	0.12427	0.10818	0.037698	0.060197	0.11159	0.15224	0.16433	0.14811	0.087542
-0.12519	-0.13067	-0.023779	0.053059	0.1194	0.16045	0.14962	0.053974	0.072487	0.0064802	-0.045801	-0.011724	0.13035	0.094324	0.091042	-0.017489	-0.026573	-0.099319	-0.10967	-0.095965	0.019347	-0.053677	-0.12776	-0.13562	-0.10301	-0.13758	-0.050157	0.009467	0.038519	0.087042	0.093372	0.11483	0.053474	0.022553	-0.020266	-0.046631	-0.021684	0.090258	0.15188	0.15213	0.22732	0.19318	0.11055	0.05737	0.077032	0.078112	0.13169	0.16671	0.12977	0.058974
-0.09707	-0.13789	-0.066095	0.042508	0.11647	0.13078	0.1526	0.10328	0.03079	-0.038744	-0.11368	-0.070252	0.036615	0.068083	0.064126	-0.018888	-0.06018	-0.13262	-0.18343	-0.1536	-0.025627	-0.09895	-0.14665	-0.1385	-0.10988	-0.13045	0.021956	0.085735	0.17193	0.19647	0.14466	0.12908	0.051343	-0.023484	-0.059803	-0.045206	-0.054592	0.043133	0.14374	0.14193	0.20384	0.17262	0.12841	0.038635	0.06064	0.067124	0.12705	0.16529	0.10215	0.02319
0.013455	-0.023907	-0.012865	0.056731	0.099199	0.077019	0.066693	0.06479	0.019492	-0.040377	-0.093316	-0.060003	0.068844	0.076163	0.087721	0.011861	-0.03085	-0.13934	-0.17987	-0.13234	-0.042666	-0.1114	-0.15438	-0.12697	-0.17218	-0.16452	-0.03239	0.014799	0.082659	0.14775	0.085495	0.091414	0.037413	-0.080694	-0.1221	-0.029436	-0.085114	0.0069726	0.17184	0.19746	0.13523	0.18215	0.10845	-0.01915	-0.037324	0.077228	0.098736	0.18463	0.11468	0.0033344
0.0019914	-0.049521	-0.087661	-0.046282	0.04018	0.035746	0.075431	0.18106	0.12653	0.079053	0.021278	0.028981	0.030191	0.019512	0.030476	-0.0058964	-0.035207	-0.14381	-0.12219	-0.11288	-0.067222	-0.12677	-0.074698	-0.077527	-0.1117	-0.10886	0.0071867	0.053458	0.1035	0.18136	0.14678	0.11138	0.031794	-0.061775	-0.086764	-0.0080422	-0.031735	0.0015987	0.11617	0.11182	0.060217	0.077487	0.08007	0.022983	0.013582	0.09344	0.14267	0.18401	0.13315	0.019604
0.091056	0.010589	-0.062086	-0.045836	-0.00098477	-0.045541	0.0020029	0.11253	0.0046574	-0.014148	-0.06596	-0.078124	-0.096439	-0.050985	-0.030136	0.00055848	0.0084341	-0.036198	-0.022856	-0.061238	-0.015998	-0.080184	-0.02975	-0.029569	0.042268	0.032723	0.1244	0.16476	0.19882	0.19888	0.18874	0.12638	0.057881	0.011803	-0.010061	0.041753	0.059465	0.053053	0.14839	0.14743	0.084255	0.076083	0.09155	-0.0010151	0.003014	0.070825	0.10046	0.1469	0.069349	-0.024901
0.12752	0.056346	-0.040802	-0.02633	0.0094154	-0.061425	0.0033264	0.10805	0.032955	0.041668	0.0038175	-0.035144	-0.042897	-0.053899	-0.079227	-0.058045	-0.059134	-0.10186	-0.020374	-0.029478	-0.022289	-0.051246	-0.020237	-0.046162	-0.00092833	0.059521	0.15474	0.23181	0.22736	0.25754	0.25505	0.17544	0.090351	0.069377	0.069897	0.10856	0.13122	0.13056	0.16504	0.10414	0.014749	-0.01031	0.0227	-0.002275	0.026444	0.12736	0.14943	0.15305	0.07349	-0.0043756
0.17296	0.033792	-0.040647	-0.063692	-0.044174	-0.11783	-0.03164	0.02882	-0.0099864	0.012215	-0.003971	-0.026719	0.021885	-0.014599	-0.074063	-0.052597	-0.059276	-0.12534	-0.041345	-0.058008	-0.076816	-0.049123	-0.020236	-0.014077	0.02489	0.10988	0.12143	0.21188	0.16051	0.23038	0.25734	0.26241	0.19778	0.20592	0.19656	0.20806	0.18101	0.17255	0.15255	0.065229	-0.0068572	-0.014612	-0.0062063	-0.0036647	0.047633	0.11788	0.15521	0.13677	0.093946	0.038723
0.15436	0.02488	-0.066421	-0.060103	-0.055164	-0.15187	-0.073291	-0.013163	-0.080533	-0.036603	-0.058695	-0.073449	-0.062298	-0.067509	-0.12645	-0.063462	-0.04064	-0.054771	0.049704	0.010438	-0.0090136	0.013039	0.056897	0.011833	0.087166	0.14579	0.14515	0.25599	0.20015	0.20594	0.23873	0.22603	0.11891	0.19097	0.24176	0.23204	0.19213	0.1943	0.14602	0.045541	0.030648	0.033171	0.046843	0.027741	0.051711	0.042709	0.077258	0.056032	0.052723	0.040588
0.22994	0.051543	0.0036605	0.026972	-0.0046085	-0.077803	0.044722	0.05006	-0.044632	-0.037059	-0.046942	-0.097342	-0.039662	-0.020301	-0.066504	-0.024666	-0.023468	-0.032545	0.046808	0.013908	0.0031687	0.042249	0.061392	0.0069965	0.090646	0.10448	0.1221	0.18468	0.1615	0.14601	0.16795	0.16337	0.071723	0.13499	0.17561	0.21759	0.16534	0.19172	0.18021	0.097262	0.071464	0.049789	0.049811	-0.00067579	0.028499	0.022212	0.067606	0.044353	0.067783	0.076222
0.18772	0.064568	0.0068065	0.115	0.10704	0.04602	0.14389	0.12834	0.01786	-0.0033797	0.0026684	-0.032412	0.062993	0.05702	0.043923	0.009768	-0.013144	-0.012123	0.083824	0.060338	0.029163	0.096236	0.087974	0.017575	0.059974	0.12386	0.10754	0.18154	0.14288	0.11101	0.051409	0.093562	-0.0018427	0.081105	0.14523	0.22564	0.1222	0.13703	0.078884	0.0015233	0.016048	0.018039	0.062549	0.11368	0.092774	0.085881	0.14654	0.10894	0.11416	0.15182
0.14548	0.064842	0.031479	0.13555	0.12556	0.098133	0.16436	0.13638	0.023135	0.02428	0.015258	0.013865	0.10955	0.11524	0.10661	0.052755	-0.013054	-0.028468	0.061234	0.04949	0.053862	0.12809	0.15207	0.08625	0.087123	0.091498	0.041125	0.084089	0.048469	0.057382	-0.0037557	0.056957	-0.053219	0.026778	0.034283	0.10887	-0.011972	-0.0054932	-0.016187	-0.062068	-0.041953	0.014811	0.069708	0.073235	0.034372	0.034693	0.10114	0.10386	0.12524	0.17791
0.10926	0.101	0.078972	0.23826	0.21281	0.1805	0.2141	0.18461	0.059472	0.065348	0.049337	0.040408	0.081464	0.079165	0.14981	0.095234	0.041219	0.057015	0.13786	0.083436	0.085353	0.12736	0.1495	0.092317	0.040279	0.019289	0.0037353	0.094897	0.064324	0.10838	0.043254	0.05719	-0.082686	-0.029432	0.017786	0.10667	0.053493	0.063692	0.06604	-0.0019586	-0.039526	-0.045636	0.012812	0.0013616	-0.045736	-0.0062817	0.04514	0.033813	0.10102	0.13416
0.018672	0.014815	0.037327	0.18216	0.19912	0.22488	0.27503	0.23796	0.10414	0.083153	0.041812	0.0094566	0.034361	0.046765	0.10787	0.062263	0.040116	0.089781	0.13719	0.061229	0.069405	0.085446	0.059088	0.045407	0.017315	0.015932	0.0079817	0.069812	0.071953	0.16157	0.070761	0.12298	0.014076	0.038105	0.063042	0.13806	0.12455	0.12824	0.10684	0.017573	-0.003007	-0.083062	-0.015587	-0.00079633	0.0038279	0.036501	0.080411	0.060386	0.13062	0.11955
0.015067	-0.016828	0.027639	0.17703	0.13049	0.14936	0.17688	0.11125	0.024138	0.02213	-0.016817	-0.039061	-0.039285	-0.024973	0.037743	-0.029769	0.006993	0.083795	0.075114	0.0308	0.063105	0.071312	0.0019429	0.031178	-0.083988	-0.078172	-0.13377	-0.0091984	-0.023629	0.14206	0.083832	0.14694	0.041602	0.064158	0.030414	0.064211	0.077306	0.05992	0.048776	-0.011067	-0.018013	-0.086167	-0.018744	-0.0018787	0.030502	0.088309	0.14214	0.15183	0.17077	0.18498
0.10339	0.076689	0.10772	0.19367	0.085866	0.098012	0.060276	0.035233	-0.022793	0.0027646	-0.063147	-0.049948	-0.083083	-0.077401	-0.026587	-0.032711	0.02552	0.088021	0.052642	0.016873	0.061445	0.05504	-0.023957	0.044147	-0.11132	-0.15331	-0.19704	-0.065254	-0.099943	0.097191	0.055011	0.090739	-0.027437	-0.025842	-0.052134	-0.011207	0.019666	0.032111	0.078109	0.026991	-0.011798	-0.071421	-0.051033	-0.04872	0.0060006	0.066514	0.084832	0.099863	0.11008	0.10497
0.14708	0.087812	0.11786	0.17534	0.095085	0.10917	0.090466	0.04202	-0.025269	-0.0077131	-0.083942	-0.098917	-0.15798	-0.16593	-0.10972	-0.084581	0.01562	0.11358	0.066673	-0.034261	0.0044582	-0.036249	-0.10878	-0.071991	-0.13647	-0.1766	-0.18821	-0.12622	-0.084876	0.066636	0.018705	0.068408	0.042468	0.039559	-0.013486	0.073598	0.10044	0.086144	0.080055	0.095859	0.0075646	-0.070372	-0.046168	0.0074004	0.028909	0.077685	0.086113	0.089723	0.057453	0.05696
0.082178	0.073232	0.10247	0.14666	0.11375	0.10832	0.092528	0.056106	0.044877	0.043497	0.040782	-0.019519	-0.07521	-0.096058	-0.079602	-0.10331	0.0031163	0.10133	0.064073	0.016841	0.0505	-0.020608	-0.13135	-0.11721	-0.17055	-0.19853	-0.21697	-0.19289	-0.1715	-0.081083	-0.15205	-0.075583	-0.04126	-0.040861	-0.089575	0.059294	0.11371	0.056083	0.095281	0.11328	-0.012149	-0.066349	-0.022092	-0.017618	0.062215	0.16621	0.12274	0.13187	0.061229	0.085754
0.10819	0.15087	0.18294	0.19839	0.15089	0.11042	0.03512	-0.035629	0.0023833	0.034101	0.046237	0.010459	-0.016231	-0.055482	-0.058003	-0.09004	0.013519	0.035504	-0.020561	0.015174	0.051344	-0.024707	-0.046303	-0.021458	-0.10357	-0.18091	-0.20887	-0.18884	-0.22297	-0.17081	-0.16839	-0.10246	-0.089615	-0.078784	-0.1348	-0.036295	-0.014086	-0.054466	0.02251	0.05554	-0.059845	-0.079211	0.0017417	0.012143	0.080899	0.18381	0.17879	0.13364	0.051905	0.089593
0.095528	0.22814	0.24358	0.23209	0.23044	0.20721	0.066081	0.0052739	0.046267	0.096737	0.095565	0.10071	0.14716	0.09737	0.043456	0.071555	0.13321	0.07807	0.0020416	0.035147	0.027461	-0.072142	-0.077457	-0.01532	-0.049997	-0.14025	-0.13639	-0.11017	-0.17148	-0.17018	-0.16162	-0.11818	-0.15297	-0.12771	-0.10709	-0.012501	0.015161	0.038868	0.11968	0.093474	-0.0080613	-0.018731	0.012379	-0.0014987	0.061638	0.14976	0.099058	0.049132	0.043338	0.081102
-0.01447	0.12792	0.15911	0.18211	0.19744	0.15511	0.07842	-0.0076551	0.051196	0.12228	0.18308	0.12556	0.1507	0.086889	0.006536	0.034804	0.070376	0.059456	-0.03238	0.042588	-0.0072622	-0.052585	-0.042887	0.0017573	-0.044061	-0.12591	-0.12673	-0.12203	-0.12513	-0.13636	-0.050125	-0.015086	-0.043626	-0.032767	-0.053387	-0.036177	-0.017493	0.05046	0.066804	0.068101	-0.0067989	-0.012987	-0.015842	0.0013428	0.087822	0.1492	0.1219	0.043869	0.05051	0.094557
-0.069944	0.07873	0.11107	0.11909	0.086625	0.086376	0.020262	-0.018475	0.048491	0.1197	0.16894	0.10475	0.075644	0.10493	0.052294	0.081775	0.1413	0.18622	0.061575	0.15613	0.092882	0.045905	0.012788	0.069036	0.0035859	-0.082547	-0.068734	0.011792	-0.036063	-0.044321	0.067844	0.070934	-0.017329	-0.011197	0.0033063	-0.0088434	0.026754	0.10492	0.11621	0.053614	-0.046901	-0.072784	-0.098313	-0.11156	0.039597	0.1136	0.070534	-0.0070631	0.086096	0.082972
-0.15274	0.0044271	0.039381	0.06695	0.050814	0.082141	0.026696	0.0073759	0.040386	0.10804	0.091005	0.039308	-0.003356	0.036782	-0.012871	0.039685	0.073213	0.12381	-0.012284	0.070617	0.034816	0.03628	0.030708	0.077119	0.036422	-0.042471	-0.032706	0.0096138	0.025378	-0.010414	0.1516	0.10498	0.041316	0.05935	0.11036	-0.00047288	0.01853	0.11565	0.085072	0.036956	0.021506	0.034939	-0.040725	-0.037788	0.058039	0.042834	0.02979	-0.022856	0.057304	0.018981
-0.11115	-0.0013836	0.0046662	0.042178	-0.022662	0.048319	0.038913	0.046531	0.074246	0.11827	0.074998	-0.0042548	-0.052249	-0.0068357	-0.025927	0.0016722	0.0041402	0.08171	-0.035344	-0.0047046	-0.010209	0.022397	-0.0043159	0.036362	0.015791	-0.055256	-0.022681	0.012912	0.033122	0.0045011	0.15103	0.10666	0.042722	0.057856	0.10841	0.015429	0.053455	0.18549	0.16833	0.13901	0.15311	0.13006	0.012027	-0.0069275	0.074673	0.042073	0.027817	0.0026601	0.10842	0.080985
-0.18532	-0.12226	-0.09132	-0.046276	-0.06489	0.026359	0.078453	0.12912	0.14862	0.194	0.13182	0.056735	-0.097448	-0.050563	-0.079163	-0.081368	-0.1129	-0.0025539	-0.066412	-0.036219	-0.027144	0.079707	0.078647	0.078402	0.081295	-0.0049834	0.008332	0.033136	0.044252	0.011232	0.15347	0.09704	0.057539	0.086651	0.10753	0.01333	0.0079198	0.13938	0.07167	0.03612	0.071481	0.035364	-0.085834	-0.089061	-0.010211	-0.022944	0.046341	0.022013	0.093793	0.064127
-0.090447	-0.10171	-0.057426	-0.094282	-0.12432	0.037605	0.10301	0.17851	0.17348	0.22168	0.10119	0.066681	-0.093605	0.020352	-0.041989	-0.050572	-0.089359	0.0099443	-0.068545	-0.015873	0.035908	0.10493	0.04879	0.06027	0.010276	-0.10357	-0.080001	-0.050072	-0.05205	-0.060041	0.066755	0.0024994	0.0262	0.071133	0.11382	0.072102	0.089802	0.18017	0.12386	0.054679	0.04877	0.030369	-0.082914	-0.10011	-0.01355	-0.016163	0.055936	0.010436	0.095209	0.091338
-0.12488	-0.088312	-0.055895	-0.097707	-0.1191	0.07555	0.092648	0.17227	0.19656	0.25448	0.0936	0.087536	-0.034014	0.014666	-0.069293	-0.052986	-0.12942	-0.089761	-0.14504	-0.073907	-0.013819	0.063521	0.068028	0.077829	0.013728	-0.096433	-0.11525	-0.14704	-0.11278	-0.1067	0.012976	-0.039108	0.00772	0.0051595	0.016922	-0.030011	0.010046	0.07852	0.10026	0.062004	0.13689	0.17296	0.087461	0.056845	0.11787	0.070627	0.12279	0.063163	0.10158	0.11647
-0.04494	-0.063367	-0.060784	-0.16648	-0.19047	-0.059858	-0.032189	0.049647	0.10163	0.16396	0.027412	0.069341	0.016529	0.056052	-0.013279	0.079995	-0.0277	-0.042359	-0.031606	0.056919	0.0977	0.15158	0.14114	0.071676	-0.010465	-0.10804	-0.11468	-0.12491	-0.11029	-0.079509	0.0057511	-0.02869	0.014098	0.054027	0.038764	-0.023681	-0.0059166	0.058943	0.030708	-0.051355	0.008605	0.044062	-0.0099053	0.040485	0.10468	0.10978	0.14149	0.062115	0.094676	0.17078
-0.13762	-0.16008	-0.16608	-0.2289	-0.19251	-0.057156	-0.028927	0.11454	0.09494	0.10206	-0.037605	0.055216	-0.038648	0.033331	0.012579	0.10689	0.00012974	-0.011638	0.029243	0.11274	0.12838	0.14504	0.11617	0.016887	-0.069415	-0.1204	-0.11011	-0.10788	-0.0786	-0.019097	0.057376	0.0089475	0.10278	0.15822	0.11543	0.033607	0.06418	0.037462	-0.023983	-0.13239	-0.10636	-0.065101	-0.085985	0.0031717	0.083412	0.13665	0.14734	0.081773	0.090842	0.152
-0.14944	-0.15707	-0.17626	-0.20847	-0.20221	-0.10206	-0.09022	-0.021431	-0.040412	-0.027118	-0.12602	-0.04157	-0.014113	0.040328	0.036216	0.14364	0.079256	0.022546	0.046606	0.11731	0.087498	0.053145	0.048328	-0.030075	-0.15224	-0.10664	-0.078465	-0.10654	-0.014016	0.05987	0.079789	0.041659	0.19642	0.19943	0.14692	0.063081	0.10056	-0.030106	-0.066938	-0.098661	-0.081263	-0.039639	-0.038768	0.074269	0.14133	0.17606	0.17228	0.086574	0.05703	0.051084
-0.19501	-0.1707	-0.17125	-0.099621	-0.078514	-0.063567	-0.069853	-0.023525	-0.061248	-0.07159	-0.10836	0.0046246	0.039485	0.05685	0.096102	0.15333	0.036327	-0.03063	0.027017	0.0069791	-0.010441	-0.020529	0.03728	-0.064134	-0.046751	-0.028691	-0.0047342	-0.10512	-0.0056553	0.012754	0.079107	0.090825	0.24266	0.24891	0.21424	0.097721	0.092008	-0.04706	-0.090556	-0.13193	-0.066183	-0.031973	0.020293	0.12184	0.17236	0.20205	0.20496	0.11637	0.055737	0.053935
0.018386	-0.014516	-0.011392	0.039008	0.044194	-0.062865	-0.055778	-0.02853	-0.051564	-0.093953	-0.07618	0.0057379	0.052565	0.075162	0.11219	0.15071	0.063073	-0.012838	0.045047	0.037709	-0.013755	-0.033799	-0.036392	-0.11726	-0.12552	-0.067805	-0.037334	-0.065857	0.0047997	0.098503	0.20335	0.1814	0.26777	0.30096	0.22181	0.052125	0.089912	-0.050863	-0.15152	-0.19163	-0.13591	-0.16499	-0.030242	0.10715	0.1162	0.17523	0.23719	0.13821	0.057871	0.084987
0.090943	0.024967	0.029569	0.091927	0.084405	0.01275	-0.0033074	0.016454	-0.022534	-0.058765	-0.036607	-0.0035425	-0.019736	0.031232	0.025099	-3.8347e-05	-0.0070748	-0.014493	-0.026081	-0.055973	-0.11208	-0.14458	-0.14823	-0.1348	-0.097281	-0.02964	0.042684	0.013705	0.06373	0.16401	0.25787	0.18815	0.22715	0.18392	0.063389	-0.083586	0.013946	-0.09413	-0.1388	-0.11181	-0.045396	-0.1236	0.025842	0.11061	0.11874	0.13974	0.23193	0.18074	0.12701	0.10363
0.20212	0.1508	0.14672	0.16367	0.13237	-0.0069257	-0.039707	-0.075197	-0.034463	-0.029026	0.067174	0.063657	0.086041	0.081932	0.024238	-0.004264	0.015221	0.031792	-0.0089814	-0.0062342	-0.078984	-0.062762	-0.098914	-0.092807	-0.077384	-0.034362	-0.017201	-0.022119	0.091657	0.16724	0.24576	0.15611	0.17564	0.066053	0.0072279	-0.1053	0.05423	-0.042589	-0.081499	-0.057663	0.034778	-0.047074	0.1098	0.17678	0.17107	0.11847	0.19795	0.10948	0.011065	-0.054455
0.1847	0.18204	0.17447	0.1676	0.17167	0.038724	-0.02271	-0.022401	0.027472	0.036241	0.113	0.11317	0.098775	0.08975	0.0069975	-0.031103	-0.049116	-0.03111	-0.080613	-0.047864	-0.054705	-0.011047	-0.056943	-0.075779	-0.031219	-0.035174	-0.043828	-0.020773	0.067288	0.13056	0.24652	0.16939	0.14058	0.099713	0.02359	-0.069389	0.12196	0.1076	0.02508	0.041158	0.053699	-0.062496	0.06433	0.11787	0.07325	0.068016	0.15313	0.06277	-0.0168	-0.033025
0.21482	0.20982	0.19312	0.098227	0.14346	0.072543	0.027427	0.0057263	0.09326	0.11003	0.13851	0.11086	0.12848	0.11578	0.033782	0.018649	0.033756	0.043772	-0.06578	0.013804	0.0062542	0.0066961	-0.091899	-0.077191	-0.12247	-0.11993	-0.09076	0.012774	0.10403	0.20329	0.26665	0.14714	0.099028	0.036422	-0.058275	-0.082694	0.13249	0.099651	0.074933	0.067569	-0.014207	-0.13294	-0.021918	0.012328	0.022501	0.083713	0.14804	0.048823	-0.0013876	-0.096689
0.016936	0.034631	0.026488	-0.011511	0.060047	0.050456	0.026052	0.016858	0.09401	0.13802	0.16369	0.12732	0.17188	0.12089	0.040033	-0.020616	-0.0061804	-0.020523	-0.1411	-0.046499	-0.0032688	0.032174	-0.042138	-0.021217	-0.051645	-0.052125	-0.025527	0.052622	0.12864	0.11177	0.12644	-0.0099658	-0.048928	-0.081309	-0.076323	-0.071303	0.16312	0.17106	0.20687	0.18624	0.07164	-0.071054	-0.066376	-0.11654	-0.073982	0.012022	0.032471	-0.064089	-0.082963	-0.18545
-0.096901	-0.029652	-0.0004045	-0.050661	0.04535	0.10026	0.090027	0.054965	0.12356	0.14837	0.12762	0.098316	0.15398	0.093928	0.054325	0.04644	0.011263	-0.059759	-0.14243	-0.088187	-0.087126	0.014466	-0.012945	0.0045149	-0.041045	-0.004364	-0.086372	-0.021124	0.073149	0.053058	0.049005	0.0064101	0.0064642	-0.0203	0.027365	0.015013	0.19049	0.17445	0.23007	0.14435	0.08682	-0.050971	-0.052295	-0.12895	-0.014893	0.064646	0.091773	-0.049348	-0.10469	-0.23726
-0.0035715	-0.0089061	0.024015	-0.034816	0.04392	0.060746	0.1079	0.094278	0.13074	0.18971	0.13686	0.14794	0.20079	0.20408	0.16846	0.17224	0.068437	-0.078483	-0.22525	-0.22473	-0.18461	-0.13006	-0.10682	-0.054656	-0.045825	-0.020146	-0.0025468	0.062563	0.10251	0.070833	0.065376	0.022624	0.01272	0.075038	0.047423	0.025431	0.10749	0.079937	0.088307	0.044577	-0.048359	-0.14291	-0.10516	-0.1568	-0.0013036	0.1508	0.20836	0.094099	0.056199	-0.089804
0.052142	0.017683	0.017128	-0.079989	0.01715	-0.022995	0.07967	0.089535	0.14234	0.13721	0.15417	0.10358	0.11334	0.13512	0.11395	0.13301	0.045016	-0.069442	-0.17637	-0.1366	-0.15228	-0.11399	-0.070421	-0.058866	-0.041234	-0.0075222	0.024659	0.056596	0.12936	0.057477	0.015295	0.011792	0.0070111	-0.00737	-0.021687	-0.039741	-0.01791	-0.091341	-0.040611	-0.10278	-0.12776	-0.16632	-0.048341	-0.086799	0.10951	0.19501	0.19465	0.12638	0.09586	-0.066619
0.090776	0.032741	0.021993	-0.047919	0.058894	-0.038425	0.090184	0.16967	0.16884	0.18667	0.21725	0.094491	0.050829	0.12887	0.084211	0.094438	0.052087	-0.096563	-0.21099	-0.21577	-0.23962	-0.16505	-0.065372	-0.075531	-0.016745	0.083148	0.065311	0.058761	0.11488	0.014071	-0.094169	-0.065441	-0.030268	0.0022342	0.046479	0.056198	0.10079	-0.00876	-0.026631	-0.1092	-0.12826	-0.2017	-0.093555	-0.068591	0.10518	0.16583	0.18528	0.17205	0.084599	-0.041081
0.059564	-0.014125	0.0062807	-0.034232	0.088867	0.041842	0.20504	0.28308	0.25735	0.21677	0.20675	0.079714	-0.033531	0.071132	0.041472	0.10734	0.01903	-0.079186	-0.2081	-0.22027	-0.27852	-0.14192	-0.023916	0.018365	0.075169	0.11131	0.03135	0.012081	0.084606	0.02171	-0.079589	-0.028716	0.017852	-0.0070781	-0.0054049	0.019653	0.038342	-0.039098	-0.072094	-0.13875	-0.11455	-0.13644	-0.025042	0.065493	0.22047	0.25759	0.27654	0.2778	0.17474	0.016089
0.13518	0.031791	0.010841	-0.064961	0.092998	0.0040442	0.15965	0.24982	0.2381	0.16376	0.21985	0.11951	0.056263	0.16301	0.1184	0.090495	0.036705	-0.047266	-0.20191	-0.11535	-0.13011	-0.058479	0.018229	0.045457	0.05495	0.062341	0.045324	0.078364	0.14858	0.080616	-0.012249	-0.034991	-0.088267	-0.059217	-0.056042	0.011004	0.060584	0.039447	-0.013683	-0.031374	-0.040038	-0.0098178	0.12047	0.2187	0.26241	0.29872	0.27405	0.2889	0.22228	0.1159
0.049093	-0.024321	-0.032557	-0.072854	0.12193	0.032591	0.13454	0.2057	0.14166	-0.0027156	0.089419	0.0080795	-0.034954	0.058722	0.068996	0.10257	0.08627	0.033117	-0.082474	0.019771	-0.091973	0.015373	0.059707	0.11434	0.068806	0.087948	-0.055737	-0.020222	0.044264	-0.026403	-0.079099	-0.060931	-0.13796	-0.14368	-0.071115	-0.004007	0.095171	0.14779	0.12407	0.082395	0.085657	0.12494	0.19015	0.24787	0.22538	0.23558	0.17023	0.16483	0.16766	0.11261
0.10963	0.0088813	0.039005	-0.0066891	0.15281	0.078099	0.15584	0.17996	0.11451	0.018591	0.040831	0.014423	0.021119	0.070695	0.094103	0.098192	0.056328	-0.003238	-0.075717	-0.042496	-0.067521	0.072804	0.063895	0.15279	0.098806	0.048415	-0.084231	-0.059181	-0.038261	-0.046117	-0.071062	-0.10283	-0.18286	-0.1674	-0.11475	-0.025665	0.073715	0.17275	0.16465	0.1099	0.10368	0.13645	0.15965	0.17836	0.14143	0.16404	0.10073	0.047781	0.059613	0.05716
0.042819	0.0021759	0.014162	-0.011116	0.062754	0.068865	0.11125	0.090636	0.029704	-0.11031	-0.099691	-0.13574	-0.044695	-0.0023982	0.076756	0.093488	0.067322	0.005604	-0.013003	0.020797	-0.032516	0.064995	-0.0062259	0.11421	0.041759	-0.014404	-0.10683	-0.063541	-0.065283	-0.048001	-0.050736	-0.092015	-0.20558	-0.24523	-0.19631	-0.17447	-0.060609	0.10629	0.13791	0.11014	0.20429	0.21781	0.2252	0.16781	0.063489	0.07803	0.010851	-0.060672	0.029794	0.033182
0.089417	0.05813	0.043083	0.039283	0.12701	0.046117	0.039782	-0.0099511	-0.070584	-0.22467	-0.13283	-0.13419	0.0042428	0.033778	0.13419	0.13408	0.16026	0.11194	0.10053	0.13134	0.069651	0.063709	-0.075146	-0.039343	-0.097404	-0.12745	-0.096053	-0.021012	-0.026189	-0.082286	-0.075135	-0.13464	-0.22719	-0.22213	-0.1044	-0.088468	-0.047452	0.016202	0.04366	-0.0098911	0.046068	0.080244	0.13463	0.1048	-0.019872	0.0038781	-0.087996	-0.13489	-0.081963	-0.03966
0.14322	0.082105	0.077384	0.13478	0.098544	0.012326	-0.017263	-0.063575	-0.11397	-0.2269	-0.19509	-0.18561	-0.076997	-0.043922	0.11144	0.17484	0.23309	0.1947	0.19672	0.18198	0.13847	0.066065	-0.05146	-0.041523	-0.073892	-0.15427	-0.03634	0.0064167	0.0078248	-0.048883	-0.039024	-0.10809	-0.15619	-0.2227	-0.18436	-0.18194	-0.1728	-0.13848	-0.079217	-0.078549	-0.041585	0.017058	-0.017919	-0.038774	-0.13941	-0.10233	-0.20236	-0.22138	-0.20782	-0.1615
0.083898	0.023882	0.044624	0.075033	0.035742	0.056526	0.061782	0.01444	0.0092901	-0.07832	-0.12378	-0.15796	-0.067215	-0.071504	0.05051	0.079606	0.14575	0.09816	0.10064	0.063194	0.093185	0.00691	-0.0487	-0.067918	-0.060594	-0.1446	0.017316	0.021261	0.055374	-0.017723	-0.028862	-0.10205	-0.12677	-0.20547	-0.20029	-0.22404	-0.29684	-0.30137	-0.24119	-0.18461	-0.14141	-0.026945	-0.044216	-0.039239	-0.13889	-0.10242	-0.20771	-0.22031	-0.22006	-0.15829
0.035001	-0.046654	-0.017884	0.047332	-0.02056	0.0075345	0.021837	-0.016336	-0.048286	-0.095527	-0.11777	-0.12743	-0.045856	-0.029569	0.088143	0.11496	0.18009	0.1225	0.050446	0.011107	0.020768	-0.082546	-0.11342	-0.096409	-0.06462	-0.1218	0.01969	0.081028	0.13804	-0.0012396	-0.001885	-0.065362	-0.11879	-0.17568	-0.11785	-0.14531	-0.16285	-0.23398	-0.22383	-0.14558	-0.091407	0.022097	0.027595	0.024059	-0.086808	-0.091074	-0.18818	-0.14382	-0.061155	-0.017314
-0.031404	-0.096371	-0.08429	-0.034772	-0.048689	-0.021903	0.010434	-0.046765	-0.023756	-0.028125	-0.074391	-0.061252	0.0099573	-0.0025404	0.054225	0.084911	0.1285	0.17165	0.036638	-0.002081	0.04013	-0.044227	-0.084856	-0.058258	0.024254	-0.063967	0.067193	0.10427	0.18251	0.04131	0.074797	-0.010324	-0.060752	-0.095467	-0.10155	-0.074804	-0.1036	-0.20868	-0.21444	-0.079147	-0.11565	0.014037	0.045808	0.076398	-0.040436	-0.099768	-0.1911	-0.077042	-0.048496	0.047015
-0.031799	-0.088793	-0.070261	-0.062269	-0.08824	-0.026372	-0.0073701	-0.049195	-0.011781	0.078231	-0.039481	-0.0052468	0.05994	0.054426	0.015382	0.059045	0.08306	0.094574	-0.074898	-0.12807	-0.039378	-0.077978	-0.057967	0.071274	0.1598	0.054643	0.099614	0.090428	0.13236	0.047441	0.038056	-0.02313	-0.039033	-0.056883	-0.12793	-0.064406	-0.066042	-0.14962	-0.1836	-0.0029693	-0.05255	0.093212	0.079932	0.087956	-0.0054089	-0.024749	-0.13229	-0.052149	-0.014114	0.098579
-0.11422	-0.12994	-0.10171	-0.09268	-0.048754	0.034515	0.083347	0.037213	0.047196	0.16638	0.04707	0.063975	0.12733	0.10974	-0.0045155	0.028489	-0.0022987	0.012678	-0.20099	-0.27555	-0.18221	-0.12692	-0.11571	0.080265	0.20354	0.10443	0.053187	0.027829	0.04298	-0.054316	-0.039185	-0.058515	-0.042277	-0.012122	-0.015681	0.060715	0.049858	-0.06626	-0.13381	0.011924	-0.064763	0.049517	0.093048	0.096077	-0.013871	-0.044229	-0.13028	-0.071182	0.0074	0.13556
-0.09016	-0.097044	-0.09638	-0.075856	-0.028087	0.010215	0.059338	0.018658	0.020726	0.17978	0.068036	0.084911	0.16002	0.1814	0.0070653	0.011893	-0.028283	0.015738	-0.22077	-0.27882	-0.16727	-0.08947	-0.13881	0.091524	0.22885	0.13068	0.06859	0.063514	0.040242	-0.020529	-0.023777	-0.07987	-0.054849	0.0020621	-0.02887	0.10933	0.2044	0.053548	-0.027612	0.086624	-0.010278	-0.008117	0.04687	0.039083	-0.061868	-0.097648	-0.15671	-0.066338	-0.0044002	0.15261
[truncated: 190 more columns]
