# Supplementary material for: Auditory cortical activity elicited by infrared laser irradiation from the outer ear in Mongolian gerbils
Source: PLoS One. 2020 Oct 15;15(10):e0240227. doi: 10.1371/journal.pone.0240227 (PMC7561108; doi:10.1371/journal.pone.0240227)
Supplement: S1 File — (ZIP) [file pone.0240227.s001.zip › Submission2020-06-04/Data set for Figure 3B/Laser/Laser_4.0 mJ per square centimeter.csv]

0.02685	0.048856	0.042465	0.049959	-0.025652	-0.047854	-0.10758	-0.094758	-0.12399	-0.05902	0.0018278	0.053724	0.025686	0.018545	-0.023745	-0.086029	-0.14746	-0.14918	-0.10526	-0.10303	-0.060341	-0.039881	-0.020534	-0.038915	-0.017826	-0.049157	-0.034238	-0.056316	-0.00056053	-0.046193	0.00091308	-0.018662	-0.017845	-0.069261	-0.057318	-0.074049	-0.04869	-0.0048898	-0.016743	0.022304	0.0017691	-0.056482	-0.073589	-0.058893	-0.1053	-0.10321	-0.07996	-0.10104	-0.13553	-0.12627
0.017356	0.023421	0.024223	0.027526	-0.059095	-0.061672	-0.097239	-0.10536	-0.13635	-0.073572	-0.03292	-0.0088922	-0.023682	-0.016126	-0.038044	-0.077356	-0.10452	-0.097111	-0.08117	-0.087978	-0.060562	-0.042462	-0.046467	-0.040948	-0.014499	-0.039172	-0.031172	-0.045311	-0.025244	-0.054575	-0.027348	-0.028694	-0.022904	-0.046289	-0.065248	-0.067015	-0.059476	-0.01661	-0.030585	0.018827	-0.019769	-0.090741	-0.11043	-0.083946	-0.11864	-0.10568	-0.064825	-0.074465	-0.098319	-0.095187
0.021188	0.055812	0.025983	0.03014	-0.0337	-0.034464	-0.084492	-0.074706	-0.099751	-0.05381	-0.025043	-0.0068359	-0.012034	0.0040729	-0.0088753	-0.03912	-0.064103	-0.055205	-0.048499	-0.069149	-0.060966	-0.037702	-0.058205	-0.063725	-0.041376	-0.050815	-0.041163	-0.051748	-0.029553	-0.04503	-0.028314	-0.050387	-0.051979	-0.073637	-0.094588	-0.086615	-0.062037	-0.016128	-0.033761	0.00077129	-0.039717	-0.084581	-0.097703	-0.06205	-0.073902	-0.057313	-0.02595	-0.043365	-0.075631	-0.075124
-0.028862	-0.00055119	-0.019222	0.01349	-0.029053	-0.0096327	-0.016884	-0.023243	-0.053394	-0.014892	-0.0129	-0.01669	-0.01765	0.00087376	-0.011333	-0.040263	-0.067839	-0.051951	-0.046638	-0.071373	-0.061428	-0.019176	-0.033455	-0.059677	-0.055752	-0.051477	-0.05473	-0.052481	-0.030135	-0.01938	-0.0097775	-0.019802	-0.023333	-0.035592	-0.052833	-0.029758	-0.0059901	0.01046	-0.022432	0.0085215	-0.046182	-0.11415	-0.11911	-0.075041	-0.082492	-0.046356	0.0082242	0.0020763	-0.014497	-0.043539
-0.12844	-0.091547	-0.078972	-0.014383	-0.0052081	0.018783	0.025552	0.010422	-0.024974	-0.01698	-0.027436	-0.034052	-0.047138	-0.043262	-0.037642	-0.045356	-0.057838	-0.028318	-0.0013602	-0.046172	-0.056344	-0.03994	-0.071335	-0.098888	-0.084409	-0.077278	-0.084331	-0.050254	-0.049591	-0.03278	-0.030784	-0.018966	-0.038157	-0.026646	-0.056436	-0.018454	-0.00684	-0.001507	-0.033473	-0.0014823	-0.063767	-0.11927	-0.13636	-0.10449	-0.10202	-0.055216	-0.0039544	-0.0062761	0.001848	-0.015814
-0.1457	-0.10594	-0.097827	-0.03221	-0.0038246	0.015829	0.026824	0.013849	-0.0059742	-0.013304	-0.033619	-0.05986	-0.0757	-0.080136	-0.094706	-0.088404	-0.078987	-0.042005	-0.034185	-0.039602	-0.061328	-0.05761	-0.09907	-0.098051	-0.10277	-0.11976	-0.12119	-0.093211	-0.1042	-0.076949	-0.053417	-0.049538	-0.048391	-0.044721	-0.068022	-0.030704	-0.017782	-0.027957	-0.055009	-0.060345	-0.11721	-0.15942	-0.16888	-0.13684	-0.1173	-0.056008	-0.0015663	0.0082526	0.01345	0.0049504
-0.16334	-0.1116	-0.095806	-0.032927	0.01629	0.0035548	-0.011459	-0.0087949	-0.020674	-0.027361	-0.017005	-0.026276	-0.065269	-0.06806	-0.086108	-0.09264	-0.073927	-0.032431	-0.022544	-0.020921	-0.031478	-0.040922	-0.063735	-0.080883	-0.076959	-0.09483	-0.10012	-0.087179	-0.085264	-0.084691	-0.051128	-0.059826	-0.064693	-0.063504	-0.066451	-0.045872	-0.015449	-0.033252	-0.060085	-0.070352	-0.10877	-0.13409	-0.13203	-0.10837	-0.10053	-0.044258	-0.0075196	-0.01175	-0.01061	-0.020672
-0.21897	-0.19425	-0.13593	-0.068929	-0.017131	-0.029358	-0.017523	-0.036549	-0.060249	-0.049735	-0.012975	-0.019465	-0.078686	-0.079618	-0.11233	-0.12214	-0.095999	-0.061599	-0.061364	-0.05517	-0.053377	-0.067153	-0.062954	-0.058418	-0.046239	-0.069724	-0.076476	-0.065033	-0.067965	-0.073828	-0.034365	-0.016344	-0.015619	-0.01817	-0.016733	-0.011736	-0.011853	-0.056213	-0.082106	-0.09047	-0.11919	-0.15436	-0.13823	-0.12638	-0.1258	-0.073365	-0.029981	-0.018984	-0.0009503	-0.025614
-0.21258	-0.17589	-0.11634	-0.072238	-0.043054	-0.045682	-0.050531	-0.065993	-0.087144	-0.072324	-0.03263	-0.03782	-0.09317	-0.088989	-0.10167	-0.10512	-0.059678	-0.017713	-0.018905	-0.031045	-0.043748	-0.081906	-0.097854	-0.088815	-0.070282	-0.083798	-0.072452	-0.061112	-0.052942	-0.055479	-0.022335	-0.013469	-0.0035186	-0.01507	-0.01839	-0.024801	-0.03033	-0.075594	-0.10164	-0.10429	-0.13426	-0.14338	-0.12694	-0.10286	-0.10903	-0.067225	-0.058771	-0.062233	-0.069655	-0.072719
-0.10776	-0.092021	-0.043975	-0.0090333	-0.025863	-0.055453	-0.073011	-0.11194	-0.13422	-0.11079	-0.052408	-0.052934	-0.070824	-0.04846	-0.058614	-0.093588	-0.042256	-0.014409	-0.022542	-0.013392	-0.0097882	-0.043294	-0.059401	-0.060629	-0.06477	-0.065933	-0.056351	-0.043518	-0.030429	-0.031738	-0.012278	-0.0017153	-0.0062615	-0.020561	-0.014756	-0.039148	-0.056423	-0.076635	-0.11922	-0.12309	-0.1315	-0.132	-0.11216	-0.062042	-0.078871	-0.04569	-0.049587	-0.03869	-0.04809	-0.048609
-0.067894	-0.05882	-0.048394	-0.03892	-0.063204	-0.09436	-0.12028	-0.11572	-0.12373	-0.10699	-0.034178	-0.014509	-0.058001	-0.030155	-0.0022366	-0.074938	-0.044682	-0.0055223	-0.030896	-0.040207	-0.0035841	-0.018224	-0.023595	-0.018764	-0.022185	-0.031756	-0.03768	-0.030342	-0.013932	-0.019059	-0.0013661	0.014875	0.0018363	-0.015566	-0.012599	-0.038753	-0.050696	-0.066343	-0.10451	-0.11224	-0.12017	-0.11656	-0.080329	-0.02608	-0.031247	-0.0067958	-0.025071	-0.036752	-0.036286	-0.041094
-0.074402	-0.060692	-0.07882	-0.065331	-0.081377	-0.099049	-0.11279	-0.10301	-0.10564	-0.088504	-0.026883	-0.020437	-0.032836	-0.039392	-0.021983	-0.077251	-0.073946	-0.042253	-0.044276	-0.058971	-0.032826	-0.026557	-0.049929	-0.028565	-0.058123	-0.057058	-0.074498	-0.057027	-0.040838	-0.019217	-0.018822	0.015627	0.028334	-0.016965	-0.0034455	-0.017711	-0.039517	-0.079338	-0.082744	-0.12815	-0.12908	-0.11628	-0.09197	-0.063711	-0.051119	-0.038949	-0.058825	-0.053955	-0.054846	-0.040899
-0.085715	-0.050426	-0.074504	-0.058265	-0.078014	-0.064578	-0.093841	-0.079336	-0.070178	-0.06629	-0.041204	-0.041259	-0.047963	-0.076538	-0.046896	-0.086786	-0.063694	-0.030553	-0.015354	-0.01326	0.010403	0.0028087	-0.031804	-0.02788	-0.071731	-0.078703	-0.088817	-0.078313	-0.047869	-0.018695	-0.030592	-0.0205	-0.0020683	-0.060199	-0.045191	-0.03215	-0.033044	-0.071879	-0.063088	-0.10777	-0.10488	-0.084677	-0.061216	-0.036549	-0.012864	-0.021489	-0.062391	-0.048359	-0.059975	-0.041622
-0.05492	-0.022285	-0.04558	-0.044195	-0.051148	-0.0641	-0.10088	-0.085911	-0.059373	-0.059542	-0.02215	-0.010314	-0.028951	-0.061981	-0.059672	-0.12264	-0.10987	-0.091433	-0.061148	-0.023911	0.038767	0.034321	0.022153	0.015622	-0.036319	-0.054675	-0.078326	-0.079171	-0.057045	-0.044357	-0.061033	-0.06075	-0.042409	-0.10955	-0.068737	-0.063637	-0.043961	-0.069817	-0.02511	-0.088091	-0.062563	-0.058327	-0.059997	-0.053691	-0.016161	-0.027887	-0.039434	-0.0060936	-0.012451	0.0014988
-0.074902	-0.033461	-0.085298	-0.10474	-0.084338	-0.089612	-0.12855	-0.096667	-0.057856	-0.059609	-0.03975	-0.034823	-0.033585	-0.072609	-0.095882	-0.12287	-0.11486	-0.11506	-0.099268	-0.036179	0.011876	0.011361	0.010541	0.025884	-0.029218	-0.065216	-0.071266	-0.099172	-0.094566	-0.071074	-0.091127	-0.11105	-0.07201	-0.13578	-0.10575	-0.086155	-0.067049	-0.084728	-0.032495	-0.085786	-0.048503	-0.03498	-0.024976	-0.045688	-0.025668	-0.076735	-0.077556	-0.053128	-0.03972	-0.033713
-0.089821	-0.046702	-0.067613	-0.063755	-0.042011	-0.029606	-0.050788	-0.072226	-0.06207	-0.055464	-0.065725	-0.081697	-0.036853	-0.076742	-0.11846	-0.10221	-0.088742	-0.1143	-0.08438	-0.011798	-0.0046365	-0.025942	-0.030428	-0.037466	-0.09949	-0.10011	-0.081885	-0.098341	-0.078638	-0.037999	-0.084761	-0.10684	-0.069931	-0.15414	-0.13457	-0.11998	-0.11587	-0.1192	-0.041104	-0.055806	0.0052682	0.034559	0.0058753	-0.024593	-0.039748	-0.10689	-0.13499	-0.084773	-0.086531	-0.084616
-0.12925	-0.069407	-0.070595	-0.061574	-0.036232	-0.0034199	-0.032914	-0.056163	-0.061539	-0.056952	-0.07851	-0.083826	-0.050192	-0.06476	-0.095877	-0.094782	-0.087294	-0.12862	-0.10347	-0.013406	0.013143	-0.012445	0.0041315	-0.016238	-0.094015	-0.1109	-0.068576	-0.073006	-0.047733	-0.030863	-0.059229	-0.11133	-0.11609	-0.17265	-0.13186	-0.12287	-0.11193	-0.099063	-0.046846	-0.031771	0.018239	0.066756	0.043129	0.03182	-0.0027705	-0.047502	-0.1025	-0.046155	-0.036672	-0.044733
-0.086556	-0.058952	-0.072238	-0.075241	-0.080871	-0.083073	-0.08551	-0.10332	-0.084288	-0.073786	-0.070998	-0.088125	-0.064947	-0.079748	-0.10469	-0.10856	-0.094076	-0.10659	-0.077816	-0.005948	0.021623	-0.00098169	0.013432	0.003355	-0.07548	-0.06575	-0.052906	-0.071863	-0.056736	-0.027886	-0.071649	-0.087595	-0.087634	-0.14465	-0.12061	-0.12326	-0.13324	-0.1107	-0.051194	-0.040589	-0.0076004	0.055162	0.029237	-0.0093036	-0.04927	-0.064291	-0.12399	-0.098246	-0.059599	-0.067939
-0.0779	-0.079977	-0.10198	-0.10407	-0.13334	-0.10557	-0.095055	-0.097579	-0.087955	-0.077532	-0.083618	-0.097709	-0.068509	-0.094712	-0.10345	-0.075365	-0.059509	-0.073333	-0.050253	0.0073754	-0.0051095	-0.031314	-0.03564	-0.016582	-0.07722	-0.049859	-0.020733	-0.017927	-0.0087084	0.02481	-0.026374	-0.042699	-0.053728	-0.11657	-0.11201	-0.082582	-0.09729	-0.073317	-0.046631	-0.023273	-0.020909	0.062032	0.067406	0.048004	0.01119	-0.0052366	-0.076075	-0.083275	-0.03391	-0.063464
-0.093633	-0.09461	-0.10775	-0.10657	-0.14901	-0.11245	-0.094375	-0.077524	-0.10079	-0.080385	-0.072536	-0.066948	-0.064811	-0.062509	-0.057457	-0.042043	-0.044979	-0.048624	-0.028218	-0.00089906	-0.012325	-0.035087	-0.039813	-0.0081339	-0.053025	-0.029652	-0.020109	-0.0067776	0.0031196	0.040165	0.0036727	0.010266	-0.0061953	-0.060791	-0.04349	-0.01342	-0.028062	-0.017303	-0.019479	-0.037976	-0.063279	-0.0043727	-0.010947	0.01294	0.025394	0.030577	-0.029395	-0.035316	-0.01526	-0.06227
-0.13566	-0.10681	-0.13364	-0.13538	-0.19502	-0.14929	-0.17468	-0.12093	-0.12635	-0.094475	-0.08206	-0.052198	-0.046877	-0.028047	-0.029458	-0.03378	-0.01393	-0.028305	-0.024546	0.0060806	0.025468	-0.0023621	-0.0044496	0.0474	0.0061641	0.011906	0.003118	0.0018871	-0.010653	0.033046	0.01424	0.010451	0.0023153	-0.046845	-0.042958	-0.012812	-0.010941	-0.002098	-0.012173	-0.038215	-0.078389	-0.027333	-0.022036	-0.00054734	0.013411	0.047296	0.017413	0.0096198	0.057846	0.035245
-0.050739	-0.046167	-0.092555	-0.1005	-0.17575	-0.15059	-0.16306	-0.11151	-0.090045	-0.074754	-0.082115	-0.064711	-0.05756	-0.051153	-0.049634	-0.021987	0.009999	0.009121	0.0064002	0.018978	0.010607	-0.012186	-0.021456	0.012019	-0.0020821	0.010976	-0.021912	-0.037199	-0.041612	0.035099	0.033919	0.03496	0.050132	-0.00099886	-0.034048	0.0035124	0.024829	0.037443	0.019886	-0.026665	-0.066532	-0.046903	-0.034288	-0.013445	0.02105	0.034474	0.026475	0.0034018	0.036515	0.0025485
-0.017914	-0.0031565	-0.036222	-0.041776	-0.10025	-0.080838	-0.13783	-0.1102	-0.10174	-0.073508	-0.10849	-0.052862	-0.026377	-0.037653	-0.049096	-0.0046552	0.012014	-0.019828	-0.0071091	-0.017305	-0.047376	-0.070657	-0.087489	-0.061058	-0.042884	-0.034051	-0.050882	-0.011816	-0.025729	0.017454	0.036731	0.029284	0.019328	-0.010166	-0.009082	0.038608	0.061848	0.086157	0.047059	-0.0026489	-0.035008	-0.028085	-0.050432	0.023367	0.043988	0.051581	0.070954	0.074	0.081001	0.070917
-0.041672	0.0046257	-0.031747	-0.015828	-0.066959	-0.087893	-0.16572	-0.14622	-0.15577	-0.12544	-0.12639	-0.084977	-0.075205	-0.051812	-0.076111	-0.044917	-0.018786	-0.019877	-0.015928	-0.010165	-0.023609	-0.028393	-0.046202	-0.053439	-0.054507	-0.068796	-0.099472	-0.066371	-0.06771	-0.0095368	0.024154	0.0095896	-0.0064559	-0.019545	-0.029824	0.006492	0.019799	0.051413	0.019957	-0.01657	-0.036398	-0.014892	-0.05438	0.013005	0.0095164	0.020604	0.023021	0.030887	0.016763	0.02067
-0.053994	0.020575	-0.00093862	0.036254	-0.0026262	-0.029137	-0.12556	-0.13939	-0.12898	-0.11204	-0.11354	-0.094088	-0.06831	-0.056154	-0.082025	-0.045615	0.02192	0.026455	0.0139	0.01767	-0.0042187	-0.04818	-0.074535	-0.098988	-0.10866	-0.12421	-0.13442	-0.11577	-0.11296	-0.07174	-0.035009	-0.068195	-0.062344	-0.061755	-0.062895	-0.03902	-0.013224	0.02293	0.02822	0.016324	0.016027	0.042514	0.007233	0.035819	-0.0068936	-0.0029392	-0.016027	-0.030097	-0.063816	-0.03602
-0.034397	0.018905	-0.011014	0.00077973	-0.033002	-0.066969	-0.14052	-0.17666	-0.18627	-0.17477	-0.1717	-0.15285	-0.11187	-0.094154	-0.1001	-0.042093	0.0033412	0.015613	0.017485	0.011794	-0.049606	-0.090542	-0.11492	-0.15665	-0.1496	-0.15891	-0.15652	-0.12598	-0.12043	-0.1088	-0.069413	-0.086589	-0.092719	-0.058415	-0.041189	-0.00060355	-0.0065543	0.030444	0.0341	0.021016	0.024684	0.066262	0.025426	0.038901	0.019608	-0.015142	-0.033172	-0.058864	-0.12223	-0.12175
-0.07128	-0.012028	-0.011098	0.03049	-0.0037789	-0.02022	-0.096861	-0.14452	-0.19115	-0.17651	-0.15339	-0.13761	-0.094832	-0.071187	-0.091379	-0.059679	-0.017626	-0.022994	-0.020846	-0.027415	-0.090923	-0.12097	-0.14813	-0.1768	-0.16455	-0.1699	-0.15087	-0.11927	-0.11519	-0.10596	-0.081991	-0.087687	-0.10547	-0.065636	-0.069029	-0.033569	-0.084503	-0.034429	-0.036209	-0.020858	0.0054855	0.050983	0.009767	0.036912	0.01671	-0.027831	-0.030069	-0.052577	-0.1188	-0.129
-0.06945	-0.022105	-0.038803	-0.013044	-0.046699	-0.081767	-0.14365	-0.18537	-0.25625	-0.26431	-0.19008	-0.19155	-0.13612	-0.052575	-0.060238	-0.059926	-0.012652	-0.0048074	-0.025376	0.0034112	-0.037393	-0.0595	-0.10668	-0.1518	-0.17502	-0.19648	-0.15947	-0.1289	-0.11867	-0.099782	-0.082878	-0.12801	-0.16238	-0.12082	-0.12087	-0.087525	-0.11146	-0.0471	-0.024648	0.0016699	0.036779	0.061076	0.030169	0.009319	-0.035447	-0.10547	-0.087625	-0.086185	-0.13215	-0.13225
-0.083529	-0.090957	-0.10632	-0.12895	-0.13591	-0.13372	-0.17632	-0.19087	-0.21324	-0.21751	-0.19463	-0.16397	-0.091542	-0.021522	-0.017567	-0.01344	0.028848	-0.0045304	0.0001638	0.017003	-0.01288	-0.032415	-0.056653	-0.11862	-0.15407	-0.16956	-0.14132	-0.10486	-0.089291	-0.092259	-0.086582	-0.12516	-0.14074	-0.10372	-0.081124	-0.054615	-0.080667	-0.059396	-0.016265	-0.0034202	0.036664	0.049438	0.039258	-0.0082198	-0.02777	-0.10845	-0.084682	-0.054754	-0.098747	-0.092606
-0.086683	-0.096092	-0.11111	-0.13611	-0.12522	-0.10716	-0.13883	-0.15807	-0.18716	-0.21311	-0.18128	-0.15708	-0.090331	-0.033284	-0.031385	-0.065422	-0.046629	-0.074801	-0.062887	-0.045708	-0.063591	-0.062333	-0.06647	-0.10378	-0.12338	-0.11669	-0.077616	-0.052243	-0.051245	-0.052705	-0.060156	-0.1008	-0.11703	-0.079568	-0.091989	-0.070389	-0.10113	-0.095425	-0.069713	-0.029353	0.023111	0.031121	0.020784	-0.037487	-0.03232	-0.11581	-0.087001	-0.042633	-0.049485	-0.051811
-0.067915	-0.10455	-0.10194	-0.10954	-0.071737	-0.054389	-0.056667	-0.07212	-0.083631	-0.15037	-0.13169	-0.12562	-0.087392	-0.043508	-0.030972	-0.082462	-0.0508	-0.072099	-0.061092	-0.063224	-0.059193	-0.040207	-0.045508	-0.063543	-0.088094	-0.08121	-0.064697	-0.04249	-0.05097	-0.025492	-0.033796	-0.079193	-0.093807	-0.045572	-0.07993	-0.069407	-0.075679	-0.053907	-0.065898	-0.015512	0.024523	0.01167	-0.0008943	-0.02947	-0.058778	-0.12309	-0.087939	-0.043476	-0.039246	0.0086344
-0.034345	-0.083653	-0.079474	-0.1438	-0.07702	-0.077958	-0.087565	-0.12703	-0.11459	-0.18365	-0.16313	-0.11611	-0.035715	0.030824	0.024715	-0.04466	-0.034752	-0.085409	-0.090921	-0.099426	-0.03636	-0.036557	-0.012117	-0.011768	-0.0044945	-0.013965	0.014471	0.027964	0.0042246	-0.0060857	-0.030701	-0.086605	-0.095711	-0.061417	-0.076878	-0.058028	-0.057741	-0.052061	-0.051001	-0.02387	0.0038434	-0.0033514	-0.017346	-0.051837	-0.071015	-0.14256	-0.094922	-0.059529	-0.045543	0.037285
0.0052348	-0.051273	-0.054942	-0.095901	-0.03969	-0.023175	-0.03272	-0.058969	-0.049731	-0.11417	-0.15694	-0.083632	-0.036784	-0.0013666	-0.0022742	-0.057347	-0.092037	-0.13401	-0.15388	-0.15559	-0.083541	-0.066314	-0.012757	0.027167	0.0058333	0.0011037	0.022028	0.017129	0.0022866	0.0097201	-0.020832	-0.053708	-0.030413	0.0013838	-0.023894	-0.023348	-0.035251	-0.070616	-0.095741	-0.069822	-0.037194	-0.04592	-0.020398	-0.020568	-0.032631	-0.062527	-0.03112	-0.055025	-0.071766	0.011897
0.035482	0.018933	0.0054549	-0.020714	0.022884	0.017782	-0.0034204	-0.022273	-0.027698	-0.089588	-0.10881	-0.067379	-0.038495	-0.026	-0.030179	-0.094992	-0.13924	-0.17166	-0.21294	-0.22455	-0.15489	-0.11321	-0.053046	0.012963	0.023425	0.013328	0.031054	-0.0071584	-0.020218	-0.014554	-0.024762	-0.058929	-0.041159	-0.013248	-0.043228	-0.057879	-0.070272	-0.071372	-0.11287	-0.10338	-0.065913	-0.067324	-0.024967	0.011251	-0.0046628	-0.01946	0.016986	-0.06009	-0.089323	0.0015715
0.017126	-0.0054422	-0.033074	-0.080602	-0.044918	-0.042715	-0.06403	-0.042104	-0.016278	-0.052033	-0.097133	-0.052348	-0.028752	-0.012617	0.022921	-0.011554	-0.05269	-0.11225	-0.16586	-0.21011	-0.14692	-0.077678	-0.029863	0.021791	0.032094	-0.0042424	-0.026513	-0.023678	-0.029559	-0.013499	-0.002389	-0.039176	-0.046757	-0.036046	-0.054998	-0.057016	-0.046303	-0.049432	-0.082159	-0.079372	-0.072507	-0.077711	-0.019495	0.035701	0.0112	0.011126	0.032975	-0.043167	-0.081608	-0.0081592
0.017602	0.0254	0.021166	-0.03335	-0.011422	-0.014742	-0.052662	-0.059431	-0.036967	-0.057265	-0.070797	-0.056829	-0.031479	-0.0036466	0.034723	-0.023383	-0.034228	-0.10427	-0.16607	-0.20888	-0.14522	-0.10854	-0.048773	0.00013113	0.0027386	-0.022967	-0.035116	-0.04548	-0.05425	-0.051378	-0.034518	-0.062284	-0.059822	-0.056977	-0.042177	-0.051409	-0.038565	-0.066934	-0.074409	-0.092984	-0.07525	-0.082144	-0.013558	0.028653	0.02578	0.011376	0.036693	-0.033719	-0.075002	-0.046526
-0.033683	-0.0084363	-0.0044068	-0.040371	-0.025889	-0.020853	-0.04459	-0.028928	0.0019975	-0.011767	-0.024274	-0.048176	-0.08894	-0.083617	-0.0075983	-0.052618	-0.032725	-0.047021	-0.11697	-0.15374	-0.13768	-0.094201	-0.055105	-0.015171	-0.055742	-0.076972	-0.10069	-0.10861	-0.096238	-0.086647	-0.044789	-0.11212	-0.11712	-0.11792	-0.074527	-0.083679	-0.036855	-0.058038	-0.077514	-0.084447	-0.07716	-0.088312	-0.026434	0.026389	-0.00060283	0.02752	0.034804	-0.025968	-0.061508	-0.032446
-0.052148	-0.046095	-0.023575	-0.073556	-0.061111	-0.054004	-0.035279	-0.011407	0.020704	0.033279	0.067746	0.0029505	-0.046436	-0.050276	0.0052791	-0.07355	-0.01262	-0.040224	-0.097399	-0.16942	-0.12908	-0.10543	-0.051208	-0.024844	-0.0098626	-0.049789	-0.080823	-0.11282	-0.11108	-0.11308	-0.037185	-0.074576	-0.065599	-0.073223	-0.069372	-0.082404	-0.05876	-0.057463	-0.063186	-0.044695	-0.063691	-0.074679	-0.05941	-0.016694	-0.036933	-0.035056	-0.035015	-0.062167	-0.072654	-0.066054
-0.0063794	-0.027203	-0.00056884	-0.061537	-0.020619	-0.026779	0.02657	0.023201	0.023323	0.0023077	0.035377	-0.045102	-0.078366	-0.044458	0.021402	-0.055248	-0.00026109	-0.024689	-0.088105	-0.15089	-0.13445	-0.13332	-0.088868	-0.067099	-0.074925	-0.080916	-0.096313	-0.098982	-0.092435	-0.064197	0.00051453	-0.014028	-0.018343	-0.034662	-0.060677	-0.069375	-0.034453	-0.032469	-0.041048	0.0088861	-0.0072389	-0.035077	-0.055649	-0.021685	-0.046902	-0.061827	-0.074501	-0.05642	-0.045182	-0.058925
0.036876	-0.0020215	0.02252	-0.037884	-0.016687	-0.044447	0.0019998	-0.022237	-0.048093	-0.059265	-0.021605	-0.054862	-0.094307	-0.03607	0.0016472	-0.075608	-0.059226	-0.038449	-0.055117	-0.096601	-0.084638	-0.093494	-0.063683	-0.072704	-0.079779	-0.066752	-0.073129	-0.088264	-0.085179	-0.076649	-0.044406	-0.030302	-0.034261	-0.028324	-0.038738	-0.020938	-0.028513	-0.012427	-0.042238	-0.0038081	-0.019651	-0.017183	-0.044978	-0.017362	-0.053815	-0.063237	-0.070166	-0.064731	-0.043278	-0.030783
-0.0084615	-0.067096	-0.049299	-0.091343	-0.042683	-0.053668	0.013799	0.015936	-0.031077	-0.017504	-0.010176	-0.0016263	-0.029762	0.032774	0.032444	-0.016656	-0.053634	-0.039233	-0.066081	-0.1115	-0.11164	-0.087893	-0.072673	-0.07278	-0.054537	-0.051327	-0.078875	-0.075609	-0.065531	-0.071796	-0.051455	-0.034745	-0.035414	-0.063653	-0.075187	-0.025749	-0.044913	-0.035364	-0.043346	-0.010225	-0.021348	-0.0030415	-0.022039	0.005105	-0.038158	-0.046861	-0.068179	-0.079545	-0.045569	0.001739
0.010516	-0.075738	-0.084807	-0.090292	-0.049252	-0.052645	0.029134	0.093523	0.027467	0.027812	0.014775	0.034211	-0.038361	0.0069921	-0.019427	-0.059796	-0.11008	-0.07421	-0.078465	-0.12275	-0.10631	-0.094207	-0.10642	-0.078639	-0.049351	-0.048186	-0.062699	-0.05585	-0.07444	-0.038683	-0.022888	0.022149	0.030666	0.012508	-0.049097	-0.013483	-0.055491	-0.061647	-0.07519	-0.032269	-0.037404	-0.0082147	0.013568	0.023096	0.0003058	-0.030909	-0.070369	-0.11241	-0.095794	-0.079573
-0.059079	-0.10162	-0.1006	-0.087904	-0.016496	0.0093319	0.0829	0.13698	0.073977	0.044854	0.015109	0.017915	-0.042283	-0.0090808	-0.045944	-0.06098	-0.11432	-0.081754	-0.043037	-0.060251	-0.069045	-0.057214	-0.089949	-0.084217	-0.070073	-0.072785	-0.093546	-0.076336	-0.092416	-0.044407	-0.032342	0.0091127	0.0064562	-0.023271	-0.062662	-0.029564	-0.065914	-0.078699	-0.0918	-0.059933	-0.035131	0.0074341	0.041725	0.032107	0.010376	-0.030367	-0.060723	-0.10279	-0.05574	-0.033947
-0.084915	-0.11362	-0.09688	-0.075615	-0.05133	0.0028999	0.035466	0.066205	0.039798	0.030617	-0.00055316	0.034481	-0.037539	-0.007602	-0.047977	-0.080212	-0.098338	-0.043238	-0.017399	-0.032294	0.01388	-0.0052535	-0.039882	-0.027462	-0.02071	-0.073482	-0.074794	-0.08964	-0.11171	-0.051511	-0.03553	-0.028185	-0.027132	-0.046954	-0.080901	-0.064082	-0.11848	-0.12394	-0.13604	-0.13049	-0.093943	-0.048078	0.007987	-0.017323	-0.023057	-0.048076	-0.06234	-0.10998	-0.05482	-0.037114
-0.052834	-0.071178	-0.055264	-0.035245	-0.00092452	0.057128	0.090069	0.14194	0.1251	0.090864	0.086571	0.070032	-0.03095	-0.011788	-0.057081	-0.13963	-0.107	-0.073204	-0.083882	-0.12997	-0.043504	-0.083667	-0.085937	-0.047178	-0.010152	-0.075249	-0.03818	-0.049449	-0.081128	-0.0164	0.0097901	-0.015112	-0.0063618	-0.040041	-0.047275	-0.058544	-0.10039	-0.13214	-0.13214	-0.15562	-0.1156	-0.088137	-0.051696	-0.060647	-0.046803	-0.059876	-0.04268	-0.062241	-0.038433	-0.044733
0.017406	-0.02561	-0.0092347	-0.030867	-0.013008	0.034393	0.078578	0.12442	0.12648	0.065767	0.058909	0.040743	-0.083104	-0.055519	-0.08321	-0.16451	-0.11165	-0.038972	-0.041397	-0.090758	0.016463	-0.037564	-0.055108	-0.036405	0.026923	-0.044842	-0.0046063	-0.033514	-0.059405	-0.013846	0.010222	-0.025583	-0.0096067	-0.012304	-0.049524	-0.090719	-0.1151	-0.15948	-0.16651	-0.17797	-0.13361	-0.11956	-0.067627	-0.11829	-0.070589	-0.083891	-0.067271	-0.080177	-0.060257	-0.10108
0.0031681	-0.03751	-0.002682	-0.026574	-0.023608	0.035807	0.091705	0.060734	0.065061	0.014693	0.023706	-0.0040769	-0.058892	-0.047799	-0.067495	-0.15804	-0.095838	-0.03709	-0.0014654	-0.032367	0.068747	-0.0036286	0.0063516	0.0030338	0.0571	-0.010723	0.040624	0.029295	-0.0066726	0.013398	0.038882	-0.0061546	-0.02034	-0.0088784	-0.028297	-0.066636	-0.06821	-0.099361	-0.10899	-0.11456	-0.070064	-0.06787	-0.056115	-0.09828	-0.062036	-0.07956	-0.050224	-0.016613	0.01654	-0.011397
0.043301	-0.023245	-0.0098214	-0.03973	-0.033411	-0.02751	0.0051063	-0.013717	-0.0036483	-0.039239	-0.020579	-0.0060979	-0.028155	-0.012824	-0.011028	-0.099045	-0.050687	0.0060048	0.012155	-0.013153	0.065695	0.0071663	-0.0043862	0.0079963	0.04202	0.019852	0.079124	0.066864	0.028528	0.033846	0.035343	-0.035198	-0.038278	-0.011417	-0.0065694	-0.033864	-0.011907	-0.053618	-0.070055	-0.10288	-0.090783	-0.10692	-0.081506	-0.12	-0.092524	-0.079126	-0.055888	-0.034042	-0.036816	-0.076198
-0.0032955	-0.068791	-0.053866	-0.063382	-0.035188	-0.029531	-0.0016266	-0.015378	-0.012147	-0.04775	-0.03291	0.0061335	-0.0077686	-0.023556	-0.01183	-0.070508	-0.068921	-0.039459	-0.022063	-0.048943	0.0084384	-0.023948	-0.026638	-0.013512	0.019685	0.025532	0.07287	0.103	0.066162	0.040694	0.017806	-0.042448	-0.061134	-0.05677	-0.045857	-0.035798	-0.011354	-0.067042	-0.081407	-0.10083	-0.11526	-0.1401	-0.1282	-0.13239	-0.098411	-0.08804	-0.067282	-0.042094	-0.061971	-0.096557
-0.095182	-0.11988	-0.092461	-0.075106	-0.056187	-0.029473	-0.022901	-0.049051	-0.040567	-0.05093	-0.076726	-0.017285	1.7783e-05	-0.039963	-0.056237	-0.065073	-0.061095	-0.056889	-0.023075	0.015264	0.029303	0.0023161	-0.0021158	0.039493	0.028955	0.079283	0.091246	0.11666	0.079297	0.056178	0.044055	0.0086659	-0.01153	-0.039103	-0.052242	-0.075769	-0.027736	-0.06256	-0.026905	-0.024696	-0.026778	-0.060709	-0.040441	-0.091386	-0.059006	-0.052126	-0.062014	-0.038476	-0.032442	-0.041458
-0.027999	-0.040934	-0.018597	0.0063476	-0.030039	-0.0035381	-0.058428	-0.071254	-0.063439	-0.048028	-0.073343	0.0016805	0.0029359	-0.058828	-0.07134	-0.059765	-0.045414	-0.080349	-0.025933	0.048262	0.021634	0.0096295	0.030538	0.07768	-0.0031286	0.052287	0.051859	0.083537	0.028271	0.039925	0.042729	0.029732	0.006098	0.00065708	0.031807	0.0059464	0.019351	-0.0060601	-0.012911	-0.050719	-0.054605	-0.084321	-0.087776	-0.084007	-0.068241	-0.044088	-0.055586	-0.0097249	-0.030537	-0.01581
0.036508	0.059176	0.068502	0.070885	0.03695	0.032372	-0.050415	-0.049185	-0.027013	0.0012753	-0.027063	0.05294	0.044204	-0.027573	-0.041901	-0.029812	-0.027382	-0.093679	-0.065248	0.0014375	-0.024686	-0.027443	0.011807	0.046826	-0.020434	0.028936	0.01014	0.015047	0.027966	-0.0018914	0.014941	-0.0040879	0.0061124	-0.035433	0.041216	0.0077546	0.025342	0.0015491	0.013881	-0.0524	-0.062877	-0.088083	-0.082691	-0.10229	-0.10813	-0.076936	-0.087139	-0.08228	-0.094708	-0.052251
0.0044569	0.076283	0.10972	0.10247	0.016067	0.071503	-0.019428	-0.03302	-0.018969	0.012996	-0.054174	-0.00071525	-0.068361	-0.12781	-0.11186	-0.073847	-0.062861	-0.069888	-0.028477	0.036023	0.032719	0.015065	0.042913	0.072034	0.011104	0.040049	0.0015494	0.03225	0.0502	0.025709	0.051746	0.068739	0.059913	0.0096983	0.047882	-0.013406	-0.011766	-0.01044	0.017973	-0.031544	-0.0073432	-0.011996	-0.044583	-0.059251	-0.053975	-0.039922	-0.060084	-0.060833	-0.091982	-0.041752
0.056015	0.11341	0.16166	0.1367	0.072789	0.079368	0.033237	0.0028172	0.025455	0.041284	-0.021205	-0.030986	-0.092152	-0.14473	-0.1477	-0.10358	-0.062201	-0.052564	-0.0051983	0.058135	0.047606	0.032895	0.03851	0.066462	0.028051	0.048765	-0.0046197	0.016145	0.041586	0.022556	0.056898	0.099567	0.11403	0.065023	0.10894	0.051214	0.036524	0.046263	0.09348	0.03905	0.04516	0.062548	0.010503	-0.049393	-0.046159	-0.015518	-0.032141	-0.015734	-0.044711	0.017171
0.04125	0.057099	0.10264	0.085632	0.033667	0.029447	0.005819	-0.018674	0.0055311	0.021203	-0.028212	-0.027614	-0.097898	-0.14375	-0.12138	-0.074444	-0.041882	-0.01751	0.034872	0.064327	0.0493	0.039374	0.061225	0.058562	0.021515	0.017959	-0.033516	-0.032806	-0.0022169	-0.0042651	0.0031891	0.020164	0.047956	0.017396	0.059285	0.05503	0.066105	0.069959	0.087649	0.029628	-0.0004797	0.014248	-0.053292	-0.076074	-0.086243	-0.054939	-0.073932	-0.078042	-0.11423	-0.053904
-0.081419	-0.049021	0.0052926	0.02687	-0.0081825	-0.014519	0.0041104	-0.055126	-0.02188	-0.010731	-0.019067	-0.066751	-0.10073	-0.14641	-0.12684	-0.12971	-0.076438	-0.048247	0.0078997	0.01919	0.03948	-0.0051406	0.012727	-0.013741	-0.032616	-0.040065	-0.086427	-0.048138	-0.0015911	0.015776	0.0028939	0.024262	0.026603	-0.056327	-0.065674	-0.067542	-0.042264	-0.041275	0.044859	0.025077	-0.0021874	0.060437	0.0096672	-0.028311	-0.024209	0.014155	-0.021951	-0.068835	-0.079083	-0.03888
-0.16064	-0.11444	-0.067903	-0.0090328	-0.032709	-0.015301	-0.032776	-0.068016	-0.070879	-0.095391	-0.095782	-0.11385	-0.18132	-0.17299	-0.13629	-0.15404	-0.099198	-0.044927	-0.040619	-0.040303	-0.0073616	-0.033346	-0.034091	-0.011635	-0.036598	-0.012016	-0.072762	0.013499	-0.0069991	0.054292	0.009206	0.038101	-0.016151	-0.048703	-0.079829	-0.060509	-0.04237	-0.021827	0.056147	0.029473	-0.0092108	0.070801	0.0026136	-0.020937	0.001551	0.029595	0.0006378	-0.022919	-0.036477	-0.0031917
-0.15301	-0.13544	-0.072299	-0.026637	0.016306	-0.0063749	-0.025082	-0.10147	-0.058305	-0.10549	-0.076772	-0.072596	-0.093808	-0.13162	-0.11597	-0.1561	-0.10677	-0.095059	-0.074329	-0.0837	-0.047946	-0.066382	-0.064839	-0.042906	-0.070091	-0.058747	-0.092782	-0.01894	-0.05812	-0.0098117	-0.032324	-0.010606	-0.030409	-0.07115	-0.098893	-0.082244	-0.06545	-0.062706	0.0080027	0.0033281	-0.036392	0.054295	0.0031426	0.010491	0.04667	0.060647	-0.0095201	-0.006201	-0.024275	-0.017673
-0.14622	-0.12027	-0.081372	-0.010094	-0.0087692	-0.0057479	-0.0439	-0.099789	-0.071145	-0.092093	-0.041256	-0.053623	-0.084039	-0.13268	-0.12616	-0.19584	-0.12654	-0.10286	-0.10367	-0.10906	-0.077773	-0.087362	-0.11795	-0.072457	-0.083109	-0.072547	-0.10839	-0.012201	-0.071527	-0.047588	-0.052018	-0.040077	-0.046239	-0.060671	-0.077783	-0.084953	-0.065109	-0.076786	-0.055414	-0.033451	-0.049368	0.056438	-0.0002719	0.049591	0.03708	0.0047066	-0.10131	-0.10617	-0.12721	-0.11145
-0.01736	0.0058801	0.027144	0.051067	0.02232	0.0014077	-0.059272	-0.12809	-0.090669	-0.12713	-0.092016	-0.13886	-0.1498	-0.19928	-0.19689	-0.25224	-0.14264	-0.085919	-0.098068	-0.11309	-0.048336	-0.1005	-0.17849	-0.13675	-0.10476	-0.10157	-0.10564	-0.00074757	-0.069593	-0.03458	-0.014361	0.010918	-0.0031702	0.015988	-0.043043	-0.057394	-0.063122	-0.067486	-0.089534	-0.050864	-0.072575	0.03358	-0.0078268	0.056066	0.038938	-0.0018043	-0.09197	-0.091047	-0.108	-0.099861
0.07466	0.11589	0.11929	0.09042	0.068919	0.029656	-0.086034	-0.14289	-0.12837	-0.11894	-0.10258	-0.10099	-0.11346	-0.17492	-0.20259	-0.24969	-0.16697	-0.088458	-0.078255	-0.097745	-0.023315	-0.075434	-0.17913	-0.13648	-0.093669	-0.099426	-0.05398	0.042478	-0.017678	-0.013221	-0.00084765	-0.0022875	-0.035846	-0.0059111	-0.021231	-0.008302	-0.0027511	0.015922	-0.029118	0.016482	0.0034051	0.05752	0.035315	0.098772	0.034166	-0.027999	-0.1086	-0.10968	-0.12999	-0.093535
0.14386	0.13114	0.127	0.045571	0.030997	-0.023313	-0.1076	-0.16623	-0.12116	-0.091028	-0.081867	-0.081484	-0.077582	-0.14062	-0.1889	-0.23788	-0.17671	-0.084015	-0.074166	-0.074418	-0.012143	-0.069865	-0.18698	-0.17301	-0.16945	-0.18352	-0.11564	-0.079228	-0.094416	-0.038994	-0.023994	0.025896	0.061335	0.0095983	-0.058366	-0.032597	-0.06296	-0.044638	-0.063699	0.015956	0.0010267	0.05688	0.052639	0.15915	0.089318	0.053472	-0.040743	-0.035048	-0.086929	-0.060501
0.27556	0.19064	0.12969	0.061535	-0.0059333	-0.072264	-0.08734	-0.06336	-0.090831	-0.045013	-0.025332	-0.07687	-0.10245	-0.1273	-0.1947	-0.27505	-0.18724	-0.099521	-0.11354	-0.098731	-0.018879	-0.088981	-0.18921	-0.16004	-0.17849	-0.17513	-0.098485	-0.061212	-0.036377	0.094629	0.077399	0.10044	0.068645	-0.009487	-0.10404	-0.031949	-0.057363	-0.018509	-0.03088	0.025497	0.0070943	0.046513	0.093666	0.16633	0.11993	0.087229	0.049483	0.043034	-0.03462	0.002993
0.29058	0.24055	0.15948	0.089737	0.019675	-0.072291	-0.13909	-0.074847	-0.11639	-0.092657	-0.070393	-0.05058	-0.10048	-0.12343	-0.16412	-0.20702	-0.16764	-0.094044	-0.086215	-0.086247	-0.033726	-0.10535	-0.13322	-0.11281	-0.14055	-0.12971	-0.061986	-0.087553	-0.086785	0.072834	0.032185	0.05236	-0.025659	-0.10841	-0.19087	-0.095492	-0.072971	0.010563	0.043536	0.079028	0.053731	0.050778	0.10688	0.13706	0.10434	0.080519	0.098014	0.088548	0.060778	0.096721
0.20691	0.20795	0.13545	0.11012	0.070996	-0.011538	-0.10143	-0.011358	-0.11341	-0.094387	-0.044284	-0.0019538	-0.065963	-0.070293	-0.11419	-0.16935	-0.18417	-0.12926	-0.095803	-0.064969	-0.03261	-0.055751	-0.096202	-0.065769	-0.13112	-0.13311	-0.086223	-0.09059	-0.068874	0.041601	0.01565	0.046383	-0.0066353	-0.14569	-0.16341	-0.084645	-0.090268	-0.059337	0.012331	0.039252	0.040752	0.023839	0.12481	0.096265	0.090856	0.052789	0.08481	0.046602	0.065759	0.089201
0.21699	0.18728	0.10318	0.082513	0.061721	-0.046363	-0.10288	0.024785	-0.056324	-0.075097	-0.048574	-0.0093152	-0.092697	-0.087426	-0.1038	-0.10105	-0.12316	-0.081373	-0.082475	-0.069527	-0.049931	-0.082648	-0.10496	-0.05836	-0.11492	-0.098404	-0.077657	-0.11503	-0.10451	0.028479	-0.033743	0.0099141	0.0037413	-0.11062	-0.1684	-0.094486	-0.073759	-0.054438	-0.00084509	0.0093766	0.029909	-0.0067168	0.064423	0.039349	0.056042	0.0013833	0.064957	0.04137	0.050887	0.064543
0.24891	0.22593	0.15084	0.10197	0.095296	-0.047435	-0.11793	0.012369	-0.027024	-0.053019	-0.039351	0.0047276	-0.093336	-0.075967	-0.12844	-0.077842	-0.10212	-0.092	-0.065883	-0.040754	-0.046766	-0.086913	-0.090469	-0.067992	-0.080724	-0.072285	-0.043248	-0.060818	-0.081354	-0.032842	-0.07292	-0.044896	-0.070697	-0.12353	-0.079172	-0.049802	-0.0044989	0.036002	0.06608	0.03885	0.10875	0.048043	0.069741	0.013119	0.034432	-0.077771	-0.017326	-0.027323	-0.02211	-0.03183
0.1538	0.14836	0.12293	0.079651	0.086689	-0.037447	-0.14761	-0.072807	-0.078442	-0.11246	-0.13461	-0.02105	-0.10371	-0.085437	-0.10541	0.008871	-0.033103	0.0053427	0.080177	0.085175	0.006425	-0.059834	-0.076772	-0.093687	-0.094453	-0.091179	-0.074638	-0.11114	-0.19136	-0.2202	-0.22423	-0.14074	-0.15166	-0.15156	-0.055702	-0.050287	-0.013661	0.01632	0.038055	0.019194	0.080971	0.012827	0.0045213	-0.026736	-0.047569	-0.14256	-0.077672	-0.10432	-0.06205	-0.05393
0.015807	-0.013326	-0.0054551	-0.047294	-2.1743e-05	-0.071716	-0.14152	-0.10984	-0.09829	-0.10146	-0.087315	0.017669	-0.0055059	0.015327	-0.057388	-0.0090882	-0.029324	-0.032226	0.022775	0.067509	0.030298	-0.042925	-0.077981	-0.11265	-0.11162	-0.13572	-0.13567	-0.14162	-0.19913	-0.26739	-0.24621	-0.17755	-0.17608	-0.14288	-0.089782	-0.042641	-0.0075368	0.027593	0.02053	0.032143	0.051578	0.010231	-0.010451	-0.0049304	-0.011023	-0.07533	-0.019634	-0.02162	-0.027736	-0.033139
0.054342	-0.00031465	0.0042766	-0.095355	-0.089683	-0.16429	-0.21862	-0.21137	-0.13093	-0.070884	-0.058705	0.056641	0.043903	0.038009	-0.030273	0.033112	-0.00050565	0.0094736	0.050952	0.077505	0.0098924	-0.036921	-0.04817	-0.092248	-0.072873	-0.090636	-0.11474	-0.12321	-0.17314	-0.26823	-0.25145	-0.22257	-0.27095	-0.20443	-0.12226	-0.044005	0.0069474	0.077318	0.073036	0.044296	0.072596	0.11179	0.029885	0.052822	0.039974	-0.057057	-0.037852	0.022423	-0.010491	0.0075072
0.064149	-0.01083	0.016306	-0.030164	-0.022715	-0.051438	-0.073972	-0.10792	-0.075397	-0.036305	-0.030337	0.020748	0.014761	0.046596	-0.013205	0.0069618	0.010397	0.040458	0.048684	0.093637	0.018712	0.017945	0.0081546	-0.022194	-0.030955	-0.085267	-0.14582	-0.1567	-0.18474	-0.27446	-0.16172	-0.11476	-0.16154	-0.15251	-0.098876	-0.018812	-0.0023757	0.072157	0.092849	0.096518	0.056913	0.096441	-0.034222	-0.024196	-0.017627	-0.11085	-0.092187	0.02975	0.017548	-0.011303
0.10474	0.019986	0.049383	0.024624	-0.0011832	0.0023385	-0.016453	-0.076322	-0.071127	-0.048627	-0.048137	0.022174	0.029167	0.051749	0.066609	0.076668	0.068325	0.092775	0.084919	0.050159	-0.0030312	0.0068928	0.018537	-0.00034296	0.011391	-0.022397	-0.085914	-0.077845	-0.085071	-0.13159	-0.053018	-0.035771	-0.11273	-0.11248	-0.18094	-0.059033	-0.038411	0.0093133	0.0062137	0.099254	0.010091	0.060159	-0.050263	-0.056982	-0.054778	-0.082761	-0.074815	0.056416	0.098738	0.063428
0.16099	0.088675	0.095951	0.050948	0.053948	-0.0053357	-0.039926	-0.15607	-0.1338	-0.10683	-0.050128	0.037745	0.11134	0.15021	0.1299	0.11947	0.078074	0.043637	-0.019781	-0.038909	-0.099623	-0.074151	-0.012741	0.026174	0.059787	0.050587	0.0074667	0.0059217	-0.0033577	-0.03383	0.034627	0.011398	-0.054685	-0.078652	-0.18375	-0.07023	-0.038832	0.035732	0.018332	0.11859	0.020363	0.091834	-0.055625	-0.086756	-0.070314	-0.12209	-0.14969	0.007721	0.063821	0.029585
0.22785	0.15971	0.14977	0.060596	0.024832	0.0043079	-0.016207	-0.10557	-0.042566	-0.059909	-0.056898	-0.0050795	0.031361	0.066011	0.10986	0.11182	0.10452	0.099293	0.049407	-0.0088782	-0.083139	-0.10703	-0.03314	-0.017507	0.020935	0.040555	0.01052	-0.024712	0.013577	0.012543	0.044346	0.027147	-0.0089452	-0.087883	-0.16731	-0.088931	0.0035786	0.015191	0.042593	0.12185	0.091457	0.074188	-0.017288	-0.094437	-0.063335	-0.10842	-0.080699	0.019755	0.10001	0.013306
0.072277	-0.0029999	0.045225	0.037665	0.078883	0.096076	0.135	0.047472	0.039504	-0.031012	-0.044492	-0.0083428	-0.034845	0.0019871	0.034901	0.047296	0.047454	0.032112	0.013077	-0.042908	-0.088099	-0.17127	-0.067914	-0.054849	-0.060064	-0.039788	-0.02604	-0.067975	-0.04449	0.020153	0.035177	0.016568	-0.02254	-0.12564	-0.24152	-0.23243	-0.10234	-0.050731	-0.033483	0.0707	0.068665	-0.028168	-0.10062	-0.17062	-0.10249	-0.11508	-0.024346	0.027122	0.09021	-0.029393
0.031844	-0.0037497	0.040392	0.00043795	0.0079417	0.0095649	0.010935	-0.066422	-0.031022	-0.051362	-0.085046	-0.010774	-0.020433	-0.0068586	-0.00088129	0.026037	-0.010498	-0.019592	-0.042208	-0.091691	-0.13299	-0.21966	-0.14275	-0.10301	-0.076102	-0.020191	0.030819	-0.011234	0.017627	0.063696	0.053319	0.036354	-0.024106	-0.092128	-0.18761	-0.23024	-0.11051	-0.042172	-0.052566	0.033424	0.067964	-0.012525	-0.062309	-0.16195	-0.13179	-0.096757	-0.0062351	0.052168	0.14565	0.086843
-0.070088	-0.044867	-0.0068296	-0.046331	-0.031984	-0.032498	-0.068516	-0.098551	-0.079016	-0.064922	-0.097222	-0.044451	-0.05723	-0.034838	-0.059001	-0.049605	-0.070215	-0.083671	-0.064557	-0.067756	-0.083995	-0.17845	-0.11961	-0.12994	-0.10589	-0.059791	0.0019846	-0.04658	-0.015374	0.0084557	-0.00066694	-0.0012883	-0.066128	-0.15304	-0.22461	-0.27136	-0.18984	-0.12375	-0.092884	-0.050989	-0.0084138	-0.097523	-0.13367	-0.19957	-0.13312	-0.070066	0.045439	0.10716	0.15851	0.061866
-0.21376	-0.16786	-0.11168	-0.15397	-0.12023	-0.072041	-0.050138	0.0048987	0.015067	0.0064229	-0.002653	-0.056065	-0.16305	-0.118	-0.1322	-0.11433	-0.10529	-0.087269	-0.077423	-0.046918	-0.045306	-0.10645	-0.073463	-0.11504	-0.13387	-0.11782	-0.078333	-0.088963	-0.041771	-0.037099	-0.0384	-0.047645	-0.13193	-0.22086	-0.25814	-0.29051	-0.17527	-0.11126	-0.057755	0.0045156	0.04732	-0.04196	-0.070817	-0.094197	-0.070074	-0.0083128	0.10228	0.14732	0.17437	0.07801
-0.16991	-0.16416	-0.089733	-0.086681	-0.084631	-0.099193	-0.057157	-0.024166	-0.060683	-0.015245	-0.016788	-0.085055	-0.1518	-0.081878	-0.11146	-0.065002	-0.059448	-0.063615	-0.057773	-0.04989	-0.061385	-0.073833	-0.06387	-0.069487	-0.11102	-0.10565	-0.072089	-0.080774	-0.094329	-0.036079	-0.030319	-0.018348	-0.081175	-0.11798	-0.18117	-0.21553	-0.20178	-0.13935	-0.12921	-0.089669	-0.066926	-0.044514	-0.090025	-0.086392	-0.058915	-0.027821	-0.024808	0.073041	0.086755	0.018837
-0.14626	-0.12247	-0.090389	-0.079918	-0.091974	-0.10549	-0.047269	-0.0065074	-0.054321	0.016025	-0.00011484	-0.11312	-0.13329	-0.036594	-0.076437	-0.031049	-0.014982	-0.019823	-0.036508	-0.059278	-0.079064	-0.072844	-0.084788	-0.1157	-0.11076	-0.12821	-0.11572	-0.11432	-0.10487	-0.023028	-0.011653	0.031844	-0.031762	-0.039292	-0.16565	-0.18051	-0.2147	-0.14666	-0.15893	-0.097082	-0.065673	-0.024533	-0.076102	-0.018146	-0.023893	-0.0082673	-0.052437	0.044581	-0.0022978	-0.024124
-0.20045	-0.14784	-0.15118	-0.15594	-0.10765	-0.11019	-0.056669	0.020846	-0.0045992	0.014663	0.045905	-0.048361	-0.078601	-0.0093142	-0.039267	-0.023382	0.017357	-0.0046062	0.035585	0.032801	0.013927	0.012548	0.019603	-0.08471	-0.11913	-0.12387	-0.12303	-0.12101	-0.10981	0.0043708	-0.015448	-0.016028	-0.044481	-0.051437	-0.17895	-0.14149	-0.15442	-0.1333	-0.12292	-0.08029	-0.060085	-0.055819	-0.085316	-0.01469	0.022746	0.0093512	-0.015452	0.037384	-0.024436	-0.058681
-0.12633	-0.15928	-0.17666	-0.16326	-0.12308	-0.10764	0.0016481	0.076359	0.046101	0.068741	0.11069	-0.0093969	-0.037105	0.025779	-0.034756	-0.026935	0.054498	0.034927	0.028719	0.04555	0.0065543	-0.016767	-0.0046449	-0.031109	-0.10248	-0.11018	-0.094317	-0.094053	-0.12177	0.034813	0.035447	0.015176	0.0345	0.035317	-0.095289	-0.081633	-0.082973	-0.073952	-0.074793	-0.029176	-0.014261	-0.019915	-0.059256	0.0031029	0.012384	-0.01909	-0.020485	-0.0030378	-0.057518	-0.067291
-0.11508	-0.10547	-0.16282	-0.11543	-0.06287	-0.052222	-0.020326	0.088134	0.040281	0.062628	0.0972	0.040748	0.012017	0.098931	0.047974	0.040751	0.11659	0.070607	0.055933	0.012934	-0.016393	-0.023517	0.0070724	-0.05487	-0.081048	-0.077504	-0.10296	-0.14114	-0.12665	0.055812	0.027089	0.014012	0.089792	0.084311	-0.04733	-0.058906	-0.090118	-0.10111	-0.12019	-0.14023	-0.091998	-0.10822	-0.15437	-0.13881	-0.059889	-0.10999	-0.059243	-0.042666	-0.070253	-0.068385
-0.22945	-0.16585	-0.22865	-0.17901	-0.10929	-0.04537	-0.036983	0.083996	0.026324	0.018278	0.043835	0.0058091	-0.055418	0.063567	0.010198	0.0014972	0.049243	0.014793	-0.03087	-0.038818	-0.077307	-0.078939	-0.053603	-0.14285	-0.15822	-0.10666	-0.10228	-0.11051	-0.046192	0.1009	0.046348	-0.0022379	0.065207	0.053018	-0.033753	-0.051306	-0.066078	-0.068981	-0.08809	-0.12315	-0.05767	-0.094722	-0.14715	-0.14349	-0.071125	-0.1557	-0.07933	-0.080792	-0.098396	-0.052613
-0.094306	-0.028044	-0.073878	-0.069042	-0.08597	-0.031224	-0.077908	-0.01008	-0.018946	-0.011337	0.005974	-0.028313	-0.078484	0.02502	0.026776	-0.0064847	0.039383	0.024595	-0.045366	-0.056589	-0.059018	-0.039768	0.0037425	-0.049348	-0.089466	-0.031899	-0.026751	-0.076388	-0.037504	0.082944	-2.3387e-06	-0.045258	0.043077	0.0097263	-0.0040023	0.015919	-0.013064	-0.038332	-0.019628	-0.074313	-0.063514	-0.075316	-0.1304	-0.13983	-0.10256	-0.13873	-0.065399	-0.089722	-0.04524	-0.026228
-0.10627	-0.10007	-0.11483	-0.10524	-0.15744	-0.13063	-0.1403	-0.11881	-0.14953	-0.087707	-0.080005	-0.11306	-0.15375	-0.007826	0.021005	0.030404	0.028896	0.014415	-0.10933	-0.17135	-0.15462	-0.11183	-0.052018	-0.03557	-0.059204	-0.045486	-0.0081605	-0.040479	-0.015365	0.07607	0.034373	-0.01451	0.024413	-0.002341	0.014772	0.0020219	-0.033842	-0.040727	-0.063224	-0.054681	-0.037793	-0.006199	-0.039162	-0.04068	-0.076633	-0.086194	-0.045442	-0.098709	-0.067598	-0.070797
-0.18708	-0.13039	-0.15059	-0.14037	-0.183	-0.20123	-0.224	-0.21246	-0.24399	-0.17315	-0.10562	-0.1377	-0.15581	-0.00086287	0.030361	0.03807	0.029322	0.041897	-0.068402	-0.14777	-0.12525	-0.080334	-0.047991	-0.077042	-0.064741	-0.060909	-0.036915	-0.0644	0.0033189	0.053742	0.01895	-0.015525	0.017183	0.0089895	0.052384	0.019933	-0.038126	-0.083489	-0.11932	-0.13562	-0.10359	-0.03686	-0.036282	-0.046054	-0.093139	-0.11146	-0.12658	-0.16878	-0.10623	-0.080448
-0.12522	-0.12966	-0.084611	-0.099512	-0.19239	-0.20507	-0.18271	-0.26018	-0.26496	-0.15445	-0.10032	-0.16113	-0.16392	-0.098782	-0.089803	-0.068059	-0.049515	-0.016859	-0.085558	-0.13236	-0.14334	-0.12798	-0.086577	-0.087265	-0.087887	-0.054786	0.0060623	-0.012259	0.052095	0.079273	0.076672	0.046534	0.049994	0.044231	0.1075	0.050295	0.020371	-0.030011	-0.051181	-0.049049	-0.05007	-0.025716	-0.046786	-0.035447	-0.12812	-0.078071	-0.10161	-0.095248	-0.06301	-0.071273
-0.045595	-0.094849	-0.054707	-0.071849	-0.17604	-0.21129	-0.19324	-0.29177	-0.28915	-0.14835	-0.070811	-0.10912	-0.12068	-0.083497	-0.096686	-0.095167	-0.045208	0.032761	0.017833	-0.056014	-0.045392	-0.037992	-0.011519	-0.022177	0.0087031	-0.019727	0.0073928	-0.0037179	0.032375	0.046448	0.07027	0.038765	0.038211	0.033404	0.083847	0.042181	0.037299	-0.031945	-0.051761	-0.062497	-0.081021	-0.063957	-0.080741	-0.036066	-0.11277	-0.030717	-0.054165	-0.071642	-0.076177	-0.057914
0.065156	-0.035664	-0.04949	-0.07679	-0.14363	-0.18358	-0.14429	-0.18104	-0.21941	-0.11799	-0.02714	-0.07929	-0.11551	-0.14618	-0.14473	-0.14998	-0.065766	0.0039265	0.087585	0.0036378	-0.024834	-0.0013412	-0.0028205	-0.07035	-0.038274	-0.032478	-0.025892	0.038549	0.095351	0.11288	0.15191	0.1048	0.089657	0.10914	0.15532	0.081256	0.095462	-0.0077856	-0.039061	-0.047057	-0.023692	-0.049427	-0.062616	-0.052547	-0.10998	-0.046175	-0.076308	-0.011434	-0.049434	-0.040037
0.09657	0.00063608	-0.015398	-0.043808	-0.14284	-0.13643	-0.10099	-0.10284	-0.15822	-0.062653	0.029054	-0.03114	-0.14252	-0.18034	-0.19673	-0.23201	-0.12734	-0.012257	0.06291	-0.014077	-0.058745	-0.045125	-0.076003	-0.12507	-0.036299	-0.0079816	-0.0054693	0.067389	0.11401	0.097211	0.1276	0.069899	0.082615	0.087283	0.14889	0.10446	0.10432	-0.020077	-0.051893	-0.092244	-0.10452	-0.12578	-0.12356	-0.066328	-0.089048	0.00064268	-0.0057883	0.068853	-0.0017031	0.0046795
0.077616	-0.040647	-0.031556	-0.056292	-0.1023	-0.078366	-0.024045	-0.043303	-0.11553	-0.11925	-0.080897	-0.1424	-0.25579	-0.28684	-0.20979	-0.197	-0.092181	0.0020287	0.097502	0.014705	-0.024615	-0.010744	-0.017368	-0.073065	-0.011144	0.010178	-0.028131	0.04049	0.10756	0.069518	0.095816	0.091513	0.086213	0.077828	0.13221	0.10543	0.11877	0.024398	0.00075815	-0.024374	-0.061166	-0.1009	-0.096886	-0.06484	-0.074504	0.033579	0.024848	0.10821	0.02177	0.026726
0.074957	-0.010466	-0.024765	-0.041509	-0.073048	-0.0037113	0.025744	-0.0036346	-0.097265	-0.10837	-0.13706	-0.1725	-0.25055	-0.25675	-0.17693	-0.20326	-0.12819	-0.022866	0.059664	-0.017706	-0.0024774	-0.011572	-0.045394	-0.070094	-0.038674	-0.054248	-0.060378	0.0042534	0.025687	0.038786	0.067633	0.066503	0.052644	0.033545	0.063427	0.10731	0.094875	0.028544	0.042553	-0.022843	-0.071809	-0.094937	-0.0517	-0.022186	0.015347	0.081329	0.030459	0.052486	-0.026431	0.0072994
0.14613	0.061239	0.057255	0.047526	0.011705	0.016599	0.068415	0.021056	-0.085515	-0.096173	-0.13913	-0.20098	-0.25032	-0.22068	-0.16774	-0.14251	-0.090881	-0.0097169	0.0036091	0.034644	0.040102	0.025162	0.011262	0.025678	-0.03797	-0.031894	-0.026524	0.033294	0.042322	0.070537	0.072366	0.098787	0.07715	0.025248	0.024735	0.05496	0.011155	-0.028433	0.034356	-0.0098642	-0.057898	-0.072616	-0.075724	-0.086063	-0.04141	0.083004	0.037011	0.068609	0.0097397	-0.0033258
-0.09659	-0.1104	-0.032758	-0.030624	-0.04401	-0.017889	-0.0076338	-0.095767	-0.11622	-0.098894	-0.13034	-0.17021	-0.20764	-0.16117	-0.18139	-0.11051	-0.032171	0.026845	-0.010046	0.086848	0.057852	0.021476	0.033013	0.055678	-0.025168	-0.041022	-0.032548	-0.0028892	0.032015	0.0079081	0.055372	0.081127	0.056078	-0.015172	0.021547	0.070243	-0.014679	-0.047075	0.010324	-0.026454	-0.15932	-0.12104	-0.079764	-0.10737	-0.079546	0.10905	0.061985	0.064611	0.071537	0.12405
0.012696	-0.016781	0.061976	0.081882	0.082991	0.043961	0.066598	-0.029422	-0.0054068	0.0026017	-0.044436	-0.10948	-0.074268	-0.050567	-0.094178	-0.0049627	0.098139	0.038549	0.025712	0.15289	0.10457	0.044662	0.08469	0.10502	0.0047519	0.018037	-0.029432	0.0043315	0.026701	-0.0071778	-0.013408	0.05198	0.047954	-0.01994	-0.0040852	0.097159	0.084405	0.0916	0.14006	0.10578	-0.05873	-0.057181	-0.10239	-0.10864	-0.070605	0.073182	-0.021675	-0.0064835	-0.0075141	0.049289
0.044907	-0.006189	0.082469	0.06918	0.017523	-0.0063226	0.039194	-0.06414	0.03435	0.1239	0.095016	0.012148	0.066039	0.0021883	-0.077303	-0.044936	0.050527	-0.036704	-0.038859	0.062153	0.010572	-0.0076153	0.049214	0.088711	0.043947	0.082034	0.017566	0.031998	0.035835	-0.0010827	-0.020943	-0.013091	0.031379	-0.072062	-0.079655	0.020138	0.04408	0.011327	0.096351	0.06175	-0.042156	-0.021293	-0.078967	-0.084991	0.011153	0.068077	-0.027754	0.009261	0.0096818	0.039476
0.082815	0.0041701	0.073647	0.090799	0.014436	-0.084409	-0.026461	-0.10076	-0.023728	0.047236	0.094594	0.013606	0.072779	0.072257	0.028993	0.052909	0.13699	0.045868	0.0070487	0.090321	0.045535	0.065152	0.069992	0.087069	0.037438	0.086868	-0.01876	0.035318	0.031648	-0.02097	-0.07064	-0.055427	0.0033325	-0.062551	-0.08617	-0.02273	-0.0068599	-0.057403	-0.0099732	0.006699	-0.063464	-0.020726	-0.08979	-0.10859	-0.036277	0.020858	-0.039541	0.039639	0.050704	0.10122
-0.046914	-0.10608	-0.039115	-0.039578	-0.085334	-0.096623	-0.02776	-0.04851	0.033318	0.11409	0.14502	0.080556	0.096932	0.08027	0.048937	0.032225	0.098658	-0.015144	-0.013359	-0.0038455	-0.036316	-0.034944	0.0067917	-0.040187	-0.055842	-0.022768	-0.093337	-0.10062	-0.039274	-0.11651	-0.12308	-0.14453	-0.060525	-0.13133	-0.103	-0.036027	0.0098238	-0.022939	-0.01274	0.012672	-0.076379	0.011503	-0.018842	-0.00030224	0.064982	0.052393	-0.049491	0.052315	0.047638	0.059001
-0.0081444	-0.078443	-0.075764	-0.062124	-0.11674	-0.15673	-0.081129	-0.018593	0.011139	0.070916	0.12241	0.090013	0.10717	0.17736	0.17248	0.069456	0.072946	-0.071215	-0.13494	-0.13838	-0.07641	-0.074731	-0.029743	-0.037049	-0.060242	-0.045983	-0.11676	-0.14194	-0.083513	-0.12742	-0.17209	-0.16923	-0.063664	-0.16994	-0.19569	-0.13398	-0.036156	-0.028239	0.0068305	0.055949	0.023787	0.04206	-0.043218	0.0060496	0.079164	0.0071927	-0.067474	0.059928	-0.0077748	-0.045837
-0.13722	-0.13125	-0.12948	-0.10573	-0.12219	-0.11223	-0.085166	-0.068167	-0.072028	-0.07556	0.012296	-0.0087447	0.029434	0.078875	0.10029	0.013828	0.0063654	-0.077423	-0.10651	-0.1114	-0.03336	-0.032573	0.038484	0.017191	-0.027241	-0.06097	-0.091377	-0.18813	-0.12684	-0.11779	-0.11813	-0.12465	-0.048084	-0.15269	-0.21556	-0.26996	-0.21508	-0.18359	-0.11109	-0.07669	-0.029822	-0.0043704	0.012849	0.016142	0.096339	0.024923	0.026682	0.094869	0.029384	0.015762
-0.2125	-0.14575	-0.14961	-0.079064	-0.076861	-0.060004	-0.077042	-0.053553	-0.12443	-0.12595	-0.043837	-0.080826	-0.055315	0.084955	0.075906	0.029604	0.049899	-0.031484	-0.093904	-0.055859	0.0036347	-0.035571	0.0078432	-0.026572	-0.10109	-0.1554	-0.13555	-0.21147	-0.13779	-0.10194	-0.059908	-0.05951	0.017756	-0.047055	-0.1064	-0.21271	-0.18937	-0.125	-0.11978	-0.116	-0.083097	-0.058461	-0.056815	0.013839	0.048954	0.0072309	0.021168	0.063552	-0.031655	-0.0025036
-0.22802	-0.13472	-0.14	-0.066446	-0.090986	-0.016713	-0.065672	0.023915	-0.047391	-0.0039215	0.027688	-0.020935	-0.065438	0.027894	-0.042538	-0.070431	-0.0045726	-0.12008	-0.18349	-0.12221	-0.079962	-0.13325	-0.02224	-0.039228	-0.086189	-0.17215	-0.15281	-0.24769	-0.12698	-0.12136	-0.067342	-0.050823	-0.017663	-0.12117	-0.13449	-0.21026	-0.20359	-0.10486	-0.076411	-0.11243	-0.11029	-0.053901	-0.025178	0.042633	0.084074	0.060807	0.051223	0.066638	-0.0077464	-0.004238
-0.17757	-0.083874	-0.1106	0.017471	-0.063871	-0.016753	-0.083206	-0.024567	-0.1446	-0.089786	-0.052014	-0.096078	-0.072694	0.010734	-0.066837	-0.084786	-0.039572	-0.16968	-0.25512	-0.19486	-0.1779	-0.20972	-0.13745	-0.10108	-0.096315	-0.13825	-0.12509	-0.15138	-0.049033	-0.007142	-0.0053967	0.001183	-0.010041	-0.10349	-0.19813	-0.2405	-0.2289	-0.12604	-0.092842	-0.08852	-0.066174	-0.042995	-0.032838	0.018704	0.050006	0.020286	0.047271	0.073269	0.01179	0.033728
-0.17748	-0.1276	-0.1593	-0.061494	-0.10516	-0.034803	-0.061617	-0.01319	-0.10397	-0.048964	-0.021838	-0.019491	0.040923	0.047558	-0.033368	-0.026182	-0.029	-0.18742	-0.20402	-0.14924	-0.20103	-0.24462	-0.18646	-0.16585	-0.14676	-0.1558	-0.1333	-0.17144	-0.065181	-0.012379	0.033509	0.032503	0.072038	-0.027296	-0.13774	-0.20394	-0.23411	-0.16215	-0.1352	-0.20609	-0.17477	-0.082412	-0.061158	-0.017473	0.084207	0.023671	0.036435	0.035215	0.010211	-0.0027972
-0.074533	-0.060648	-0.13631	-0.061206	-0.095319	-0.021812	-0.050678	0.077219	-0.016579	0.055035	-0.0018407	0.008587	0.01735	0.04983	-0.011796	-0.0041884	-0.014276	-0.21644	-0.26161	-0.22833	-0.29302	-0.32139	-0.2846	-0.28291	-0.26635	-0.25432	-0.26087	-0.24087	-0.12447	-0.10601	-0.074032	-0.048871	0.038705	-0.062764	-0.14298	-0.15609	-0.21491	-0.21049	-0.17333	-0.22769	-0.21521	-0.11684	-0.092315	-0.0858	0.024859	-0.044025	-0.032392	0.015611	0.032508	-0.0069521
0.020056	0.016258	-0.088484	-0.085715	-0.19966	-0.14268	-0.18125	-0.0047006	-0.01479	0.086536	0.0024111	0.052632	0.023239	0.035317	-0.019077	-0.021517	-0.067373	-0.24868	-0.29542	-0.27798	-0.29114	-0.2701	-0.2271	-0.20556	-0.18906	-0.19372	-0.24512	-0.23607	-0.16255	-0.14666	-0.15316	-0.18084	-0.12683	-0.25636	-0.31623	-0.23104	-0.23509	-0.21503	-0.1098	-0.16218	-0.20754	-0.12243	-0.08923	-0.13202	-0.015358	-0.059082	-0.048341	-0.030823	0.013819	-0.02354
0.019782	0.037693	-0.074652	-0.1027	-0.14405	-0.14499	-0.22226	-0.095561	-0.064037	-0.017218	-0.054489	-0.0074893	0.066702	0.07997	0.07573	0.063434	0.048349	-0.1694	-0.22737	-0.23086	-0.22071	-0.18131	-0.15723	-0.13023	-0.13139	-0.12976	-0.16648	-0.18373	-0.16826	-0.12094	-0.17429	-0.23487	-0.12976	-0.17063	-0.27375	-0.16591	-0.15989	-0.18404	-0.15147	-0.11539	-0.14109	-0.11589	-0.082773	-0.083529	0.0046873	-0.050515	0.023571	0.047704	0.030267	-0.036857
-0.018378	0.0076468	-0.093019	-0.13964	-0.19256	-0.19299	-0.26946	-0.12501	-0.06734	-0.048148	-0.083427	-0.047971	-0.023326	-0.050966	0.018941	0.0058874	-0.030443	-0.24286	-0.1816	-0.22253	-0.20014	-0.12694	-0.022336	-0.057125	-0.064374	-0.09143	-0.11924	-0.20707	-0.20897	-0.18491	-0.19367	-0.22157	-0.095266	-0.10914	-0.16492	-0.067009	-0.081313	-0.093276	-0.058035	-0.062466	-0.097796	-0.11524	-0.10829	-0.11293	-0.031853	-0.078101	0.015174	0.010775	0.0058869	-0.016279
-0.019618	0.056248	0.004435	-0.01697	-0.090333	-0.092823	-0.21601	-0.176	-0.10793	-0.079076	-0.10601	-0.080372	-0.028815	-0.039962	0.020138	0.0054354	-0.0437	-0.2099	-0.19432	-0.27219	-0.2102	-0.1243	-0.049138	-0.051144	-0.019246	-0.10182	-0.086302	-0.16264	-0.22614	-0.24711	-0.25999	-0.32022	-0.18614	-0.12175	-0.13681	0.0022039	0.034121	0.0092766	-0.011224	0.021508	-0.036245	-0.094139	-0.079171	-0.088293	-0.015144	-0.079866	0.011014	-0.017914	-0.022848	-0.037984
-0.13447	-0.053709	-0.086854	-0.046394	-0.13571	-0.12476	-0.22504	-0.17204	-0.14745	-0.10075	-0.10493	-0.051332	-0.01211	-0.039642	0.016964	0.008276	-0.054891	-0.20129	-0.1683	-0.23187	-0.21111	-0.1316	-0.034515	0.00057529	0.010272	-0.036216	-0.020566	-0.084771	-0.18222	-0.16991	-0.19615	-0.26264	-0.17821	-0.097581	-0.12419	0.016394	0.10462	0.096799	0.089528	0.13479	0.065789	-0.040017	-0.049652	-0.061934	-0.027806	-0.061228	0.034715	0.028276	0.026237	0.021336
-0.044712	-0.0029623	-0.034389	0.061628	-0.0059923	-0.0208	-0.10281	-0.066905	-0.074587	-0.054854	-0.073764	-0.02308	0.030528	-0.083146	-0.010957	0.023885	-0.040348	-0.15677	-0.045955	-0.13545	-0.17271	-0.1012	-0.039845	-0.059433	-0.048528	-0.037069	-0.044927	-0.08505	-0.16288	-0.1573	-0.20644	-0.15104	-0.088444	0.028907	0.024026	0.097905	0.11282	0.090468	0.090799	0.12837	0.11952	-0.026693	-0.013727	-0.055749	-0.022031	-0.041975	0.095086	0.10742	0.055265	0.024295
-0.077604	-0.048565	-0.067953	0.050445	-0.03159	-0.027082	-0.060216	-0.0025573	-0.021008	0.0063229	-0.0017972	0.070385	0.051155	-0.11944	-0.083753	-0.062098	-0.18457	-0.21361	-0.034469	-0.095427	-0.16161	-0.12131	-0.10194	-0.12303	-0.10104	-0.06537	-0.042162	-0.052981	-0.1184	-0.14375	-0.141	-0.076806	0.0041915	0.075433	0.080762	0.10782	0.11676	0.062284	0.077132	0.06102	0.060382	-0.031951	-0.013783	-0.037834	0.0029428	-0.044221	0.019308	0.018741	-0.0056367	0.058098
0.017631	0.066026	0.042196	0.073716	0.069821	0.079409	-0.016029	0.029666	0.040299	0.059305	0.030939	0.13535	0.13856	-0.012038	-0.015925	-0.014313	-0.081416	-0.095154	0.026319	-0.013854	-0.035323	-0.024965	-0.11052	-0.11994	-0.12951	-0.10077	-0.10814	-0.051524	-0.086564	-0.1272	-0.13362	-0.080166	-0.044751	0.02159	0.093157	0.072037	0.10291	0.078174	0.096098	0.033903	0.078606	-0.042463	0.0027169	-0.044127	-0.03226	-0.10149	-0.025141	-0.012705	-0.036418	0.044771
0.098879	0.076907	0.023883	0.039986	0.035329	-0.020083	-0.082515	0.057029	0.0211	0.041646	0.015996	0.10206	0.048273	-0.092964	-0.068494	-0.081111	-0.1003	-0.11248	0.041317	0.018146	-0.018986	0.024508	-0.079492	-0.088665	-0.12034	-0.0069216	-0.10538	-0.032448	-0.06874	-0.094747	-0.18895	-0.1038	-0.12593	-0.072329	-0.016643	-0.042068	-0.010495	0.044377	0.10917	0.12551	0.20726	0.061001	0.059113	-0.012536	-0.082882	-0.097879	-0.018275	-0.01772	-0.040452	0.07572
0.13576	0.071825	0.042485	0.034938	0.0095662	-0.08915	-0.10688	0.0020283	-0.017168	0.036554	0.078833	0.16743	0.11621	0.043943	0.0038729	-0.087621	-0.15246	-0.11294	-0.0066283	-0.027255	0.013498	0.08067	-0.10364	-0.13425	-0.12711	-0.050853	-0.13567	-0.070523	-0.086498	-0.12615	-0.17486	-0.10287	-0.11818	-0.066655	-0.0041603	-0.063971	-0.067556	0.0081001	0.024175	0.03124	0.11789	0.01286	0.00010122	-0.01966	-0.075431	-0.079119	-0.038957	-0.055241	-0.10167	-0.0036915
0.045455	0.050613	0.021589	0.058316	0.018894	-0.076503	-0.11993	-0.012262	-0.091553	0.015474	0.10782	0.17061	0.089247	0.078789	-0.031015	-0.14759	-0.21082	-0.16136	-0.033105	-0.001001	0.01759	0.084021	-0.08608	-0.11031	-0.12744	-0.080831	-0.11582	-0.066431	-0.082391	-0.1027	-0.14582	-0.15862	-0.16925	-0.15121	-0.10864	-0.15969	-0.096328	-0.0081067	-0.010478	0.037549	0.15372	0.054946	0.02045	0.039813	-0.082017	-0.10553	-0.10136	-0.079202	-0.083269	0.094765
0.06847	0.096003	0.051459	0.064402	-0.027911	-0.11811	-0.16337	-0.045578	-0.13648	0.0017482	0.095299	0.12398	0.087826	0.12122	0.046654	-0.041695	-0.067041	-0.13618	-0.041641	-0.054529	-0.032661	-0.021905	-0.11613	-0.16283	-0.18897	-0.13698	-0.17864	-0.14465	-0.10776	-0.06225	-0.12998	-0.14938	-0.14586	-0.15512	-0.13147	-0.17893	-0.064609	-2.8973e-05	0.011308	0.033522	0.16844	0.028211	0.0054349	-0.0098674	-0.1193	-0.18685	-0.14787	-0.15358	-0.10661	0.021113
0.045444	0.014064	-0.017437	0.09737	0.018084	-0.060113	-0.032137	0.062961	-0.070538	0.0096244	0.070761	0.070211	0.049953	0.093991	0.077458	0.045441	0.020043	-0.022286	0.014696	-0.046663	-0.084782	-0.067553	-0.16349	-0.1515	-0.12904	-0.076459	-0.10705	-0.11911	-0.085562	-0.074469	-0.12229	-0.16307	-0.12309	-0.1699	-0.1901	-0.25164	-0.15716	-0.12795	-0.12439	-0.0642	0.086872	0.024553	0.033856	0.019795	-0.050421	-0.078386	-0.074274	-0.091392	-0.027579	0.088852
0.03105	0.018777	0.009817	0.079999	0.0053757	-0.015164	0.014187	0.0512	-0.060122	-0.0068235	0.03676	0.046688	0.044229	0.098541	0.09339	0.06706	0.05518	0.022494	0.060912	0.051522	0.075767	0.029318	-0.069918	-0.081057	-0.097205	-0.15458	-0.11591	-0.089149	-0.042909	-0.058109	-0.023456	-0.070418	-0.029404	-0.099537	-0.11023	-0.15868	-0.082057	-0.16171	-0.17425	-0.14891	-0.040724	-0.13178	-0.075502	-0.037088	-0.059276	-0.12838	-0.050816	-0.024278	0.025962	0.097806
0.12455	0.086988	0.088934	0.14854	0.030682	0.047527	0.0451	0.066567	-0.038118	0.011454	-0.043343	-0.031565	-0.010039	-0.023485	0.031386	0.056132	0.099488	0.02111	0.12811	0.11164	0.12456	0.078235	-0.018189	-0.043147	-0.071157	-0.1178	-0.1038	-0.079301	-0.06372	-0.061449	-0.064732	-0.10727	-0.062343	-0.14972	-0.1707	-0.1784	-0.13672	-0.20144	-0.15837	-0.12628	-0.053032	-0.12073	-0.084141	-0.075836	-0.13351	-0.2209	-0.14249	-0.083787	-0.025748	0.090388
0.18129	0.072797	0.091321	0.059179	-0.056514	0.034553	0.096418	0.08485	0.0059091	-0.0080647	-0.13766	-0.10166	-0.078775	-0.069243	0.07022	0.11025	0.15131	0.10097	0.089138	0.066723	0.11422	0.027841	-0.042271	0.023754	0.00089666	-0.042259	-0.037013	0.02049	0.019593	-0.019433	0.023201	-0.018937	0.0048946	-0.025576	-0.058784	-0.10091	-0.069193	-0.15814	-0.17675	-0.17953	-0.17559	-0.24889	-0.26253	-0.25428	-0.21014	-0.27107	-0.15796	-0.089886	-0.039683	-0.0050332
0.16416	0.021696	0.067109	0.051329	-0.042718	0.04315	0.12875	0.09117	-0.038732	-0.023896	-0.21535	-0.18235	-0.22565	-0.16885	-0.08844	-0.0002966	0.046181	0.12695	0.12157	0.15708	0.23876	0.19005	0.078651	0.14864	0.14801	0.04912	0.015551	0.084199	0.068829	-0.056786	0.018566	-0.012998	-0.067787	-0.086961	-0.093815	-0.15919	-0.1344	-0.1304	-0.12346	-0.093657	-0.11934	-0.18513	-0.26859	-0.35443	-0.29413	-0.26845	-0.17371	-0.050284	-0.021629	-0.033049
0.050983	0.00098946	0.061749	0.026556	-0.094367	0.0029306	0.067719	0.034998	-0.016421	0.044978	-0.10176	-0.10611	-0.14635	-0.14921	-0.12114	-0.094362	-0.042162	0.011229	0.062354	0.13594	0.25765	0.1741	0.061545	0.1126	0.10868	0.016558	-0.01696	0.086802	0.037682	-0.052625	-0.034865	-0.042784	-0.077815	-0.073843	-0.090484	-0.092663	-0.042663	-0.12025	-0.11443	-0.057735	-0.16062	-0.26899	-0.34659	-0.39852	-0.38269	-0.30768	-0.21673	-0.069801	-0.11888	-0.14042
0.25492	0.16527	0.18449	0.14954	0.0085277	0.047249	0.077848	0.056397	0.023414	0.088431	-0.062891	-0.045754	-0.11042	-0.14219	-0.11376	-0.047232	-0.03326	0.043796	0.072339	0.085432	0.11132	0.10914	0.037077	0.088607	0.099143	0.1128	0.026331	0.070744	0.056555	-0.023236	-0.047223	-0.070726	-0.13869	-0.15668	-0.1477	-0.16088	-0.12879	-0.13529	-0.12274	-0.094823	-0.16096	-0.18732	-0.23757	-0.29259	-0.29944	-0.24338	-0.21625	-0.092074	-0.10606	-0.076959
0.15421	0.098445	0.1006	0.04388	-0.027014	0.0078638	0.03132	0.043434	0.031768	0.080971	-0.02632	0.024073	-0.049636	-0.038307	-0.033628	0.026853	-0.026144	0.05935	0.041906	0.037292	0.010209	-0.0023722	-0.023448	0.036493	0.080162	0.13594	0.063226	0.093504	0.09409	-0.015885	-0.055277	-0.060797	-0.10876	-0.090382	-0.10862	-0.090653	-0.043113	-0.07545	-0.086152	-0.067916	-0.12055	-0.15971	-0.24508	-0.3186	-0.25944	-0.21872	-0.17033	-0.06301	-0.04408	-0.054254
0.1419	0.12752	0.10465	0.070054	0.031513	0.047547	0.025905	0.064467	0.10186	0.1378	0.020298	0.041015	-0.02283	-0.0686	-0.09919	-0.019982	-0.073411	-0.019614	0.042667	0.021189	-0.015256	0.021185	0.017671	0.016524	0.069523	0.10311	0.040174	-0.0128	-0.030873	-0.13387	-0.14659	-0.16255	-0.13312	-0.1129	-0.089036	-0.10268	-0.049838	-0.10302	-0.10947	-0.039587	-0.058605	-0.10151	-0.11767	-0.17903	-0.22354	-0.18911	-0.15714	-0.08844	-0.053016	-0.046759
-0.0088406	0.027117	-0.0042282	-0.027322	-0.033849	0.017269	-0.053459	0.008478	0.11011	0.10435	0.0075322	0.053257	0.066079	-0.049074	-0.10584	-0.037654	-0.12572	-0.18745	-0.086917	-0.06544	-0.13066	-0.051859	0.012852	0.0052093	0.046715	0.13428	0.1119	0.042645	0.034633	-0.045791	-0.098231	-0.15987	-0.12434	-0.12094	-0.11593	-0.12896	-0.064975	-0.16641	-0.20868	-0.12921	-0.14144	-0.20002	-0.19327	-0.1839	-0.27577	-0.25231	-0.19956	-0.1279	-0.05083	0.0082497
0.10895	0.02015	0.039889	-0.04431	-0.053435	-0.032008	-0.043046	-0.049774	0.032378	0.050021	-0.080891	-0.010118	-0.0080599	-0.068567	-0.12611	0.0026939	-0.11423	-0.19504	-0.11897	-0.11195	-0.21544	-0.11985	0.007273	-0.025993	0.001999	0.099844	0.062584	-0.0058411	-0.0098903	-0.040668	-0.043471	-0.079208	-0.05333	-0.03427	-0.086673	-0.13226	-0.070917	-0.12534	-0.14133	-0.081727	-0.092873	-0.15164	-0.18725	-0.20602	-0.22841	-0.23357	-0.15502	-0.091717	0.03329	0.08382
-0.1415	-0.1643	-0.13274	-0.14577	-0.16208	-0.098283	-0.081405	-0.073369	7.8008e-05	0.028029	-0.13209	-0.12694	-0.11102	-0.16557	-0.24171	-0.10033	-0.15347	-0.25953	-0.21248	-0.16209	-0.22341	-0.19531	-0.045526	-0.047061	-0.013102	0.0771	0.044464	-0.039563	-0.054658	-0.05879	-0.076132	-0.094208	0.0052751	0.033899	-0.092278	-0.13945	-0.0051697	-0.12459	-0.13141	-0.036505	-0.10675	-0.23205	-0.27724	-0.27966	-0.28547	-0.22313	-0.13962	-0.082544	-0.058583	-0.025735
-0.13697	-0.15265	-0.13027	-0.086061	-0.13458	-0.084861	-0.02622	-0.036042	0.011927	0.030821	-0.11677	-0.16776	-0.16159	-0.2011	-0.28783	-0.1754	-0.23673	-0.32061	-0.29857	-0.23649	-0.23235	-0.14822	-0.044923	-0.088559	-0.087154	-0.050272	-0.067419	-0.10763	-0.069414	-0.067212	-0.028456	-0.091959	-0.039927	-0.031338	-0.085901	-0.21496	-0.044688	-0.11288	-0.10114	-0.016889	-0.011339	-0.16019	-0.17839	-0.20006	-0.23844	-0.17549	-0.12029	-0.090114	-0.1242	-0.099867
-0.28229	-0.34798	-0.27002	-0.16782	-0.24416	-0.15176	0.011277	-0.036304	-0.055471	5.4854e-05	-0.076432	-0.19191	-0.16561	-0.16081	-0.22671	-0.16173	-0.20206	-0.28751	-0.3099	-0.23816	-0.2387	-0.1375	-0.058541	-0.098933	-0.083566	-0.082755	-0.13449	-0.12822	-0.039033	-0.05675	-0.035606	-0.097545	-0.083241	-0.1338	-0.22758	-0.28512	-0.11553	-0.13625	-0.10517	-0.054832	-0.090372	-0.21518	-0.24993	-0.28783	-0.28716	-0.20277	-0.15256	-0.17746	-0.21353	-0.14881
-0.1877	-0.25937	-0.20956	-0.099545	-0.20504	-0.12952	0.054788	0.0096704	-0.00014697	0.070362	0.053235	-0.054481	-0.037925	-0.033061	-0.036173	-0.040019	-0.10007	-0.17408	-0.2376	-0.27187	-0.23558	-0.18254	-0.13723	-0.20233	-0.1603	-0.23187	-0.25059	-0.2213	-0.1585	-0.17664	-0.091743	-0.16081	-0.12171	-0.16189	-0.20263	-0.22404	-0.052547	-0.052148	-0.0044318	0.013234	-0.05001	-0.17768	-0.19962	-0.16797	-0.11363	-0.029481	0.041954	-0.043073	-0.1559	-0.18079
-0.26898	-0.26756	-0.29579	-0.11372	-0.23056	-0.14337	-0.0013135	0.054992	0.032034	0.096712	0.12188	0.0083902	-0.006813	-0.025054	-0.019932	-0.068135	-0.12829	-0.18385	-0.25232	-0.28126	-0.21564	-0.11974	-0.094327	-0.14508	-0.10378	-0.20769	-0.22979	-0.20335	-0.1218	-0.19185	-0.10886	-0.2237	-0.20124	-0.27875	-0.26205	-0.27488	-0.077915	-0.053796	-0.022715	-0.0069922	-0.061293	-0.20332	-0.20743	-0.13822	-0.11704	-0.029544	0.052003	-0.068534	-0.21187	-0.25721
-0.26032	-0.2726	-0.2864	-0.097166	-0.22139	-0.11183	0.07318	0.12144	0.07406	0.14384	0.23494	0.1049	0.086767	0.099836	0.10376	0.0024605	-0.12826	-0.18705	-0.23541	-0.31001	-0.25118	-0.088858	-0.094573	-0.18966	-0.095554	-0.27878	-0.27547	-0.20173	-0.1196	-0.23966	-0.083015	-0.24234	-0.28532	-0.37063	-0.27294	-0.32586	-0.15577	-0.05057	-0.019285	-0.037793	-0.010078	-0.11481	-0.1333	-0.089349	-0.098858	-0.035615	0.051741	-0.089603	-0.18168	-0.23074
[truncated: 190 more columns]
