# Supplementary material for: Auditory cortical activity elicited by infrared laser irradiation from the outer ear in Mongolian gerbils
Source: PLoS One. 2020 Oct 15;15(10):e0240227. doi: 10.1371/journal.pone.0240227 (PMC7561108; doi:10.1371/journal.pone.0240227)
Supplement: S1 File — (ZIP) [file pone.0240227.s001.zip › Submission2020-06-04/Data set for Figure 3C/Auditory.xlsx]

## Sheet: Auditory
55 dB SPL			70 dB SPL			85 dB SPL
Time [s]	ΔF/F0		Time [s]	ΔF/F0		Time [s]	ΔF/F0
0	0.0643		0	0.00801		0	-0.00699
0.1	0.0644		0.1	-0.00333		0.1	-0.0317
0.2	0.0703		0.2	-0.0185		0.2	-0.0248
0.3	0.0704		0.3	-0.0371		0.3	0.00458
0.4	0.0615		0.4	-0.0541		0.4	0.0277
0.5	0.0612		0.5	-0.0619		0.5	0.0328
0.6	0.0742		0.6	-0.0544		0.6	0.027
0.7	0.0806		0.7	-0.0356		0.7	0.0212
0.8	0.0658		0.8	-0.0206		0.8	0.0213
0.9	0.0351		0.9	-0.0196		0.9	0.0213
1	-0.00376		1	-0.0235		1	0.0095
1.1	-0.0478		1.1	-0.0185		1.1	-0.012
1.2	-0.087		1.2	-0.00686		1.2	-0.0229
1.3	-0.1044		1.3	0.00402		1.3	-0.0134
1.4	-0.0951		1.4	0.0216		1.4	-0.000141
1.5	-0.0763		1.5	0.0526		1.5	-0.000204
1.6	-0.0682		1.6	0.0827		1.6	-0.00864
1.7	-0.0712		1.7	0.0961		1.7	-0.0141
1.8	-0.0768		1.8	0.0999		1.8	-0.0183
1.9	-0.0869		1.9	0.1059		1.9	-0.0272
2	-0.1049		2	0.1096		2	-0.0335
2.1	-0.123		2.1	0.1088		2.1	-0.0166
2.2	-0.1342		2.2	0.117		2.2	0.0362
2.3	-0.1374		2.3	0.1423		2.3	0.1117
2.4	-0.1262		2.4	0.1755		2.4	0.1825
2.5	-0.0929		2.5	0.2079		2.5	0.2328
2.6	-0.0494		2.6	0.2404		2.6	0.2643
2.7	-0.0194		2.7	0.2731		2.7	0.2839
2.8	-0.0109		2.8	0.3001		2.8	0.2946
2.9	-0.0144		2.9	0.3113		2.9	0.298
3	-0.0228		3	0.3		3	0.2988
3.1	-0.0336		3.1	0.2706		3.1	0.2987
3.2	-0.0371		3.2	0.2384		3.2	0.2904
3.3	-0.027		3.3	0.2167		3.3	0.2729
3.4	-0.015		3.4	0.2072		3.4	0.2616
3.5	-0.0124		3.5	0.2032		3.5	0.2663
3.6	-0.0122		3.6	0.1972		3.6	0.2721
3.7	-0.0103		3.7	0.1858		3.7	0.2576
3.8	-0.0189		3.8	0.1704		3.8	0.2237
3.9	-0.0383		3.9	0.1533		3.9	0.1883
4	-0.0486		4	0.1389		4	0.1599
4.1	-0.0464		4.1	0.1327		4.1	0.1279
4.2	-0.0505		4.2	0.1351		4.2	0.0834
4.3	-0.0611		4.3	0.1406		4.3	0.0404
4.4	-0.0559		4.4	0.146		4.4	0.0256
4.5	-0.0295		4.5	0.1503		4.5	0.0487
4.6	-0.00351		4.6	0.1497		4.6	0.0875
4.7	-0.000835		4.7	0.1451		4.7	0.1078
4.8	-0.0242		4.8	0.1495		4.8	0.0999
4.9	-0.0543		4.9	0.1705		4.9	0.0846
5	-0.0725		5	0.1899		5	0.076
5.1	-0.087		5.1	0.1837		5.1	0.0637
5.2	-0.1135		5.2	0.1602		5.2	0.0427
5.3	-0.1359		5.3	0.1458		5.3	0.0258
5.4	-0.1252		5.4	0.1421		5.4	0.0179
5.5	-0.0927		5.5	0.1358		5.5	0.0114
5.6	-0.0762		5.6	0.1339		5.6	0.0102
5.7	-0.0843		5.7	0.1463		5.7	0.0264
5.8	-0.0945		5.8	0.1522		5.8	0.0552
5.9	-0.0922		5.9	0.1274		5.9	0.0772
6	-0.0806		6	0.0863		6	0.0823
6.1	-0.0702		6.1	0.0621		6.1	0.0767
6.2	-0.0756		6.2	0.0603		6.2	0.0722
6.3	-0.0971		6.3	0.0607		6.3	0.0788
6.4	-0.1062		6.4	0.05		6.4	0.0991
6.5	-0.0779		6.5	0.0349		6.5	0.1197
6.6	-0.0278		6.6	0.0288		6.6	0.1248
6.7	0.013		6.7	0.0317		6.7	0.1213
6.8	0.0401		6.8	0.0251		6.8	0.1291
6.9	0.0611		6.9	-0.00281		6.9	0.1493
7	0.0668		7	-0.0333		7	0.1647
7.1	0.0481		7.1	-0.044		7.1	0.1636
7.2	0.0222		7.2	-0.0481		7.2	0.1462
7.3	0.018		7.3	-0.0723		7.3	0.122
7.4	0.0425		7.4	-0.1084		7.4	0.1021
7.5	0.078		7.5	-0.1275		7.5	0.0839
7.6	0.1052		7.6	-0.1258		7.6	0.0535
7.7	0.1179		7.7	-0.1202		7.7	0.0213
7.8	0.1201		7.8	-0.1155		7.8	0.0253
7.9	0.1175		7.9	-0.107		7.9	0.0757
