# Supplementary material for: Auditory cortical activity elicited by infrared laser irradiation from the outer ear in Mongolian gerbils
Source: PLoS One. 2020 Oct 15;15(10):e0240227. doi: 10.1371/journal.pone.0240227 (PMC7561108; doi:10.1371/journal.pone.0240227)
Supplement: S1 File — (ZIP) [file pone.0240227.s001.zip › Submission2020-06-04/Data set for Figure 3C/Laser.xlsx]

## Sheet: Laser
0.5 mJ/cm2			4.0 mJ/cm2			7.4 mJ/cm2			10.3 mJ/cm2			12.8 mJ/cm2
Time [s]	ΔF/F0		Time [s]	ΔF/F0		Time [s]	ΔF/F0		Time [s]	ΔF/F0		Time [s]	ΔF/F0
0	0.06		0	-0.0383		0	0.0683		0	0.1472		0	0.0399
0.1	0.0252		0.1	-0.038		0.1	0.0431		0.1	0.1165		0.1	0.0876
0.2	-0.00968		0.2	-0.0522		0.2	0.0177		0.2	0.0883		0.2	0.0784
0.3	-0.0338		0.3	-0.076		0.3	-0.00521		0.3	0.0642		0.3	0.0292
0.4	-0.0375		0.4	-0.0887		0.4	-0.0145		0.4	0.0469		0.4	-0.00555
0.5	-0.0217		0.5	-0.0774		0.5	-0.00108		0.5	0.0385		0.5	-0.0106
0.6	0.00673		0.6	-0.0535		0.6	0.0266		0.6	0.0355		0.6	-0.00511
0.7	0.0315		0.7	-0.0371		0.7	0.0502		0.7	0.0286		0.7	0.00775
0.8	0.0294		0.8	-0.0318		0.8	0.0576		0.8	0.011		0.8	0.0314
0.9	-0.00513		0.9	-0.0261		0.9	0.0458		0.9	-0.0133		0.9	0.0418
1	-0.0467		1	-0.0155		1	0.0209		1	-0.0334		1	0.023
1.1	-0.0645		1.1	-0.00629		1.1	-0.00669		1.1	-0.0438		1.1	0.00371
1.2	-0.0529		1.2	0.00418		1.2	-0.0316		1.2	-0.0477		1.2	0.00281
1.3	-0.0257		1.3	0.0298		1.3	-0.0519		1.3	-0.0479		1.3	-0.0124
1.4	0.0052		1.4	0.0698		1.4	-0.0585		1.4	-0.0464		1.4	-0.0598
1.5	0.0319		1.5	0.101		1.5	-0.0467		1.5	-0.0516		1.5	-0.0933
1.6	0.0442		1.6	0.1098		1.6	-0.0309		1.6	-0.0711		1.6	-0.0736
1.7	0.0383		1.7	0.1093		1.7	-0.0288		1.7	-0.0961		1.7	-0.0358
1.8	0.0242		1.8	0.1148		1.8	-0.0401		1.8	-0.1104		1.8	-0.0405
1.9	0.0154		1.9	0.1232		1.9	-0.0542		1.9	-0.1109		1.9	-0.0904
2	0.0194		2	0.1255		2	-0.0595		2	-0.0968		2	-0.1191
2.1	0.0389		2.1	0.1267		2.1	-0.037		2.1	-0.0468		2.1	-0.0567
2.2	0.0708		2.2	0.1437		2.2	0.0296		2.2	0.0596		2.2	0.0955
2.3	0.1048		2.3	0.1869		2.3	0.1304		2.3	0.1995		2.3	0.2601
2.4	0.1299		2.4	0.2468		2.4	0.2341		2.4	0.3179		2.4	0.3639
2.5	0.143		2.5	0.2987		2.5	0.317		2.5	0.3836		2.5	0.4048
2.6	0.1477		2.6	0.3239		2.6	0.3763		2.6	0.4146		2.6	0.4329
2.7	0.1478		2.7	0.3252		2.7	0.4161		2.7	0.4427		2.7	0.4828
2.8	0.1442		2.8	0.3184		2.8	0.4361		2.8	0.4729		2.8	0.5308
2.9	0.1386		2.9	0.312		2.9	0.4355		2.9	0.4904		2.9	0.5254
3	0.1328		3	0.305		3	0.4203		3	0.4886		3	0.461
3.1	0.1285		3.1	0.2955		3.1	0.4008		3.1	0.4731		3.1	0.3903
3.2	0.1304		3.2	0.2824		3.2	0.3843		3.2	0.4468		3.2	0.3492
3.3	0.1413		3.3	0.2627		3.3	0.3722		3.3	0.4083		3.3	0.3104
3.4	0.1538		3.4	0.2362		3.4	0.36		3.4	0.3618		3.4	0.2409
3.5	0.159		3.5	0.2077		3.5	0.3406		3.5	0.3175		3.5	0.163
3.6	0.1577		3.6	0.1772		3.6	0.3109		3.6	0.2854		3.6	0.1131
3.7	0.1527		3.7	0.1397		3.7	0.2776		3.7	0.2698		3.7	0.0816
3.8	0.1431		3.8	0.1007		3.8	0.2503		3.8	0.2627		3.8	0.0425
3.9	0.1379		3.9	0.0751		3.9	0.2301		3.9	0.2466		3.9	0.00173
4	0.1541		4	0.0657		4	0.2125		4	0.2138		4	-0.0227
4.1	0.1921		4.1	0.0615		4.1	0.1997		4.1	0.1741		4.1	-0.033
4.2	0.2276		4.2	0.0535		4.2	0.1984		4.2	0.1397		4.2	-0.0407
4.3	0.2395		4.3	0.0396		4.3	0.2054		4.3	0.1132		4.3	-0.0526
4.4	0.2323		4.4	0.0273		4.4	0.2086		4.4	0.097		4.4	-0.0692
4.5	0.2191		4.5	0.0322		4.5	0.204		4.5	0.096		4.5	-0.0847
4.6	0.1995		4.6	0.0563		4.6	0.1986		4.6	0.1064		4.6	-0.0917
4.7	0.1726		4.7	0.0735		4.7	0.1941		4.7	0.1162		4.7	-0.0908
4.8	0.1571		4.8	0.0617		4.8	0.1817		4.8	0.1198		4.8	-0.0926
4.9	0.1713		4.9	0.0348		4.9	0.1562		4.9	0.1183		4.9	-0.1084
5	0.2022		5	0.0217		5	0.1297		5	0.1123		5	-0.1382
5.1	0.2208		5.1	0.029		5.1	0.1204		5.1	0.1074		5.1	-0.1728
5.2	0.2172		5.2	0.0426		5.2	0.1306		5.2	0.1149		5.2	-0.2074
5.3	0.2013		5.3	0.0528		5.3	0.1445		5.3	0.1359		5.3	-0.2412
5.4	0.1835		5.4	0.0597		5.4	0.1486		5.4	0.1536		5.4	-0.2667
5.5	0.1726		5.5	0.0636		5.5	0.141		5.5	0.1547		5.5	-0.2756
5.6	0.1753		5.6	0.0597		5.6	0.1235		5.6	0.1469		5.6	-0.2741
5.7	0.1905		5.7	0.0397		5.7	0.0969		5.7	0.1445		5.7	-0.2734
5.8	0.2128		5.8	0.00602		5.8	0.0688		5.8	0.1443		5.8	-0.2694
5.9	0.2382		5.9	-0.0165		5.9	0.0565		5.9	0.1324		5.9	-0.2619
6	0.2596		6	-0.0053		6	0.0726		6	0.1138		6	-0.2756
6.1	0.2663		6.1	0.0259		6.1	0.1065		6.1	0.1108		6.1	-0.3172
6.2	0.2533		6.2	0.0418		6.2	0.1351		6.2	0.1309		6.2	-0.3427
6.3	0.2275		6.3	0.0297		6.3	0.1476		6.3	0.1603		6.3	-0.3253
6.4	0.2041		6.4	0.00577		6.4	0.1477		6.4	0.1867		6.4	-0.304
6.5	0.1986		6.5	-0.0129		6.5	0.1395		6.5	0.2069		6.5	-0.3127
6.6	0.2146		6.6	-0.019		6.6	0.1256		6.6	0.2193		6.6	-0.3297
6.7	0.2384		6.7	-0.0091		6.7	0.113		6.7	0.2278		6.7	-0.3333
6.8	0.2556		6.8	0.0115		6.8	0.1075		6.8	0.2398		6.8	-0.3336
6.9	0.2663		6.9	0.0281		6.9	0.1051		6.9	0.2492		6.9	-0.3344
7	0.2774		7	0.0301		7	0.0962		7	0.2435		7	-0.3269
7.1	0.2906		7.1	0.0184		7.1	0.0817		7.1	0.2311		7.1	-0.3218
7.2	0.3058		7.2	0.00126		7.2	0.0736		7.2	0.2337		7.2	-0.3334
7.3	0.3236		7.3	-0.00835		7.3	0.075		7.3	0.2495		7.3	-0.343
7.4	0.3412		7.4	-0.00435		7.4	0.0722		7.4	0.2537		7.4	-0.3269
7.5	0.3572		7.5	0.00326		7.5	0.0562		7.5	0.2353		7.5	-0.3078
7.6	0.3753		7.6	0.000779		7.6	0.0397		7.6	0.206		7.6	-0.3234
7.7	0.3869		7.7	-0.0094		7.7	0.0365		7.7	0.1761		7.7	-0.3585
7.8	0.3666		7.8	-0.011		7.8	0.0375		7.8	0.1423		7.8	-0.3612
7.9	0.3093		7.9	0.0025		7.9	0.03		7.9	0.1018		7.9	-0.3183
