# Supplementary material for: Auditory cortical activity elicited by infrared laser irradiation from the outer ear in Mongolian gerbils
Source: PLoS One. 2020 Oct 15;15(10):e0240227. doi: 10.1371/journal.pone.0240227 (PMC7561108; doi:10.1371/journal.pone.0240227)
Supplement: S1 File — (ZIP) [file pone.0240227.s001.zip › Submission2020-06-04/Data set for Figure 3D/Amplitude.xlsx]

## Sheet: Amplitude
Radiant energy [mJ/cm2]	ΔF/F0
4	0.1907
7.4	0.4981
10.3	0.5486
12.8	0.6498
12.8	0.4669
4	0.2055
7.4	0.5163
10.3	0.2489
12.8	0.695
0.5	0.0934
4	0.4981
7.4	0.2374
10.3	0.2802
12.8	0.393
4	0.1
7.4	0.1595
10.3	0.1673
12.8	0.2802
