# Supplementary material for: Auditory cortical activity elicited by infrared laser irradiation from the outer ear in Mongolian gerbils
Source: PLoS One. 2020 Oct 15;15(10):e0240227. doi: 10.1371/journal.pone.0240227 (PMC7561108; doi:10.1371/journal.pone.0240227)
Supplement: S1 File — (ZIP) [file pone.0240227.s001.zip › Submission2020-06-04/Data set for Figure 3D/Latency.xlsx]

## Sheet: Latency
Radiant energy [mJ/cm2]	Latency [s]
4	0.3629
7.4	0.207
10.3	0.1425
12.8	0.1215
12.8	0.2776
4	0.4796
7.4	0.2356
10.3	0.3316
12.8	0.1135
0.5	0.2554
4	0.1135
7.4	0.1035
10.3	0.0915
12.8	0.0735
4	0.2278
7.4	0.1343
10.3	0.1343
12.8	0.0758
