# Supplementary material for: Auditory cortical activity elicited by infrared laser irradiation from the outer ear in Mongolian gerbils
Source: PLoS One. 2020 Oct 15;15(10):e0240227. doi: 10.1371/journal.pone.0240227 (PMC7561108; doi:10.1371/journal.pone.0240227)
Supplement: S1 File — (ZIP) [file pone.0240227.s001.zip › Submission2020-06-04/Data set for Figure 3E/Auditory.xlsx]

## Sheet: Auditory
0.25		0.5		0.75		1
Latency [s]		Latency [s]		Latency [s]		Latency [s]
0.08871		0.14247		0.21774		0.39516
0.14785		0.32527		0.5457		0.80914
0.15323		0.53495		0.59946		0.71237
0.25		0.37903		0.55108		0.9063
0.12634		0.22312		0.34677		0.76613
0.18548		0.3414		0.54032		1.1962
0.17473		0.28226		0.4328		0.71774
0.077957		0.16398		0.27688		0.48656
0.16398		0.31989		0.49731		0.74462
0.22312		0.33065		0.46505		0.93817
0.12634		0.23387		0.35753		1.1102
0.072581		0.1586		0.28763		0.45968
0.14785		0.33602		0.49194		0.69086
0.12634		0.22849		0.33065		0.58333
0.14785		0.27688		0.48118		0.79301
0.25538		0.33065		0.40054		0.50269
0.17473		0.29301		0.48118		1.1962
