# Supplementary material for: Auditory cortical activity elicited by infrared laser irradiation from the outer ear in Mongolian gerbils
Source: PLoS One. 2020 Oct 15;15(10):e0240227. doi: 10.1371/journal.pone.0240227 (PMC7561108; doi:10.1371/journal.pone.0240227)
Supplement: S1 File — (ZIP) [file pone.0240227.s001.zip › Submission2020-06-04/Data set for Figure 3E/Laser.xlsx]

## Sheet: Laser
0.25		0.5		0.75		1
Latency [s]		Latency [s]		Latency [s]		Latency [s]
0.2427		0.3533		0.50077		0.80799
0.16935		0.22849		0.28226		0.38978
0.21813		0.80799		0.95545		1.2135
0.15323		0.28763		0.40591		0.59946
0.1371		0.24462		0.51344		0.7957
0.094758		0.19153		0.3004		0.71169
